# Supplementary material for: Functionally constrained human proteins are less prone to mutational instability from single amino acid substitutions
Source: Nat Commun. 2025 Mar 13;16:2492. doi: 10.1038/s41467-025-57757-y (PMC11906876; doi:10.1038/s41467-025-57757-y)
Supplement: Supplementary file 4 — Source Data [file 41467_2025_57757_MOESM4_ESM.zip]

Archive with 24 entries (23 files):
- SourceData/
- SourceData/fig1c.txt
- SourceData/fig1b.txt
- SourceData/fig1a.txt
- SourceData/fig1e.txt
- SourceData/fig1d.txt
- SourceData/fig3b.txt
- SourceData/suppfig1f.txt
- SourceData/fig3c.txt
- SourceData/fig3a.txt
- SourceData/suppfig1d.txt
- SourceData/suppfig1e.txt
- SourceData/fig3d.txt
- SourceData/suppfig1a.txt
- SourceData/fig2a.txt
- SourceData/fig3e.txt
- SourceData/suppfig1b.txt
- SourceData/suppfig1c.txt
- SourceData/fig3f.txt
- SourceData/fig5a.txt
- SourceData/fig5b.txt
- SourceData/fig4c.txt
- SourceData/fig4b.txt
- SourceData/fig4a.txt
