# Supplementary material for: Functionally constrained human proteins are less prone to mutational instability from single amino acid substitutions
Source: Nat Commun. 2025 Mar 13;16:2492. doi: 10.1038/s41467-025-57757-y (PMC11906876; doi:10.1038/s41467-025-57757-y)
Supplement: Supplementary file 4 — Source Data [file 41467_2025_57757_MOESM4_ESM.zip › SourceData/fig1c.txt]

LOEUF_bin	individual	ddG_-2.9	ddG_-2.8	ddG_-2.7	ddG_-2.6	ddG_-2.5	ddG_-2.4	ddG_-2.3	ddG_-2.2	ddG_-2.1	ddG_-2.0	ddG_-1.9	ddG_-1.8	ddG_-1.7	ddG_-1.6	ddG_-1.5	ddG_-1.4	ddG_-1.3	ddG_-1.2	ddG_-1.1	ddG_-1.0	ddG_-0.9	ddG_-0.8	ddG_-0.7	ddG_-0.6	ddG_-0.5	ddG_-0.4	ddG_-0.3	ddG_-0.2	ddG_-0.1	ddG_0.0	ddG_0.1	ddG_0.2	ddG_0.3	ddG_0.4	ddG_0.5	ddG_0.6	ddG_0.7	ddG_0.8	ddG_0.9	ddG_1.0	ddG_1.1	ddG_1.2	ddG_1.3	ddG_1.4	ddG_1.5	ddG_1.6	ddG_1.7	ddG_1.8
bin0	1	0	0	0	0	0	0	0	0	0	0	0	0	0	0	0	0	0	0	0	0	0	0	0	0.002475247524752	0.007425742574257	0.032178217821782	0.094059405940594	0.153465346534653	0.190594059405941	0.245049504950495	0.173267326732673	0.04950495049505	0.01980198019802	0.002475247524752	0.002475247524752	0.007425742574257	0.004950495049505	0	0	0.002475247524752	0.004950495049505	0.002475247524752	0	0.002475247524752	0.002475247524752	0	0	0
bin0	2	0	0	0	0	0	0	0	0	0	0	0	0	0	0	0	0	0	0	0	0	0	0	0	0	0.002352941176471	0.037647058823529	0.087058823529412	0.150588235294118	0.192941176470588	0.247058823529412	0.178823529411765	0.054117647058824	0.014117647058824	0.004705882352941	0.004705882352941	0.004705882352941	0.004705882352941	0.004705882352941	0.002352941176471	0	0.004705882352941	0	0	0	0.002352941176471	0	0	0
bin0	3	0	0	0	0	0	0	0	0	0	0	0	0	0	0	0	0	0	0	0	0	0	0	0	0.004854368932039	0.004854368932039	0.031553398058252	0.077669902912621	0.143203883495146	0.20873786407767	0.264563106796116	0.157766990291262	0.048543689320388	0.019417475728155	0.002427184466019	0.004854368932039	0.007281553398058	0.004854368932039	0	0.002427184466019	0	0.007281553398058	0.002427184466019	0	0.002427184466019	0.002427184466019	0	0	0
bin0	4	0	0	0	0	0	0	0	0	0	0	0	0	0	0	0	0	0	0	0	0	0	0	0	0.002398081534772	0.002398081534772	0.045563549160672	0.083932853717026	0.158273381294964	0.203836930455636	0.261390887290168	0.146282973621103	0.047961630695444	0.016786570743405	0.002398081534772	0	0.004796163069544	0.009592326139089	0.004796163069544	0.002398081534772	0	0.004796163069544	0	0	0	0.002398081534772	0	0	0
bin0	5	0	0	0	0	0	0	0	0	0	0	0	0	0	0	0	0	0	0	0	0	0	0	0	0	0.00253164556962	0.035443037974684	0.081012658227848	0.156962025316456	0.184810126582278	0.260759493670886	0.167088607594937	0.050632911392405	0.022784810126582	0.007594936708861	0.00253164556962	0.007594936708861	0.005063291139241	0	0.00253164556962	0.00253164556962	0.005063291139241	0.00253164556962	0	0	0.00253164556962	0	0	0
bin0	6	0	0	0	0	0	0	0	0	0	0	0	0	0	0	0	0	0	0	0	0	0	0	0	0.002352941176471	0.004705882352941	0.028235294117647	0.072941176470588	0.145882352941176	0.185882352941176	0.249411764705882	0.185882352941176	0.063529411764706	0.028235294117647	0.002352941176471	0	0.007058823529412	0.002352941176471	0.002352941176471	0.002352941176471	0.004705882352941	0.004705882352941	0.004705882352941	0	0	0.002352941176471	0	0	0
bin0	7	0	0	0	0	0	0	0	0	0	0	0	0	0	0	0	0	0	0	0	0	0	0	0	0.00498753117207	0.002493765586035	0.039900249376559	0.067331670822943	0.13715710723192	0.214463840399002	0.236907730673317	0.189526184538653	0.064837905236908	0.01496259351621	0.002493765586035	0	0.007481296758105	0.00498753117207	0.002493765586035	0.002493765586035	0	0.002493765586035	0	0	0	0.002493765586035	0.002493765586035	0	0
bin0	8	0	0	0	0	0	0	0	0	0	0	0	0	0	0	0	0	0	0	0	0	0	0	0.00261780104712	0.007853403141361	0.005235602094241	0.049738219895288	0.075916230366492	0.136125654450262	0.167539267015707	0.240837696335079	0.172774869109948	0.070680628272251	0.028795811518325	0.00261780104712	0.007853403141361	0.007853403141361	0.00261780104712	0.00261780104712	0.00261780104712	0	0.005235602094241	0.00261780104712	0.00261780104712	0.00261780104712	0.00261780104712	0	0	0
bin0	9	0	0	0	0	0	0	0	0	0	0	0	0	0	0	0	0	0	0	0	0	0	0	0	0	0.004914004914005	0.031941031941032	0.088452088452088	0.147420147420147	0.191646191646192	0.228501228501229	0.196560196560197	0.056511056511057	0.022113022113022	0	0.002457002457002	0.00982800982801	0.004914004914005	0.002457002457002	0.004914004914005	0	0.002457002457002	0.002457002457002	0	0	0.002457002457002	0	0	0
bin0	10	0	0	0	0	0	0	0	0	0	0	0	0	0	0	0	0	0	0	0	0	0	0	0	0.00531914893617	0.002659574468085	0.042553191489362	0.082446808510638	0.151595744680851	0.207446808510638	0.234042553191489	0.164893617021277	0.055851063829787	0.021276595744681	0.002659574468085	0	0.007978723404255	0.007978723404255	0	0.002659574468085	0.007978723404255	0.002659574468085	0	0	0	0	0	0	0
bin0	11	0	0	0	0	0	0	0	0	0	0	0	0	0	0	0	0	0	0	0	0	0	0	0	0	0.002347417840376	0.037558685446009	0.082159624413146	0.145539906103286	0.183098591549296	0.251173708920188	0.178403755868545	0.061032863849765	0.014084507042254	0.002347417840376	0.007042253521127	0.009389671361502	0.004694835680751	0.002347417840376	0.007042253521127	0.002347417840376	0.002347417840376	0.002347417840376	0	0	0.002347417840376	0.002347417840376	0	0
bin0	12	0	0	0	0	0	0	0	0	0	0	0	0	0	0	0	0	0	0	0	0	0	0	0	0.004819277108434	0	0.048192771084337	0.069879518072289	0.156626506024096	0.214457831325301	0.23855421686747	0.16144578313253	0.045783132530121	0.016867469879518	0.007228915662651	0.002409638554217	0.007228915662651	0.002409638554217	0.004819277108434	0.004819277108434	0	0.004819277108434	0.004819277108434	0.002409638554217	0	0.002409638554217	0	0	0
bin0	13	0	0	0	0	0	0	0	0	0	0	0	0	0	0	0	0	0	0	0	0	0	0	0	0.004694835680751	0.004694835680751	0.032863849765258	0.072769953051643	0.143192488262911	0.190140845070423	0.246478873239437	0.173708920187793	0.061032863849765	0.025821596244132	0.007042253521127	0.002347417840376	0.007042253521127	0.004694835680751	0	0.004694835680751	0	0.009389671361502	0.002347417840376	0.002347417840376	0	0.002347417840376	0	0	0
bin0	14	0	0	0	0	0	0	0	0	0	0	0	0	0	0	0	0	0	0	0	0	0	0	0	0.006864988558352	0.004576659038902	0.043478260869565	0.08466819221968	0.1441647597254	0.212814645308924	0.22883295194508	0.164759725400458	0.045766590389016	0.02974828375286	0.004576659038902	0.002288329519451	0.006864988558352	0.002288329519451	0.002288329519451	0	0.004576659038902	0.006864988558352	0.002288329519451	0	0	0.002288329519451	0	0	0
bin0	15	0	0	0	0	0	0	0	0	0	0	0	0	0	0	0	0	0	0	0	0	0	0	0	0.006711409395973	0.004474272930649	0.031319910514541	0.067114093959732	0.140939597315436	0.21923937360179	0.23489932885906	0.170022371364653	0.060402684563758	0.022371364653244	0.006711409395973	0.002237136465324	0.004474272930649	0.004474272930649	0.002237136465324	0.002237136465324	0	0.008948545861298	0.002237136465324	0.002237136465324	0.002237136465324	0.002237136465324	0	0	0.002237136465324
bin0	16	0	0	0	0	0	0	0	0	0	0	0	0	0	0	0	0	0	0	0	0	0	0	0	0.004889975550122	0.002444987775061	0.041564792176039	0.075794621026895	0.171149144254279	0.200488997555012	0.224938875305623	0.171149144254279	0.053789731051345	0.024449877750611	0.002444987775061	0.004889975550122	0.007334963325183	0.004889975550122	0	0	0.002444987775061	0.002444987775061	0	0.002444987775061	0	0.002444987775061	0	0	0
bin0	17	0	0	0	0	0	0	0	0	0	0	0	0	0	0	0	0	0	0	0	0	0	0	0	0.004842615012107	0.004842615012107	0.041162227602906	0.082324455205811	0.152542372881356	0.205811138014528	0.234866828087167	0.169491525423729	0.060532687651332	0.01452784503632	0.004842615012107	0.002421307506053	0.004842615012107	0.004842615012107	0.002421307506053	0	0	0.004842615012107	0.002421307506053	0	0	0.002421307506053	0	0	0
bin0	18	0	0	0	0	0	0	0	0	0	0	0	0	0	0	0	0	0	0	0	0	0	0	0	0.002557544757033	0.005115089514067	0.048593350383632	0.09462915601023	0.161125319693095	0.20460358056266	0.235294117647059	0.158567774936061	0.046035805626599	0.017902813299233	0	0.002557544757033	0.0076726342711	0.005115089514067	0	0	0	0.002557544757033	0.002557544757033	0	0	0.002557544757033	0.002557544757033	0	0
bin0	19	0	0	0	0	0	0	0	0	0	0	0	0	0	0	0	0	0	0	0	0	0	0	0	0.007281553398058	0.009708737864078	0.031553398058252	0.075242718446602	0.143203883495146	0.174757281553398	0.262135922330097	0.189320388349515	0.065533980582524	0.014563106796117	0.002427184466019	0.002427184466019	0.007281553398058	0.004854368932039	0.002427184466019	0	0	0.002427184466019	0.002427184466019	0	0	0.002427184466019	0	0	0
bin0	20	0	0	0	0	0	0	0	0	0	0	0	0	0	0	0	0	0	0	0	0	0	0	0	0.002463054187192	0.007389162561576	0.032019704433498	0.083743842364532	0.140394088669951	0.214285714285714	0.229064039408867	0.160098522167488	0.056650246305419	0.029556650246305	0.002463054187192	0.004926108374384	0.007389162561576	0.004926108374384	0	0.007389162561576	0.002463054187192	0.004926108374384	0.002463054187192	0.002463054187192	0	0.002463054187192	0	0	0
bin0	21	0	0	0	0	0	0	0	0	0	0	0	0	0	0	0	0	0	0	0	0	0	0	0	0.004854368932039	0.002427184466019	0.031553398058252	0.067961165048544	0.135922330097087	0.216019417475728	0.240291262135922	0.189320388349515	0.058252427184466	0.026699029126214	0.002427184466019	0.002427184466019	0.007281553398058	0.004854368932039	0	0	0	0.002427184466019	0.004854368932039	0	0	0.002427184466019	0	0	0
bin0	22	0	0	0	0	0	0	0	0	0	0	0	0	0	0	0	0	0	0	0	0	0	0	0	0.002369668246446	0.002369668246446	0.045023696682465	0.066350710900474	0.158767772511848	0.213270142180095	0.229857819905213	0.170616113744076	0.056872037914692	0.02132701421801	0.002369668246446	0.002369668246446	0.004739336492891	0.007109004739336	0.002369668246446	0	0.007109004739336	0.002369668246446	0.002369668246446	0	0	0.002369668246446	0	0	0
bin0	23	0	0	0	0	0	0	0	0	0	0	0	0	0	0	0	0	0	0	0	0	0	0	0	0.005141388174807	0.002570694087404	0.043701799485861	0.077120822622108	0.15681233933162	0.205655526992288	0.251928020565553	0.151670951156812	0.051413881748072	0.017994858611825	0.002570694087404	0	0.007712082262211	0.002570694087404	0	0	0.010282776349614	0.005141388174807	0.002570694087404	0	0.002570694087404	0.002570694087404	0	0	0
bin0	24	0	0	0	0	0	0	0	0	0	0	0	0	0	0	0	0	0	0	0	0	0	0	0	0	0	0.048223350253807	0.073604060913706	0.139593908629442	0.190355329949239	0.248730964467005	0.16751269035533	0.073604060913706	0.027918781725888	0.00507614213198	0.00253807106599	0.00761421319797	0.00253807106599	0.00253807106599	0.00253807106599	0	0.00253807106599	0	0.00253807106599	0	0.00253807106599	0	0	0
bin0	25	0	0	0	0	0	0	0	0	0	0	0	0	0	0	0	0	0	0	0	0	0	0	0	0.004807692307692	0.007211538461538	0.03125	0.086538461538462	0.141826923076923	0.185096153846154	0.247596153846154	0.173076923076923	0.055288461538462	0.026442307692308	0.007211538461538	0.004807692307692	0.007211538461538	0.004807692307692	0	0	0	0.007211538461538	0.004807692307692	0.002403846153846	0	0.002403846153846	0	0	0
bin0	26	0	0	0	0	0	0	0	0	0	0	0	0	0	0	0	0	0	0	0	0	0	0	0	0	0.007462686567164	0.04228855721393	0.082089552238806	0.144278606965174	0.218905472636816	0.218905472636816	0.174129353233831	0.054726368159204	0.017412935323383	0.004975124378109	0.004975124378109	0.007462686567164	0.007462686567164	0.002487562189055	0	0.002487562189055	0.004975124378109	0.002487562189055	0	0	0.002487562189055	0	0	0
bin0	27	0	0	0	0	0	0	0	0	0	0	0	0	0	0	0	0	0	0	0	0	0	0	0	0.004662004662005	0.002331002331002	0.03962703962704	0.076923076923077	0.146853146853147	0.207459207459207	0.242424242424242	0.160839160839161	0.055944055944056	0.023310023310023	0.006993006993007	0.004662004662005	0.006993006993007	0.004662004662005	0.002331002331002	0.002331002331002	0	0.006993006993007	0	0.002331002331002	0	0	0	0	0
bin0	28	0	0	0	0	0	0	0	0	0	0	0	0	0	0	0	0	0	0	0	0	0	0	0	0.002364066193853	0.002364066193853	0.028368794326241	0.068557919621749	0.156028368794326	0.198581560283688	0.276595744680851	0.151300236406619	0.059101654846336	0.023640661938534	0	0.004728132387707	0.00709219858156	0.00709219858156	0.002364066193853	0.002364066193853	0	0.004728132387707	0.002364066193853	0	0	0.002364066193853	0	0	0
bin0	29	0	0	0	0	0	0	0	0	0	0	0	0	0	0	0	0	0	0	0	0	0	0	0	0.004901960784314	0.004901960784314	0.029411764705882	0.068627450980392	0.129901960784314	0.196078431372549	0.25	0.186274509803922	0.073529411764706	0.022058823529412	0.002450980392157	0.004901960784314	0.004901960784314	0.004901960784314	0.002450980392157	0.004901960784314	0.002450980392157	0.004901960784314	0	0	0	0.002450980392157	0	0	0
bin0	30	0	0	0	0	0	0	0	0	0	0	0	0	0	0	0	0	0	0	0	0	0	0	0	0.007317073170732	0.004878048780488	0.029268292682927	0.065853658536585	0.136585365853659	0.197560975609756	0.258536585365854	0.195121951219512	0.058536585365854	0.017073170731707	0.002439024390244	0.004878048780488	0.007317073170732	0.002439024390244	0	0	0	0.004878048780488	0.002439024390244	0	0	0.002439024390244	0	0.002439024390244	0
bin0	31	0	0	0	0	0	0	0	0	0	0	0	0	0	0	0	0	0	0	0	0	0	0	0	0.002380952380952	0.002380952380952	0.035714285714286	0.088095238095238	0.154761904761905	0.195238095238095	0.235714285714286	0.171428571428571	0.057142857142857	0.014285714285714	0	0.007142857142857	0.007142857142857	0.004761904761905	0.002380952380952	0.002380952380952	0	0.007142857142857	0.004761904761905	0	0	0.004761904761905	0	0.002380952380952	0
bin0	32	0	0	0	0	0	0	0	0	0	0	0	0	0	0	0	0	0	0	0	0	0	0	0.002525252525253	0.002525252525253	0.002525252525253	0.032828282828283	0.070707070707071	0.154040404040404	0.224747474747475	0.242424242424242	0.159090909090909	0.063131313131313	0.012626262626263	0.002525252525253	0.002525252525253	0.01010101010101	0.002525252525253	0.005050505050505	0	0	0.002525252525253	0.002525252525253	0	0	0.002525252525253	0	0	0
bin0	33	0	0	0	0	0	0	0	0	0	0	0	0	0	0	0	0	0	0	0	0	0	0	0	0.002277904328018	0.006833712984055	0.034168564920273	0.052391799544419	0.145785876993166	0.191343963553531	0.246013667425968	0.177676537585421	0.072892938496583	0.031890660592255	0.002277904328018	0.002277904328018	0.006833712984055	0.004555808656036	0	0.002277904328018	0.002277904328018	0.004555808656036	0.002277904328018	0	0	0.002277904328018	0.002277904328018	0.002277904328018	0
bin0	34	0	0	0	0	0	0	0	0	0	0	0	0	0	0	0	0	0	0	0	0	0	0	0	0.002439024390244	0.002439024390244	0.034146341463415	0.063414634146342	0.124390243902439	0.239024390243902	0.251219512195122	0.175609756097561	0.041463414634146	0.029268292682927	0.004878048780488	0.002439024390244	0.004878048780488	0.007317073170732	0	0	0.002439024390244	0.004878048780488	0.002439024390244	0.002439024390244	0	0.002439024390244	0.002439024390244	0	0
bin0	35	0	0	0	0	0	0	0	0	0	0	0	0	0	0	0	0	0	0	0	0	0	0	0	0.007246376811594	0.004830917874396	0.031400966183575	0.077294685990338	0.14975845410628	0.229468599033816	0.22463768115942	0.157004830917874	0.060386473429952	0.019323671497585	0.004830917874396	0.002415458937198	0.01207729468599	0.004830917874396	0	0	0	0.002415458937198	0.002415458937198	0.002415458937198	0	0.002415458937198	0.002415458937198	0.002415458937198	0
bin0	36	0	0	0	0	0	0	0	0	0	0	0	0	0	0	0	0	0	0	0	0	0	0	0	0.006993006993007	0.002331002331002	0.041958041958042	0.079254079254079	0.144522144522145	0.184149184149184	0.268065268065268	0.163170163170163	0.058275058275058	0.023310023310023	0.002331002331002	0	0.004662004662005	0.004662004662005	0	0	0.004662004662005	0.004662004662005	0	0	0.002331002331002	0.002331002331002	0.002331002331002	0	0
bin0	37	0	0	0	0	0	0	0	0	0	0	0	0	0	0	0	0	0	0	0	0	0	0	0	0.002347417840376	0.004694835680751	0.035211267605634	0.07981220657277	0.140845070422535	0.197183098591549	0.28169014084507	0.147887323943662	0.053990610328639	0.02112676056338	0.004694835680751	0	0.007042253521127	0.004694835680751	0.002347417840376	0	0.002347417840376	0.007042253521127	0.004694835680751	0	0	0	0.002347417840376	0	0
bin0	38	0	0	0	0	0	0	0	0	0	0	0	0	0	0	0	0	0	0	0	0	0.002564102564103	0	0	0	0.005128205128205	0.053846153846154	0.071794871794872	0.141025641025641	0.220512820512821	0.228205128205128	0.169230769230769	0.053846153846154	0.020512820512821	0.002564102564103	0.002564102564103	0.005128205128205	0.005128205128205	0	0.002564102564103	0	0.002564102564103	0.002564102564103	0.002564102564103	0	0.002564102564103	0.002564102564103	0.002564102564103	0
bin0	39	0	0	0	0	0	0	0	0	0	0	0	0	0	0	0	0	0	0	0	0	0	0	0	0.004716981132075	0.007075471698113	0.047169811320755	0.080188679245283	0.143867924528302	0.200471698113208	0.25	0.172169811320755	0.05188679245283	0.009433962264151	0.002358490566038	0.002358490566038	0.007075471698113	0.002358490566038	0.002358490566038	0.002358490566038	0	0.004716981132075	0.002358490566038	0	0	0.004716981132075	0.002358490566038	0	0
bin0	40	0	0	0	0	0	0	0	0	0	0	0	0	0	0	0	0	0	0	0	0	0	0	0	0.005025125628141	0.00251256281407	0.035175879396985	0.057788944723618	0.153266331658291	0.198492462311558	0.256281407035176	0.180904522613065	0.055276381909548	0.022613065326633	0	0.010050251256281	0.005025125628141	0.00251256281407	0.00251256281407	0	0.00251256281407	0.005025125628141	0	0	0	0.00251256281407	0.00251256281407	0	0
bin0	41	0	0	0	0	0	0	0	0	0	0	0	0	0	0	0	0	0	0	0	0	0	0	0	0.002336448598131	0.004672897196262	0.042056074766355	0.079439252336449	0.135514018691589	0.226635514018692	0.235981308411215	0.168224299065421	0.049065420560748	0.018691588785047	0.002336448598131	0.002336448598131	0.009345794392523	0.004672897196262	0.007009345794393	0	0	0.002336448598131	0.002336448598131	0	0	0.004672897196262	0.002336448598131	0	0
bin0	42	0	0	0	0	0	0	0	0	0	0	0	0	0	0	0	0	0	0	0	0	0	0	0	0.002463054187192	0.007389162561576	0.041871921182266	0.064039408866995	0.140394088669951	0.219211822660099	0.214285714285714	0.194581280788177	0.061576354679803	0.019704433497537	0.002463054187192	0.004926108374384	0.007389162561576	0.004926108374384	0	0.002463054187192	0.002463054187192	0.002463054187192	0.002463054187192	0	0	0.002463054187192	0.002463054187192	0	0
bin0	43	0	0	0	0	0	0	0	0	0	0	0	0	0	0	0	0	0	0	0	0	0	0	0	0.002493765586035	0.007481296758105	0.029925187032419	0.062344139650873	0.14713216957606	0.229426433915212	0.236907730673317	0.179551122194514	0.054862842892768	0.01496259351621	0.00498753117207	0.002493765586035	0.00997506234414	0.00498753117207	0.002493765586035	0	0	0.002493765586035	0.002493765586035	0	0	0.002493765586035	0.002493765586035	0	0
bin0	44	0	0	0	0	0	0	0	0	0	0	0	0	0	0	0	0	0	0	0	0	0	0	0	0.002352941176471	0.004705882352941	0.030588235294118	0.070588235294118	0.141176470588235	0.216470588235294	0.251764705882353	0.164705882352941	0.054117647058824	0.021176470588235	0.004705882352941	0	0.007058823529412	0.007058823529412	0.002352941176471	0.004705882352941	0	0.004705882352941	0.004705882352941	0.002352941176471	0	0.002352941176471	0.002352941176471	0	0
bin0	45	0	0	0	0	0	0	0	0	0	0	0	0	0	0	0	0	0	0	0	0	0	0	0	0.002272727272727	0.004545454545455	0.052272727272727	0.068181818181818	0.131818181818182	0.209090909090909	0.261363636363636	0.170454545454545	0.054545454545455	0.006818181818182	0.004545454545455	0.002272727272727	0.011363636363636	0.002272727272727	0.002272727272727	0	0	0.009090909090909	0.002272727272727	0	0	0.002272727272727	0.002272727272727	0	0
bin0	46	0	0	0	0	0	0	0	0	0	0	0	0	0	0	0	0	0	0	0	0	0	0	0	0.004566210045662	0.004566210045662	0.034246575342466	0.084474885844749	0.141552511415525	0.219178082191781	0.244292237442922	0.168949771689498	0.04337899543379	0.013698630136986	0.006849315068493	0.002283105022831	0.009132420091324	0.002283105022831	0	0.004566210045662	0.004566210045662	0.006849315068493	0	0	0	0.002283105022831	0.002283105022831	0	0
bin0	47	0	0	0	0	0	0	0	0	0	0	0	0	0	0	0	0	0	0	0	0	0	0	0	0.004728132387707	0.004728132387707	0.030732860520095	0.073286052009456	0.141843971631206	0.196217494089835	0.245862884160756	0.189125295508274	0.061465721040189	0.014184397163121	0	0.004728132387707	0.00709219858156	0.004728132387707	0	0.002364066193853	0.002364066193853	0.00709219858156	0.002364066193853	0	0	0.002364066193853	0.002364066193853	0.002364066193853	0
bin0	48	0	0	0	0	0	0	0	0	0	0	0	0	0	0	0	0	0	0	0	0	0	0	0	0	0.009411764705882	0.04	0.082352941176471	0.150588235294118	0.207058823529412	0.232941176470588	0.157647058823529	0.04	0.028235294117647	0.004705882352941	0.007058823529412	0.009411764705882	0.004705882352941	0.002352941176471	0.002352941176471	0.004705882352941	0.007058823529412	0.002352941176471	0	0	0.002352941176471	0.002352941176471	0.002352941176471	0
bin0	49	0	0	0	0	0	0	0	0	0	0	0	0	0	0	0	0	0	0	0	0	0	0	0.002487562189055	0.004975124378109	0.007462686567164	0.037313432835821	0.08955223880597	0.13681592039801	0.211442786069652	0.233830845771144	0.174129353233831	0.044776119402985	0.017412935323383	0.004975124378109	0.002487562189055	0.002487562189055	0.004975124378109	0.002487562189055	0.002487562189055	0.002487562189055	0.009950248756219	0	0.002487562189055	0	0.002487562189055	0.002487562189055	0	0
bin0	50	0	0	0	0	0	0	0	0	0	0	0	0	0	0	0	0	0	0	0	0	0	0	0	0	0.007462686567164	0.029850746268657	0.08955223880597	0.154228855721393	0.186567164179104	0.218905472636816	0.189054726368159	0.059701492537313	0.017412935323383	0.002487562189055	0.002487562189055	0.012437810945274	0.009950248756219	0	0.002487562189055	0.002487562189055	0.007462686567164	0	0	0	0.002487562189055	0.002487562189055	0	0.002487562189055
bin0	51	0	0	0	0	0	0	0	0	0	0	0	0	0	0	0	0	0	0	0	0	0	0	0	0.004494382022472	0.006741573033708	0.040449438202247	0.080898876404494	0.132584269662921	0.191011235955056	0.253932584269663	0.155056179775281	0.069662921348315	0.024719101123596	0.002247191011236	0.002247191011236	0.008988764044944	0.004494382022472	0	0.002247191011236	0.002247191011236	0.006741573033708	0.002247191011236	0.002247191011236	0	0.002247191011236	0.004494382022472	0	0
bin0	52	0	0	0	0	0	0	0	0	0	0	0	0	0	0	0	0	0	0	0	0	0	0	0	0.002331002331002	0.004662004662005	0.034965034965035	0.076923076923077	0.144522144522145	0.207459207459207	0.237762237762238	0.172494172494172	0.048951048951049	0.013986013986014	0.006993006993007	0.004662004662005	0.006993006993007	0.004662004662005	0.002331002331002	0.004662004662005	0.002331002331002	0.006993006993007	0.004662004662005	0.002331002331002	0	0.002331002331002	0.004662004662005	0	0.002331002331002
bin0	53	0	0	0	0	0	0	0	0	0	0	0	0	0	0	0	0	0	0	0	0	0	0	0	0.004796163069544	0.004796163069544	0.035971223021583	0.069544364508393	0.148681055155875	0.189448441247002	0.235011990407674	0.189448441247002	0.052757793764988	0.033573141486811	0.004796163069544	0.002398081534772	0.007194244604317	0.004796163069544	0.004796163069544	0	0	0.002398081534772	0.002398081534772	0	0	0.002398081534772	0.004796163069544	0	0
bin0	54	0	0	0	0	0	0	0	0	0	0	0	0	0	0	0	0	0	0	0	0	0	0	0	0.002487562189055	0.004975124378109	0.039800995024876	0.064676616915423	0.13681592039801	0.213930348258706	0.218905472636816	0.203980099502488	0.059701492537313	0.027363184079602	0.002487562189055	0.004975124378109	0.007462686567164	0.004975124378109	0	0	0	0.002487562189055	0	0	0	0.002487562189055	0.002487562189055	0	0
bin0	55	0	0	0	0	0	0	0	0	0	0	0	0	0	0	0	0	0	0	0	0	0	0	0.002475247524752	0.002475247524752	0.004950495049505	0.03960396039604	0.074257425742574	0.148514851485149	0.193069306930693	0.242574257425743	0.178217821782178	0.061881188118812	0.017326732673267	0	0.007425742574257	0.007425742574257	0.002475247524752	0.002475247524752	0	0	0.007425742574257	0.002475247524752	0	0	0.002475247524752	0.002475247524752	0	0
bin0	56	0	0	0	0	0	0	0	0	0	0	0	0	0	0	0	0	0	0	0	0	0	0	0.002398081534772	0.002398081534772	0.004796163069544	0.035971223021583	0.074340527577938	0.148681055155875	0.213429256594724	0.20863309352518	0.172661870503597	0.064748201438849	0.031175059952038	0.002398081534772	0.002398081534772	0.009592326139089	0.007194244604317	0	0.002398081534772	0.002398081534772	0.002398081534772	0.002398081534772	0	0	0.002398081534772	0.002398081534772	0.002398081534772	0
bin0	57	0	0	0	0	0	0	0	0	0	0	0	0	0	0	0	0	0	0	0	0	0	0	0	0.0025	0.0075	0.0375	0.0625	0.15	0.1925	0.25	0.19	0.0575	0.0175	0.005	0.0025	0.005	0.0075	0	0.0025	0	0.005	0	0	0	0.0025	0.0025	0	0
bin0	58	0	0	0	0	0	0	0	0	0	0	0	0	0	0	0	0	0	0	0	0	0	0	0	0.002469135802469	0.002469135802469	0.039506172839506	0.083950617283951	0.120987654320988	0.214814814814815	0.214814814814815	0.214814814814815	0.046913580246914	0.019753086419753	0.007407407407407	0	0.007407407407407	0.004938271604938	0.004938271604938	0.002469135802469	0.002469135802469	0.004938271604938	0	0	0	0.002469135802469	0.002469135802469	0	0
bin0	59	0	0	0	0	0	0	0	0	0	0	0	0	0	0	0	0	0	0	0	0	0	0	0	0.002386634844869	0.011933174224344	0.028639618138425	0.083532219570406	0.145584725536993	0.186157517899761	0.233890214797136	0.176610978520286	0.069212410501193	0.016706443914081	0.004773269689737	0.007159904534606	0.004773269689737	0.007159904534606	0.004773269689737	0	0.002386634844869	0.004773269689737	0	0.002386634844869	0	0.002386634844869	0.002386634844869	0	0.002386634844869
bin0	60	0	0	0	0	0	0	0	0	0	0	0	0	0	0	0	0	0	0	0	0	0	0	0	0	0.009756097560976	0.041463414634146	0.070731707317073	0.136585365853659	0.207317073170732	0.258536585365854	0.168292682926829	0.05609756097561	0.021951219512195	0.002439024390244	0	0.007317073170732	0.004878048780488	0	0.002439024390244	0	0.004878048780488	0.002439024390244	0	0	0.002439024390244	0.002439024390244	0	0
bin0	61	0	0	0	0	0	0	0	0	0	0	0	0	0	0	0	0	0	0	0	0	0	0	0.002433090024331	0.002433090024331	0.004866180048662	0.02676399026764	0.085158150851582	0.153284671532847	0.199513381995134	0.250608272506083	0.16301703163017	0.05352798053528	0.019464720194647	0.002433090024331	0.007299270072993	0.004866180048662	0.007299270072993	0.004866180048662	0.002433090024331	0.002433090024331	0.002433090024331	0	0	0	0.002433090024331	0.002433090024331	0	0
bin0	62	0	0	0	0	0	0	0	0	0	0	0	0	0	0	0	0	0	0	0	0	0	0	0	0.002493765586035	0.00498753117207	0.037406483790524	0.077306733167082	0.144638403990025	0.209476309226933	0.226932668329177	0.177057356608479	0.054862842892768	0.024937655860349	0.002493765586035	0.00498753117207	0.00498753117207	0.007481296758105	0.002493765586035	0.002493765586035	0.002493765586035	0.002493765586035	0	0.002493765586035	0	0	0.00498753117207	0	0.002493765586035
bin0	63	0	0	0	0	0	0	0	0	0	0	0	0	0	0	0	0	0	0	0	0	0	0	0	0.002347417840376	0.002347417840376	0.037558685446009	0.075117370892019	0.150234741784038	0.183098591549296	0.272300469483568	0.161971830985915	0.061032863849765	0.018779342723005	0.002347417840376	0.004694835680751	0.004694835680751	0.004694835680751	0.002347417840376	0.002347417840376	0.002347417840376	0.004694835680751	0	0.002347417840376	0.002347417840376	0.002347417840376	0	0	0
bin0	64	0	0	0	0	0	0	0	0	0	0	0	0	0	0	0	0	0	0	0	0	0	0	0	0.002341920374707	0.002341920374707	0.044496487119438	0.063231850117096	0.11943793911007	0.224824355971897	0.262295081967213	0.168618266978923	0.05152224824356	0.021077283372365	0.007025761124122	0.004683840749415	0.004683840749415	0.004683840749415	0.002341920374707	0.002341920374707	0.002341920374707	0.004683840749415	0	0.002341920374707	0	0.002341920374707	0	0	0
bin0	65	0	0	0	0	0	0	0	0	0	0	0	0	0	0	0	0	0	0	0	0	0	0	0	0.002392344497608	0.002392344497608	0.028708133971292	0.076555023923445	0.143540669856459	0.203349282296651	0.26555023923445	0.167464114832536	0.066985645933014	0.019138755980861	0.002392344497608	0	0.004784688995215	0.002392344497608	0.002392344497608	0	0	0.002392344497608	0.002392344497608	0.002392344497608	0	0.002392344497608	0.002392344497608	0	0
bin0	66	0	0	0	0	0	0	0	0	0	0	0	0	0	0	0	0	0	0	0	0	0	0	0	0.002433090024331	0.004866180048662	0.034063260340633	0.094890510948905	0.119221411192214	0.206812652068127	0.248175182481752	0.184914841849148	0.048661800486618	0.019464720194647	0.002433090024331	0.002433090024331	0.004866180048662	0.004866180048662	0.004866180048662	0.002433090024331	0	0.004866180048662	0.004866180048662	0	0	0.002433090024331	0.002433090024331	0	0
bin0	67	0	0	0	0	0	0	0	0	0	0	0	0	0	0	0	0	0	0	0	0	0	0	0	0.007058823529412	0.004705882352941	0.04	0.075294117647059	0.136470588235294	0.209411764705882	0.24	0.164705882352941	0.056470588235294	0.035294117647059	0.002352941176471	0	0.007058823529412	0.004705882352941	0.002352941176471	0.002352941176471	0.004705882352941	0.002352941176471	0.002352941176471	0	0	0.002352941176471	0	0	0
bin0	68	0	0	0	0	0	0	0	0	0	0	0	0	0	0	0	0	0	0	0	0	0	0	0	0.002415458937198	0.007246376811594	0.038647342995169	0.07487922705314	0.115942028985507	0.195652173913043	0.234299516908213	0.217391304347826	0.065217391304348	0.01207729468599	0.004830917874396	0	0.007246376811594	0.004830917874396	0.004830917874396	0.002415458937198	0	0.002415458937198	0.002415458937198	0.002415458937198	0	0.002415458937198	0.002415458937198	0	0
bin0	69	0	0	0	0	0	0	0	0	0	0	0	0	0	0	0	0	0	0	0	0	0	0	0	0	0.00726392251816	0.046004842615012	0.084745762711864	0.12590799031477	0.227602905569007	0.232445520581114	0.145278450363196	0.067796610169492	0.019370460048426	0.002421307506053	0.012106537530266	0.009685230024213	0.004842615012107	0.004842615012107	0.002421307506053	0.002421307506053	0.002421307506053	0	0	0	0.002421307506053	0	0	0
bin0	70	0	0	0	0	0	0	0	0	0	0	0	0	0	0	0	0	0	0	0	0	0	0	0	0.00251256281407	0.005025125628141	0.040201005025126	0.085427135678392	0.138190954773869	0.21105527638191	0.243718592964824	0.178391959798995	0.055276381909548	0.012562814070352	0.00251256281407	0.00251256281407	0.007537688442211	0.005025125628141	0.00251256281407	0	0	0.00251256281407	0	0	0	0.00251256281407	0.00251256281407	0	0
bin0	71	0	0	0	0	0	0	0	0	0	0	0	0	0	0	0	0	0	0	0	0	0	0	0	0.002272727272727	0.004545454545455	0.043181818181818	0.090909090909091	0.136363636363636	0.213636363636364	0.234090909090909	0.168181818181818	0.056818181818182	0.022727272727273	0.002272727272727	0.002272727272727	0.002272727272727	0.004545454545455	0.002272727272727	0.002272727272727	0.004545454545455	0.002272727272727	0	0	0	0.002272727272727	0.002272727272727	0	0
bin0	72	0	0	0	0	0	0	0	0	0	0	0	0	0	0	0	0	0	0	0	0	0	0	0	0.002433090024331	0.002433090024331	0.029197080291971	0.08029197080292	0.153284671532847	0.223844282238443	0.238442822384428	0.150851581508516	0.070559610705596	0.012165450121655	0.002433090024331	0.004866180048662	0.007299270072993	0.004866180048662	0.004866180048662	0	0.002433090024331	0.004866180048662	0	0.002433090024331	0	0.002433090024331	0	0	0
bin0	73	0	0	0	0	0	0	0	0	0	0	0	0	0	0	0	0	0	0	0	0	0	0	0	0	0.004728132387707	0.040189125295508	0.08274231678487	0.156028368794326	0.208037825059102	0.24113475177305	0.15839243498818	0.059101654846336	0.011820330969267	0.004728132387707	0.004728132387707	0.009456264775414	0.00709219858156	0.004728132387707	0	0	0.002364066193853	0.002364066193853	0	0	0.002364066193853	0	0	0
bin0	74	0	0	0	0	0	0	0	0	0	0	0	0	0	0	0	0	0	0	0	0	0.002398081534772	0	0	0.004796163069544	0.004796163069544	0.026378896882494	0.088729016786571	0.13189448441247	0.203836930455636	0.244604316546763	0.170263788968825	0.057553956834532	0.026378896882494	0.002398081534772	0.004796163069544	0.007194244604317	0.004796163069544	0	0.002398081534772	0.002398081534772	0.002398081534772	0	0.004796163069544	0	0.002398081534772	0.002398081534772	0.002398081534772	0
bin0	75	0	0	0	0	0	0	0	0	0	0	0	0	0	0	0	0	0	0	0	0	0	0	0	0.004750593824228	0.004750593824228	0.033254156769596	0.090261282660333	0.144893111638955	0.201900237529691	0.239904988123515	0.182897862232779	0.05938242280285	0.014251781472684	0.004750593824228	0.002375296912114	0.004750593824228	0.004750593824228	0	0	0	0.004750593824228	0	0	0	0.002375296912114	0	0	0
bin0	76	0	0	0	0	0	0	0	0	0	0	0	0	0	0	0	0	0	0	0	0	0	0	0	0.005167958656331	0.002583979328165	0.03359173126615	0.062015503875969	0.149870801033592	0.219638242894057	0.255813953488372	0.147286821705426	0.0671834625323	0.025839793281654	0.002583979328165	0.002583979328165	0.005167958656331	0.005167958656331	0	0.005167958656331	0.002583979328165	0.002583979328165	0	0	0	0.002583979328165	0	0.002583979328165	0
bin0	77	0	0	0	0	0	0	0	0	0	0	0	0	0	0	0	0	0	0	0	0	0	0	0	0.002577319587629	0.007731958762887	0.033505154639175	0.074742268041237	0.134020618556701	0.221649484536082	0.231958762886598	0.175257731958763	0.069587628865979	0.015463917525773	0.002577319587629	0	0.010309278350516	0.002577319587629	0.005154639175258	0	0.002577319587629	0.002577319587629	0.002577319587629	0.002577319587629	0	0.002577319587629	0	0	0
bin0	78	0	0	0	0	0	0	0	0	0	0	0	0	0	0	0	0	0	0	0	0	0	0	0	0.004926108374384	0.004926108374384	0.03448275862069	0.08128078817734	0.142857142857143	0.216748768472906	0.248768472906404	0.165024630541872	0.04679802955665	0.017241379310345	0.002463054187192	0.004926108374384	0.009852216748768	0.004926108374384	0	0	0	0.007389162561576	0	0.002463054187192	0	0.002463054187192	0	0.002463054187192	0
bin0	79	0	0	0	0	0	0	0	0	0	0	0	0	0	0	0	0	0	0	0	0	0	0	0	0	0.007228915662651	0.03855421686747	0.074698795180723	0.134939759036145	0.202409638554217	0.260240963855422	0.171084337349398	0.062650602409639	0.012048192771084	0.004819277108434	0.002409638554217	0.009638554216867	0.004819277108434	0.002409638554217	0.002409638554217	0	0.004819277108434	0	0	0	0.002409638554217	0.002409638554217	0	0
bin0	80	0	0	0	0	0	0	0	0	0	0	0	0	0	0	0	0	0	0	0	0	0	0	0	0.004938271604938	0.002469135802469	0.041975308641975	0.071604938271605	0.155555555555556	0.202469135802469	0.237037037037037	0.167901234567901	0.059259259259259	0.014814814814815	0.002469135802469	0	0.007407407407407	0.007407407407407	0.002469135802469	0.004938271604938	0.002469135802469	0.004938271604938	0.002469135802469	0.002469135802469	0	0.002469135802469	0.002469135802469	0	0
bin0	81	0	0	0	0	0	0	0	0	0	0	0	0	0	0	0	0	0	0	0	0	0	0	0	0	0.004739336492891	0.026066350710901	0.082938388625592	0.137440758293839	0.203791469194313	0.26303317535545	0.161137440758294	0.063981042654028	0.018957345971564	0.004739336492891	0.002369668246446	0.007109004739336	0.004739336492891	0.002369668246446	0	0.002369668246446	0.004739336492891	0	0.002369668246446	0	0.002369668246446	0.002369668246446	0	0
bin0	82	0	0	0	0	0	0	0	0	0	0	0	0	0	0	0	0	0	0	0	0	0	0	0	0.002551020408163	0.005102040816327	0.038265306122449	0.066326530612245	0.142857142857143	0.23469387755102	0.232142857142857	0.181122448979592	0.051020408163265	0.010204081632653	0.002551020408163	0.002551020408163	0.005102040816327	0.005102040816327	0.002551020408163	0.002551020408163	0	0.002551020408163	0.005102040816327	0	0	0.002551020408163	0	0.002551020408163	0.002551020408163
bin0	83	0	0	0	0	0	0	0	0	0	0	0	0	0	0	0	0	0	0	0	0	0	0	0	0.002785515320334	0.002785515320334	0.033426183844011	0.055710306406685	0.122562674094708	0.220055710306407	0.259052924791086	0.18941504178273	0.061281337047354	0.011142061281337	0.005571030640669	0.002785515320334	0.008356545961003	0.008356545961003	0.005571030640669	0	0	0.002785515320334	0	0.002785515320334	0	0.002785515320334	0.002785515320334	0	0
bin0	84	0	0	0	0	0	0	0	0	0	0	0	0	0	0	0	0	0	0	0	0	0	0	0	0	0.007444168734491	0.032258064516129	0.079404466501241	0.161290322580645	0.205955334987593	0.235732009925558	0.156327543424318	0.062034739454094	0.01985111662531	0.002481389578164	0.002481389578164	0.009925558312655	0.004962779156328	0	0.002481389578164	0.002481389578164	0.002481389578164	0.004962779156328	0	0	0.002481389578164	0.002481389578164	0.002481389578164	0
bin0	85	0	0	0	0	0	0	0	0	0	0	0	0	0	0	0	0	0	0	0	0	0	0	0	0.002272727272727	0.002272727272727	0.043181818181818	0.061363636363636	0.140909090909091	0.215909090909091	0.261363636363636	0.163636363636364	0.040909090909091	0.027272727272727	0.004545454545455	0.002272727272727	0.013636363636364	0.006818181818182	0.002272727272727	0	0	0.002272727272727	0.002272727272727	0.002272727272727	0	0.002272727272727	0.002272727272727	0	0
bin0	86	0	0	0	0	0	0	0	0	0	0	0	0	0	0	0	0	0	0	0	0	0	0	0	0.005050505050505	0.005050505050505	0.042929292929293	0.083333333333333	0.151515151515152	0.20959595959596	0.244949494949495	0.154040404040404	0.055555555555556	0.015151515151515	0.005050505050505	0.002525252525253	0.007575757575758	0.005050505050505	0.002525252525253	0	0	0.002525252525253	0.002525252525253	0	0	0.002525252525253	0.002525252525253	0	0
bin0	87	0	0	0	0	0	0	0	0	0	0	0	0	0	0	0	0	0	0	0	0	0	0	0	0.004950495049505	0.007425742574257	0.034653465346535	0.079207920792079	0.143564356435644	0.247524752475248	0.207920792079208	0.163366336633663	0.04950495049505	0.01980198019802	0.002475247524752	0.004950495049505	0.007425742574257	0.004950495049505	0.004950495049505	0	0.004950495049505	0.002475247524752	0.002475247524752	0	0	0.002475247524752	0.004950495049505	0	0
bin0	88	0	0	0	0	0	0	0	0	0	0	0	0	0	0	0	0	0	0	0	0	0.002439024390244	0.002439024390244	0	0.002439024390244	0.007317073170732	0.031707317073171	0.070731707317073	0.136585365853659	0.209756097560976	0.236585365853659	0.192682926829268	0.051219512195122	0.017073170731707	0.007317073170732	0.002439024390244	0.007317073170732	0.004878048780488	0.007317073170732	0.002439024390244	0	0.002439024390244	0.002439024390244	0	0	0.002439024390244	0	0	0
bin0	89	0	0	0	0	0	0	0	0	0	0	0	0	0	0	0	0	0	0	0	0	0	0	0	0.005102040816327	0.005102040816327	0.043367346938776	0.079081632653061	0.137755102040816	0.232142857142857	0.24234693877551	0.173469387755102	0.038265306122449	0.01530612244898	0.002551020408163	0	0.00765306122449	0.005102040816327	0	0	0	0.002551020408163	0	0.002551020408163	0	0.002551020408163	0.002551020408163	0	0
bin0	90	0	0	0	0	0	0	0	0	0	0	0	0	0	0	0	0	0	0	0	0	0	0	0	0.00253807106599	0.00253807106599	0.048223350253807	0.076142131979695	0.142131979695431	0.192893401015228	0.236040609137056	0.17258883248731	0.055837563451777	0.030456852791878	0.00761421319797	0.00253807106599	0.010152284263959	0.00507614213198	0.00253807106599	0	0.00253807106599	0.00253807106599	0.00253807106599	0	0	0.00253807106599	0.00253807106599	0	0
bin0	91	0	0	0	0	0	0	0	0	0	0	0	0	0	0	0	0	0	0	0	0	0	0	0	0	0.002583979328165	0.031007751937985	0.0671834625323	0.152454780361757	0.209302325581395	0.245478036175711	0.178294573643411	0.062015503875969	0.015503875968992	0.005167958656331	0.002583979328165	0.010335917312662	0.010335917312662	0	0	0	0.002583979328165	0	0	0	0.002583979328165	0.002583979328165	0	0
bin0	92	0	0	0	0	0	0	0	0	0	0	0	0	0	0	0	0	0	0	0	0	0	0	0	0.007792207792208	0.005194805194805	0.049350649350649	0.090909090909091	0.14025974025974	0.192207792207792	0.223376623376623	0.174025974025974	0.05974025974026	0.012987012987013	0.005194805194805	0.002597402597403	0.007792207792208	0.005194805194805	0.002597402597403	0.005194805194805	0.002597402597403	0.002597402597403	0.002597402597403	0.002597402597403	0	0.002597402597403	0.002597402597403	0	0
bin0	93	0	0	0	0	0	0	0	0	0	0	0	0	0	0	0	0	0	0	0	0	0	0	0.002457002457002	0	0.004914004914005	0.034398034398034	0.068796068796069	0.14987714987715	0.196560196560197	0.262899262899263	0.186732186732187	0.056511056511057	0.012285012285012	0.002457002457002	0.004914004914005	0.002457002457002	0.002457002457002	0.002457002457002	0	0	0.002457002457002	0.002457002457002	0	0	0	0.004914004914005	0	0
bin0	94	0	0	0	0	0	0	0	0	0	0	0	0	0	0	0	0	0	0	0	0	0	0	0	0	0.004807692307692	0.036057692307692	0.088942307692308	0.146634615384615	0.223557692307692	0.240384615384615	0.141826923076923	0.057692307692308	0.019230769230769	0.002403846153846	0.004807692307692	0.007211538461538	0.004807692307692	0.009615384615385	0.002403846153846	0	0.002403846153846	0.002403846153846	0.002403846153846	0	0.002403846153846	0	0	0
bin0	95	0	0	0	0	0	0	0	0	0	0	0	0	0	0	0	0	0	0	0	0	0	0	0	0.007444168734491	0.002481389578164	0.027295285359802	0.09181141439206	0.143920595533499	0.218362282878412	0.225806451612903	0.158808933002481	0.066997518610422	0.017369727047146	0	0.007444168734491	0.007444168734491	0.002481389578164	0.004962779156328	0	0	0.004962779156328	0	0.002481389578164	0.002481389578164	0.002481389578164	0.004962779156328	0	0
bin0	96	0	0	0	0	0	0	0	0	0	0	0	0	0	0	0	0	0	0	0	0	0.002358490566038	0	0	0.004716981132075	0.004716981132075	0.040094339622642	0.089622641509434	0.153301886792453	0.200471698113208	0.231132075471698	0.150943396226415	0.056603773584906	0.018867924528302	0.004716981132075	0.007075471698113	0.007075471698113	0.004716981132075	0.004716981132075	0.002358490566038	0	0.004716981132075	0.002358490566038	0.002358490566038	0	0.002358490566038	0.002358490566038	0.002358490566038	0
bin0	97	0	0	0	0	0	0	0	0	0	0	0	0	0	0	0	0	0	0	0	0	0	0	0	0.004889975550122	0.004889975550122	0.046454767726161	0.090464547677262	0.127139364303178	0.215158924205379	0.224938875305623	0.166259168704156	0.06601466992665	0.019559902200489	0.002444987775061	0.002444987775061	0.007334963325183	0.007334963325183	0.002444987775061	0	0	0.002444987775061	0.002444987775061	0.002444987775061	0.002444987775061	0.002444987775061	0	0	0
bin0	98	0	0	0	0	0	0	0	0	0	0	0	0	0	0	0	0	0	0	0	0	0	0	0	0.007042253521127	0.002347417840376	0.035211267605634	0.07981220657277	0.133802816901408	0.215962441314554	0.237089201877934	0.161971830985915	0.063380281690141	0.023474178403756	0.007042253521127	0.004694835680751	0.007042253521127	0.004694835680751	0.002347417840376	0	0	0.002347417840376	0	0	0	0.004694835680751	0.002347417840376	0	0.002347417840376
bin0	99	0	0	0	0	0	0	0	0	0	0	0	0	0	0	0	0	0	0	0	0	0.00250626566416	0	0	0.00250626566416	0.005012531328321	0.032581453634085	0.072681704260652	0.142857142857143	0.223057644110276	0.205513784461153	0.192982456140351	0.06015037593985	0.022556390977444	0.00250626566416	0.00250626566416	0.007518796992481	0.005012531328321	0.00250626566416	0.005012531328321	0	0.00250626566416	0	0	0	0.00250626566416	0.005012531328321	0.00250626566416	0
bin0	100	0	0	0	0	0	0	0	0	0	0	0	0	0	0	0	0	0	0	0	0	0	0	0	0.005167958656331	0.005167958656331	0.031007751937985	0.077519379844961	0.136950904392765	0.219638242894057	0.248062015503876	0.157622739018088	0.054263565891473	0.020671834625323	0.005167958656331	0.007751937984496	0.005167958656331	0.005167958656331	0.002583979328165	0	0	0.010335917312662	0	0.002583979328165	0	0.002583979328165	0.002583979328165	0	0
bin0	101	0	0	0	0	0	0	0	0	0	0	0	0	0	0	0	0	0	0	0	0	0	0	0	0.004975124378109	0	0.027363184079602	0.082089552238806	0.131840796019901	0.201492537313433	0.271144278606965	0.166666666666667	0.049751243781095	0.027363184079602	0.002487562189055	0.004975124378109	0.007462686567164	0.004975124378109	0.002487562189055	0	0.002487562189055	0.002487562189055	0.002487562189055	0.002487562189055	0	0.002487562189055	0.002487562189055	0	0
bin0	102	0	0	0	0	0	0	0	0	0	0	0	0	0	0	0	0	0	0	0	0	0	0	0	0.00253807106599	0.00507614213198	0.035532994923858	0.083756345177665	0.137055837563452	0.192893401015228	0.243654822335025	0.187817258883249	0.055837563451777	0.010152284263959	0.00253807106599	0.00253807106599	0.00761421319797	0.00507614213198	0.010152284263959	0	0	0.00507614213198	0.00253807106599	0.00253807106599	0.00253807106599	0.00253807106599	0	0	0
bin0	103	0	0	0	0	0	0	0	0	0	0	0	0	0	0	0	0	0	0	0	0	0	0	0	0.002439024390244	0	0.039024390243902	0.085365853658537	0.141463414634146	0.180487804878049	0.251219512195122	0.168292682926829	0.068292682926829	0.026829268292683	0.002439024390244	0.004878048780488	0.009756097560976	0.004878048780488	0.002439024390244	0	0	0.004878048780488	0.002439024390244	0	0	0.002439024390244	0.002439024390244	0	0
bin0	104	0	0	0	0	0	0	0	0	0	0	0	0	0	0	0	0	0	0	0	0	0	0	0	0.002487562189055	0.002487562189055	0.027363184079602	0.064676616915423	0.126865671641791	0.238805970149254	0.258706467661692	0.171641791044776	0.054726368159204	0.019900497512438	0.002487562189055	0	0.007462686567164	0.004975124378109	0.004975124378109	0.002487562189055	0	0.004975124378109	0.002487562189055	0	0	0.002487562189055	0	0	0
bin0	105	0	0	0	0	0	0	0	0	0	0	0	0	0	0	0	0	0	0	0	0	0	0	0	0	0.002380952380952	0.030952380952381	0.073809523809524	0.157142857142857	0.20952380952381	0.219047619047619	0.178571428571429	0.064285714285714	0.019047619047619	0.004761904761905	0.007142857142857	0.00952380952381	0.004761904761905	0.004761904761905	0.002380952380952	0.002380952380952	0.004761904761905	0.002380952380952	0	0	0.002380952380952	0	0	0
bin0	106	0	0	0	0	0	0	0	0	0	0	0	0	0	0	0	0	0	0	0	0	0	0	0	0.002551020408163	0.002551020408163	0.035714285714286	0.073979591836735	0.145408163265306	0.188775510204082	0.229591836734694	0.201530612244898	0.056122448979592	0.022959183673469	0.002551020408163	0.010204081632653	0.010204081632653	0.002551020408163	0.002551020408163	0	0	0.002551020408163	0.002551020408163	0.002551020408163	0	0.002551020408163	0.002551020408163	0	0
bin0	107	0	0	0	0	0	0	0	0	0	0	0	0	0	0	0	0	0	0	0	0	0	0	0	0.004608294930876	0.002304147465438	0.036866359447005	0.085253456221198	0.158986175115207	0.214285714285714	0.246543778801843	0.168202764976959	0.04147465437788	0.011520737327189	0.002304147465438	0.002304147465438	0.006912442396313	0.004608294930876	0.002304147465438	0	0	0.002304147465438	0.002304147465438	0.002304147465438	0	0.002304147465438	0.002304147465438	0	0
bin0	108	0	0	0	0	0	0	0	0	0	0	0	0	0	0	0	0	0	0	0	0	0	0	0	0.002463054187192	0.004926108374384	0.03448275862069	0.078817733990148	0.155172413793103	0.192118226600985	0.261083743842365	0.169950738916256	0.044334975369458	0.019704433497537	0.002463054187192	0.002463054187192	0.007389162561576	0.004926108374384	0	0.002463054187192	0	0.002463054187192	0.002463054187192	0.002463054187192	0	0.002463054187192	0.007389162561576	0	0
bin0	109	0	0	0	0	0	0	0	0	0	0	0	0	0	0	0	0	0	0	0	0	0	0	0	0.007009345794393	0.007009345794393	0.02803738317757	0.074766355140187	0.14018691588785	0.212616822429907	0.254672897196262	0.170560747663551	0.049065420560748	0.021028037383178	0.002336448598131	0	0.007009345794393	0.007009345794393	0.002336448598131	0	0.002336448598131	0.002336448598131	0.002336448598131	0.004672897196262	0	0.002336448598131	0.002336448598131	0	0
bin0	110	0	0	0	0	0	0	0	0	0	0	0	0	0	0	0	0	0	0	0	0	0	0	0	0.004662004662005	0.009324009324009	0.03962703962704	0.088578088578089	0.137529137529138	0.205128205128205	0.205128205128205	0.177156177156177	0.062937062937063	0.025641025641026	0.009324009324009	0	0.009324009324009	0.006993006993007	0.002331002331002	0.002331002331002	0	0.004662004662005	0.002331002331002	0.002331002331002	0	0.002331002331002	0.002331002331002	0	0
bin0	111	0	0	0	0	0	0	0	0	0	0	0	0	0	0	0	0	0	0	0	0	0	0	0	0.002331002331002	0.002331002331002	0.032634032634033	0.086247086247086	0.156177156177156	0.221445221445221	0.233100233100233	0.158508158508158	0.046620046620047	0.011655011655012	0.004662004662005	0.009324009324009	0.009324009324009	0.004662004662005	0.004662004662005	0	0	0.004662004662005	0.004662004662005	0	0.002331002331002	0.002331002331002	0	0	0
bin0	112	0	0	0	0	0	0	0	0	0	0	0	0	0	0	0	0	0	0	0	0	0.002439024390244	0	0	0.004878048780488	0.002439024390244	0.039024390243902	0.075609756097561	0.139024390243902	0.209756097560976	0.224390243902439	0.185365853658537	0.05609756097561	0.026829268292683	0.004878048780488	0.004878048780488	0.004878048780488	0.004878048780488	0	0.004878048780488	0	0.002439024390244	0.002439024390244	0.002439024390244	0	0.002439024390244	0	0	0
bin0	113	0	0	0	0	0	0	0	0	0	0	0	0	0	0	0	0	0	0	0	0	0	0	0	0.002551020408163	0.002551020408163	0.030612244897959	0.073979591836735	0.155612244897959	0.191326530612245	0.23469387755102	0.198979591836735	0.056122448979592	0.020408163265306	0.002551020408163	0.002551020408163	0.00765306122449	0.005102040816327	0	0	0.005102040816327	0.002551020408163	0.002551020408163	0	0	0.005102040816327	0	0	0
bin0	114	0	0	0	0	0	0	0	0	0	0	0	0	0	0	0	0	0	0	0	0	0	0	0	0.004587155963303	0	0.041284403669725	0.068807339449541	0.130733944954128	0.220183486238532	0.263761467889908	0.160550458715596	0.064220183486239	0.013761467889908	0.002293577981651	0.004587155963303	0.009174311926606	0.004587155963303	0.002293577981651	0	0	0.002293577981651	0.002293577981651	0	0	0.002293577981651	0.002293577981651	0	0
bin0	115	0	0	0	0	0	0	0	0	0	0	0	0	0	0	0	0	0	0	0	0	0	0	0	0.004962779156328	0.004962779156328	0.03970223325062	0.071960297766749	0.141439205955335	0.223325062034739	0.24317617866005	0.163771712158809	0.042183622828784	0.024813895781638	0.002481389578164	0.004962779156328	0.007444168734491	0.004962779156328	0	0	0.007444168734491	0.002481389578164	0.002481389578164	0	0	0.002481389578164	0.004962779156328	0	0
bin0	116	0	0	0	0	0	0	0	0	0	0	0	0	0	0	0	0	0	0	0	0	0	0	0	0.002380952380952	0.007142857142857	0.035714285714286	0.071428571428571	0.166666666666667	0.202380952380952	0.233333333333333	0.166666666666667	0.05	0.016666666666667	0.007142857142857	0.007142857142857	0.00952380952381	0.004761904761905	0	0	0.004761904761905	0.004761904761905	0.002380952380952	0.002380952380952	0	0.002380952380952	0.002380952380952	0	0
bin0	117	0	0	0	0	0	0	0	0	0	0	0	0	0	0	0	0	0	0	0	0	0	0	0	0.007009345794393	0	0.02803738317757	0.077102803738318	0.135514018691589	0.22196261682243	0.252336448598131	0.158878504672897	0.051401869158879	0.023364485981308	0.007009345794393	0.004672897196262	0.007009345794393	0.007009345794393	0.004672897196262	0	0.002336448598131	0.004672897196262	0.002336448598131	0	0	0.002336448598131	0.002336448598131	0	0
bin0	118	0	0	0	0	0	0	0	0	0	0	0	0	0	0	0	0	0	0	0	0	0	0	0	0.004889975550122	0.004889975550122	0.034229828850856	0.073349633251834	0.144254278728606	0.222493887530562	0.251833740831296	0.154034229828851	0.056234718826406	0.017114914425428	0.002444987775061	0.004889975550122	0.009779951100245	0.004889975550122	0.004889975550122	0	0.002444987775061	0.004889975550122	0	0	0	0.002444987775061	0	0	0
bin0	119	0	0	0	0	0	0	0	0	0	0	0	0	0	0	0	0	0	0	0	0	0	0	0	0.010050251256281	0.007537688442211	0.030150753768844	0.077889447236181	0.168341708542714	0.180904522613065	0.253768844221106	0.168341708542714	0.045226130653266	0.010050251256281	0.00251256281407	0.00251256281407	0.010050251256281	0.005025125628141	0.005025125628141	0.00251256281407	0	0.005025125628141	0.007537688442211	0	0	0.00251256281407	0.00251256281407	0	0
bin0	120	0	0	0	0	0	0	0	0	0	0	0	0	0	0	0	0	0	0	0	0	0	0	0	0.002433090024331	0.007299270072993	0.031630170316302	0.072992700729927	0.155717761557178	0.209245742092457	0.245742092457421	0.182481751824818	0.043795620437956	0.014598540145985	0.004866180048662	0	0.009732360097324	0.004866180048662	0.002433090024331	0.002433090024331	0	0.004866180048662	0.002433090024331	0	0	0.002433090024331	0	0	0
bin0	121	0	0	0	0	0	0	0	0	0	0	0	0	0	0	0	0	0	0	0	0	0	0	0	0	0.002475247524752	0.02970297029703	0.059405940594059	0.168316831683168	0.24009900990099	0.24009900990099	0.153465346534653	0.056930693069307	0.01980198019802	0.002475247524752	0	0.007425742574257	0.007425742574257	0.004950495049505	0	0	0.002475247524752	0.002475247524752	0	0	0.002475247524752	0	0	0
bin0	122	0	0	0	0	0	0	0	0	0	0	0	0	0	0	0	0	0	0	0	0	0	0	0	0.002463054187192	0.012315270935961	0.032019704433498	0.078817733990148	0.147783251231527	0.221674876847291	0.229064039408867	0.169950738916256	0.049261083743842	0.019704433497537	0.002463054187192	0.004926108374384	0.009852216748768	0.002463054187192	0.004926108374384	0	0	0.002463054187192	0.002463054187192	0	0	0.004926108374384	0.002463054187192	0	0
bin0	123	0	0	0	0	0	0	0	0	0	0	0	0	0	0	0	0	0	0	0	0	0	0	0	0	0.007556675062972	0.035264483627204	0.075566750629723	0.163727959697733	0.206549118387909	0.219143576826196	0.173803526448363	0.050377833753149	0.022670025188917	0.002518891687657	0.007556675062972	0.007556675062972	0.005037783375315	0.007556675062972	0	0.002518891687657	0.005037783375315	0.002518891687657	0	0	0.002518891687657	0	0.002518891687657	0
bin0	124	0	0	0	0	0	0	0	0	0	0	0	0	0	0	0	0	0	0	0	0	0	0	0	0.005063291139241	0	0.032911392405063	0.073417721518987	0.151898734177215	0.192405063291139	0.250632911392405	0.167088607594937	0.068354430379747	0.010126582278481	0.005063291139241	0.00253164556962	0.015189873417722	0.00253164556962	0.007594936708861	0.00253164556962	0.00253164556962	0.005063291139241	0	0	0	0.00253164556962	0	0	0
bin0	125	0	0	0	0	0	0	0	0	0	0	0	0	0	0	0	0	0	0	0	0	0	0	0	0.0025	0.0025	0.035	0.09	0.13	0.195	0.25	0.175	0.0525	0.0175	0.0075	0.0025	0.01	0.0025	0.01	0.005	0.0025	0.0025	0.0025	0	0	0.0025	0.0025	0	0
bin0	126	0	0	0	0	0	0	0	0	0	0	0	0	0	0	0	0	0	0	0	0	0	0	0	0.007009345794393	0.004672897196262	0.030373831775701	0.077102803738318	0.151869158878505	0.19392523364486	0.271028037383178	0.151869158878505	0.049065420560748	0.025700934579439	0.002336448598131	0.007009345794393	0.004672897196262	0.007009345794393	0.004672897196262	0.002336448598131	0	0.002336448598131	0.002336448598131	0	0	0.002336448598131	0.002336448598131	0	0
bin0	127	0	0	0	0	0	0	0	0	0	0	0	0	0	0	0	0	0	0	0	0	0	0	0	0.004975124378109	0	0.029850746268657	0.082089552238806	0.164179104477612	0.233830845771144	0.22636815920398	0.159203980099502	0.044776119402985	0.022388059701493	0	0.004975124378109	0.007462686567164	0.007462686567164	0.002487562189055	0.002487562189055	0	0.002487562189055	0.002487562189055	0	0	0.002487562189055	0	0	0
bin0	128	0	0	0	0	0	0	0	0	0	0	0	0	0	0	0	0	0	0	0	0	0	0	0	0.006787330316742	0.006787330316742	0.036199095022624	0.076923076923077	0.158371040723982	0.187782805429864	0.255656108597285	0.156108597285068	0.067873303167421	0.015837104072398	0.002262443438914	0.002262443438914	0.004524886877828	0.004524886877828	0.004524886877828	0	0	0.004524886877828	0.002262443438914	0	0	0.004524886877828	0.002262443438914	0	0
bin0	129	0	0	0	0	0	0	0	0	0	0	0	0	0	0	0	0	0	0	0	0	0	0	0	0.004640371229698	0.009280742459397	0.032482598607889	0.081206496519722	0.132250580046404	0.185614849187935	0.273781902552204	0.174013921113689	0.041763341067285	0.025522041763341	0.002320185614849	0.002320185614849	0.011600928074246	0.004640371229698	0.004640371229698	0.002320185614849	0	0.004640371229698	0.002320185614849	0	0	0.002320185614849	0.002320185614849	0	0
bin0	130	0	0	0	0	0	0	0	0	0	0	0	0	0	0	0	0	0	0	0	0	0	0.002314814814815	0	0.00462962962963	0	0.030092592592593	0.06712962962963	0.148148148148148	0.210648148148148	0.233796296296296	0.175925925925926	0.064814814814815	0.025462962962963	0.002314814814815	0.002314814814815	0.006944444444444	0.00462962962963	0.006944444444444	0.002314814814815	0.002314814814815	0.00462962962963	0.002314814814815	0	0	0.002314814814815	0	0	0
bin0	131	0	0	0	0	0	0	0	0	0	0	0	0	0	0	0	0	0	0	0	0	0	0	0	0.007177033492823	0.004784688995215	0.04066985645933	0.069377990430622	0.160287081339713	0.186602870813397	0.246411483253589	0.157894736842105	0.066985645933014	0.019138755980861	0.002392344497608	0.002392344497608	0.007177033492823	0.004784688995215	0.004784688995215	0.002392344497608	0.002392344497608	0.007177033492823	0.002392344497608	0	0	0.002392344497608	0.002392344497608	0	0
bin0	132	0	0	0	0	0	0	0	0	0	0	0	0	0	0	0	0	0	0	0	0	0	0	0	0.004566210045662	0.004566210045662	0.041095890410959	0.073059360730594	0.15296803652968	0.207762557077626	0.257990867579909	0.164383561643836	0.045662100456621	0.018264840182648	0.004566210045662	0.002283105022831	0.006849315068493	0.004566210045662	0.002283105022831	0.002283105022831	0	0.002283105022831	0.002283105022831	0	0	0.002283105022831	0	0	0
bin0	133	0	0	0	0	0	0	0	0	0	0	0	0	0	0	0	0	0	0	0	0	0	0	0	0.00251256281407	0.00251256281407	0.035175879396985	0.065326633165829	0.14070351758794	0.21105527638191	0.251256281407035	0.180904522613065	0.057788944723618	0.017587939698493	0.005025125628141	0.00251256281407	0.005025125628141	0.005025125628141	0.00251256281407	0.00251256281407	0.00251256281407	0.005025125628141	0	0	0	0.00251256281407	0.00251256281407	0	0
bin0	134	0	0	0	0	0	0	0	0	0	0	0	0	0	0	0	0	0	0	0	0	0	0	0	0	0.004830917874396	0.036231884057971	0.072463768115942	0.144927536231884	0.198067632850242	0.258454106280193	0.161835748792271	0.06280193236715	0.024154589371981	0.002415458937198	0.004830917874396	0.009661835748792	0.004830917874396	0.004830917874396	0.002415458937198	0	0.002415458937198	0.002415458937198	0	0	0.002415458937198	0	0	0
bin0	135	0	0	0	0	0	0	0	0	0	0	0	0	0	0	0	0	0	0	0	0	0	0	0	0.004807692307692	0.007211538461538	0.03125	0.086538461538462	0.122596153846154	0.216346153846154	0.235576923076923	0.151442307692308	0.057692307692308	0.03125	0.004807692307692	0.002403846153846	0.009615384615385	0.007211538461538	0.007211538461538	0.004807692307692	0.002403846153846	0.002403846153846	0.004807692307692	0	0	0.002403846153846	0.004807692307692	0.002403846153846	0
bin0	136	0	0	0	0	0	0	0	0	0	0	0	0	0	0	0	0	0	0	0	0	0	0	0	0.007125890736342	0.004750593824228	0.042755344418052	0.049881235154394	0.144893111638955	0.225653206650831	0.261282660332542	0.168646080760095	0.045130641330166	0.016627078384798	0.002375296912114	0.002375296912114	0.007125890736342	0.004750593824228	0.007125890736342	0.002375296912114	0	0.002375296912114	0	0	0	0.002375296912114	0.002375296912114	0	0
bin0	137	0	0	0	0	0	0	0	0	0	0	0	0	0	0	0	0	0	0	0	0	0	0	0	0.005	0.0025	0.0325	0.0725	0.1475	0.1975	0.275	0.17	0.05	0.01	0.005	0.005	0.0075	0.005	0.005	0.0025	0	0.005	0	0	0	0.0025	0	0	0
bin0	138	0	0	0	0	0	0	0	0	0	0	0	0	0	0	0	0	0	0	0	0	0	0	0	0.004587155963303	0.002293577981651	0.038990825688073	0.084862385321101	0.151376146788991	0.176605504587156	0.268348623853211	0.165137614678899	0.055045871559633	0.01605504587156	0.004587155963303	0.002293577981651	0.006880733944954	0.004587155963303	0.004587155963303	0.002293577981651	0	0.004587155963303	0.002293577981651	0	0	0.002293577981651	0.002293577981651	0	0
bin0	139	0	0	0	0	0	0	0	0	0	0	0	0	0	0	0	0	0	0	0	0	0	0	0	0.007211538461538	0.007211538461538	0.03125	0.074519230769231	0.120192307692308	0.228365384615385	0.237980769230769	0.185096153846154	0.040865384615385	0.019230769230769	0.007211538461538	0.002403846153846	0.009615384615385	0.007211538461538	0.004807692307692	0.004807692307692	0.002403846153846	0.004807692307692	0	0	0	0.002403846153846	0.002403846153846	0	0
bin0	140	0	0	0	0	0	0	0	0	0	0	0	0	0	0	0	0	0	0	0	0	0	0	0	0.005050505050505	0	0.035353535353535	0.080808080808081	0.154040404040404	0.214646464646465	0.242424242424242	0.151515151515152	0.058080808080808	0.02020202020202	0.002525252525253	0.002525252525253	0.007575757575758	0.005050505050505	0.005050505050505	0.002525252525253	0	0.005050505050505	0.002525252525253	0	0	0.002525252525253	0.002525252525253	0	0
bin0	141	0	0	0	0	0	0	0	0	0	0	0	0	0	0	0	0	0	0	0	0	0	0	0	0.007075471698113	0.002358490566038	0.040094339622642	0.063679245283019	0.132075471698113	0.221698113207547	0.252358490566038	0.165094339622642	0.061320754716981	0.02122641509434	0.002358490566038	0	0.009433962264151	0.004716981132075	0.002358490566038	0.002358490566038	0	0.002358490566038	0.002358490566038	0.002358490566038	0.002358490566038	0.002358490566038	0	0	0
bin0	142	0	0	0	0	0	0	0	0	0	0	0	0	0	0	0	0	0	0	0	0	0	0	0	0.002421307506053	0.004842615012107	0.031476997578693	0.070217917675545	0.154963680387409	0.200968523002421	0.278450363196126	0.14043583535109	0.048426150121065	0.021791767554479	0.002421307506053	0.004842615012107	0.009685230024213	0.004842615012107	0.004842615012107	0.004842615012107	0	0.004842615012107	0.002421307506053	0	0	0.002421307506053	0.002421307506053	0.002421307506053	0
bin0	143	0	0	0	0	0	0	0	0	0	0	0	0	0	0	0	0	0	0	0	0	0	0	0	0.002325581395349	0.004651162790698	0.037209302325581	0.081395348837209	0.132558139534884	0.2	0.26046511627907	0.181395348837209	0.055813953488372	0.018604651162791	0.002325581395349	0	0.004651162790698	0.002325581395349	0.002325581395349	0.002325581395349	0.002325581395349	0.002325581395349	0	0.002325581395349	0	0.002325581395349	0	0.002325581395349	0
bin0	144	0	0	0	0	0	0	0	0	0	0	0	0	0	0	0	0	0	0	0	0	0	0	0	0.004555808656036	0.002277904328018	0.029612756264237	0.079726651480638	0.136674259681093	0.223234624145786	0.230068337129841	0.168564920273349	0.056947608200456	0.022779043280182	0.002277904328018	0.004555808656036	0.009111617312073	0.004555808656036	0.006833712984055	0.004555808656036	0	0.004555808656036	0.002277904328018	0	0	0.002277904328018	0.004555808656036	0	0
bin0	145	0	0	0	0	0	0	0	0	0	0	0	0	0	0	0	0	0	0	0	0	0	0	0	0.004494382022472	0.002247191011236	0.029213483146067	0.069662921348315	0.139325842696629	0.202247191011236	0.256179775280899	0.173033707865169	0.065168539325843	0.020224719101124	0.002247191011236	0.002247191011236	0.006741573033708	0.004494382022472	0.004494382022472	0.002247191011236	0	0.006741573033708	0.002247191011236	0	0	0.004494382022472	0.002247191011236	0	0
bin0	146	0	0	0	0	0	0	0	0	0	0	0	0	0	0	0	0	0	0	0	0	0	0	0	0.002341920374707	0.004683840749415	0.035128805620609	0.058548009367682	0.156908665105386	0.217798594847775	0.229508196721311	0.159250585480094	0.063231850117096	0.028103044496487	0.004683840749415	0.004683840749415	0.009367681498829	0.004683840749415	0.007025761124122	0.004683840749415	0	0.002341920374707	0.002341920374707	0	0.002341920374707	0.002341920374707	0	0	0
bin0	147	0	0	0	0	0	0	0	0	0	0	0	0	0	0	0	0	0	0	0	0	0	0	0	0.004796163069544	0.004796163069544	0.038369304556355	0.079136690647482	0.160671462829736	0.182254196642686	0.223021582733813	0.179856115107914	0.069544364508393	0.023980815347722	0.002398081534772	0.002398081534772	0.004796163069544	0.004796163069544	0.002398081534772	0.002398081534772	0.002398081534772	0.004796163069544	0.004796163069544	0	0	0.002398081534772	0	0	0
bin0	148	0	0	0	0	0	0	0	0	0	0	0	0	0	0	0	0	0	0	0	0	0	0	0	0.002493765586035	0	0.037406483790524	0.067331670822943	0.164588528678304	0.234413965087282	0.236907730673317	0.14713216957606	0.052369077306733	0.01496259351621	0	0.002493765586035	0.007481296758105	0.00498753117207	0.00498753117207	0.002493765586035	0.002493765586035	0.00997506234414	0.002493765586035	0	0	0.002493765586035	0.002493765586035	0	0
bin0	149	0	0	0	0	0	0	0	0	0	0	0	0	0	0	0	0	0	0	0	0	0	0	0	0.002469135802469	0.002469135802469	0.034567901234568	0.071604938271605	0.140740740740741	0.251851851851852	0.251851851851852	0.148148148148148	0.046913580246914	0.022222222222222	0.002469135802469	0	0.007407407407407	0.004938271604938	0.002469135802469	0.002469135802469	0	0.002469135802469	0.002469135802469	0	0	0.002469135802469	0	0	0
bin0	150	0	0	0	0	0	0	0	0	0	0	0	0	0	0	0	0	0	0	0	0	0	0	0	0	0.002364066193853	0.037825059101655	0.08274231678487	0.156028368794326	0.193853427895981	0.26241134751773	0.167848699763593	0.049645390070922	0.018912529550827	0.004728132387707	0.002364066193853	0.00709219858156	0.004728132387707	0	0.002364066193853	0	0.002364066193853	0.002364066193853	0	0	0.002364066193853	0	0	0
bin0	151	0	0	0	0	0	0	0	0	0	0	0	0	0	0	0	0	0	0	0	0	0	0	0	0.004504504504505	0.004504504504505	0.040540540540541	0.067567567567568	0.132882882882883	0.204954954954955	0.265765765765766	0.168918918918919	0.04954954954955	0.024774774774775	0.004504504504505	0.002252252252252	0.006756756756757	0.004504504504505	0.004504504504505	0.004504504504505	0	0.004504504504505	0	0	0.002252252252252	0.002252252252252	0	0	0
bin0	152	0	0	0	0	0	0	0	0	0	0	0	0	0	0	0	0	0	0	0	0	0	0	0	0.00462962962963	0.009259259259259	0.034722222222222	0.0625	0.157407407407407	0.196759259259259	0.247685185185185	0.175925925925926	0.050925925925926	0.016203703703704	0.006944444444444	0.002314814814815	0.009259259259259	0.006944444444444	0	0.00462962962963	0.002314814814815	0.002314814814815	0.002314814814815	0.002314814814815	0	0.002314814814815	0	0	0
bin0	153	0	0	0	0	0	0	0	0	0	0	0	0	0	0	0	0	0	0	0	0	0	0	0	0.004739336492891	0.004739336492891	0.028436018957346	0.078199052132701	0.156398104265403	0.184834123222749	0.251184834123223	0.187203791469194	0.042654028436019	0.018957345971564	0.007109004739336	0.004739336492891	0.007109004739336	0.007109004739336	0.002369668246446	0.004739336492891	0	0.002369668246446	0	0.002369668246446	0	0.002369668246446	0	0	0
bin0	154	0	0	0	0	0	0	0	0	0	0	0	0	0	0	0	0	0	0	0	0	0	0	0	0.004854368932039	0	0.031553398058252	0.077669902912621	0.128640776699029	0.186893203883495	0.252427184466019	0.201456310679612	0.053398058252427	0.029126213592233	0.002427184466019	0	0.007281553398058	0.004854368932039	0.004854368932039	0.002427184466019	0.002427184466019	0.002427184466019	0.002427184466019	0	0	0	0.002427184466019	0.002427184466019	0
bin0	155	0	0	0	0	0	0	0	0	0	0	0	0	0	0	0	0	0	0	0	0	0	0	0	0.002493765586035	0.002493765586035	0.029925187032419	0.084788029925187	0.134663341645885	0.224438902743142	0.234413965087282	0.169576059850374	0.047381546134663	0.029925187032419	0.002493765586035	0.00997506234414	0.00498753117207	0.00498753117207	0.002493765586035	0.002493765586035	0	0.00498753117207	0.002493765586035	0	0	0.002493765586035	0	0	0
bin0	156	0	0	0	0	0	0	0	0	0	0	0	0	0	0	0	0	0	0	0	0	0	0	0	0.004796163069544	0	0.033573141486811	0.071942446043166	0.136690647482014	0.23021582733813	0.23021582733813	0.18705035971223	0.067146282973621	0.007194244604317	0.004796163069544	0.002398081534772	0.002398081534772	0.002398081534772	0.004796163069544	0.002398081534772	0	0.007194244604317	0	0	0	0.002398081534772	0	0.002398081534772	0
bin0	157	0	0	0	0	0	0	0	0	0	0	0	0	0	0	0	0	0	0	0	0	0	0	0	0.004784688995215	0.007177033492823	0.028708133971292	0.074162679425837	0.136363636363636	0.19377990430622	0.255980861244019	0.188995215311005	0.047846889952153	0.019138755980861	0.002392344497608	0.007177033492823	0.007177033492823	0.004784688995215	0.002392344497608	0.009569377990431	0	0.004784688995215	0	0	0	0.002392344497608	0	0	0
bin0	158	0	0	0	0	0	0	0	0	0	0	0	0	0	0	0	0	0	0	0	0	0	0	0	0.006880733944954	0.013761467889908	0.043577981651376	0.068807339449541	0.128440366972477	0.201834862385321	0.256880733944954	0.176605504587156	0.064220183486239	0.006880733944954	0.004587155963303	0	0.006880733944954	0.004587155963303	0	0.004587155963303	0	0.004587155963303	0.002293577981651	0	0.002293577981651	0.002293577981651	0	0	0
bin0	159	0	0	0	0	0	0	0	0	0	0	0	0	0	0	0	0	0	0	0	0	0	0	0	0.004587155963303	0.004587155963303	0.034403669724771	0.073394495412844	0.139908256880734	0.190366972477064	0.282110091743119	0.169724770642202	0.038990825688073	0.027522935779817	0.002293577981651	0.004587155963303	0.006880733944954	0.004587155963303	0.002293577981651	0.004587155963303	0.002293577981651	0.002293577981651	0	0	0	0.002293577981651	0.002293577981651	0	0
bin0	160	0	0	0	0	0	0	0	0	0	0	0	0	0	0	0	0	0	0	0	0	0	0	0	0	0.004761904761905	0.033333333333333	0.066666666666667	0.142857142857143	0.20952380952381	0.25952380952381	0.166666666666667	0.057142857142857	0.016666666666667	0.002380952380952	0.002380952380952	0.007142857142857	0.004761904761905	0.007142857142857	0.004761904761905	0.002380952380952	0.004761904761905	0.002380952380952	0.002380952380952	0	0.002380952380952	0	0	0
bin0	161	0	0	0	0	0	0	0	0	0	0	0	0	0	0	0	0	0	0	0	0	0	0	0	0.002403846153846	0.004807692307692	0.040865384615385	0.074519230769231	0.120192307692308	0.189903846153846	0.252403846153846	0.185096153846154	0.052884615384615	0.026442307692308	0.004807692307692	0.007211538461538	0.007211538461538	0.009615384615385	0.002403846153846	0.002403846153846	0	0.004807692307692	0.002403846153846	0.004807692307692	0	0.002403846153846	0	0.002403846153846	0
bin0	162	0	0	0	0	0	0	0	0	0	0	0	0	0	0	0	0	0	0	0	0	0	0	0.002347417840376	0.002347417840376	0.007042253521127	0.035211267605634	0.075117370892019	0.13849765258216	0.197183098591549	0.26056338028169	0.176056338028169	0.049295774647887	0.023474178403756	0.002347417840376	0.002347417840376	0.007042253521127	0.002347417840376	0.002347417840376	0.002347417840376	0	0.007042253521127	0.002347417840376	0	0	0.002347417840376	0.002347417840376	0	0
bin0	163	0	0	0	0	0	0	0	0	0	0	0	0	0	0	0	0	0	0	0	0	0	0	0	0.002427184466019	0.007281553398058	0.038834951456311	0.067961165048544	0.155339805825243	0.211165048543689	0.25	0.157766990291262	0.053398058252427	0.014563106796117	0.002427184466019	0.007281553398058	0.007281553398058	0.007281553398058	0.002427184466019	0.004854368932039	0	0.002427184466019	0.002427184466019	0	0	0.002427184466019	0	0.002427184466019	0
bin0	164	0	0	0	0	0	0	0	0	0	0	0	0	0	0	0	0	0	0	0	0	0.002375296912114	0	0	0.004750593824228	0.007125890736342	0.033254156769596	0.090261282660333	0.149643705463183	0.199524940617577	0.247030878859857	0.163895486935867	0.040380047505938	0.02375296912114	0.002375296912114	0.004750593824228	0.009501187648456	0.004750593824228	0	0.002375296912114	0.002375296912114	0.004750593824228	0	0	0.002375296912114	0.002375296912114	0	0	0
bin0	165	0	0	0	0	0	0	0	0	0	0	0	0	0	0	0	0	0	0	0	0	0	0	0	0.00709219858156	0.009456264775414	0.040189125295508	0.063829787234043	0.144208037825059	0.234042553191489	0.245862884160756	0.15839243498818	0.054373522458629	0.011820330969267	0.002364066193853	0.002364066193853	0.00709219858156	0.00709219858156	0	0.002364066193853	0	0.004728132387707	0.002364066193853	0	0	0.002364066193853	0	0	0
bin0	166	0	0	0	0	0	0	0	0	0	0	0	0	0	0	0	0	0	0	0	0	0	0	0	0.002380952380952	0.007142857142857	0.033333333333333	0.078571428571429	0.130952380952381	0.211904761904762	0.24047619047619	0.176190476190476	0.05	0.021428571428571	0.004761904761905	0.004761904761905	0.00952380952381	0.004761904761905	0.004761904761905	0.002380952380952	0.002380952380952	0.002380952380952	0.004761904761905	0	0	0.004761904761905	0.002380952380952	0	0
bin0	167	0	0	0	0	0	0	0	0	0	0	0	0	0	0	0	0	0	0	0	0	0	0	0	0	0.002433090024331	0.038929440389294	0.08029197080292	0.160583941605839	0.209245742092457	0.245742092457421	0.155717761557178	0.051094890510949	0.024330900243309	0.002433090024331	0.004866180048662	0.004866180048662	0.004866180048662	0.002433090024331	0.002433090024331	0	0.002433090024331	0	0	0	0.002433090024331	0.002433090024331	0	0
bin0	168	0	0	0	0	0	0	0	0	0	0	0	0	0	0	0	0	0	0	0	0	0	0	0	0.002392344497608	0.002392344497608	0.0311004784689	0.08133971291866	0.141148325358852	0.184210526315789	0.260765550239234	0.160287081339713	0.064593301435407	0.026315789473684	0.004784688995215	0.002392344497608	0.011961722488038	0.002392344497608	0.002392344497608	0.004784688995215	0	0.004784688995215	0.004784688995215	0	0.002392344497608	0.004784688995215	0	0	0
bin0	169	0	0	0	0	0	0	0	0	0	0	0	0	0	0	0	0	0	0	0	0	0	0	0	0.004694835680751	0.004694835680751	0.030516431924883	0.089201877934272	0.140845070422535	0.2018779342723	0.253521126760563	0.152582159624413	0.056338028169014	0.02112676056338	0.002347417840376	0.007042253521127	0.009389671361502	0.007042253521127	0	0.002347417840376	0.002347417840376	0.002347417840376	0.004694835680751	0.002347417840376	0	0.002347417840376	0.002347417840376	0	0
bin0	170	0	0	0	0	0	0	0	0	0	0	0	0	0	0	0	0	0	0	0	0	0	0	0	0.007444168734491	0.002481389578164	0.047146401985112	0.079404466501241	0.161290322580645	0.183622828784119	0.238213399503722	0.173697270471464	0.057071960297767	0.014888337468983	0.002481389578164	0.002481389578164	0.009925558312655	0.004962779156328	0.007444168734491	0.002481389578164	0	0.002481389578164	0	0	0	0.002481389578164	0	0	0
bin0	171	0	0	0	0	0	0	0	0	0	0	0	0	0	0	0	0	0	0	0	0	0	0	0	0.002518891687657	0.002518891687657	0.040302267002519	0.080604534005038	0.133501259445844	0.216624685138539	0.251889168765743	0.153652392947103	0.047858942065491	0.020151133501259	0.007556675062972	0.005037783375315	0.01007556675063	0.01007556675063	0	0.007556675062972	0	0.005037783375315	0.002518891687657	0	0	0.002518891687657	0	0	0
bin0	172	0	0	0	0	0	0	0	0	0	0	0	0	0	0	0	0	0	0	0	0	0	0	0	0.002247191011236	0.002247191011236	0.035955056179775	0.065168539325843	0.150561797752809	0.215730337078652	0.262921348314607	0.148314606741573	0.049438202247191	0.026966292134832	0.006741573033708	0	0.006741573033708	0.006741573033708	0.002247191011236	0.006741573033708	0	0.004494382022472	0.002247191011236	0	0	0.002247191011236	0	0	0
bin0	173	0	0	0	0	0	0	0	0	0	0	0	0	0	0	0	0	0	0	0	0	0	0	0	0.004694835680751	0.002347417840376	0.035211267605634	0.084507042253521	0.147887323943662	0.204225352112676	0.248826291079812	0.169014084507042	0.046948356807512	0.011737089201878	0.007042253521127	0.007042253521127	0.007042253521127	0.002347417840376	0.004694835680751	0.002347417840376	0	0.007042253521127	0.002347417840376	0.002347417840376	0	0.002347417840376	0	0	0
bin0	174	0	0	0	0	0	0	0	0	0	0	0	0	0	0	0	0	0	0	0	0	0	0	0	0.004739336492891	0.007109004739336	0.030805687203792	0.078199052132701	0.144549763033175	0.18957345971564	0.253554502369668	0.170616113744076	0.07345971563981	0.011848341232228	0.002369668246446	0.007109004739336	0.007109004739336	0.002369668246446	0	0.004739336492891	0.002369668246446	0.002369668246446	0	0	0.002369668246446	0.002369668246446	0.002369668246446	0	0
bin0	175	0	0	0	0	0	0	0	0	0	0	0	0	0	0	0	0	0	0	0	0	0	0	0	0.004773269689737	0.004773269689737	0.035799522673031	0.071599045346062	0.133651551312649	0.210023866348449	0.255369928400955	0.183770883054893	0.035799522673031	0.028639618138425	0.004773269689737	0.002386634844869	0.007159904534606	0.004773269689737	0	0.004773269689737	0	0.004773269689737	0.002386634844869	0	0	0.002386634844869	0	0	0
bin0	176	0	0	0	0	0	0	0	0	0	0	0	0	0	0	0	0	0	0	0	0	0	0	0	0.002493765586035	0.00498753117207	0.039900249376559	0.077306733167082	0.144638403990025	0.187032418952618	0.234413965087282	0.187032418952618	0.067331670822943	0.017456359102244	0.002493765586035	0.002493765586035	0.007481296758105	0.00498753117207	0.00498753117207	0.002493765586035	0	0.002493765586035	0.00498753117207	0	0	0.00498753117207	0	0	0
bin0	177	0	0	0	0	0	0	0	0	0	0	0	0	0	0	0	0	0	0	0	0	0	0	0	0	0.00251256281407	0.022613065326633	0.077889447236181	0.160804020100503	0.175879396984925	0.28643216080402	0.150753768844221	0.047738693467337	0.020100502512563	0.005025125628141	0.010050251256281	0.007537688442211	0.010050251256281	0.00251256281407	0.005025125628141	0	0.005025125628141	0.005025125628141	0	0	0.005025125628141	0	0	0
bin0	178	0	0	0	0	0	0	0	0	0	0	0	0	0	0	0	0	0	0	0	0	0	0	0	0.007518796992481	0.005012531328321	0.037593984962406	0.070175438596491	0.137844611528822	0.195488721804511	0.280701754385965	0.167919799498747	0.045112781954887	0.017543859649123	0.00250626566416	0.00250626566416	0.007518796992481	0.005012531328321	0.005012531328321	0.00250626566416	0	0.00250626566416	0.00250626566416	0	0	0.00250626566416	0.00250626566416	0	0
bin0	179	0	0	0	0	0	0	0	0	0	0	0	0	0	0	0	0	0	0	0	0	0	0	0	0.007159904534606	0.002386634844869	0.031026252983294	0.083532219570406	0.152744630071599	0.210023866348449	0.24582338902148	0.164677804295943	0.054892601431981	0.011933174224344	0.004773269689737	0.002386634844869	0.009546539379475	0.007159904534606	0	0.002386634844869	0.002386634844869	0.004773269689737	0	0	0	0.002386634844869	0	0	0
bin0	180	0	0	0	0	0	0	0	0	0	0	0	0	0	0	0	0	0	0	0	0	0	0	0	0.002493765586035	0.00997506234414	0.037406483790524	0.084788029925187	0.13216957605985	0.201995012468828	0.261845386533666	0.159600997506234	0.052369077306733	0.019950124688279	0	0.002493765586035	0.00997506234414	0.00498753117207	0	0.00498753117207	0.002493765586035	0.00498753117207	0	0	0	0.00498753117207	0	0.002493765586035	0
bin0	181	0	0	0	0	0	0	0	0	0	0	0	0	0	0	0	0	0	0	0	0	0	0	0	0	0	0.036945812807882	0.083743842364532	0.160098522167488	0.199507389162562	0.248768472906404	0.152709359605911	0.056650246305419	0.019704433497537	0.007389162561576	0.004926108374384	0.009852216748768	0.004926108374384	0.002463054187192	0.002463054187192	0.002463054187192	0.004926108374384	0.002463054187192	0	0	0	0	0	0
bin0	182	0	0	0	0	0	0	0	0	0	0	0	0	0	0	0	0	0	0	0	0	0	0	0	0.004587155963303	0.002293577981651	0.038990825688073	0.091743119266055	0.130733944954128	0.222477064220183	0.240825688073394	0.165137614678899	0.043577981651376	0.013761467889908	0.002293577981651	0.004587155963303	0.009174311926606	0.004587155963303	0	0.004587155963303	0	0.009174311926606	0	0.002293577981651	0.002293577981651	0.002293577981651	0.002293577981651	0.002293577981651	0
bin0	183	0	0	0	0	0	0	0	0	0	0	0	0	0	0	0	0	0	0	0	0	0	0	0	0.004784688995215	0.002392344497608	0.035885167464115	0.086124401913876	0.148325358851675	0.186602870813397	0.253588516746411	0.174641148325359	0.045454545454546	0.021531100478469	0.002392344497608	0.002392344497608	0.009569377990431	0.007177033492823	0.002392344497608	0.004784688995215	0	0.004784688995215	0.002392344497608	0	0	0.002392344497608	0	0.002392344497608	0
bin0	184	0	0	0	0	0	0	0	0	0	0	0	0	0	0	0	0	0	0	0	0	0	0	0	0.002415458937198	0.002415458937198	0.048309178743961	0.082125603864734	0.147342995169082	0.185990338164251	0.256038647342995	0.169082125603865	0.055555555555556	0.021739130434783	0.002415458937198	0	0.007246376811594	0.002415458937198	0.002415458937198	0.004830917874396	0	0.004830917874396	0	0	0	0.002415458937198	0	0.002415458937198	0
bin0	185	0	0	0	0	0	0	0	0	0	0	0	0	0	0	0	0	0	0	0	0	0	0	0	0.002439024390244	0.007317073170732	0.034146341463415	0.085365853658537	0.141463414634146	0.195121951219512	0.231707317073171	0.190243902439024	0.05609756097561	0.007317073170732	0.004878048780488	0.007317073170732	0.007317073170732	0.004878048780488	0	0.009756097560976	0	0.007317073170732	0	0	0	0.004878048780488	0	0.002439024390244	0
bin0	186	0	0	0	0	0	0	0	0	0	0	0	0	0	0	0	0	0	0	0	0	0	0	0	0	0.002358490566038	0.033018867924528	0.075471698113208	0.153301886792453	0.207547169811321	0.235849056603774	0.181603773584906	0.056603773584906	0.014150943396226	0	0.002358490566038	0.007075471698113	0.004716981132075	0.007075471698113	0.004716981132075	0	0.004716981132075	0.002358490566038	0	0	0.002358490566038	0	0.004716981132075	0
bin0	187	0	0	0	0	0	0	0	0	0	0	0	0	0	0	0	0	0	0	0	0	0	0	0.00253807106599	0	0.00507614213198	0.032994923857868	0.088832487309645	0.144670050761421	0.17005076142132	0.236040609137056	0.17258883248731	0.073604060913706	0.015228426395939	0.00507614213198	0.00507614213198	0.010152284263959	0.00507614213198	0.00253807106599	0.00761421319797	0	0.00507614213198	0.00761421319797	0	0.00253807106599	0.00253807106599	0.00253807106599	0.00253807106599	0
bin0	188	0	0	0	0	0	0	0	0	0	0	0	0	0	0	0	0	0	0	0	0	0	0	0	0.002409638554217	0	0.033734939759036	0.093975903614458	0.149397590361446	0.195180722891566	0.236144578313253	0.166265060240964	0.065060240963855	0.012048192771084	0.004819277108434	0.004819277108434	0.007228915662651	0.007228915662651	0.002409638554217	0.002409638554217	0.002409638554217	0.004819277108434	0	0.002409638554217	0	0.002409638554217	0.002409638554217	0.002409638554217	0
bin0	189	0	0	0	0	0	0	0	0	0	0	0	0	0	0	0	0	0	0	0	0	0	0	0	0.002469135802469	0.004938271604938	0.039506172839506	0.071604938271605	0.158024691358025	0.190123456790123	0.25679012345679	0.148148148148148	0.049382716049383	0.037037037037037	0.002469135802469	0.004938271604938	0.007407407407407	0.004938271604938	0.002469135802469	0.004938271604938	0.002469135802469	0.007407407407407	0.002469135802469	0	0	0.002469135802469	0	0	0
bin0	190	0	0	0	0	0	0	0	0	0	0	0	0	0	0	0	0	0	0	0	0	0	0	0	0	0.006928406466513	0.034642032332564	0.078521939953811	0.145496535796767	0.210161662817552	0.249422632794457	0.161662817551963	0.053117782909931	0.018475750577367	0	0.004618937644342	0.009237875288684	0.004618937644342	0.002309468822171	0.006928406466513	0	0.004618937644342	0.006928406466513	0	0	0.002309468822171	0	0	0
bin0	191	0	0	0	0	0	0	0	0	0	0	0	0	0	0	0	0	0	0	0	0	0	0	0	0	0.004716981132075	0.037735849056604	0.080188679245283	0.148584905660377	0.202830188679245	0.22877358490566	0.188679245283019	0.054245283018868	0.02122641509434	0.002358490566038	0	0.007075471698113	0.007075471698113	0.002358490566038	0.002358490566038	0.002358490566038	0.004716981132075	0.002358490566038	0	0	0.002358490566038	0	0	0
bin0	192	0	0	0	0	0	0	0	0	0	0	0	0	0	0	0	0	0	0	0	0	0	0	0	0.004854368932039	0.004854368932039	0.036407766990291	0.087378640776699	0.169902912621359	0.199029126213592	0.223300970873786	0.160194174757282	0.053398058252427	0.016990291262136	0.002427184466019	0.004854368932039	0.007281553398058	0.007281553398058	0.002427184466019	0.004854368932039	0	0.004854368932039	0.002427184466019	0.002427184466019	0	0.002427184466019	0.002427184466019	0	0
bin0	193	0	0	0	0	0	0	0	0	0	0	0	0	0	0	0	0	0	0	0	0	0	0	0	0.004750593824228	0.002375296912114	0.040380047505938	0.080760095011877	0.135391923990499	0.197149643705463	0.249406175771971	0.192399049881235	0.049881235154394	0.014251781472684	0.004750593824228	0.002375296912114	0.009501187648456	0.004750593824228	0	0.002375296912114	0	0.004750593824228	0.002375296912114	0	0	0.002375296912114	0	0	0
bin0	194	0	0	0	0	0	0	0	0	0	0	0	0	0	0	0	0	0	0	0	0	0	0	0	0.004672897196262	0.002336448598131	0.032710280373832	0.070093457943925	0.13785046728972	0.19392523364486	0.254672897196262	0.184579439252336	0.053738317757009	0.021028037383178	0.004672897196262	0.002336448598131	0.011682242990654	0.002336448598131	0	0.002336448598131	0.002336448598131	0.011682242990654	0.002336448598131	0.002336448598131	0	0.002336448598131	0	0	0
bin0	195	0	0	0	0	0	0	0	0	0	0	0	0	0	0	0	0	0	0	0	0	0	0	0	0.004807692307692	0.002403846153846	0.033653846153846	0.09375	0.149038461538462	0.209134615384615	0.233173076923077	0.173076923076923	0.055288461538462	0.014423076923077	0.002403846153846	0.002403846153846	0.007211538461538	0.002403846153846	0	0.002403846153846	0	0.004807692307692	0.004807692307692	0	0	0.002403846153846	0	0	0
bin0	196	0	0	0	0	0	0	0	0	0	0	0	0	0	0	0	0	0	0	0	0	0	0	0	0.007281553398058	0.002427184466019	0.036407766990291	0.067961165048544	0.143203883495146	0.194174757281553	0.259708737864078	0.169902912621359	0.050970873786408	0.024271844660194	0.004854368932039	0.002427184466019	0.012135922330097	0.004854368932039	0	0.004854368932039	0	0.007281553398058	0.002427184466019	0.002427184466019	0	0.002427184466019	0	0	0
bin0	197	0	0	0	0	0	0	0	0	0	0	0	0	0	0	0	0	0	0	0	0	0	0	0	0	0.002439024390244	0.034146341463415	0.078048780487805	0.158536585365854	0.21219512195122	0.231707317073171	0.18780487804878	0.051219512195122	0.01219512195122	0.002439024390244	0	0.007317073170732	0.002439024390244	0	0.004878048780488	0.002439024390244	0.004878048780488	0.002439024390244	0	0.002439024390244	0.002439024390244	0	0	0
bin0	198	0	0	0	0	0	0	0	0	0	0	0	0	0	0	0	0	0	0	0	0	0	0	0	0.007317073170732	0.004878048780488	0.039024390243902	0.092682926829268	0.139024390243902	0.195121951219512	0.273170731707317	0.148780487804878	0.051219512195122	0.01219512195122	0.002439024390244	0.004878048780488	0.007317073170732	0.007317073170732	0	0.004878048780488	0	0.004878048780488	0	0.002439024390244	0	0.002439024390244	0	0	0
bin0	199	0	0	0	0	0	0	0	0	0	0	0	0	0	0	0	0	0	0	0	0	0	0	0	0.002336448598131	0.004672897196262	0.035046728971963	0.100467289719626	0.142523364485981	0.196261682242991	0.226635514018692	0.172897196261682	0.058411214953271	0.02803738317757	0	0.004672897196262	0.004672897196262	0.004672897196262	0.002336448598131	0.004672897196262	0	0.004672897196262	0.004672897196262	0	0	0.002336448598131	0	0	0
bin0	200	0	0	0	0	0	0	0	0	0	0	0	0	0	0	0	0	0	0	0	0	0	0	0	0.004796163069544	0.002398081534772	0.033573141486811	0.083932853717026	0.127098321342926	0.196642685851319	0.290167865707434	0.155875299760192	0.052757793764988	0.016786570743405	0.002398081534772	0.002398081534772	0.009592326139089	0.004796163069544	0	0.002398081534772	0.002398081534772	0.004796163069544	0.002398081534772	0.002398081534772	0	0.002398081534772	0	0	0
bin0	201	0	0	0	0	0	0	0	0	0	0	0	0	0	0	0	0	0	0	0	0	0	0	0	0.002463054187192	0.009852216748768	0.039408866995074	0.059113300492611	0.135467980295567	0.197044334975369	0.266009852216749	0.150246305418719	0.068965517241379	0.027093596059113	0.004926108374384	0.002463054187192	0.007389162561576	0.004926108374384	0.002463054187192	0.004926108374384	0	0.004926108374384	0	0.002463054187192	0	0.002463054187192	0.002463054187192	0.002463054187192	0
bin0	202	0	0	0	0	0	0	0	0	0	0	0	0	0	0	0	0	0	0	0	0	0	0	0	0.00507614213198	0	0.032994923857868	0.078680203045685	0.149746192893401	0.182741116751269	0.266497461928934	0.177664974619289	0.038071065989848	0.027918781725888	0.00507614213198	0.00507614213198	0.010152284263959	0.00507614213198	0	0.00507614213198	0	0.00507614213198	0.00253807106599	0	0	0.00253807106599	0	0	0
bin0	203	0	0	0	0	0	0	0	0	0	0	0	0	0	0	0	0	0	0	0	0	0	0	0	0.004796163069544	0.002398081534772	0.035971223021583	0.071942446043166	0.160671462829736	0.177458033573141	0.268585131894484	0.165467625899281	0.059952038369305	0.011990407673861	0	0.007194244604317	0.009592326139089	0.004796163069544	0.002398081534772	0.002398081534772	0.002398081534772	0.004796163069544	0.002398081534772	0.002398081534772	0	0.002398081534772	0	0	0
bin0	204	0	0	0	0	0	0	0	0	0	0	0	0	0	0	0	0	0	0	0	0	0	0	0	0	0.007299270072993	0.02676399026764	0.087591240875912	0.158150851581509	0.194647201946472	0.233576642335766	0.172749391727494	0.055961070559611	0.021897810218978	0.002433090024331	0.002433090024331	0.009732360097324	0.004866180048662	0	0.002433090024331	0	0.012165450121655	0.004866180048662	0	0	0.002433090024331	0	0	0
bin0	205	0	0	0	0	0	0	0	0	0	0	0	0	0	0	0	0	0	0	0	0	0.002457002457002	0	0	0.004914004914005	0.002457002457002	0.02948402948403	0.078624078624079	0.147420147420147	0.196560196560197	0.248157248157248	0.179361179361179	0.058968058968059	0.012285012285012	0.002457002457002	0.002457002457002	0.00982800982801	0.002457002457002	0	0.004914004914005	0	0.007371007371007	0	0.002457002457002	0.002457002457002	0.004914004914005	0	0	0
bin0	206	0	0	0	0	0	0	0	0	0	0	0	0	0	0	0	0	0	0	0	0	0	0	0	0.005063291139241	0.005063291139241	0.037974683544304	0.091139240506329	0.149367088607595	0.169620253164557	0.210126582278481	0.210126582278481	0.060759493670886	0.015189873417722	0.005063291139241	0.00253164556962	0.007594936708861	0.005063291139241	0.005063291139241	0.007594936708861	0	0.00253164556962	0.00253164556962	0.005063291139241	0	0.00253164556962	0	0	0
bin0	207	0	0	0	0	0	0	0	0	0	0	0	0	0	0	0	0	0	0	0	0	0	0	0	0	0.00982800982801	0.041769041769042	0.073710073710074	0.144963144963145	0.213759213759214	0.238329238329238	0.16953316953317	0.056511056511057	0.012285012285012	0.004914004914005	0.002457002457002	0.00982800982801	0.004914004914005	0	0.002457002457002	0	0.007371007371007	0.002457002457002	0.002457002457002	0	0.002457002457002	0	0	0
bin0	208	0	0	0	0	0	0	0	0	0	0	0	0	0	0	0	0	0	0	0	0	0	0	0	0.00251256281407	0.00251256281407	0.045226130653266	0.085427135678392	0.138190954773869	0.195979899497487	0.253768844221106	0.163316582914573	0.052763819095477	0.017587939698493	0.00251256281407	0.005025125628141	0.010050251256281	0.005025125628141	0.00251256281407	0.005025125628141	0	0.00251256281407	0.00251256281407	0.00251256281407	0.00251256281407	0.00251256281407	0	0	0
bin0	209	0	0	0	0	0	0	0	0	0	0	0	0	0	0	0	0	0	0	0	0	0	0	0	0.0076726342711	0.002557544757033	0.035805626598466	0.081841432225064	0.156010230179028	0.186700767263427	0.263427109974425	0.150895140664962	0.056265984654732	0.0153452685422	0.005115089514067	0	0.012787723785166	0.0076726342711	0.005115089514067	0.005115089514067	0	0.002557544757033	0.002557544757033	0	0	0.002557544757033	0	0	0
bin0	210	0	0	0	0	0	0	0	0	0	0	0	0	0	0	0	0	0	0	0	0	0	0	0	0.002369668246446	0.002369668246446	0.042654028436019	0.099526066350711	0.14218009478673	0.206161137440758	0.246445497630332	0.158767772511848	0.052132701421801	0.014218009478673	0	0.004739336492891	0.007109004739336	0.004739336492891	0	0.007109004739336	0	0.002369668246446	0	0.002369668246446	0.002369668246446	0.002369668246446	0	0	0
bin0	211	0	0	0	0	0	0	0	0	0	0	0	0	0	0	0	0	0	0	0	0	0	0	0	0.004926108374384	0.002463054187192	0.049261083743842	0.076354679802956	0.140394088669951	0.194581280788177	0.246305418719212	0.177339901477833	0.049261083743842	0.022167487684729	0.007389162561576	0.002463054187192	0.004926108374384	0.004926108374384	0.002463054187192	0.002463054187192	0	0.004926108374384	0.002463054187192	0	0	0.004926108374384	0	0	0
bin0	212	0	0	0	0	0	0	0	0	0	0	0	0	0	0	0	0	0	0	0	0	0	0	0	0.00251256281407	0.005025125628141	0.037688442211055	0.080402010050251	0.14572864321608	0.21105527638191	0.243718592964824	0.165829145728643	0.055276381909548	0.015075376884422	0.00251256281407	0.00251256281407	0.010050251256281	0.005025125628141	0.00251256281407	0.00251256281407	0.00251256281407	0.00251256281407	0.00251256281407	0.00251256281407	0	0.00251256281407	0	0	0
bin0	213	0	0	0	0	0	0	0	0	0	0	0	0	0	0	0	0	0	0	0	0	0	0	0	0	0.004784688995215	0.035885167464115	0.086124401913876	0.131578947368421	0.208133971291866	0.23444976076555	0.179425837320574	0.052631578947368	0.019138755980861	0.007177033492823	0.002392344497608	0.009569377990431	0.007177033492823	0.002392344497608	0.004784688995215	0.002392344497608	0.002392344497608	0.002392344497608	0.002392344497608	0	0.002392344497608	0	0.002392344497608	0
bin0	214	0	0	0	0	0	0	0	0	0	0	0	0	0	0	0	0	0	0	0	0	0	0.002288329519451	0	0.002288329519451	0	0.032036613272311	0.08695652173913	0.135011441647597	0.231121281464531	0.221967963386728	0.169336384439359	0.045766590389016	0.02745995423341	0	0.002288329519451	0.006864988558352	0.004576659038902	0.009153318077803	0.004576659038902	0.002288329519451	0.006864988558352	0.002288329519451	0.004576659038902	0	0.002288329519451	0	0	0
bin0	215	0	0	0	0	0	0	0	0	0	0	0	0	0	0	0	0	0	0	0	0	0	0	0	0.002481389578164	0.007444168734491	0.037220843672457	0.076923076923077	0.138957816377171	0.200992555831266	0.238213399503722	0.176178660049628	0.054590570719603	0.024813895781638	0.004962779156328	0	0.009925558312655	0.004962779156328	0.004962779156328	0.002481389578164	0	0.007444168734491	0.002481389578164	0	0	0.004962779156328	0	0	0
bin0	216	0	0	0	0	0	0	0	0	0	0	0	0	0	0	0	0	0	0	0	0	0.002525252525253	0	0	0.007575757575758	0.002525252525253	0.035353535353535	0.088383838383838	0.148989898989899	0.181818181818182	0.23989898989899	0.189393939393939	0.053030303030303	0.017676767676768	0.002525252525253	0.002525252525253	0.007575757575758	0.005050505050505	0.002525252525253	0.005050505050505	0	0.002525252525253	0.002525252525253	0.002525252525253	0	0	0	0	0
bin0	217	0	0	0	0	0	0	0	0	0	0	0	0	0	0	0	0	0	0	0	0	0	0	0	0	0.004784688995215	0.035885167464115	0.086124401913876	0.141148325358852	0.203349282296651	0.229665071770335	0.174641148325359	0.062200956937799	0.016746411483254	0.002392344497608	0.004784688995215	0.009569377990431	0.004784688995215	0.002392344497608	0.002392344497608	0	0.007177033492823	0.004784688995215	0.002392344497608	0.002392344497608	0.002392344497608	0	0	0
bin0	218	0	0	0	0	0	0	0	0	0	0	0	0	0	0	0	0	0	0	0	0	0	0	0	0.004938271604938	0.007407407407407	0.037037037037037	0.08641975308642	0.14320987654321	0.202469135802469	0.254320987654321	0.14320987654321	0.05679012345679	0.019753086419753	0.002469135802469	0.002469135802469	0.007407407407407	0.004938271604938	0.004938271604938	0.004938271604938	0.004938271604938	0.004938271604938	0.002469135802469	0.002469135802469	0	0.002469135802469	0	0	0
bin0	219	0	0	0	0	0	0	0	0	0	0	0	0	0	0	0	0	0	0	0	0	0	0	0	0.004950495049505	0.004950495049505	0.027227722772277	0.081683168316832	0.128712871287129	0.21039603960396	0.247524752475248	0.175742574257426	0.061881188118812	0.012376237623762	0.002475247524752	0.002475247524752	0.007425742574257	0.00990099009901	0.007425742574257	0.004950495049505	0	0.004950495049505	0	0.002475247524752	0	0.002475247524752	0	0	0
bin0	220	0	0	0	0	0	0	0	0	0	0	0	0	0	0	0	0	0	0	0	0	0	0	0	0.002481389578164	0.004962779156328	0.032258064516129	0.089330024813896	0.158808933002481	0.188585607940447	0.238213399503722	0.178660049627792	0.057071960297767	0.017369727047146	0.002481389578164	0.002481389578164	0.007444168734491	0.007444168734491	0.002481389578164	0.002481389578164	0	0.002481389578164	0.002481389578164	0	0	0.002481389578164	0	0	0
bin0	221	0	0	0	0	0	0	0	0	0	0	0	0	0	0	0	0	0	0	0	0	0	0	0	0	0.004640371229698	0.037122969837587	0.076566125290023	0.14385150812065	0.232018561484919	0.243619489559165	0.157772621809745	0.055684454756381	0.011600928074246	0.004640371229698	0.002320185614849	0.009280742459397	0.004640371229698	0	0.002320185614849	0.002320185614849	0.004640371229698	0.004640371229698	0	0	0.002320185614849	0	0	0
bin0	222	0	0	0	0	0	0	0	0	0	0	0	0	0	0	0	0	0	0	0	0	0	0	0	0	0.004750593824228	0.042755344418052	0.064133016627078	0.133016627078385	0.182897862232779	0.270783847980998	0.185273159144893	0.057007125890736	0.016627078384798	0.002375296912114	0.002375296912114	0.004750593824228	0.004750593824228	0.004750593824228	0.004750593824228	0.004750593824228	0.007125890736342	0.002375296912114	0.002375296912114	0	0.002375296912114	0	0	0
bin0	223	0	0	0	0	0	0	0	0	0	0	0	0	0	0	0	0	0	0	0	0	0	0	0.002421307506053	0.002421307506053	0.004842615012107	0.038740920096852	0.079903147699758	0.145278450363196	0.186440677966102	0.217917675544794	0.169491525423729	0.084745762711864	0.016949152542373	0.004842615012107	0.004842615012107	0.009685230024213	0.009685230024213	0.002421307506053	0.004842615012107	0.002421307506053	0.002421307506053	0.004842615012107	0.002421307506053	0	0.002421307506053	0	0	0
bin0	224	0	0	0	0	0	0	0	0	0	0	0	0	0	0	0	0	0	0	0	0	0	0	0	0.002544529262087	0.005089058524173	0.033078880407125	0.096692111959288	0.150127226463104	0.193384223918575	0.246819338422392	0.178117048346056	0.045801526717557	0.010178117048346	0.002544529262087	0.005089058524173	0.00763358778626	0.002544529262087	0	0.005089058524173	0.002544529262087	0.00763358778626	0	0.002544529262087	0	0.002544529262087	0	0	0
bin0	225	0	0	0	0	0	0	0	0	0	0	0	0	0	0	0	0	0	0	0	0	0	0	0	0.002398081534772	0.002398081534772	0.040767386091127	0.071942446043166	0.136690647482014	0.203836930455636	0.256594724220624	0.172661870503597	0.05515587529976	0.011990407673861	0.004796163069544	0.004796163069544	0.007194244604317	0.004796163069544	0.004796163069544	0.002398081534772	0	0.004796163069544	0.007194244604317	0.002398081534772	0	0.002398081534772	0	0	0
bin0	226	0	0	0	0	0	0	0	0	0	0	0	0	0	0	0	0	0	0	0	0	0	0	0	0	0.005050505050505	0.032828282828283	0.070707070707071	0.164141414141414	0.20959595959596	0.237373737373737	0.159090909090909	0.073232323232323	0.012626262626263	0.002525252525253	0.005050505050505	0.007575757575758	0.005050505050505	0.002525252525253	0.002525252525253	0.002525252525253	0.002525252525253	0	0	0	0.002525252525253	0	0	0.002525252525253
bin0	227	0	0	0	0	0	0	0	0	0	0	0	0	0	0	0	0	0	0	0	0	0	0	0	0	0.006993006993007	0.032634032634033	0.081585081585082	0.130536130536131	0.214452214452214	0.258741258741259	0.17016317016317	0.062937062937063	0.009324009324009	0.002331002331002	0.002331002331002	0.006993006993007	0.004662004662005	0	0.002331002331002	0	0.002331002331002	0.004662004662005	0.004662004662005	0	0.002331002331002	0	0	0
bin0	228	0	0	0	0	0	0	0	0	0	0	0	0	0	0	0	0	0	0	0	0	0	0	0	0.004866180048662	0.002433090024331	0.031630170316302	0.085158150851582	0.150851581508516	0.204379562043796	0.238442822384428	0.160583941605839	0.063260340632603	0.017031630170316	0.004866180048662	0.007299270072993	0.007299270072993	0.004866180048662	0.002433090024331	0.002433090024331	0.004866180048662	0.002433090024331	0	0	0	0.002433090024331	0	0	0
bin0	229	0	0	0	0	0	0	0	0	0	0	0	0	0	0	0	0	0	0	0	0	0	0	0.002475247524752	0.00990099009901	0.002475247524752	0.047029702970297	0.074257425742574	0.148514851485149	0.202970297029703	0.212871287128713	0.170792079207921	0.064356435643564	0.022277227722772	0.002475247524752	0.004950495049505	0.007425742574257	0.004950495049505	0.004950495049505	0.004950495049505	0.002475247524752	0.002475247524752	0	0	0	0.002475247524752	0	0	0.002475247524752
bin0	230	0	0	0	0	0	0	0	0	0	0	0	0	0	0	0	0	0	0	0	0	0	0	0	0.002481389578164	0.002481389578164	0.03970223325062	0.081885856079405	0.163771712158809	0.1712158808933	0.235732009925558	0.181141439205955	0.062034739454094	0.017369727047146	0.002481389578164	0	0.012406947890819	0.002481389578164	0.002481389578164	0.007444168734491	0.002481389578164	0.007444168734491	0.002481389578164	0	0	0.002481389578164	0	0	0
bin0	231	0	0	0	0	0	0	0	0	0	0	0	0	0	0	0	0	0	0	0	0	0	0	0	0.00507614213198	0.00507614213198	0.035532994923858	0.068527918781726	0.137055837563452	0.205583756345178	0.251269035532995	0.17258883248731	0.053299492385787	0.022842639593909	0.00253807106599	0	0.00761421319797	0.00507614213198	0.00253807106599	0.00253807106599	0.00507614213198	0.00761421319797	0.00507614213198	0.00253807106599	0	0.00253807106599	0	0	0
bin0	232	0	0	0	0	0	0	0	0	0	0	0	0	0	0	0	0	0	0	0	0	0	0	0	0.004807692307692	0.004807692307692	0.033653846153846	0.072115384615385	0.129807692307692	0.204326923076923	0.25	0.177884615384615	0.057692307692308	0.019230769230769	0.002403846153846	0.004807692307692	0.012019230769231	0.007211538461538	0	0.002403846153846	0	0.009615384615385	0.002403846153846	0.002403846153846	0	0.002403846153846	0	0	0
bin0	233	0	0	0	0	0	0	0	0	0	0	0	0	0	0	0	0	0	0	0	0	0	0	0	0.002493765586035	0.007481296758105	0.029925187032419	0.079800498753117	0.139650872817955	0.219451371571072	0.236907730673317	0.159600997506234	0.064837905236908	0.017456359102244	0.002493765586035	0.002493765586035	0.007481296758105	0.00997506234414	0.002493765586035	0.00498753117207	0	0.002493765586035	0.002493765586035	0.002493765586035	0	0.002493765586035	0	0.002493765586035	0
bin0	234	0	0	0	0	0	0	0	0	0	0	0	0	0	0	0	0	0	0	0	0	0	0	0	0.004640371229698	0.004640371229698	0.048723897911833	0.083526682134571	0.127610208816705	0.190255220417633	0.250580046403712	0.185614849187935	0.055684454756381	0.013921113689095	0.002320185614849	0.006960556844548	0.006960556844548	0.006960556844548	0	0.002320185614849	0	0.002320185614849	0.002320185614849	0.002320185614849	0	0.002320185614849	0	0	0
bin0	235	0	0	0	0	0	0	0	0	0	0	0	0	0	0	0	0	0	0	0	0	0	0	0	0.002358490566038	0.002358490566038	0.033018867924528	0.080188679245283	0.158018867924528	0.224056603773585	0.22877358490566	0.162735849056604	0.05188679245283	0.011792452830189	0.002358490566038	0.004716981132075	0.007075471698113	0.004716981132075	0.004716981132075	0.004716981132075	0	0.009433962264151	0.002358490566038	0.002358490566038	0	0.002358490566038	0	0	0
bin0	236	0	0	0	0	0	0	0	0	0	0	0	0	0	0	0	0	0	0	0	0	0	0	0	0.004618937644342	0.004618937644342	0.032332563510393	0.090069284064665	0.140877598152425	0.226327944572748	0.235565819861432	0.170900692840647	0.057736720554273	0.009237875288684	0.002309468822171	0.002309468822171	0.006928406466513	0.004618937644342	0	0.002309468822171	0.002309468822171	0.002309468822171	0	0.002309468822171	0.002309468822171	0	0	0	0
bin0	237	0	0	0	0	0	0	0	0	0	0	0	0	0	0	0	0	0	0	0	0	0	0	0	0.006802721088435	0.002267573696145	0.038548752834467	0.072562358276644	0.145124716553288	0.219954648526077	0.229024943310658	0.18140589569161	0.058956916099773	0.011337868480726	0.00453514739229	0.002267573696145	0.009070294784581	0.002267573696145	0	0.002267573696145	0	0.006802721088435	0	0	0.00453514739229	0.002267573696145	0	0	0
bin0	238	0	0	0	0	0	0	0	0	0	0	0	0	0	0	0	0	0	0	0	0	0	0	0	0.004524886877828	0.002262443438914	0.027149321266968	0.079185520361991	0.147058823529412	0.187782805429864	0.271493212669683	0.169683257918552	0.049773755656109	0.027149321266968	0.002262443438914	0.004524886877828	0.006787330316742	0.004524886877828	0	0.002262443438914	0	0.006787330316742	0.002262443438914	0.002262443438914	0	0.002262443438914	0	0	0
bin0	239	0	0	0	0	0	0	0	0	0	0	0	0	0	0	0	0	0	0	0	0	0	0	0	0.005063291139241	0.00253164556962	0.030379746835443	0.073417721518987	0.154430379746835	0.174683544303797	0.258227848101266	0.184810126582278	0.065822784810127	0.012658227848101	0.005063291139241	0.005063291139241	0.005063291139241	0.007594936708861	0	0.005063291139241	0	0.005063291139241	0	0.00253164556962	0	0.00253164556962	0	0	0
bin0	240	0	0	0	0	0	0	0	0	0	0	0	0	0	0	0	0	0	0	0	0	0	0	0	0.004618937644342	0.004618937644342	0.039260969976905	0.090069284064665	0.152424942263279	0.191685912240185	0.226327944572748	0.177829099307159	0.064665127020785	0.020785219399538	0.004618937644342	0.004618937644342	0.006928406466513	0.004618937644342	0	0.002309468822171	0	0.004618937644342	0	0	0	0	0	0	0
bin0	241	0	0	0	0	0	0	0	0	0	0	0	0	0	0	0	0	0	0	0	0	0	0	0	0.007058823529412	0.002352941176471	0.030588235294118	0.068235294117647	0.136470588235294	0.2	0.232941176470588	0.195294117647059	0.075294117647059	0.014117647058824	0.007058823529412	0.004705882352941	0.009411764705882	0.004705882352941	0	0.002352941176471	0	0.004705882352941	0	0	0	0.002352941176471	0	0.002352941176471	0
bin0	242	0	0	0	0	0	0	0	0	0	0	0	0	0	0	0	0	0	0	0	0	0	0	0	0.002293577981651	0.002293577981651	0.032110091743119	0.089449541284404	0.123853211009174	0.194954128440367	0.252293577981651	0.201834862385321	0.043577981651376	0.020642201834862	0.002293577981651	0.004587155963303	0.009174311926606	0.004587155963303	0	0.002293577981651	0.004587155963303	0.004587155963303	0	0.002293577981651	0	0.002293577981651	0	0	0
bin0	243	0	0	0	0	0	0	0	0	0	0	0	0	0	0	0	0	0	0	0	0	0	0	0	0.004716981132075	0.007075471698113	0.033018867924528	0.082547169811321	0.139150943396226	0.226415094339623	0.209905660377358	0.188679245283019	0.058962264150943	0.011792452830189	0	0.002358490566038	0.011792452830189	0.004716981132075	0.002358490566038	0.004716981132075	0	0.004716981132075	0.002358490566038	0.002358490566038	0	0.002358490566038	0	0	0
bin0	244	0	0	0	0	0	0	0	0	0	0	0	0	0	0	0	0	0	0	0	0	0	0	0	0.004761904761905	0.007142857142857	0.035714285714286	0.073809523809524	0.157142857142857	0.211904761904762	0.245238095238095	0.171428571428571	0.040476190476191	0.016666666666667	0.002380952380952	0.002380952380952	0.007142857142857	0.004761904761905	0.002380952380952	0.004761904761905	0.002380952380952	0.002380952380952	0.004761904761905	0	0	0.002380952380952	0	0	0
bin0	245	0	0	0	0	0	0	0	0	0	0	0	0	0	0	0	0	0	0	0	0	0	0	0	0.007281553398058	0.004854368932039	0.033980582524272	0.072815533980583	0.160194174757282	0.191747572815534	0.252427184466019	0.16504854368932	0.053398058252427	0.016990291262136	0.002427184466019	0.004854368932039	0.009708737864078	0.004854368932039	0.002427184466019	0.002427184466019	0	0.002427184466019	0.002427184466019	0.002427184466019	0.002427184466019	0.002427184466019	0.002427184466019	0	0
bin0	246	0	0	0	0	0	0	0	0	0	0	0	0	0	0	0	0	0	0	0	0	0	0	0	0.004914004914005	0.004914004914005	0.041769041769042	0.076167076167076	0.13022113022113	0.179361179361179	0.255528255528256	0.181818181818182	0.063882063882064	0.017199017199017	0.002457002457002	0.004914004914005	0.00982800982801	0.002457002457002	0	0.002457002457002	0	0.007371007371007	0.004914004914005	0.002457002457002	0.002457002457002	0.002457002457002	0.002457002457002	0	0
bin0	247	0	0	0	0	0	0	0	0	0	0	0	0	0	0	0	0	0	0	0	0	0	0	0	0.002304147465438	0.002304147465438	0.034562211981567	0.078341013824885	0.133640552995392	0.209677419354839	0.246543778801843	0.182027649769585	0.048387096774194	0.013824884792627	0.002304147465438	0.002304147465438	0.006912442396313	0.004608294930876	0.004608294930876	0.006912442396313	0.002304147465438	0.006912442396313	0.002304147465438	0.002304147465438	0	0.002304147465438	0.002304147465438	0	0
bin0	248	0	0	0	0	0	0	0	0	0	0	0	0	0	0	0	0	0	0	0	0	0	0	0	0.002469135802469	0.004938271604938	0.032098765432099	0.074074074074074	0.133333333333333	0.202469135802469	0.241975308641975	0.172839506172839	0.071604938271605	0.024691358024691	0.004938271604938	0.004938271604938	0.004938271604938	0.007407407407407	0.004938271604938	0.002469135802469	0	0.004938271604938	0	0.002469135802469	0	0	0	0	0
bin0	249	0	0	0	0	0	0	0	0	0	0	0	0	0	0	0	0	0	0	0	0	0	0	0	0.002358490566038	0.007075471698113	0.035377358490566	0.07311320754717	0.141509433962264	0.191037735849057	0.238207547169811	0.181603773584906	0.07311320754717	0.016509433962264	0.002358490566038	0.002358490566038	0.007075471698113	0.007075471698113	0.002358490566038	0.004716981132075	0	0.002358490566038	0.004716981132075	0.002358490566038	0	0.002358490566038	0	0.002358490566038	0
bin0	250	0	0	0	0	0	0	0	0	0	0	0	0	0	0	0	0	0	0	0	0	0	0	0	0.002469135802469	0.004938271604938	0.037037037037037	0.083950617283951	0.138271604938272	0.195061728395062	0.249382716049383	0.180246913580247	0.046913580246914	0.019753086419753	0.007407407407407	0.002469135802469	0.007407407407407	0.002469135802469	0.004938271604938	0.004938271604938	0.002469135802469	0.002469135802469	0	0	0	0.002469135802469	0	0	0
bin0	251	0	0	0	0	0	0	0	0	0	0	0	0	0	0	0	0	0	0	0	0	0	0	0	0.002336448598131	0.002336448598131	0.042056074766355	0.074766355140187	0.135514018691589	0.189252336448598	0.264018691588785	0.177570093457944	0.053738317757009	0.018691588785047	0.002336448598131	0.007009345794393	0.007009345794393	0.004672897196262	0.004672897196262	0.002336448598131	0	0.004672897196262	0.002336448598131	0.002336448598131	0	0.002336448598131	0	0	0
bin0	252	0	0	0	0	0	0	0	0	0	0	0	0	0	0	0	0	0	0	0	0	0	0	0	0.002267573696145	0.00453514739229	0.034013605442177	0.077097505668934	0.149659863945578	0.208616780045351	0.235827664399093	0.172335600907029	0.068027210884354	0.013605442176871	0.002267573696145	0.00453514739229	0.009070294784581	0.002267573696145	0	0.002267573696145	0.002267573696145	0.00453514739229	0.002267573696145	0	0.002267573696145	0.002267573696145	0	0	0
bin0	253	0	0	0	0	0	0	0	0	0	0	0	0	0	0	0	0	0	0	0	0	0	0	0	0	0.004950495049505	0.03960396039604	0.079207920792079	0.163366336633663	0.200495049504951	0.21039603960396	0.183168316831683	0.069306930693069	0.00990099009901	0.002475247524752	0.004950495049505	0.004950495049505	0.004950495049505	0.002475247524752	0.002475247524752	0	0.002475247524752	0	0.002475247524752	0	0.002475247524752	0	0.004950495049505	0
bin0	254	0	0	0	0	0	0	0	0	0	0	0	0	0	0	0	0	0	0	0	0	0	0	0	0.002347417840376	0.007042253521127	0.044600938967136	0.075117370892019	0.13849765258216	0.204225352112676	0.267605633802817	0.164319248826291	0.046948356807512	0.011737089201878	0.004694835680751	0.004694835680751	0.007042253521127	0.002347417840376	0	0.002347417840376	0	0.009389671361502	0.002347417840376	0	0	0.002347417840376	0	0	0
bin0	255	0	0	0	0	0	0	0	0	0	0	0	0	0	0	0	0	0	0	0	0	0	0	0	0.004618937644342	0.006928406466513	0.030023094688222	0.071593533487298	0.150115473441109	0.196304849884527	0.258660508083141	0.168591224018476	0.048498845265589	0.020785219399538	0.006928406466513	0.002309468822171	0.006928406466513	0.004618937644342	0.002309468822171	0.002309468822171	0.002309468822171	0.004618937644342	0.004618937644342	0	0	0.004618937644342	0	0	0
bin0	256	0	0	0	0	0	0	0	0	0	0	0	0	0	0	0	0	0	0	0	0	0	0	0	0.002433090024331	0.002433090024331	0.038929440389294	0.077858880778589	0.138686131386861	0.192214111922141	0.284671532846715	0.167883211678832	0.05352798053528	0.014598540145985	0.002433090024331	0.004866180048662	0.004866180048662	0.002433090024331	0.002433090024331	0.002433090024331	0	0.004866180048662	0.002433090024331	0	0	0	0	0	0
bin0	257	0	0	0	0	0	0	0	0	0	0	0	0	0	0	0	0	0	0	0	0	0	0	0	0.004739336492891	0.009478672985782	0.04739336492891	0.075829383886256	0.151658767772512	0.177725118483412	0.248815165876777	0.165876777251185	0.061611374407583	0.02132701421801	0.004739336492891	0.002369668246446	0.007109004739336	0.004739336492891	0.004739336492891	0.002369668246446	0	0.004739336492891	0.002369668246446	0.002369668246446	0	0	0	0	0
bin0	258	0	0	0	0	0	0	0	0	0	0	0	0	0	0	0	0	0	0	0	0	0	0	0	0.00498753117207	0.00498753117207	0.039900249376559	0.077306733167082	0.15211970074813	0.184538653366584	0.254364089775561	0.174563591022444	0.052369077306733	0.022443890274314	0.00498753117207	0.00498753117207	0.007481296758105	0.00498753117207	0	0.002493765586035	0	0.00498753117207	0	0	0	0.002493765586035	0	0	0
bin0	259	0	0	0	0	0	0	0	0	0	0	0	0	0	0	0	0	0	0	0	0	0	0	0	0.007407407407407	0.007407407407407	0.039506172839506	0.064197530864198	0.153086419753086	0.207407407407407	0.219753086419753	0.2	0.041975308641975	0.019753086419753	0.002469135802469	0.002469135802469	0.004938271604938	0.002469135802469	0.007407407407407	0.007407407407407	0	0.007407407407407	0	0	0.002469135802469	0	0	0	0
bin0	260	0	0	0	0	0	0	0	0	0	0	0	0	0	0	0	0	0	0	0	0	0	0	0.002457002457002	0.004914004914005	0.002457002457002	0.034398034398034	0.081081081081081	0.132678132678133	0.206388206388206	0.257985257985258	0.154791154791155	0.063882063882064	0.024570024570025	0.004914004914005	0	0.007371007371007	0.002457002457002	0.007371007371007	0.002457002457002	0	0.004914004914005	0	0	0	0.002457002457002	0	0.002457002457002	0
bin0	261	0	0	0	0	0	0	0	0	0	0	0	0	0	0	0	0	0	0	0	0	0	0	0	0.002421307506053	0.004842615012107	0.036319612590799	0.067796610169492	0.135593220338983	0.213075060532688	0.2590799031477	0.164648910411622	0.055690072639225	0.01452784503632	0.00726392251816	0	0.00726392251816	0.004842615012107	0.004842615012107	0.004842615012107	0	0.004842615012107	0.002421307506053	0	0.002421307506053	0.002421307506053	0	0	0
bin0	262	0	0	0	0	0	0	0	0	0	0	0	0	0	0	0	0	0	0	0	0	0	0	0	0.002314814814815	0.002314814814815	0.043981481481482	0.069444444444444	0.145833333333333	0.208333333333333	0.243055555555556	0.162037037037037	0.05787037037037	0.023148148148148	0.00462962962963	0.002314814814815	0.006944444444444	0.00462962962963	0.002314814814815	0.00462962962963	0	0.009259259259259	0.002314814814815	0	0	0.002314814814815	0	0	0
bin0	263	0	0	0	0	0	0	0	0	0	0	0	0	0	0	0	0	0	0	0	0	0	0	0	0.002409638554217	0.007228915662651	0.028915662650602	0.065060240963855	0.15421686746988	0.214457831325301	0.240963855421687	0.171084337349398	0.050602409638554	0.021686746987952	0.002409638554217	0.002409638554217	0.007228915662651	0.004819277108434	0.009638554216867	0.004819277108434	0	0.007228915662651	0	0	0	0.002409638554217	0	0.002409638554217	0
bin0	264	0	0	0	0	0	0	0	0	0	0	0	0	0	0	0	0	0	0	0	0	0	0	0	0.004545454545455	0.009090909090909	0.031818181818182	0.077272727272727	0.159090909090909	0.204545454545455	0.252272727272727	0.154545454545455	0.059090909090909	0.022727272727273	0.002272727272727	0	0.004545454545455	0.004545454545455	0.004545454545455	0.002272727272727	0	0.004545454545455	0	0	0	0.002272727272727	0	0	0
bin0	265	0	0	0	0	0	0	0	0	0	0	0	0	0	0	0	0	0	0	0	0	0	0	0	0.004819277108434	0.004819277108434	0.043373493975904	0.079518072289157	0.166265060240964	0.195180722891566	0.23855421686747	0.168674698795181	0.053012048192771	0.012048192771084	0.002409638554217	0.004819277108434	0.004819277108434	0.004819277108434	0.004819277108434	0.002409638554217	0	0.004819277108434	0	0	0	0.002409638554217	0	0	0
bin0	266	0	0	0	0	0	0	0	0	0	0	0	0	0	0	0	0	0	0	0	0	0	0	0	0.007575757575758	0.002525252525253	0.037878787878788	0.075757575757576	0.141414141414141	0.19949494949495	0.23989898989899	0.176767676767677	0.047979797979798	0.025252525252525	0.01010101010101	0.002525252525253	0.007575757575758	0.005050505050505	0	0.002525252525253	0.002525252525253	0.002525252525253	0.002525252525253	0.002525252525253	0.002525252525253	0.002525252525253	0	0	0.002525252525253
bin0	267	0	0	0	0	0	0	0	0	0	0	0	0	0	0	0	0	0	0	0	0	0	0	0	0.004854368932039	0.007281553398058	0.026699029126214	0.067961165048544	0.140776699029126	0.201456310679612	0.264563106796116	0.16747572815534	0.055825242718447	0.029126213592233	0.002427184466019	0	0.007281553398058	0.002427184466019	0.004854368932039	0.004854368932039	0	0.007281553398058	0	0	0.002427184466019	0.002427184466019	0	0	0
bin0	268	0	0	0	0	0	0	0	0	0	0	0	0	0	0	0	0	0	0	0	0	0	0	0	0.004761904761905	0.007142857142857	0.035714285714286	0.073809523809524	0.133333333333333	0.195238095238095	0.266666666666667	0.171428571428571	0.052380952380952	0.026190476190476	0.004761904761905	0.002380952380952	0.004761904761905	0.002380952380952	0.004761904761905	0.002380952380952	0.004761904761905	0.002380952380952	0	0.002380952380952	0	0.002380952380952	0	0	0
bin0	269	0	0	0	0	0	0	0	0	0	0	0	0	0	0	0	0	0	0	0	0	0	0	0	0.0025	0	0.03	0.0825	0.135	0.2	0.2575	0.185	0.0525	0.0175	0.005	0.0025	0.0075	0.0025	0.005	0.005	0.0025	0.005	0	0	0	0.0025	0	0	0
bin0	270	0	0	0	0	0	0	0	0	0	0	0	0	0	0	0	0	0	0	0	0	0.002309468822171	0	0	0.006928406466513	0.004618937644342	0.05080831408776	0.080831408775982	0.150115473441109	0.168591224018476	0.254041570438799	0.175519630484988	0.057736720554273	0.011547344110855	0.002309468822171	0.002309468822171	0.006928406466513	0.006928406466513	0.006928406466513	0.002309468822171	0	0.006928406466513	0	0	0	0.002309468822171	0	0	0
bin0	271	0	0	0	0	0	0	0	0	0	0	0	0	0	0	0	0	0	0	0	0	0	0	0	0.002380952380952	0.002380952380952	0.042857142857143	0.076190476190476	0.161904761904762	0.20952380952381	0.230952380952381	0.169047619047619	0.045238095238095	0.016666666666667	0.002380952380952	0.002380952380952	0.00952380952381	0.007142857142857	0.004761904761905	0.002380952380952	0.002380952380952	0.004761904761905	0	0.002380952380952	0	0.002380952380952	0.002380952380952	0	0
bin0	272	0	0	0	0	0	0	0	0	0	0	0	0	0	0	0	0	0	0	0	0	0	0	0	0.002341920374707	0.002341920374707	0.039812646370023	0.067915690866511	0.14519906323185	0.213114754098361	0.243559718969555	0.173302107728337	0.056206088992974	0.016393442622951	0.002341920374707	0.004683840749415	0.004683840749415	0.004683840749415	0.002341920374707	0.002341920374707	0.002341920374707	0.007025761124122	0.002341920374707	0	0.007025761124122	0	0	0	0
bin0	273	0	0	0	0	0	0	0	0	0	0	0	0	0	0	0	0	0	0	0	0	0	0	0	0.004950495049505	0.004950495049505	0.037128712871287	0.091584158415842	0.126237623762376	0.217821782178218	0.23019801980198	0.168316831683168	0.054455445544555	0.024752475247525	0.002475247524752	0.004950495049505	0.007425742574257	0.004950495049505	0.004950495049505	0	0	0.007425742574257	0.002475247524752	0.002475247524752	0	0.002475247524752	0	0	0
bin0	274	0	0	0	0	0	0	0	0	0	0	0	0	0	0	0	0	0	0	0	0	0	0	0	0.004962779156328	0.007444168734491	0.037220843672457	0.086848635235732	0.133995037220844	0.208436724565757	0.24317617866005	0.166253101736973	0.052109181141439	0.024813895781638	0.004962779156328	0.002481389578164	0.009925558312655	0.004962779156328	0.002481389578164	0.002481389578164	0	0.004962779156328	0.002481389578164	0	0	0	0	0	0
bin0	275	0	0	0	0	0	0	0	0	0	0	0	0	0	0	0	0	0	0	0	0	0	0	0	0.004914004914005	0.002457002457002	0.027027027027027	0.088452088452088	0.147420147420147	0.176904176904177	0.26044226044226	0.176904176904177	0.058968058968059	0.017199017199017	0.004914004914005	0.002457002457002	0.00982800982801	0.004914004914005	0.004914004914005	0	0.002457002457002	0.007371007371007	0	0	0	0.002457002457002	0	0	0
bin0	276	0	0	0	0	0	0	0	0	0	0	0	0	0	0	0	0	0	0	0	0	0	0	0	0.00462962962963	0.006944444444444	0.043981481481482	0.083333333333333	0.148148148148148	0.201388888888889	0.226851851851852	0.18287037037037	0.046296296296296	0.013888888888889	0.00462962962963	0.006944444444444	0.006944444444444	0.002314814814815	0.00462962962963	0	0	0.006944444444444	0.002314814814815	0.002314814814815	0.002314814814815	0.002314814814815	0	0	0
bin0	277	0	0	0	0	0	0	0	0	0	0	0	0	0	0	0	0	0	0	0	0	0	0	0	0	0.004889975550122	0.034229828850856	0.092909535452323	0.163814180929095	0.188264058679707	0.242053789731051	0.176039119804401	0.041564792176039	0.017114914425428	0.004889975550122	0.007334963325183	0.004889975550122	0.007334963325183	0	0.002444987775061	0	0.007334963325183	0.002444987775061	0	0	0.002444987775061	0	0	0
bin0	278	0	0	0	0	0	0	0	0	0	0	0	0	0	0	0	0	0	0	0	0	0	0	0	0.002380952380952	0.004761904761905	0.028571428571429	0.090476190476191	0.15	0.197619047619048	0.252380952380952	0.173809523809524	0.05	0.011904761904762	0.004761904761905	0.004761904761905	0.004761904761905	0.004761904761905	0.002380952380952	0.002380952380952	0.002380952380952	0.007142857142857	0	0.002380952380952	0	0.002380952380952	0	0	0
bin0	279	0	0	0	0	0	0	0	0	0	0	0	0	0	0	0	0	0	0	0	0	0	0	0	0.004975124378109	0.004975124378109	0.037313432835821	0.087064676616915	0.159203980099502	0.22636815920398	0.221393034825871	0.154228855721393	0.04726368159204	0.017412935323383	0.004975124378109	0.004975124378109	0.007462686567164	0.007462686567164	0	0.002487562189055	0	0.002487562189055	0.002487562189055	0.002487562189055	0	0.002487562189055	0	0	0.002487562189055
bin0	280	0	0	0	0	0	0	0	0	0	0	0	0	0	0	0	0	0	0	0	0	0	0	0	0	0.004854368932039	0.033980582524272	0.08252427184466	0.138349514563107	0.184466019417476	0.283980582524272	0.174757281553398	0.04126213592233	0.016990291262136	0.002427184466019	0.004854368932039	0.004854368932039	0.007281553398058	0.004854368932039	0.004854368932039	0	0.002427184466019	0.002427184466019	0.002427184466019	0	0.002427184466019	0	0	0
bin0	281	0	0	0	0	0	0	0	0	0	0	0	0	0	0	0	0	0	0	0	0	0	0	0	0.002439024390244	0.007317073170732	0.034146341463415	0.082926829268293	0.153658536585366	0.209756097560976	0.253658536585366	0.148780487804878	0.048780487804878	0.021951219512195	0.004878048780488	0.002439024390244	0.007317073170732	0.004878048780488	0	0	0.002439024390244	0.004878048780488	0.002439024390244	0	0.002439024390244	0.002439024390244	0.002439024390244	0	0
bin0	282	0	0	0	0	0	0	0	0	0	0	0	0	0	0	0	0	0	0	0	0	0	0	0	0.002487562189055	0.009950248756219	0.039800995024876	0.074626865671642	0.154228855721393	0.206467661691542	0.236318407960199	0.161691542288557	0.054726368159204	0.022388059701493	0.004975124378109	0.004975124378109	0.007462686567164	0.004975124378109	0	0	0	0.004975124378109	0	0.002487562189055	0.002487562189055	0.002487562189055	0.002487562189055	0	0
bin0	283	0	0	0	0	0	0	0	0	0	0	0	0	0	0	0	0	0	0	0	0	0	0	0	0.002427184466019	0.007281553398058	0.031553398058252	0.072815533980583	0.16504854368932	0.20873786407767	0.228155339805825	0.169902912621359	0.055825242718447	0.019417475728155	0.004854368932039	0.004854368932039	0.007281553398058	0.004854368932039	0.002427184466019	0.004854368932039	0	0.004854368932039	0.002427184466019	0	0	0.002427184466019	0	0	0
bin0	284	0	0	0	0	0	0	0	0	0	0	0	0	0	0	0	0	0	0	0	0	0	0	0	0.005037783375315	0.01007556675063	0.040302267002519	0.075566750629723	0.136020151133501	0.201511335012594	0.267002518891688	0.161209068010076	0.047858942065491	0.012594458438287	0.002518891687657	0.005037783375315	0.01007556675063	0.005037783375315	0	0	0.002518891687657	0.007556675062972	0.002518891687657	0.002518891687657	0.002518891687657	0.002518891687657	0	0	0
bin0	285	0	0	0	0	0	0	0	0	0	0	0	0	0	0	0	0	0	0	0	0	0	0	0	0.00251256281407	0.010050251256281	0.037688442211055	0.077889447236181	0.14070351758794	0.21105527638191	0.243718592964824	0.165829145728643	0.055276381909548	0.015075376884422	0.007537688442211	0.00251256281407	0.005025125628141	0.005025125628141	0.00251256281407	0.005025125628141	0	0.007537688442211	0	0	0	0.00251256281407	0.00251256281407	0	0
bin0	286	0	0	0	0	0	0	0	0	0	0	0	0	0	0	0	0	0	0	0	0	0	0	0	0.002272727272727	0.002272727272727	0.045454545454546	0.084090909090909	0.138636363636364	0.218181818181818	0.227272727272727	0.165909090909091	0.052272727272727	0.025	0.004545454545455	0.009090909090909	0.006818181818182	0.004545454545455	0.002272727272727	0	0.002272727272727	0.006818181818182	0	0.002272727272727	0	0	0	0	0
bin0	287	0	0	0	0	0	0	0	0	0	0	0	0	0	0	0	0	0	0	0	0	0	0	0	0.002421307506053	0.00726392251816	0.031476997578693	0.070217917675545	0.14043583535109	0.213075060532688	0.25181598062954	0.188861985472155	0.038740920096852	0.019370460048426	0.002421307506053	0.00726392251816	0.004842615012107	0.00726392251816	0.002421307506053	0	0	0.004842615012107	0.002421307506053	0.002421307506053	0	0.002421307506053	0	0	0
bin0	288	0	0	0	0	0	0	0	0	0	0	0	0	0	0	0	0	0	0	0	0	0	0	0	0.002475247524752	0.00990099009901	0.037128712871287	0.066831683168317	0.160891089108911	0.200495049504951	0.264851485148515	0.178217821782178	0.037128712871287	0.012376237623762	0.002475247524752	0.002475247524752	0.007425742574257	0.002475247524752	0.002475247524752	0	0	0.007425742574257	0.002475247524752	0	0	0.002475247524752	0	0	0
bin0	289	0	0	0	0	0	0	0	0	0	0	0	0	0	0	0	0	0	0	0	0	0	0	0.002409638554217	0.004819277108434	0.004819277108434	0.036144578313253	0.07710843373494	0.142168674698795	0.214457831325301	0.23855421686747	0.178313253012048	0.03855421686747	0.019277108433735	0.002409638554217	0.004819277108434	0.007228915662651	0.004819277108434	0.007228915662651	0.002409638554217	0	0.007228915662651	0.002409638554217	0.002409638554217	0	0.002409638554217	0	0	0
bin0	290	0	0	0	0	0	0	0	0	0	0	0	0	0	0	0	0	0	0	0	0	0	0	0	0.004901960784314	0.014705882352941	0.044117647058824	0.080882352941177	0.139705882352941	0.213235294117647	0.215686274509804	0.176470588235294	0.053921568627451	0.019607843137255	0.002450980392157	0.007352941176471	0.009803921568627	0.004901960784314	0.002450980392157	0	0	0.004901960784314	0.002450980392157	0	0	0.002450980392157	0	0	0
bin0	291	0	0	0	0	0	0	0	0	0	0	0	0	0	0	0	0	0	0	0	0	0	0	0	0	0.004914004914005	0.046683046683047	0.085995085995086	0.135135135135135	0.186732186732187	0.240786240786241	0.181818181818182	0.054054054054054	0.027027027027027	0.002457002457002	0.007371007371007	0.00982800982801	0.004914004914005	0.002457002457002	0	0	0.004914004914005	0	0	0	0.002457002457002	0	0	0
bin0	292	0	0	0	0	0	0	0	0	0	0	0	0	0	0	0	0	0	0	0	0	0	0	0	0.005063291139241	0.00253164556962	0.037974683544304	0.081012658227848	0.167088607594937	0.210126582278481	0.225316455696203	0.151898734177215	0.060759493670886	0.017721518987342	0.00253164556962	0.00253164556962	0.010126582278481	0.007594936708861	0.00253164556962	0	0	0.005063291139241	0.00253164556962	0.005063291139241	0	0.00253164556962	0	0	0
bin0	293	0	0	0	0	0	0	0	0	0	0	0	0	0	0	0	0	0	0	0	0	0	0	0	0.005025125628141	0.005025125628141	0.025125628140704	0.087939698492462	0.148241206030151	0.170854271356784	0.296482412060302	0.158291457286432	0.052763819095477	0.015075376884422	0.00251256281407	0.00251256281407	0.007537688442211	0.005025125628141	0.00251256281407	0	0	0.005025125628141	0	0.00251256281407	0.00251256281407	0.00251256281407	0	0	0.00251256281407
bin0	294	0	0	0	0	0	0	0	0	0	0	0	0	0	0	0	0	0	0	0	0	0	0	0	0.002433090024331	0.002433090024331	0.036496350364964	0.075425790754258	0.138686131386861	0.209245742092457	0.253041362530414	0.16301703163017	0.055961070559611	0.021897810218978	0.007299270072993	0.002433090024331	0.007299270072993	0.004866180048662	0	0	0	0.009732360097324	0.004866180048662	0	0	0.002433090024331	0.002433090024331	0	0
bin0	295	0	0	0	0	0	0	0	0	0	0	0	0	0	0	0	0	0	0	0	0	0	0	0	0.004739336492891	0.007109004739336	0.052132701421801	0.090047393364929	0.156398104265403	0.210900473933649	0.222748815165877	0.161137440758294	0.04739336492891	0.016587677725119	0	0.002369668246446	0.004739336492891	0.007109004739336	0.002369668246446	0	0	0.007109004739336	0.002369668246446	0	0	0.002369668246446	0	0	0
bin0	296	0	0	0	0	0	0	0	0	0	0	0	0	0	0	0	0	0	0	0	0	0	0	0	0.005037783375315	0.007556675062972	0.027707808564232	0.073047858942066	0.153652392947103	0.19647355163728	0.256926952141058	0.171284634760705	0.045340050377834	0.017632241813602	0.01007556675063	0.005037783375315	0.007556675062972	0.005037783375315	0.005037783375315	0	0	0.005037783375315	0.005037783375315	0	0	0.002518891687657	0	0	0
bin0	297	0	0	0	0	0	0	0	0	0	0	0	0	0	0	0	0	0	0	0	0	0	0	0	0.00250626566416	0.007518796992481	0.032581453634085	0.080200501253133	0.142857142857143	0.210526315789474	0.2531328320802	0.162907268170426	0.057644110275689	0.015037593984962	0.00250626566416	0.005012531328321	0.007518796992481	0.005012531328321	0.005012531328321	0	0	0.005012531328321	0	0	0.00250626566416	0.00250626566416	0	0	0
bin0	298	0	0	0	0	0	0	0	0	0	0	0	0	0	0	0	0	0	0	0	0	0	0	0	0.004761904761905	0.004761904761905	0.038095238095238	0.066666666666667	0.145238095238095	0.2	0.238095238095238	0.185714285714286	0.057142857142857	0.019047619047619	0.002380952380952	0.004761904761905	0.007142857142857	0.004761904761905	0.00952380952381	0	0	0.004761904761905	0	0	0.002380952380952	0.002380952380952	0.002380952380952	0	0
bin0	299	0	0	0	0	0	0	0	0	0	0	0	0	0	0	0	0	0	0	0	0	0	0	0	0.002487562189055	0.002487562189055	0.027363184079602	0.074626865671642	0.151741293532338	0.181592039800995	0.271144278606965	0.199004975124378	0.044776119402985	0.014925373134328	0.004975124378109	0.002487562189055	0.007462686567164	0.004975124378109	0	0	0	0.004975124378109	0	0	0	0.002487562189055	0	0	0
bin0	300	0	0	0	0	0	0	0	0	0	0	0	0	0	0	0	0	0	0	0.002457002457002	0	0	0	0	0	0.007371007371007	0.022113022113022	0.090909090909091	0.152334152334152	0.228501228501229	0.206388206388206	0.181818181818182	0.051597051597052	0.024570024570025	0.002457002457002	0.002457002457002	0.007371007371007	0.004914004914005	0	0.002457002457002	0	0.007371007371007	0	0	0	0.002457002457002	0	0	0
bin0	301	0	0	0	0	0	0	0	0	0	0	0	0	0	0	0	0	0	0	0	0	0	0	0	0.004901960784314	0.004901960784314	0.036764705882353	0.071078431372549	0.156862745098039	0.193627450980392	0.272058823529412	0.169117647058824	0.049019607843137	0.012254901960784	0.002450980392157	0.007352941176471	0.004901960784314	0.002450980392157	0.002450980392157	0	0	0.004901960784314	0.002450980392157	0	0	0.002450980392157	0	0	0
bin0	302	0	0	0	0	0	0	0	0	0	0	0	0	0	0	0	0	0	0	0	0	0	0	0	0.004901960784314	0.007352941176471	0.041666666666667	0.075980392156863	0.147058823529412	0.193627450980392	0.279411764705882	0.161764705882353	0.034313725490196	0.022058823529412	0.004901960784314	0.004901960784314	0.004901960784314	0.004901960784314	0	0.002450980392157	0	0.004901960784314	0	0	0.002450980392157	0.002450980392157	0	0	0
bin0	303	0	0	0	0	0	0	0	0	0	0	0	0	0	0	0	0	0	0	0	0	0	0	0	0.002314814814815	0.00462962962963	0.039351851851852	0.074074074074074	0.152777777777778	0.217592592592593	0.229166666666667	0.157407407407407	0.055555555555556	0.018518518518519	0.002314814814815	0.009259259259259	0.006944444444444	0.00462962962963	0.002314814814815	0	0.002314814814815	0.009259259259259	0.002314814814815	0	0.00462962962963	0.002314814814815	0	0.002314814814815	0
bin0	304	0	0	0	0	0	0	0	0	0	0	0	0	0	0	0	0	0	0	0	0	0	0	0	0.005115089514067	0.005115089514067	0.038363171355499	0.076726342710997	0.145780051150895	0.191815856777494	0.245524296675192	0.186700767263427	0.043478260869565	0.028132992327366	0.002557544757033	0.002557544757033	0.0076726342711	0.005115089514067	0	0	0	0.0076726342711	0.002557544757033	0.002557544757033	0	0.002557544757033	0	0	0
bin0	305	0	0	0	0	0	0	0	0	0	0	0	0	0	0	0	0	0	0	0	0	0	0	0	0.005	0.005	0.03	0.075	0.125	0.205	0.2725	0.1675	0.0575	0.0175	0.0025	0.005	0.005	0.005	0.0025	0.0025	0.0025	0.0075	0.0025	0.0025	0	0.0025	0	0	0
bin0	306	0	0	0	0	0	0	0	0	0	0	0	0	0	0	0	0	0	0	0	0	0	0	0	0.002439024390244	0.01219512195122	0.031707317073171	0.068292682926829	0.148780487804878	0.217073170731707	0.253658536585366	0.160975609756098	0.048780487804878	0.021951219512195	0.002439024390244	0.002439024390244	0.004878048780488	0.004878048780488	0.002439024390244	0.002439024390244	0	0.007317073170732	0.002439024390244	0	0	0.002439024390244	0.002439024390244	0	0
bin0	307	0	0	0	0	0	0	0	0	0	0	0	0	0	0	0	0	0	0	0	0	0	0	0	0.002487562189055	0.002487562189055	0.032338308457711	0.064676616915423	0.156716417910448	0.236318407960199	0.216417910447761	0.166666666666667	0.062189054726368	0.022388059701493	0.002487562189055	0.004975124378109	0.009950248756219	0.002487562189055	0.002487562189055	0.002487562189055	0	0.004975124378109	0.002487562189055	0	0.002487562189055	0.002487562189055	0	0	0
bin0	308	0	0	0	0	0	0	0	0	0	0	0	0	0	0	0	0	0	0	0	0	0	0	0	0	0.007462686567164	0.044776119402985	0.072139303482587	0.139303482587065	0.216417910447761	0.253731343283582	0.149253731343284	0.054726368159204	0.029850746268657	0.004975124378109	0.004975124378109	0.007462686567164	0.002487562189055	0.002487562189055	0	0	0.004975124378109	0.002487562189055	0	0	0.002487562189055	0	0	0
bin0	309	0	0	0	0	0	0	0	0	0	0	0	0	0	0	0	0	0	0	0	0	0	0	0	0	0.007772020725389	0.041450777202073	0.072538860103627	0.147668393782383	0.189119170984456	0.264248704663212	0.173575129533679	0.046632124352332	0.020725388601036	0.005181347150259	0	0.010362694300518	0.007772020725389	0	0	0	0.005181347150259	0.00259067357513	0	0.00259067357513	0.00259067357513	0	0	0
bin0	310	0	0	0	0	0	0	0	0	0	0	0	0	0	0	0	0	0	0	0	0	0	0	0	0.002463054187192	0.004926108374384	0.036945812807882	0.064039408866995	0.133004926108374	0.221674876847291	0.236453201970443	0.182266009852217	0.054187192118227	0.027093596059113	0.004926108374384	0.002463054187192	0.004926108374384	0.004926108374384	0.002463054187192	0.002463054187192	0	0.004926108374384	0.002463054187192	0	0.002463054187192	0.002463054187192	0.002463054187192	0	0
bin0	311	0	0	0	0	0	0	0	0	0	0	0	0	0	0	0	0	0	0	0	0	0	0	0	0.002469135802469	0.004938271604938	0.037037037037037	0.074074074074074	0.145679012345679	0.217283950617284	0.259259259259259	0.162962962962963	0.041975308641975	0.019753086419753	0.004938271604938	0.004938271604938	0.004938271604938	0.004938271604938	0.004938271604938	0	0	0.007407407407407	0	0	0	0.002469135802469	0	0	0
bin0	312	0	0	0	0	0	0	0	0	0	0	0	0	0	0	0	0	0	0	0	0	0	0	0	0.002398081534772	0.007194244604317	0.028776978417266	0.067146282973621	0.139088729016787	0.201438848920863	0.280575539568345	0.160671462829736	0.052757793764988	0.02158273381295	0.004796163069544	0.007194244604317	0.007194244604317	0.004796163069544	0.004796163069544	0	0	0.002398081534772	0.002398081534772	0	0.002398081534772	0.002398081534772	0	0	0
bin0	313	0	0	0	0	0	0	0	0	0	0	0	0	0	0	0	0	0	0	0	0	0	0	0	0	0.002392344497608	0.043062200956938	0.078947368421053	0.167464114832536	0.198564593301435	0.251196172248804	0.155502392344498	0.057416267942584	0.014354066985646	0.002392344497608	0.007177033492823	0.007177033492823	0.002392344497608	0	0.002392344497608	0	0.004784688995215	0.002392344497608	0	0	0.002392344497608	0	0	0
bin0	314	0	0	0	0	0	0	0	0	0	0	0	0	0	0	0	0	0	0	0	0	0	0	0	0.005050505050505	0	0.042929292929293	0.088383838383838	0.138888888888889	0.194444444444444	0.257575757575758	0.161616161616162	0.063131313131313	0.01010101010101	0.002525252525253	0.007575757575758	0.007575757575758	0.005050505050505	0.005050505050505	0	0	0.005050505050505	0.002525252525253	0	0	0.002525252525253	0	0	0
bin0	315	0	0	0	0	0	0	0	0	0	0	0	0	0	0	0	0	0	0	0	0	0	0	0	0	0.005050505050505	0.022727272727273	0.078282828282828	0.146464646464646	0.189393939393939	0.27020202020202	0.184343434343434	0.04040404040404	0.015151515151515	0	0.005050505050505	0.01010101010101	0.005050505050505	0.002525252525253	0.002525252525253	0.002525252525253	0.005050505050505	0.007575757575758	0.002525252525253	0	0.002525252525253	0.002525252525253	0	0
bin0	316	0	0	0	0	0	0	0	0	0	0	0	0	0	0	0	0	0	0	0	0	0	0	0	0.002288329519451	0.006864988558352	0.034324942791762	0.08466819221968	0.1441647597254	0.176201372997712	0.247139588100687	0.178489702517162	0.05720823798627	0.02974828375286	0.002288329519451	0.002288329519451	0.006864988558352	0.004576659038902	0.002288329519451	0.004576659038902	0.002288329519451	0.004576659038902	0.002288329519451	0	0.002288329519451	0.002288329519451	0.002288329519451	0	0
bin0	317	0	0	0	0	0	0	0	0	0	0	0	0	0	0	0	0	0	0	0	0	0	0	0	0.005037783375315	0.005037783375315	0.050377833753149	0.075566750629723	0.141057934508816	0.181360201511335	0.259445843828715	0.161209068010076	0.055415617128464	0.022670025188917	0.005037783375315	0.007556675062972	0.007556675062972	0.005037783375315	0	0.002518891687657	0	0.007556675062972	0.002518891687657	0.002518891687657	0	0.002518891687657	0	0	0
bin0	318	0	0	0	0	0	0	0	0	0	0	0	0	0	0	0	0	0	0	0	0	0	0	0	0.00507614213198	0.00507614213198	0.048223350253807	0.091370558375635	0.144670050761421	0.190355329949239	0.263959390862944	0.154822335025381	0.045685279187817	0.020304568527919	0.00253807106599	0.00507614213198	0.00761421319797	0.00507614213198	0.00253807106599	0	0	0.00507614213198	0	0	0	0.00253807106599	0	0	0
bin0	319	0	0	0	0	0	0	0	0	0	0	0	0	0	0	0	0	0	0	0	0	0	0	0	0.004784688995215	0.002392344497608	0.038277511961723	0.066985645933014	0.126794258373206	0.215311004784689	0.277511961722488	0.148325358851675	0.062200956937799	0.023923444976077	0.002392344497608	0.002392344497608	0.007177033492823	0.004784688995215	0.002392344497608	0.002392344497608	0	0.004784688995215	0.002392344497608	0	0.002392344497608	0.002392344497608	0	0	0
bin0	320	0	0	0	0	0	0	0	0	0	0	0	0	0	0	0	0	0	0	0	0	0	0	0	0.004889975550122	0.004889975550122	0.041564792176039	0.070904645476773	0.144254278728606	0.207823960880196	0.259168704156479	0.163814180929095	0.048899755501223	0.02200488997555	0.002444987775061	0.004889975550122	0.004889975550122	0.004889975550122	0.007334963325183	0	0	0.004889975550122	0	0	0	0.002444987775061	0	0	0
bin0	321	0	0	0	0	0	0	0	0	0	0	0	0	0	0	0	0	0	0	0	0	0	0	0	0.004705882352941	0.004705882352941	0.04	0.084705882352941	0.157647058823529	0.202352941176471	0.225882352941176	0.167058823529412	0.056470588235294	0.025882352941177	0.007058823529412	0.002352941176471	0.002352941176471	0.002352941176471	0.002352941176471	0.002352941176471	0	0.004705882352941	0	0	0	0.002352941176471	0.002352941176471	0	0
bin0	322	0	0	0	0	0	0	0	0	0	0	0	0	0	0	0	0	0	0	0	0	0	0	0	0.004444444444444	0.002222222222222	0.042222222222222	0.08	0.155555555555556	0.188888888888889	0.24	0.171111111111111	0.06	0.02	0.004444444444444	0.002222222222222	0.011111111111111	0.004444444444444	0.004444444444444	0	0.002222222222222	0.004444444444444	0	0	0.002222222222222	0	0	0	0
bin0	323	0	0	0	0	0	0	0	0	0	0	0	0	0	0	0	0	0	0	0	0	0	0.002320185614849	0	0.002320185614849	0.002320185614849	0.046403712296984	0.064965197215777	0.1415313225058	0.204176334106729	0.238979118329466	0.178654292343387	0.060324825986079	0.016241299303944	0.002320185614849	0.004640371229698	0.009280742459397	0.004640371229698	0.002320185614849	0.002320185614849	0	0.006960556844548	0.002320185614849	0	0.002320185614849	0.002320185614849	0.002320185614849	0	0
bin0	324	0	0	0	0	0	0	0	0	0	0	0	0	0	0	0	0	0	0	0	0	0	0	0	0.002262443438914	0.01131221719457	0.02262443438914	0.070135746606335	0.14027149321267	0.221719457013575	0.266968325791855	0.158371040723982	0.056561085972851	0.015837104072398	0.002262443438914	0.002262443438914	0.009049773755656	0.004524886877828	0.004524886877828	0	0.002262443438914	0.004524886877828	0	0.002262443438914	0	0.002262443438914	0	0	0
bin0	325	0	0	0	0	0	0	0	0	0	0	0	0	0	0	0	0	0	0	0	0	0	0	0	0	0.007444168734491	0.03970223325062	0.076923076923077	0.156327543424318	0.198511166253102	0.238213399503722	0.166253101736973	0.059553349875931	0.01985111662531	0.004962779156328	0.004962779156328	0.007444168734491	0.004962779156328	0.002481389578164	0.002481389578164	0	0.004962779156328	0	0	0.002481389578164	0.002481389578164	0	0	0
bin0	326	0	0	0	0	0	0	0	0	0	0	0	0	0	0	0	0	0	0	0	0	0	0	0	0.002463054187192	0.004926108374384	0.036945812807882	0.078817733990148	0.152709359605911	0.204433497536946	0.238916256157635	0.169950738916256	0.059113300492611	0.009852216748768	0.002463054187192	0	0.009852216748768	0.007389162561576	0	0.002463054187192	0.002463054187192	0.007389162561576	0.002463054187192	0.004926108374384	0	0.002463054187192	0	0	0
bin0	327	0	0	0	0	0	0	0	0	0	0	0	0	0	0	0	0	0	0	0	0	0	0	0	0.002369668246446	0.002369668246446	0.040284360189574	0.075829383886256	0.151658767772512	0.208530805687204	0.232227488151659	0.172985781990521	0.049763033175356	0.023696682464455	0.002369668246446	0.002369668246446	0.007109004739336	0.004739336492891	0	0.002369668246446	0.002369668246446	0.004739336492891	0.002369668246446	0.002369668246446	0.002369668246446	0.004739336492891	0.002369668246446	0	0
bin0	328	0	0	0	0	0	0	0	0	0	0	0	0	0	0	0	0	0	0	0	0	0	0	0	0.002364066193853	0.004728132387707	0.033096926713948	0.087470449172577	0.132387706855792	0.212765957446809	0.24113475177305	0.1725768321513	0.056737588652482	0.016548463356974	0.004728132387707	0.004728132387707	0.004728132387707	0.004728132387707	0.002364066193853	0.002364066193853	0.002364066193853	0.00709219858156	0.004728132387707	0	0	0.002364066193853	0	0	0
bin0	329	0	0	0	0	0	0	0	0	0	0	0	0	0	0	0	0	0	0	0	0	0	0	0	0.002272727272727	0.004545454545455	0.038636363636364	0.075	0.15	0.209090909090909	0.25	0.156818181818182	0.054545454545455	0.022727272727273	0.002272727272727	0.004545454545455	0.006818181818182	0.004545454545455	0	0.006818181818182	0.002272727272727	0.004545454545455	0.002272727272727	0	0	0.002272727272727	0	0	0
bin0	330	0	0	0	0	0	0	0	0	0	0	0	0	0	0	0	0	0	0	0	0	0	0	0	0.004555808656036	0.004555808656036	0.045558086560365	0.070615034168565	0.152619589977221	0.218678815489749	0.223234624145786	0.175398633257403	0.052391799544419	0.020501138952164	0.006833712984055	0	0.006833712984055	0.004555808656036	0.002277904328018	0	0.002277904328018	0.004555808656036	0.002277904328018	0	0	0.002277904328018	0	0	0
bin0	331	0	0	0	0	0	0	0	0	0	0	0	0	0	0	0	0	0	0	0	0	0	0	0	0.002610966057441	0.007832898172324	0.036553524804178	0.06266318537859	0.148825065274151	0.224543080939948	0.258485639686684	0.164490861618799	0.04177545691906	0.018276762402089	0.002610966057441	0.002610966057441	0.007832898172324	0.002610966057441	0	0.005221932114883	0.002610966057441	0.007832898172324	0	0	0	0.002610966057441	0	0	0
bin0	332	0	0	0	0	0	0	0	0	0	0	0	0	0	0	0	0	0	0	0	0	0	0	0	0.002304147465438	0	0.029953917050691	0.073732718894009	0.140552995391705	0.214285714285714	0.276497695852535	0.154377880184332	0.048387096774194	0.013824884792627	0.006912442396313	0.004608294930876	0.009216589861751	0.006912442396313	0.004608294930876	0	0.002304147465438	0.004608294930876	0.002304147465438	0	0	0.002304147465438	0	0	0
bin0	333	0	0	0	0	0	0	0	0	0	0	0	0	0	0	0	0	0	0	0	0	0	0	0	0.005012531328321	0.005012531328321	0.035087719298246	0.077694235588972	0.162907268170426	0.205513784461153	0.243107769423559	0.157894736842105	0.055137844611529	0.020050125313283	0.00250626566416	0.00250626566416	0.007518796992481	0.007518796992481	0	0.00250626566416	0.00250626566416	0.00250626566416	0	0.00250626566416	0	0.00250626566416	0	0	0
bin0	334	0	0	0	0	0	0	0	0	0	0	0	0	0	0	0	0	0	0	0	0	0	0	0	0.004854368932039	0.007281553398058	0.036407766990291	0.065533980582524	0.145631067961165	0.223300970873786	0.245145631067961	0.172330097087379	0.050970873786408	0.016990291262136	0.002427184466019	0.004854368932039	0.004854368932039	0.007281553398058	0	0	0.002427184466019	0.002427184466019	0.002427184466019	0	0.002427184466019	0.002427184466019	0	0	0
bin0	335	0	0	0	0	0	0	0	0	0	0	0	0	0	0	0	0	0	0	0	0	0	0	0	0	0.005089058524173	0.043256997455471	0.073791348600509	0.142493638676845	0.193384223918575	0.251908396946565	0.165394402035623	0.05089058524173	0.017811704834606	0.00763358778626	0.005089058524173	0.00763358778626	0.00763358778626	0.002544529262087	0.002544529262087	0.005089058524173	0.005089058524173	0.005089058524173	0	0	0.005089058524173	0	0.002544529262087	0
bin0	336	0	0	0	0	0	0	0	0	0	0	0	0	0	0	0	0	0	0	0	0	0	0	0	0.004640371229698	0.006960556844548	0.039443155452436	0.062645011600928	0.150812064965197	0.190255220417633	0.234338747099768	0.180974477958237	0.05800464037123	0.02784222737819	0.002320185614849	0.004640371229698	0.011600928074246	0.006960556844548	0.002320185614849	0.002320185614849	0.002320185614849	0.004640371229698	0.002320185614849	0	0	0.002320185614849	0.002320185614849	0	0
bin0	337	0	0	0	0	0	0	0	0	0	0	0	0	0	0	0	0	0	0	0	0	0	0	0	0.00253807106599	0.00761421319797	0.045685279187817	0.073604060913706	0.129441624365482	0.187817258883249	0.215736040609137	0.195431472081218	0.073604060913706	0.020304568527919	0.00507614213198	0.00507614213198	0.010152284263959	0.00761421319797	0.00253807106599	0.00253807106599	0	0.00507614213198	0.00253807106599	0.00507614213198	0	0.00253807106599	0	0	0
bin0	338	0	0	0	0	0	0	0	0	0	0	0	0	0	0	0	0	0	0	0	0	0	0	0	0.004651162790698	0.004651162790698	0.044186046511628	0.083720930232558	0.144186046511628	0.186046511627907	0.237209302325581	0.167441860465116	0.06046511627907	0.023255813953488	0.002325581395349	0.002325581395349	0.009302325581395	0.006976744186047	0.006976744186047	0.002325581395349	0	0.004651162790698	0.002325581395349	0.004651162790698	0	0.002325581395349	0	0	0
bin0	339	0	0	0	0	0	0	0	0	0	0	0	0	0	0	0	0	0	0	0	0	0	0	0	0.004878048780488	0.002439024390244	0.046341463414634	0.068292682926829	0.148780487804878	0.231707317073171	0.221951219512195	0.173170731707317	0.039024390243902	0.026829268292683	0.002439024390244	0.004878048780488	0.007317073170732	0.007317073170732	0.002439024390244	0	0	0.004878048780488	0.002439024390244	0	0	0.002439024390244	0	0.002439024390244	0
bin0	340	0	0	0	0	0	0	0	0	0	0	0	0	0	0	0	0	0	0	0	0	0	0	0	0.004830917874396	0.007246376811594	0.036231884057971	0.06280193236715	0.147342995169082	0.188405797101449	0.246376811594203	0.193236714975845	0.053140096618358	0.026570048309179	0.002415458937198	0.002415458937198	0.007246376811594	0.007246376811594	0.004830917874396	0	0	0.007246376811594	0	0	0	0.002415458937198	0	0	0
bin0	341	0	0	0	0	0	0	0	0	0	0	0	0	0	0	0	0	0	0	0	0	0	0	0	0.004784688995215	0.002392344497608	0.045454545454546	0.074162679425837	0.143540669856459	0.217703349282297	0.222488038277512	0.174641148325359	0.052631578947368	0.014354066985646	0.007177033492823	0.004784688995215	0.007177033492823	0.009569377990431	0.009569377990431	0	0	0.004784688995215	0	0	0	0.004784688995215	0	0	0
bin0	342	0	0	0	0	0	0	0	0	0	0	0	0	0	0	0	0	0	0	0	0	0	0	0	0	0.004587155963303	0.038990825688073	0.089449541284404	0.172018348623853	0.178899082568807	0.252293577981651	0.16743119266055	0.055045871559633	0.011467889908257	0.002293577981651	0.002293577981651	0.004587155963303	0.006880733944954	0.002293577981651	0	0.002293577981651	0.004587155963303	0.002293577981651	0	0	0.002293577981651	0	0	0
bin0	343	0	0	0	0	0	0	0	0	0	0	0	0	0	0	0	0	0	0	0	0	0	0	0	0.004926108374384	0	0.03448275862069	0.066502463054187	0.169950738916256	0.192118226600985	0.248768472906404	0.182266009852217	0.041871921182266	0.022167487684729	0.002463054187192	0.004926108374384	0.007389162561576	0.004926108374384	0	0.002463054187192	0	0.004926108374384	0	0.002463054187192	0.002463054187192	0.002463054187192	0.002463054187192	0	0
bin0	344	0	0	0	0	0	0	0	0	0	0	0	0	0	0	0	0	0	0	0	0	0	0	0	0.002298850574713	0.002298850574713	0.03448275862069	0.096551724137931	0.135632183908046	0.216091954022989	0.232183908045977	0.170114942528736	0.045977011494253	0.027586206896552	0.004597701149425	0.004597701149425	0.006896551724138	0.002298850574713	0.002298850574713	0.002298850574713	0.002298850574713	0.004597701149425	0.002298850574713	0	0	0.002298850574713	0.002298850574713	0	0
bin0	345	0	0	0	0	0	0	0	0	0	0	0	0	0	0	0	0	0	0	0	0	0	0	0	0	0.004938271604938	0.027160493827161	0.088888888888889	0.160493827160494	0.177777777777778	0.244444444444444	0.197530864197531	0.046913580246914	0.017283950617284	0	0	0.012345679012346	0.007407407407407	0.002469135802469	0.002469135802469	0	0.004938271604938	0.002469135802469	0	0	0.002469135802469	0	0	0
bin0	346	0	0	0	0	0	0	0	0	0	0	0	0	0	0	0	0	0	0	0	0	0	0	0	0.004901960784314	0	0.041666666666667	0.07843137254902	0.142156862745098	0.21078431372549	0.237745098039216	0.161764705882353	0.058823529411765	0.019607843137255	0.002450980392157	0.009803921568627	0.007352941176471	0.004901960784314	0.002450980392157	0.002450980392157	0	0.004901960784314	0.002450980392157	0.002450980392157	0	0.002450980392157	0	0	0
bin0	347	0	0	0	0	0	0	0	0	0	0	0	0	0	0	0	0	0	0	0	0	0	0	0	0.002463054187192	0	0.036945812807882	0.076354679802956	0.137931034482759	0.206896551724138	0.258620689655172	0.157635467980296	0.061576354679803	0.029556650246305	0.002463054187192	0.002463054187192	0.007389162561576	0.004926108374384	0	0.002463054187192	0	0.007389162561576	0	0	0	0.002463054187192	0	0	0
bin0	348	0	0	0	0	0	0	0	0	0	0	0	0	0	0	0	0	0	0	0	0	0	0	0	0.002380952380952	0.007142857142857	0.030952380952381	0.064285714285714	0.135714285714286	0.207142857142857	0.261904761904762	0.161904761904762	0.073809523809524	0.019047619047619	0.004761904761905	0.007142857142857	0.007142857142857	0.004761904761905	0	0	0.002380952380952	0.004761904761905	0.002380952380952	0	0	0.002380952380952	0	0	0
bin0	349	0	0	0	0	0	0	0	0	0	0	0	0	0	0	0	0	0	0	0	0	0	0	0	0.002564102564103	0.002564102564103	0.038461538461539	0.076923076923077	0.156410256410256	0.207692307692308	0.225641025641026	0.169230769230769	0.061538461538462	0.020512820512821	0.002564102564103	0.002564102564103	0.007692307692308	0.002564102564103	0.002564102564103	0.002564102564103	0.002564102564103	0.005128205128205	0.002564102564103	0.002564102564103	0.002564102564103	0.002564102564103	0	0	0
bin0	350	0	0	0	0	0	0	0	0	0	0	0	0	0	0	0	0	0	0	0	0	0	0	0	0.004694835680751	0.007042253521127	0.032863849765258	0.068075117370892	0.143192488262911	0.199530516431925	0.246478873239437	0.178403755868545	0.063380281690141	0.02112676056338	0	0.004694835680751	0.009389671361502	0	0.002347417840376	0.002347417840376	0.002347417840376	0.004694835680751	0.004694835680751	0	0	0.002347417840376	0.002347417840376	0	0
bin0	351	0	0	0	0	0	0	0	0	0	0	0	0	0	0	0	0	0	0	0	0	0	0	0	0.002380952380952	0.002380952380952	0.040476190476191	0.085714285714286	0.135714285714286	0.195238095238095	0.235714285714286	0.173809523809524	0.073809523809524	0.021428571428571	0.002380952380952	0.004761904761905	0.00952380952381	0.004761904761905	0	0	0.004761904761905	0.004761904761905	0	0	0	0.002380952380952	0	0	0
bin0	352	0	0	0	0	0	0	0	0	0	0	0	0	0	0	0	0	0	0	0	0	0	0	0	0	0.004587155963303	0.034403669724771	0.075688073394495	0.146788990825688	0.206422018348624	0.254587155963303	0.160550458715596	0.057339449541284	0.020642201834862	0.006880733944954	0.004587155963303	0.009174311926606	0.004587155963303	0	0	0.002293577981651	0.004587155963303	0	0	0	0.002293577981651	0.002293577981651	0	0
bin0	353	0	0	0	0	0	0	0	0	0	0	0	0	0	0	0	0	0	0	0	0	0	0	0	0.002427184466019	0.002427184466019	0.038834951456311	0.067961165048544	0.150485436893204	0.179611650485437	0.259708737864078	0.174757281553398	0.053398058252427	0.021844660194175	0.007281553398058	0.007281553398058	0.009708737864078	0.009708737864078	0.002427184466019	0	0	0.004854368932039	0.004854368932039	0	0	0.002427184466019	0	0	0
bin0	354	0	0	0	0	0	0	0	0	0	0	0	0	0	0	0	0	0	0	0	0	0	0	0	0.002415458937198	0	0.033816425120773	0.07487922705314	0.159420289855072	0.210144927536232	0.248792270531401	0.164251207729469	0.050724637681159	0.021739130434783	0.007246376811594	0	0.007246376811594	0.004830917874396	0	0	0	0.004830917874396	0.002415458937198	0	0	0.007246376811594	0	0	0
bin0	355	0	0	0	0	0	0	0	0	0	0	0	0	0	0	0	0	0	0	0	0	0.002444987775061	0	0	0.002444987775061	0.004889975550122	0.031784841075795	0.083129584352078	0.139364303178484	0.207823960880196	0.254278728606357	0.176039119804401	0.056234718826406	0.012224938875306	0.004889975550122	0	0.007334963325183	0.004889975550122	0	0.002444987775061	0	0.004889975550122	0	0	0	0.002444987775061	0.002444987775061	0	0
bin0	356	0	0	0	0	0	0	0	0	0	0	0	0	0	0	0	0	0	0	0	0	0	0.002450980392157	0	0.002450980392157	0	0.036764705882353	0.071078431372549	0.147058823529412	0.215686274509804	0.242647058823529	0.17156862745098	0.049019607843137	0.019607843137255	0.007352941176471	0.004901960784314	0.007352941176471	0.004901960784314	0.004901960784314	0	0.002450980392157	0.004901960784314	0	0	0	0.002450980392157	0	0	0.002450980392157
bin0	357	0	0	0	0	0	0	0	0	0	0	0	0	0	0	0	0	0	0	0	0	0	0	0	0.005063291139241	0.007594936708861	0.035443037974684	0.091139240506329	0.162025316455696	0.184810126582278	0.225316455696203	0.169620253164557	0.053164556962025	0.022784810126582	0.005063291139241	0.00253164556962	0.007594936708861	0.007594936708861	0	0.007594936708861	0.00253164556962	0.005063291139241	0.00253164556962	0	0	0.00253164556962	0	0	0
bin0	358	0	0	0	0	0	0	0	0	0	0	0	0	0	0	0	0	0	0	0	0	0	0	0	0.002304147465438	0.002304147465438	0.029953917050691	0.08294930875576	0.15668202764977	0.191244239631336	0.248847926267281	0.161290322580645	0.052995391705069	0.023041474654378	0.009216589861751	0.002304147465438	0.009216589861751	0.004608294930876	0	0.002304147465438	0.004608294930876	0.004608294930876	0.002304147465438	0.002304147465438	0	0.004608294930876	0	0	0
bin0	359	0	0	0	0	0	0	0	0	0	0	0	0	0	0	0	0	0	0	0	0	0	0	0	0.004576659038902	0	0.032036613272311	0.073226544622426	0.135011441647597	0.203661327231121	0.258581235697941	0.178489702517162	0.05720823798627	0.022883295194508	0.002288329519451	0	0.011441647597254	0.004576659038902	0	0.002288329519451	0.004576659038902	0.004576659038902	0.002288329519451	0	0	0	0.002288329519451	0	0
bin0	360	0	0	0	0	0	0	0	0	0	0	0	0	0	0	0	0	0	0	0	0	0	0	0	0.002358490566038	0.004716981132075	0.030660377358491	0.068396226415094	0.148584905660377	0.186320754716981	0.25	0.172169811320755	0.063679245283019	0.030660377358491	0.004716981132075	0.002358490566038	0.007075471698113	0.002358490566038	0.004716981132075	0.004716981132075	0	0.007075471698113	0.002358490566038	0.002358490566038	0	0.002358490566038	0	0.002358490566038	0
bin0	361	0	0	0	0	0	0	0	0	0	0	0	0	0	0	0	0	0	0	0	0	0	0	0	0.004842615012107	0.00726392251816	0.029055690072639	0.079903147699758	0.152542372881356	0.200968523002421	0.222760290556901	0.188861985472155	0.050847457627119	0.026634382566586	0.004842615012107	0.00726392251816	0.00726392251816	0.004842615012107	0	0	0	0.004842615012107	0.002421307506053	0	0	0.002421307506053	0.002421307506053	0	0
bin0	362	0	0	0	0	0	0	0	0	0	0	0	0	0	0	0	0	0	0	0	0	0	0	0	0.002392344497608	0.007177033492823	0.038277511961723	0.07177033492823	0.145933014354067	0.212918660287081	0.232057416267943	0.172248803827751	0.066985645933014	0.011961722488038	0.004784688995215	0.002392344497608	0.009569377990431	0.002392344497608	0.007177033492823	0	0	0.004784688995215	0.002392344497608	0	0.002392344497608	0.002392344497608	0	0	0
bin0	363	0	0	0	0	0	0	0	0	0	0	0	0	0	0	0	0	0	0	0	0	0	0	0	0.004842615012107	0.002421307506053	0.031476997578693	0.072639225181598	0.13317191283293	0.225181598062954	0.234866828087167	0.167070217917676	0.077481840193705	0.021791767554479	0.002421307506053	0	0.009685230024213	0.004842615012107	0	0	0	0.00726392251816	0	0	0	0.002421307506053	0.002421307506053	0	0
bin0	364	0	0	0	0	0	0	0	0	0	0	0	0	0	0	0	0	0	0	0	0	0	0	0	0.002564102564103	0.005128205128205	0.048717948717949	0.076923076923077	0.151282051282051	0.182051282051282	0.253846153846154	0.164102564102564	0.058974358974359	0.020512820512821	0.005128205128205	0.002564102564103	0.007692307692308	0.007692307692308	0	0	0	0.005128205128205	0.002564102564103	0	0	0.002564102564103	0.002564102564103	0	0
bin0	365	0	0	0	0	0	0	0	0	0	0	0	0	0	0	0	0	0	0	0	0	0	0	0	0.002403846153846	0	0.021634615384615	0.079326923076923	0.165865384615385	0.182692307692308	0.262019230769231	0.180288461538462	0.052884615384615	0.016826923076923	0.002403846153846	0	0.007211538461538	0.004807692307692	0.004807692307692	0.002403846153846	0	0.004807692307692	0.002403846153846	0.002403846153846	0	0.002403846153846	0.002403846153846	0	0
bin0	366	0	0	0	0	0	0	0	0	0	0	0	0	0	0	0	0	0	0	0	0	0	0	0	0.004926108374384	0.002463054187192	0.024630541871921	0.068965517241379	0.152709359605911	0.179802955665025	0.251231527093596	0.197044334975369	0.061576354679803	0.022167487684729	0.004926108374384	0.002463054187192	0.007389162561576	0.007389162561576	0	0	0	0.004926108374384	0	0.002463054187192	0	0.002463054187192	0.002463054187192	0	0
bin0	367	0	0	0	0	0	0	0	0	0	0	0	0	0	0	0	0	0	0	0	0	0	0.002386634844869	0	0.004773269689737	0.004773269689737	0.033412887828162	0.073985680190931	0.152744630071599	0.195704057279236	0.257756563245823	0.159904534606205	0.05727923627685	0.026252983293556	0.002386634844869	0	0.007159904534606	0.004773269689737	0.002386634844869	0	0.002386634844869	0.004773269689737	0	0.002386634844869	0	0.002386634844869	0.002386634844869	0	0
bin0	368	0	0	0	0	0	0	0	0	0	0	0	0	0	0	0	0	0	0	0	0	0	0	0	0	0.002352941176471	0.04	0.068235294117647	0.143529411764706	0.174117647058824	0.277647058823529	0.195294117647059	0.047058823529412	0.021176470588235	0.002352941176471	0.007058823529412	0.007058823529412	0.002352941176471	0.002352941176471	0.002352941176471	0	0.004705882352941	0	0	0	0.002352941176471	0	0	0
bin0	369	0	0	0	0	0	0	0	0	0	0	0	0	0	0	0	0	0	0	0	0	0	0	0	0.004784688995215	0.002392344497608	0.033492822966507	0.07177033492823	0.143540669856459	0.203349282296651	0.244019138755981	0.172248803827751	0.064593301435407	0.026315789473684	0	0.004784688995215	0.007177033492823	0.004784688995215	0	0.007177033492823	0	0.004784688995215	0.002392344497608	0	0	0.002392344497608	0	0	0
bin0	370	0	0	0	0	0	0	0	0	0	0	0	0	0	0	0	0	0	0	0	0	0	0	0	0.002320185614849	0.006960556844548	0.037122969837587	0.069605568445476	0.153132250580046	0.180974477958237	0.264501160092807	0.180974477958237	0.051044083526682	0.023201856148492	0.002320185614849	0.002320185614849	0.006960556844548	0.002320185614849	0	0.002320185614849	0	0.004640371229698	0.004640371229698	0	0	0.002320185614849	0.002320185614849	0	0
bin0	371	0	0	0	0	0	0	0	0	0	0	0	0	0	0	0	0	0	0	0	0	0	0	0	0.004728132387707	0.00709219858156	0.037825059101655	0.08274231678487	0.122931442080378	0.212765957446809	0.24113475177305	0.170212765957447	0.052009456264775	0.030732860520095	0.002364066193853	0.002364066193853	0.009456264775414	0.004728132387707	0.004728132387707	0	0.004728132387707	0.004728132387707	0.004728132387707	0	0	0	0	0	0
bin0	372	0	0	0	0	0	0	0	0	0	0	0	0	0	0	0	0	0	0	0	0	0	0	0	0	0.004694835680751	0.035211267605634	0.07981220657277	0.152582159624413	0.18075117370892	0.269953051643192	0.171361502347418	0.051643192488263	0.025821596244132	0.007042253521127	0.002347417840376	0.007042253521127	0.004694835680751	0	0	0	0.004694835680751	0	0	0	0.002347417840376	0	0	0
bin0	373	0	0	0	0	0	0	0	0	0	0	0	0	0	0	0	0	0	0	0	0	0	0	0	0.002336448598131	0.007009345794393	0.046728971962617	0.081775700934579	0.123831775700935	0.184579439252336	0.245327102803738	0.184579439252336	0.058411214953271	0.02803738317757	0.002336448598131	0.004672897196262	0.007009345794393	0.009345794392523	0	0	0	0.007009345794393	0.002336448598131	0	0	0.002336448598131	0.002336448598131	0	0
bin0	374	0	0	0	0	0	0	0	0	0	0	0	0	0	0	0	0	0	0	0	0	0	0	0	0.002262443438914	0	0.038461538461539	0.083710407239819	0.15158371040724	0.212669683257919	0.251131221719457	0.156108597285068	0.049773755656109	0.020361990950226	0.004524886877828	0.004524886877828	0.006787330316742	0.004524886877828	0.002262443438914	0	0.002262443438914	0.004524886877828	0	0.002262443438914	0	0.002262443438914	0	0	0
bin0	375	0	0	0	0	0	0	0	0	0	0	0	0	0	0	0	0	0	0	0	0	0	0	0	0.004662004662005	0.006993006993007	0.041958041958042	0.088578088578089	0.137529137529138	0.202797202797203	0.233100233100233	0.177156177156177	0.051282051282051	0.025641025641026	0.002331002331002	0.002331002331002	0.006993006993007	0.006993006993007	0.002331002331002	0	0	0.002331002331002	0.002331002331002	0.002331002331002	0	0	0.002331002331002	0	0
bin0	376	0	0	0	0	0	0	0	0	0	0	0	0	0	0	0	0	0	0	0	0	0	0	0	0	0.002487562189055	0.027363184079602	0.082089552238806	0.166666666666667	0.213930348258706	0.236318407960199	0.164179104477612	0.044776119402985	0.027363184079602	0.002487562189055	0.004975124378109	0.007462686567164	0.002487562189055	0	0.002487562189055	0	0.004975124378109	0	0	0.002487562189055	0.002487562189055	0	0	0
bin0	377	0	0	0	0	0	0	0	0	0	0	0	0	0	0	0	0	0	0	0	0	0	0	0.002380952380952	0.002380952380952	0.002380952380952	0.038095238095238	0.078571428571429	0.15	0.202380952380952	0.25	0.169047619047619	0.052380952380952	0.019047619047619	0.004761904761905	0.002380952380952	0.007142857142857	0.002380952380952	0.002380952380952	0.004761904761905	0.002380952380952	0.004761904761905	0	0	0	0.002380952380952	0	0	0
bin0	378	0	0	0	0	0	0	0	0	0	0	0	0	0	0	0	0	0	0	0	0	0	0	0	0.002415458937198	0.009661835748792	0.041062801932367	0.060386473429952	0.154589371980676	0.193236714975845	0.256038647342995	0.169082125603865	0.043478260869565	0.024154589371981	0.007246376811594	0.004830917874396	0.007246376811594	0.007246376811594	0	0.002415458937198	0.002415458937198	0.004830917874396	0.002415458937198	0	0	0.002415458937198	0.004830917874396	0	0
bin0	379	0	0	0	0	0	0	0	0	0	0	0	0	0	0	0	0	0	0	0	0	0	0	0	0	0.00219298245614	0.043859649122807	0.083333333333333	0.149122807017544	0.230263157894737	0.239035087719298	0.166666666666667	0.046052631578947	0.010964912280702	0.004385964912281	0.004385964912281	0.006578947368421	0.004385964912281	0.00219298245614	0	0	0.004385964912281	0.00219298245614	0	0	0	0	0	0
bin0	380	0	0	0	0	0	0	0	0	0	0	0	0	0	0	0	0	0	0	0	0	0	0	0	0.002439024390244	0.002439024390244	0.039024390243902	0.070731707317073	0.139024390243902	0.190243902439024	0.260975609756098	0.178048780487805	0.046341463414634	0.029268292682927	0.002439024390244	0.004878048780488	0.007317073170732	0.004878048780488	0	0.004878048780488	0	0.004878048780488	0.007317073170732	0	0.002439024390244	0	0	0	0.002439024390244
bin0	381	0	0	0	0	0	0	0	0	0	0	0	0	0	0	0	0	0	0	0	0	0	0	0	0.00251256281407	0.005025125628141	0.032663316582915	0.0678391959799	0.165829145728643	0.188442211055276	0.248743718592965	0.183417085427136	0.052763819095477	0.022613065326633	0.00251256281407	0.005025125628141	0.007537688442211	0.005025125628141	0.00251256281407	0	0	0.00251256281407	0.00251256281407	0	0	0	0.00251256281407	0	0
bin0	382	0	0	0	0	0	0	0	0	0	0	0	0	0	0	0	0	0	0	0	0	0	0	0	0.002325581395349	0	0.030232558139535	0.072093023255814	0.146511627906977	0.213953488372093	0.26046511627907	0.144186046511628	0.067441860465116	0.025581395348837	0.009302325581395	0.002325581395349	0.009302325581395	0.006976744186047	0.002325581395349	0	0	0.004651162790698	0	0	0	0.002325581395349	0	0	0
bin0	383	0	0	0	0	0	0	0	0	0	0	0	0	0	0	0	0	0	0	0	0	0	0	0	0.002325581395349	0.006976744186047	0.037209302325581	0.072093023255814	0.153488372093023	0.2	0.253488372093023	0.172093023255814	0.051162790697674	0.011627906976744	0.004651162790698	0.004651162790698	0.006976744186047	0.004651162790698	0.002325581395349	0	0.002325581395349	0.004651162790698	0.002325581395349	0.002325581395349	0	0.004651162790698	0	0	0
bin0	384	0	0	0	0	0	0	0	0	0	0	0	0	0	0	0	0	0	0	0	0	0	0	0	0.004807692307692	0.012019230769231	0.038461538461539	0.067307692307692	0.141826923076923	0.213942307692308	0.269230769230769	0.149038461538462	0.052884615384615	0.026442307692308	0.002403846153846	0	0.004807692307692	0.004807692307692	0	0.004807692307692	0	0.004807692307692	0	0	0	0.002403846153846	0	0	0
bin0	385	0	0	0	0	0	0	0	0	0	0	0	0	0	0	0	0	0	0	0	0	0	0	0	0.002450980392157	0.004901960784314	0.041666666666667	0.07843137254902	0.142156862745098	0.196078431372549	0.252450980392157	0.183823529411765	0.044117647058824	0.024509803921569	0	0	0.012254901960784	0.002450980392157	0	0	0	0.004901960784314	0.004901960784314	0.002450980392157	0	0.002450980392157	0	0	0
bin0	386	0	0	0	0	0	0	0	0	0	0	0	0	0	0	0	0	0	0	0	0	0	0	0	0.004750593824228	0.004750593824228	0.030878859857482	0.080760095011877	0.154394299287411	0.197149643705463	0.237529691211401	0.190023752969121	0.049881235154394	0.014251781472684	0.002375296912114	0	0.007125890736342	0.004750593824228	0.002375296912114	0	0	0.007125890736342	0.002375296912114	0.002375296912114	0.002375296912114	0.002375296912114	0	0	0.002375296912114
bin0	387	0	0	0	0	0	0	0	0	0	0	0	0	0	0	0	0	0	0	0	0	0	0	0	0.007177033492823	0.007177033492823	0.035885167464115	0.057416267942584	0.141148325358852	0.198564593301435	0.248803827751196	0.179425837320574	0.064593301435407	0.021531100478469	0.002392344497608	0	0.007177033492823	0.007177033492823	0	0.002392344497608	0	0.007177033492823	0.004784688995215	0	0	0.002392344497608	0	0.002392344497608	0.002392344497608
bin0	388	0	0	0	0	0	0	0	0	0	0	0	0	0	0	0	0	0	0	0	0	0	0	0	0.007425742574257	0.004950495049505	0.027227722772277	0.071782178217822	0.133663366336634	0.222772277227723	0.245049504950495	0.188118811881188	0.03960396039604	0.022277227722772	0.002475247524752	0	0.007425742574257	0.004950495049505	0	0.002475247524752	0.004950495049505	0.004950495049505	0.004950495049505	0.002475247524752	0	0.002475247524752	0	0	0
bin0	389	0	0	0	0	0	0	0	0	0	0	0	0	0	0	0	0	0	0	0	0	0	0	0	0.002314814814815	0.00462962962963	0.032407407407407	0.081018518518519	0.136574074074074	0.196759259259259	0.268518518518519	0.164351851851852	0.055555555555556	0.025462962962963	0.002314814814815	0	0.006944444444444	0.006944444444444	0.002314814814815	0	0.002314814814815	0.006944444444444	0	0.002314814814815	0	0.002314814814815	0	0	0
bin0	390	0	0	0	0	0	0	0	0	0	0	0	0	0	0	0	0	0	0	0	0	0	0	0	0	0.004366812227074	0.028384279475983	0.078602620087336	0.157205240174672	0.196506550218341	0.251091703056769	0.185589519650655	0.04585152838428	0.01528384279476	0.004366812227074	0	0.006550218340611	0.008733624454148	0.002183406113537	0.002183406113537	0.002183406113537	0.004366812227074	0.002183406113537	0	0	0.002183406113537	0	0	0.002183406113537
bin0	391	0	0	0	0	0	0	0	0	0	0	0	0	0	0	0	0	0	0	0	0	0	0	0	0.002392344497608	0.007177033492823	0.043062200956938	0.08133971291866	0.131578947368421	0.177033492822967	0.27511961722488	0.157894736842105	0.062200956937799	0.028708133971292	0.002392344497608	0.004784688995215	0.007177033492823	0.004784688995215	0	0.002392344497608	0	0.004784688995215	0.002392344497608	0	0	0.002392344497608	0	0	0.002392344497608
bin0	392	0	0	0	0	0	0	0	0	0	0	0	0	0	0	0	0	0	0	0	0	0	0	0	0.00250626566416	0.005012531328321	0.032581453634085	0.075187969924812	0.155388471177945	0.19047619047619	0.25062656641604	0.150375939849624	0.067669172932331	0.025062656641604	0.00250626566416	0.005012531328321	0.012531328320802	0.005012531328321	0.00250626566416	0.00250626566416	0	0.005012531328321	0.005012531328321	0.00250626566416	0	0.00250626566416	0	0	0
bin0	393	0	0	0	0	0	0	0	0	0	0	0	0	0	0	0	0	0	0	0	0	0	0	0	0	0	0.0311004784689	0.102870813397129	0.160287081339713	0.232057416267943	0.203349282296651	0.172248803827751	0.038277511961723	0.023923444976077	0.002392344497608	0.002392344497608	0.007177033492823	0.004784688995215	0.002392344497608	0	0	0.007177033492823	0	0	0	0.004784688995215	0.002392344497608	0.002392344497608	0
bin0	394	0	0	0	0	0	0	0	0	0	0	0	0	0	0	0	0	0	0	0	0	0	0	0	0.002386634844869	0.009546539379475	0.0381861575179	0.081145584725537	0.140811455847255	0.183770883054893	0.241050119331742	0.190930787589499	0.05727923627685	0.01909307875895	0.004773269689737	0.004773269689737	0.007159904534606	0.004773269689737	0	0.002386634844869	0	0.004773269689737	0.002386634844869	0	0	0.002386634844869	0.002386634844869	0	0
bin0	395	0	0	0	0	0	0	0	0	0	0	0	0	0	0	0	0	0	0	0	0	0	0	0.002518891687657	0.005037783375315	0.005037783375315	0.042821158690176	0.08816120906801	0.156171284634761	0.204030226700252	0.221662468513854	0.17632241813602	0.055415617128464	0.015113350125945	0.002518891687657	0.005037783375315	0.007556675062972	0.005037783375315	0	0	0	0.005037783375315	0	0	0	0.002518891687657	0	0	0
bin0	396	0	0	0	0	0	0	0	0	0	0	0	0	0	0	0	0	0	0	0	0	0	0	0	0	0.00507614213198	0.048223350253807	0.088832487309645	0.175126903553299	0.16497461928934	0.256345177664975	0.16751269035533	0.043147208121827	0.020304568527919	0	0.00507614213198	0.00761421319797	0.00507614213198	0	0	0	0.00507614213198	0.00507614213198	0	0	0.00253807106599	0	0	0
bin0	397	0	0	0	0	0	0	0	0	0	0	0	0	0	0	0	0	0	0	0	0	0	0	0	0.002304147465438	0.004608294930876	0.027649769585254	0.08294930875576	0.145161290322581	0.207373271889401	0.269585253456221	0.154377880184332	0.043778801843318	0.023041474654378	0.004608294930876	0.004608294930876	0.006912442396313	0.004608294930876	0	0	0.002304147465438	0.004608294930876	0.004608294930876	0	0.002304147465438	0.002304147465438	0.002304147465438	0	0
bin0	398	0	0	0	0	0	0	0	0	0	0	0	0	0	0	0	0	0	0	0	0	0	0	0	0.007042253521127	0	0.037558685446009	0.072769953051643	0.164319248826291	0.178403755868545	0.265258215962441	0.169014084507042	0.046948356807512	0.02112676056338	0.004694835680751	0.004694835680751	0.009389671361502	0.004694835680751	0.002347417840376	0	0.002347417840376	0.004694835680751	0.002347417840376	0	0	0.002347417840376	0	0	0
bin0	399	0	0	0	0	0	0	0	0	0	0	0	0	0	0	0	0	0	0	0	0	0	0	0	0.004950495049505	0.002475247524752	0.02970297029703	0.086633663366337	0.148514851485149	0.198019801980198	0.252475247524752	0.165841584158416	0.03960396039604	0.032178217821782	0.004950495049505	0.002475247524752	0.012376237623762	0.004950495049505	0	0.004950495049505	0	0.004950495049505	0.002475247524752	0	0	0.002475247524752	0	0	0
bin0	400	0	0	0	0	0	0	0	0	0	0	0	0	0	0	0	0	0	0	0	0	0	0	0	0.002475247524752	0	0.04950495049505	0.066831683168317	0.136138613861386	0.207920792079208	0.247524752475248	0.188118811881188	0.044554455445545	0.024752475247525	0.002475247524752	0.007425742574257	0.007425742574257	0.004950495049505	0	0	0.002475247524752	0.002475247524752	0.002475247524752	0	0	0.002475247524752	0	0	0
bin0	401	0	0	0	0	0	0	0	0	0	0	0	0	0	0	0	0	0	0	0	0	0	0	0	0.00250626566416	0	0.045112781954887	0.067669172932331	0.152882205513784	0.18546365914787	0.280701754385965	0.180451127819549	0.040100250626566	0.017543859649123	0.00250626566416	0.005012531328321	0.005012531328321	0.005012531328321	0	0	0	0.00250626566416	0.005012531328321	0	0	0.00250626566416	0	0	0
bin0	402	0	0	0	0	0	0	0	0	0	0	0	0	0	0	0	0	0	0	0	0	0	0	0	0	0.00253164556962	0.037974683544304	0.070886075949367	0.149367088607595	0.2	0.258227848101266	0.184810126582278	0.045569620253165	0.020253164556962	0.005063291139241	0.005063291139241	0.007594936708861	0.005063291139241	0	0.00253164556962	0	0.00253164556962	0	0	0	0.00253164556962	0	0	0
bin0	403	0	0	0	0	0	0	0	0	0	0	0	0	0	0	0	0	0	0	0	0	0	0	0	0.002463054187192	0.002463054187192	0.041871921182266	0.066502463054187	0.165024630541872	0.172413793103448	0.261083743842365	0.17487684729064	0.054187192118227	0.017241379310345	0.002463054187192	0.002463054187192	0.009852216748768	0.002463054187192	0.002463054187192	0.002463054187192	0.002463054187192	0.007389162561576	0.002463054187192	0	0	0.004926108374384	0	0	0.002463054187192
bin0	404	0	0	0	0	0	0	0	0	0	0	0	0	0	0	0	0	0	0	0	0	0	0	0	0	0.002341920374707	0.035128805620609	0.067915690866511	0.149882903981265	0.192037470725995	0.255269320843091	0.185011709601874	0.049180327868853	0.018735362997658	0.002341920374707	0.004683840749415	0.011709601873536	0.004683840749415	0	0.004683840749415	0.002341920374707	0.007025761124122	0.002341920374707	0.002341920374707	0	0.002341920374707	0	0	0
bin0	405	0	0	0	0	0	0	0	0	0	0	0	0	0	0	0	0	0	0	0	0	0	0	0	0.002475247524752	0.002475247524752	0.047029702970297	0.086633663366337	0.155940594059406	0.190594059405941	0.254950495049505	0.153465346534653	0.054455445544555	0.01980198019802	0	0	0.007425742574257	0.004950495049505	0.002475247524752	0.002475247524752	0	0.007425742574257	0.002475247524752	0.002475247524752	0	0.002475247524752	0	0	0
bin0	406	0	0	0	0	0	0	0	0	0	0	0	0	0	0	0	0	0	0	0	0	0	0	0	0.002375296912114	0.002375296912114	0.045130641330166	0.064133016627078	0.161520190023753	0.235154394299287	0.242280285035629	0.149643705463183	0.040380047505938	0.019002375296912	0.002375296912114	0.004750593824228	0.009501187648456	0.007125890736342	0	0	0.002375296912114	0.004750593824228	0	0.002375296912114	0	0.002375296912114	0	0.002375296912114	0
bin0	407	0	0	0	0	0	0	0	0	0	0	0	0	0	0	0	0	0	0	0	0	0	0	0	0.005	0	0.0375	0.0725	0.16	0.2075	0.235	0.175	0.0525	0.01	0.0025	0.005	0.0125	0.005	0.005	0	0	0.005	0.005	0.0025	0	0.0025	0	0	0
bin0	408	0	0	0	0	0	0	0	0	0	0	0	0	0	0	0	0	0	0	0	0	0	0	0	0.002398081534772	0	0.033573141486811	0.069544364508393	0.146282973621103	0.223021582733813	0.239808153477218	0.177458033573141	0.052757793764988	0.014388489208633	0.004796163069544	0.002398081534772	0.009592326139089	0.004796163069544	0	0.002398081534772	0.002398081534772	0.002398081534772	0.004796163069544	0	0	0.002398081534772	0.002398081534772	0.002398081534772	0
bin0	409	0	0	0	0	0	0	0	0	0	0	0	0	0	0	0	0	0	0	0	0	0	0	0	0.002380952380952	0.007142857142857	0.038095238095238	0.092857142857143	0.14047619047619	0.19047619047619	0.247619047619048	0.15952380952381	0.066666666666667	0.014285714285714	0.002380952380952	0	0.011904761904762	0.004761904761905	0.002380952380952	0.002380952380952	0.004761904761905	0.002380952380952	0.004761904761905	0	0	0.004761904761905	0	0	0
bin0	410	0	0	0	0	0	0	0	0	0	0	0	0	0	0	0	0	0	0	0	0	0	0	0	0.002336448598131	0.004672897196262	0.037383177570094	0.074766355140187	0.144859813084112	0.200934579439252	0.226635514018692	0.186915887850467	0.051401869158879	0.030373831775701	0.002336448598131	0.002336448598131	0.014018691588785	0.004672897196262	0	0	0.002336448598131	0.004672897196262	0.004672897196262	0.002336448598131	0	0.002336448598131	0	0	0
bin0	411	0	0	0	0	0	0	0	0	0	0	0	0	0	0	0	0	0	0	0	0	0	0	0	0	0.004975124378109	0.04228855721393	0.074626865671642	0.161691542288557	0.189054726368159	0.243781094527363	0.17910447761194	0.049751243781095	0.019900497512438	0.002487562189055	0.002487562189055	0.012437810945274	0.004975124378109	0	0	0.002487562189055	0.004975124378109	0.002487562189055	0	0	0.002487562189055	0	0	0
bin0	412	0	0	0	0	0	0	0	0	0	0	0	0	0	0	0	0	0	0	0	0	0	0	0	0.002380952380952	0.004761904761905	0.042857142857143	0.083333333333333	0.171428571428571	0.169047619047619	0.24047619047619	0.171428571428571	0.054761904761905	0.026190476190476	0	0.007142857142857	0.007142857142857	0.004761904761905	0.002380952380952	0.002380952380952	0.002380952380952	0.002380952380952	0	0	0	0.002380952380952	0	0.002380952380952	0
bin0	413	0	0	0	0	0	0	0	0	0	0	0	0	0	0	0	0	0	0	0	0	0	0	0	0.00451467268623	0.002257336343115	0.042889390519187	0.076749435665914	0.160270880361174	0.227990970654628	0.205417607223476	0.17607223476298	0.049661399548533	0.018058690744921	0	0.006772009029345	0.009029345372461	0.00451467268623	0.002257336343115	0.002257336343115	0.002257336343115	0.00451467268623	0.002257336343115	0	0	0.002257336343115	0	0	0
bin0	414	0	0	0	0	0	0	0	0	0	0	0	0	0	0	0	0	0	0	0	0	0	0	0	0.002392344497608	0.004784688995215	0.028708133971292	0.07177033492823	0.138755980861244	0.205741626794258	0.251196172248804	0.186602870813397	0.059808612440191	0.011961722488038	0.002392344497608	0.004784688995215	0.007177033492823	0.004784688995215	0.002392344497608	0	0.002392344497608	0.009569377990431	0.002392344497608	0	0	0.002392344497608	0	0	0
bin0	415	0	0	0	0	0	0	0	0	0	0	0	0	0	0	0	0	0	0	0	0	0	0	0	0	0.002439024390244	0.034146341463415	0.080487804878049	0.148780487804878	0.202439024390244	0.226829268292683	0.175609756097561	0.065853658536585	0.017073170731707	0.002439024390244	0.007317073170732	0.007317073170732	0.004878048780488	0	0.002439024390244	0.004878048780488	0.004878048780488	0.002439024390244	0	0	0.004878048780488	0	0	0
bin0	416	0	0	0	0	0	0	0	0	0	0	0	0	0	0	0	0	0	0	0	0	0	0	0	0.005208333333333	0.002604166666667	0.044270833333333	0.0859375	0.1484375	0.192708333333333	0.260416666666667	0.153645833333333	0.0546875	0.018229166666667	0.005208333333333	0.002604166666667	0.005208333333333	0.002604166666667	0.002604166666667	0	0	0.0078125	0	0	0.002604166666667	0.002604166666667	0	0	0
bin0	417	0	0	0	0	0	0	0	0	0	0	0	0	0	0	0	0	0	0	0	0	0	0	0	0	0.010309278350516	0.025773195876289	0.09020618556701	0.139175257731959	0.211340206185567	0.242268041237113	0.164948453608247	0.048969072164949	0.025773195876289	0.007731958762887	0.005154639175258	0.005154639175258	0.005154639175258	0.002577319587629	0.002577319587629	0	0.007731958762887	0	0	0	0.002577319587629	0	0	0
bin0	418	0	0	0	0	0	0	0	0	0	0	0	0	0	0	0	0	0	0	0	0	0	0	0	0.002433090024331	0.002433090024331	0.036496350364964	0.075425790754258	0.184914841849148	0.165450121654501	0.236009732360097	0.180048661800487	0.055961070559611	0.012165450121655	0.009732360097324	0.007299270072993	0.004866180048662	0.004866180048662	0.002433090024331	0	0	0.004866180048662	0.004866180048662	0	0	0.004866180048662	0	0	0.002433090024331
bin0	419	0	0	0	0	0	0	0	0	0	0	0	0	0	0	0	0	0	0	0	0	0	0	0	0.002341920374707	0.009367681498829	0.044496487119438	0.079625292740047	0.154566744730679	0.19672131147541	0.241217798594848	0.159250585480094	0.053864168618267	0.021077283372365	0.002341920374707	0.004683840749415	0.007025761124122	0.004683840749415	0	0	0.004683840749415	0.004683840749415	0.004683840749415	0	0	0.002341920374707	0	0	0
bin0	420	0	0	0	0	0	0	0	0	0	0	0	0	0	0	0	0	0	0	0	0	0	0	0	0.002444987775061	0.004889975550122	0.034229828850856	0.070904645476773	0.134474327628362	0.198044009779951	0.244498777506112	0.188264058679707	0.053789731051345	0.02200488997555	0.002444987775061	0.007334963325183	0.007334963325183	0.007334963325183	0	0.002444987775061	0	0.007334963325183	0.004889975550122	0.002444987775061	0	0.002444987775061	0.002444987775061	0	0
bin0	421	0	0	0	0	0	0	0	0	0	0	0	0	0	0	0	0	0	0	0	0	0	0	0	0.002398081534772	0.004796163069544	0.028776978417266	0.086330935251799	0.141486810551559	0.220623501199041	0.220623501199041	0.179856115107914	0.062350119904077	0.019184652278178	0.002398081534772	0.002398081534772	0.009592326139089	0.007194244604317	0	0	0	0.004796163069544	0.002398081534772	0.002398081534772	0	0.002398081534772	0	0	0
bin0	422	0	0	0	0	0	0	0	0	0	0	0	0	0	0	0	0	0	0	0	0	0	0	0	0.002364066193853	0.00709219858156	0.042553191489362	0.068557919621749	0.134751773049645	0.217494089834515	0.234042553191489	0.170212765957447	0.056737588652482	0.028368794326241	0.002364066193853	0.004728132387707	0.004728132387707	0.004728132387707	0.002364066193853	0.002364066193853	0	0.004728132387707	0.002364066193853	0	0	0.004728132387707	0.002364066193853	0	0.002364066193853
bin0	423	0	0	0	0	0	0	0	0	0	0	0	0	0	0	0	0	0	0	0	0	0	0	0	0.002380952380952	0.004761904761905	0.035714285714286	0.078571428571429	0.154761904761905	0.20952380952381	0.245238095238095	0.166666666666667	0.045238095238095	0.019047619047619	0.002380952380952	0.002380952380952	0.007142857142857	0.007142857142857	0.002380952380952	0	0.002380952380952	0.004761904761905	0.004761904761905	0	0	0.002380952380952	0	0	0
bin0	424	0	0	0	0	0	0	0	0	0	0	0	0	0	0	0	0	0	0	0	0	0	0	0	0.004694835680751	0.004694835680751	0.037558685446009	0.063380281690141	0.147887323943662	0.206572769953052	0.255868544600939	0.166666666666667	0.051643192488263	0.018779342723005	0.004694835680751	0.004694835680751	0.007042253521127	0.004694835680751	0	0.002347417840376	0.002347417840376	0.007042253521127	0.004694835680751	0	0	0.004694835680751	0	0	0
bin0	425	0	0	0	0	0	0	0	0	0	0	0	0	0	0	0	0	0	0	0	0	0	0	0	0.005128205128205	0.005128205128205	0.041025641025641	0.08974358974359	0.146153846153846	0.197435897435897	0.246153846153846	0.171794871794872	0.046153846153846	0.012820512820513	0.002564102564103	0.002564102564103	0.01025641025641	0.007692307692308	0.002564102564103	0.005128205128205	0	0.002564102564103	0.002564102564103	0	0	0.002564102564103	0	0	0
bin0	426	0	0	0	0	0	0	0	0	0	0	0	0	0	0	0	0	0	0	0	0	0	0	0	0	0.002277904328018	0.043280182232346	0.084282460136674	0.14123006833713	0.200455580865604	0.234624145785877	0.184510250569476	0.050113895216401	0.022779043280182	0.002277904328018	0.002277904328018	0.009111617312073	0.004555808656036	0.004555808656036	0.002277904328018	0.002277904328018	0.006833712984055	0.002277904328018	0	0	0	0	0	0
bin0	427	0	0	0	0	0	0	0	0	0	0	0	0	0	0	0	0	0	0	0	0	0	0	0	0.002380952380952	0.002380952380952	0.040476190476191	0.066666666666667	0.116666666666667	0.214285714285714	0.261904761904762	0.183333333333333	0.05952380952381	0.016666666666667	0.002380952380952	0.004761904761905	0.007142857142857	0.002380952380952	0.002380952380952	0.002380952380952	0.002380952380952	0.004761904761905	0.002380952380952	0.002380952380952	0	0.002380952380952	0	0	0
bin0	428	0	0	0	0	0	0	0	0	0	0	0	0	0	0	0	0	0	0	0	0	0	0	0	0.004761904761905	0.002380952380952	0.035714285714286	0.083333333333333	0.171428571428571	0.192857142857143	0.25	0.154761904761905	0.05952380952381	0.011904761904762	0.004761904761905	0.002380952380952	0.004761904761905	0.007142857142857	0.002380952380952	0	0.002380952380952	0.002380952380952	0.002380952380952	0	0	0.004761904761905	0	0	0
bin0	429	0	0	0	0	0	0	0	0	0	0	0	0	0	0	0	0	0	0	0	0	0	0	0	0.002457002457002	0	0.039312039312039	0.078624078624079	0.132678132678133	0.201474201474201	0.238329238329238	0.184275184275184	0.051597051597052	0.022113022113022	0.004914004914005	0.007371007371007	0.007371007371007	0.004914004914005	0.002457002457002	0.004914004914005	0	0.007371007371007	0.002457002457002	0.004914004914005	0	0.002457002457002	0	0	0
bin0	430	0	0	0	0	0	0	0	0	0	0	0	0	0	0	0	0	0	0	0	0	0	0	0	0.002457002457002	0.004914004914005	0.031941031941032	0.076167076167076	0.13022113022113	0.218673218673219	0.255528255528256	0.181818181818182	0.041769041769042	0.01965601965602	0.002457002457002	0.004914004914005	0.00982800982801	0.002457002457002	0	0.004914004914005	0.002457002457002	0.004914004914005	0.002457002457002	0	0	0.002457002457002	0	0	0
bin0	431	0	0	0	0	0	0	0	0	0	0	0	0	0	0	0	0	0	0	0	0	0	0	0.002336448598131	0.004672897196262	0.002336448598131	0.044392523364486	0.081775700934579	0.135514018691589	0.198598130841121	0.235981308411215	0.189252336448598	0.046728971962617	0.025700934579439	0.002336448598131	0.004672897196262	0.007009345794393	0.002336448598131	0	0.002336448598131	0	0.004672897196262	0.002336448598131	0	0	0.002336448598131	0	0.002336448598131	0
bin0	432	0	0	0	0	0	0	0	0	0	0	0	0	0	0	0	0	0	0	0	0	0	0	0	0.002631578947368	0.002631578947368	0.039473684210526	0.078947368421053	0.142105263157895	0.2	0.257894736842105	0.152631578947368	0.055263157894737	0.026315789473684	0.005263157894737	0	0.007894736842105	0.005263157894737	0	0.002631578947368	0.002631578947368	0.007894736842105	0.005263157894737	0.002631578947368	0	0.002631578947368	0	0	0
bin0	433	0	0	0	0	0	0	0	0	0	0	0	0	0	0	0	0	0	0	0	0	0	0	0	0.00250626566416	0.00250626566416	0.042606516290727	0.06265664160401	0.160401002506266	0.182957393483709	0.25062656641604	0.162907268170426	0.067669172932331	0.017543859649123	0.00250626566416	0	0.007518796992481	0.007518796992481	0.00250626566416	0.00250626566416	0.007518796992481	0.005012531328321	0.00250626566416	0.00250626566416	0	0.005012531328321	0	0.00250626566416	0
bin0	434	0	0	0	0	0	0	0	0	0	0	0	0	0	0	0	0	0	0	0	0	0	0	0	0.005208333333333	0.002604166666667	0.036458333333333	0.091145833333333	0.135416666666667	0.177083333333333	0.255208333333333	0.1640625	0.0625	0.026041666666667	0.002604166666667	0.005208333333333	0.010416666666667	0.005208333333333	0	0	0.0078125	0.005208333333333	0.005208333333333	0	0	0.002604166666667	0	0	0
bin0	435	0	0	0	0	0	0	0	0	0	0	0	0	0	0	0	0	0	0	0	0	0	0	0	0.002551020408163	0	0.051020408163265	0.081632653061225	0.155612244897959	0.196428571428571	0.229591836734694	0.168367346938776	0.058673469387755	0.020408163265306	0	0.002551020408163	0.010204081632653	0.005102040816327	0.002551020408163	0.002551020408163	0	0.005102040816327	0.002551020408163	0	0	0.002551020408163	0	0	0
bin0	436	0	0	0	0	0	0	0	0	0	0	0	0	0	0	0	0	0	0	0	0	0	0	0	0.002421307506053	0.002421307506053	0.033898305084746	0.087167070217918	0.157384987893462	0.193704600484261	0.249394673123487	0.169491525423729	0.055690072639225	0.016949152542373	0.002421307506053	0.004842615012107	0.00726392251816	0.002421307506053	0.004842615012107	0.002421307506053	0	0.004842615012107	0	0	0	0.002421307506053	0	0	0
bin0	437	0	0	0	0	0	0	0	0	0	0	0	0	0	0	0	0	0	0	0	0	0	0	0	0.002386634844869	0.002386634844869	0.040572792362769	0.066825775656325	0.159904534606205	0.210023866348449	0.262529832935561	0.152744630071599	0.040572792362769	0.021479713603819	0.002386634844869	0.002386634844869	0.009546539379475	0.002386634844869	0.007159904534606	0.002386634844869	0	0.004773269689737	0.002386634844869	0	0	0.004773269689737	0.002386634844869	0	0
bin0	438	0	0	0	0	0	0	0	0	0	0	0	0	0	0	0	0	0	0	0	0	0	0	0	0.002638522427441	0.005277044854881	0.036939313984169	0.092348284960422	0.134564643799472	0.174142480211082	0.242744063324538	0.203166226912929	0.052770448548813	0.021108179419525	0.002638522427441	0.002638522427441	0.005277044854881	0.007915567282322	0	0.002638522427441	0	0.007915567282322	0	0	0	0.002638522427441	0.002638522427441	0	0
bin0	439	0	0	0	0	0	0	0	0	0	0	0	0	0	0	0	0	0	0	0	0	0	0	0	0.00253807106599	0.00253807106599	0.030456852791878	0.068527918781726	0.149746192893401	0.215736040609137	0.241116751269036	0.182741116751269	0.048223350253807	0.020304568527919	0.00507614213198	0.00253807106599	0.00761421319797	0.00507614213198	0.00253807106599	0	0.00253807106599	0.00507614213198	0.00253807106599	0	0	0.00507614213198	0	0	0
bin0	440	0	0	0	0	0	0	0	0	0	0	0	0	0	0	0	0	0	0	0	0	0	0	0	0	0.002304147465438	0.039170506912442	0.076036866359447	0.149769585253456	0.188940092165899	0.26036866359447	0.168202764976959	0.046082949308756	0.027649769585254	0.002304147465438	0.004608294930876	0.011520737327189	0.006912442396313	0	0.004608294930876	0.002304147465438	0.004608294930876	0	0	0	0.004608294930876	0	0	0
bin0	441	0	0	0	0	0	0	0	0	0	0	0	0	0	0	0	0	0	0	0	0	0	0	0	0.005	0.01	0.0375	0.0725	0.145	0.2	0.235	0.17	0.0575	0.025	0.005	0.005	0.0075	0.005	0.0075	0	0.0025	0.0025	0.0025	0	0	0.0025	0	0.0025	0
bin0	442	0	0	0	0	0	0	0	0	0	0	0	0	0	0	0	0	0	0	0	0	0	0	0	0.002557544757033	0.005115089514067	0.035805626598466	0.081841432225064	0.156010230179028	0.19693094629156	0.250639386189258	0.166240409207161	0.051150895140665	0.012787723785166	0.0076726342711	0.005115089514067	0.010230179028133	0.005115089514067	0	0	0	0.005115089514067	0.002557544757033	0	0	0.002557544757033	0.002557544757033	0	0
bin0	443	0	0	0	0	0	0	0	0	0	0	0	0	0	0	0	0	0	0	0	0	0	0	0	0	0.004705882352941	0.035294117647059	0.065882352941177	0.145882352941176	0.204705882352941	0.251764705882353	0.178823529411765	0.047058823529412	0.028235294117647	0.007058823529412	0.004705882352941	0.004705882352941	0.004705882352941	0	0.002352941176471	0	0.007058823529412	0.002352941176471	0.002352941176471	0	0.002352941176471	0	0	0
bin0	444	0	0	0	0	0	0	0	0	0	0	0	0	0	0	0	0	0	0	0	0	0	0	0	0.002564102564103	0.002564102564103	0.046153846153846	0.074358974358974	0.148717948717949	0.202564102564103	0.233333333333333	0.169230769230769	0.056410256410256	0.025641025641026	0.005128205128205	0	0.007692307692308	0.005128205128205	0.002564102564103	0.002564102564103	0.005128205128205	0.002564102564103	0.002564102564103	0	0	0.002564102564103	0.002564102564103	0	0
bin0	445	0	0	0	0	0	0	0	0	0	0	0	0	0	0	0	0	0	0	0	0	0	0	0	0.00250626566416	0.00250626566416	0.032581453634085	0.067669172932331	0.145363408521303	0.210526315789474	0.263157894736842	0.160401002506266	0.055137844611529	0.022556390977444	0.005012531328321	0.00250626566416	0.007518796992481	0.005012531328321	0.00250626566416	0	0	0.005012531328321	0.00250626566416	0.00250626566416	0	0	0.005012531328321	0	0
bin0	446	0	0	0	0	0	0	0	0	0	0	0	0	0	0	0	0	0	0	0	0	0	0	0	0.002631578947368	0.005263157894737	0.05	0.086842105263158	0.139473684210526	0.207894736842105	0.223684210526316	0.171052631578947	0.055263157894737	0.023684210526316	0.005263157894737	0	0.007894736842105	0.005263157894737	0	0	0.005263157894737	0.002631578947368	0.002631578947368	0.002631578947368	0	0.002631578947368	0	0	0
bin0	447	0	0	0	0	0	0	0	0	0	0	0	0	0	0	0	0	0	0	0	0	0	0	0	0.004728132387707	0.002364066193853	0.040189125295508	0.092198581560284	0.153664302600473	0.186761229314421	0.238770685579196	0.174940898345154	0.040189125295508	0.028368794326241	0.004728132387707	0.002364066193853	0.004728132387707	0.00709219858156	0	0.004728132387707	0.002364066193853	0.004728132387707	0	0	0	0.002364066193853	0.004728132387707	0	0
bin0	448	0	0	0	0	0	0	0	0	0	0	0	0	0	0	0	0	0	0	0	0	0	0	0	0.004889975550122	0.007334963325183	0.041564792176039	0.083129584352078	0.158924205378973	0.190709046454768	0.229828850855746	0.171149144254279	0.058679706601467	0.02200488997555	0.002444987775061	0.004889975550122	0.004889975550122	0.007334963325183	0	0.002444987775061	0	0.004889975550122	0	0	0	0.004889975550122	0	0	0
bin0	449	0	0	0	0	0	0	0	0	0	0	0	0	0	0	0	0	0	0	0	0	0	0	0	0.007299270072993	0.002433090024331	0.036496350364964	0.063260340632603	0.145985401459854	0.182481751824818	0.27007299270073	0.172749391727494	0.065693430656934	0.014598540145985	0.004866180048662	0.002433090024331	0.007299270072993	0.004866180048662	0.002433090024331	0.002433090024331	0.004866180048662	0.004866180048662	0.002433090024331	0	0	0.002433090024331	0	0	0
bin0	450	0	0	0	0	0	0	0	0	0	0	0	0	0	0	0	0	0	0	0	0	0	0	0	0.004640371229698	0.004640371229698	0.034802784222738	0.092807424593968	0.169373549883991	0.185614849187935	0.241299303944316	0.167053364269142	0.046403712296984	0.023201856148492	0.002320185614849	0.004640371229698	0.004640371229698	0.004640371229698	0	0.002320185614849	0	0.004640371229698	0.002320185614849	0	0	0.002320185614849	0.002320185614849	0	0
bin0	451	0	0	0	0	0	0	0	0	0	0	0	0	0	0	0	0	0	0	0	0	0	0	0	0.002450980392157	0.004901960784314	0.034313725490196	0.080882352941177	0.166666666666667	0.20343137254902	0.220588235294118	0.178921568627451	0.04656862745098	0.014705882352941	0.004901960784314	0.002450980392157	0.012254901960784	0.007352941176471	0.002450980392157	0.002450980392157	0.004901960784314	0.002450980392157	0.002450980392157	0.002450980392157	0	0.002450980392157	0	0	0
bin0	452	0	0	0	0	0	0	0	0	0	0	0	0	0	0	0	0	0	0	0	0	0	0	0	0	0.007594936708861	0.022784810126582	0.081012658227848	0.136708860759494	0.19746835443038	0.235443037974684	0.207594936708861	0.060759493670886	0.017721518987342	0.00253164556962	0.007594936708861	0.007594936708861	0.005063291139241	0	0.00253164556962	0	0.00253164556962	0.00253164556962	0	0	0.00253164556962	0	0	0
bin0	453	0	0	0	0	0	0	0	0	0	0	0	0	0	0	0	0	0	0	0	0	0	0	0	0.002427184466019	0.002427184466019	0.038834951456311	0.080097087378641	0.152912621359223	0.186893203883495	0.257281553398058	0.169902912621359	0.046116504854369	0.026699029126214	0.004854368932039	0.002427184466019	0.007281553398058	0.007281553398058	0.002427184466019	0.004854368932039	0	0.002427184466019	0.002427184466019	0	0	0.002427184466019	0	0	0
bin0	454	0	0	0	0	0	0	0	0	0	0	0	0	0	0	0	0	0	0	0	0	0	0	0	0	0.004901960784314	0.04656862745098	0.105392156862745	0.147058823529412	0.176470588235294	0.218137254901961	0.176470588235294	0.063725490196078	0.024509803921569	0.009803921568627	0.004901960784314	0.007352941176471	0.002450980392157	0	0.004901960784314	0.002450980392157	0.002450980392157	0	0	0	0.002450980392157	0	0	0
bin0	455	0	0	0	0	0	0	0	0	0	0	0	0	0	0	0	0	0	0	0	0	0	0	0	0.00451467268623	0.006772009029345	0.040632054176072	0.079006772009029	0.167042889390519	0.182844243792325	0.243792325056433	0.155756207674944	0.051918735891648	0.031602708803612	0.002257336343115	0.00451467268623	0.006772009029345	0.002257336343115	0.00451467268623	0	0.00451467268623	0.002257336343115	0.002257336343115	0	0.002257336343115	0.002257336343115	0	0	0
bin0	456	0	0	0	0	0	0	0	0	0	0	0	0	0	0	0	0	0	0	0	0	0	0	0	0.004866180048662	0.004866180048662	0.036496350364964	0.085158150851582	0.150851581508516	0.194647201946472	0.228710462287105	0.18978102189781	0.055961070559611	0.014598540145985	0.002433090024331	0.004866180048662	0.012165450121655	0.004866180048662	0	0	0	0.002433090024331	0	0	0	0.002433090024331	0	0	0.002433090024331
bin0	457	0	0	0	0	0	0	0	0	0	0	0	0	0	0	0	0	0	0	0	0	0	0	0	0.002409638554217	0.007228915662651	0.026506024096386	0.065060240963855	0.159036144578313	0.204819277108434	0.236144578313253	0.190361445783133	0.048192771084337	0.024096385542169	0.002409638554217	0.004819277108434	0.004819277108434	0.007228915662651	0	0.002409638554217	0.002409638554217	0.002409638554217	0.002409638554217	0	0	0.002409638554217	0	0	0
bin0	458	0	0	0	0	0	0	0	0	0	0	0	0	0	0	0	0	0	0	0	0	0	0	0	0	0.002403846153846	0.036057692307692	0.079326923076923	0.15625	0.213942307692308	0.235576923076923	0.158653846153846	0.055288461538462	0.028846153846154	0.004807692307692	0.007211538461538	0.004807692307692	0.004807692307692	0	0.002403846153846	0	0.002403846153846	0.002403846153846	0	0	0.002403846153846	0	0	0
bin0	459	0	0	0	0	0	0	0	0	0	0	0	0	0	0	0	0	0	0	0	0	0	0	0	0.002347417840376	0.002347417840376	0.046948356807512	0.082159624413146	0.152582159624413	0.185446009389671	0.232394366197183	0.190140845070423	0.046948356807512	0.023474178403756	0.002347417840376	0.002347417840376	0.007042253521127	0.004694835680751	0.002347417840376	0.002347417840376	0.002347417840376	0.002347417840376	0.002347417840376	0.002347417840376	0	0.002347417840376	0.002347417840376	0	0
bin0	460	0	0	0	0	0	0	0	0	0	0	0	0	0	0	0	0	0	0	0	0	0	0	0	0.004576659038902	0.002288329519451	0.038901601830664	0.080091533180778	0.139588100686499	0.183066361556064	0.254004576659039	0.185354691075515	0.048054919908467	0.020594965675057	0.002288329519451	0.006864988558352	0.006864988558352	0.004576659038902	0.006864988558352	0.004576659038902	0	0.002288329519451	0.004576659038902	0.004576659038902	0	0	0	0	0
bin0	461	0	0	0	0	0	0	0	0	0	0	0	0	0	0	0	0	0	0	0	0	0	0	0	0.002352941176471	0.002352941176471	0.032941176470588	0.08	0.150588235294118	0.214117647058824	0.244705882352941	0.152941176470588	0.058823529411765	0.023529411764706	0.002352941176471	0.002352941176471	0.007058823529412	0.007058823529412	0	0.002352941176471	0.007058823529412	0.002352941176471	0.004705882352941	0	0	0.002352941176471	0	0	0
bin0	462	0	0	0	0	0	0	0	0	0	0	0	0	0	0	0	0	0	0	0	0	0	0	0	0.00462962962963	0.002314814814815	0.034722222222222	0.085648148148148	0.157407407407407	0.185185185185185	0.259259259259259	0.162037037037037	0.046296296296296	0.018518518518519	0.002314814814815	0.00462962962963	0.011574074074074	0.006944444444444	0.00462962962963	0	0.002314814814815	0.00462962962963	0.002314814814815	0	0	0.002314814814815	0	0	0
bin0	463	0	0	0	0	0	0	0	0	0	0	0	0	0	0	0	0	0	0	0	0	0	0	0	0.004773269689737	0.002386634844869	0.0381861575179	0.0763723150358	0.159904534606205	0.198090692124105	0.233890214797136	0.16945107398568	0.054892601431981	0.016706443914081	0.004773269689737	0.002386634844869	0.007159904534606	0.004773269689737	0.004773269689737	0.002386634844869	0	0.007159904534606	0.004773269689737	0.002386634844869	0.002386634844869	0.002386634844869	0	0	0
bin0	464	0	0	0	0	0	0	0	0	0	0	0	0	0	0	0	0	0	0	0	0	0	0	0	0.002403846153846	0.002403846153846	0.033653846153846	0.091346153846154	0.153846153846154	0.197115384615385	0.264423076923077	0.15625	0.045673076923077	0.019230769230769	0	0.009615384615385	0.007211538461538	0.004807692307692	0	0	0.002403846153846	0.004807692307692	0.002403846153846	0	0	0.002403846153846	0	0	0
bin0	465	0	0	0	0	0	0	0	0	0	0	0	0	0	0	0	0	0	0	0	0	0	0	0	0	0.0075	0.04	0.08	0.1275	0.2075	0.23	0.175	0.065	0.0275	0.0075	0.005	0.0075	0.0075	0.0025	0	0	0.005	0.0025	0	0	0.0025	0	0	0
bin0	466	0	0	0	0	0	0	0	0	0	0	0	0	0	0	0	0	0	0	0	0	0	0	0	0.005347593582888	0.005347593582888	0.032085561497326	0.082887700534759	0.149732620320856	0.17379679144385	0.259358288770053	0.179144385026738	0.061497326203209	0.018716577540107	0.005347593582888	0.002673796791444	0.008021390374332	0.008021390374332	0	0	0	0.005347593582888	0	0	0	0.002673796791444	0	0	0
bin0	467	0	0	0	0	0	0	0	0	0	0	0	0	0	0	0	0	0	0	0	0	0	0.002457002457002	0	0.002457002457002	0.004914004914005	0.044226044226044	0.083538083538084	0.127764127764128	0.211302211302211	0.240786240786241	0.176904176904177	0.039312039312039	0.022113022113022	0.002457002457002	0.004914004914005	0.007371007371007	0.007371007371007	0.007371007371007	0	0	0.004914004914005	0.004914004914005	0.002457002457002	0	0.002457002457002	0	0	0
bin0	468	0	0	0	0	0	0	0	0	0	0	0	0	0	0	0	0	0	0	0	0	0	0	0	0.002331002331002	0.004662004662005	0.027972027972028	0.079254079254079	0.144522144522145	0.219114219114219	0.223776223776224	0.179487179487179	0.062937062937063	0.020979020979021	0.004662004662005	0	0.009324009324009	0.004662004662005	0	0	0.002331002331002	0.004662004662005	0	0.004662004662005	0.002331002331002	0.002331002331002	0	0	0
bin0	469	0	0	0	0	0	0	0	0	0	0	0	0	0	0	0	0	0	0	0	0	0	0	0	0.004750593824228	0.002375296912114	0.033254156769596	0.064133016627078	0.154394299287411	0.180522565320665	0.251781472684086	0.173396674584323	0.07125890736342	0.019002375296912	0.002375296912114	0.004750593824228	0.007125890736342	0.007125890736342	0	0.004750593824228	0.002375296912114	0.007125890736342	0.004750593824228	0	0	0.002375296912114	0.002375296912114	0	0
bin0	470	0	0	0	0	0	0	0	0	0	0	0	0	0	0	0	0	0	0	0	0	0	0	0	0.004750593824228	0.002375296912114	0.033254156769596	0.083135391923991	0.149643705463183	0.180522565320665	0.247030878859857	0.175771971496437	0.052256532066508	0.033254156769596	0.004750593824228	0.004750593824228	0.007125890736342	0.004750593824228	0.002375296912114	0	0	0.007125890736342	0.002375296912114	0	0.002375296912114	0.002375296912114	0	0	0
bin0	471	0	0	0	0	0	0	0	0	0	0	0	0	0	0	0	0	0	0	0	0	0	0	0	0	0.004830917874396	0.050724637681159	0.07487922705314	0.128019323671498	0.22463768115942	0.22463768115942	0.181159420289855	0.043478260869565	0.019323671497585	0.002415458937198	0.007246376811594	0.009661835748792	0.004830917874396	0	0.004830917874396	0.002415458937198	0.004830917874396	0.002415458937198	0	0.002415458937198	0.004830917874396	0	0	0
bin0	472	0	0	0	0	0	0	0	0	0	0	0	0	0	0	0	0	0	0	0	0	0	0	0	0.002375296912114	0.004750593824228	0.038004750593824	0.073634204275534	0.133016627078385	0.218527315914489	0.239904988123515	0.194774346793349	0.040380047505938	0.021377672209026	0.004750593824228	0	0.009501187648456	0.004750593824228	0	0.002375296912114	0.002375296912114	0.004750593824228	0.002375296912114	0	0	0.002375296912114	0	0	0
bin0	473	0	0	0	0	0	0	0	0	0	0	0	0	0	0	0	0	0	0	0	0	0	0	0	0.002433090024331	0.004866180048662	0.038929440389294	0.072992700729927	0.158150851581509	0.192214111922141	0.245742092457421	0.158150851581509	0.060827250608273	0.02676399026764	0.004866180048662	0	0.009732360097324	0.004866180048662	0.002433090024331	0	0.002433090024331	0.007299270072993	0.002433090024331	0	0	0.002433090024331	0.002433090024331	0	0
bin0	474	0	0	0	0	0	0	0	0	0	0	0	0	0	0	0	0	0	0	0	0	0	0	0	0	0.004504504504505	0.040540540540541	0.06981981981982	0.13963963963964	0.211711711711712	0.252252252252252	0.175675675675676	0.040540540540541	0.029279279279279	0.002252252252252	0.002252252252252	0.006756756756757	0.004504504504505	0.002252252252252	0.002252252252252	0	0.009009009009009	0.002252252252252	0	0	0.002252252252252	0	0.002252252252252	0
bin0	475	0	0	0	0	0	0	0	0	0	0	0	0	0	0	0	0	0	0	0	0	0	0	0	0	0.009592326139089	0.043165467625899	0.07673860911271	0.141486810551559	0.18705035971223	0.237410071942446	0.201438848920863	0.043165467625899	0.023980815347722	0.002398081534772	0.002398081534772	0.007194244604317	0.002398081534772	0.002398081534772	0.009592326139089	0	0.004796163069544	0.002398081534772	0	0	0.002398081534772	0	0	0
bin0	476	0	0	0	0	0	0	0	0	0	0	0	0	0	0	0	0	0	0	0	0	0	0	0	0.002525252525253	0.005050505050505	0.04040404040404	0.093434343434343	0.143939393939394	0.184343434343434	0.234848484848485	0.171717171717172	0.055555555555556	0.03030303030303	0.002525252525253	0.002525252525253	0.007575757575758	0.002525252525253	0.002525252525253	0.002525252525253	0.002525252525253	0.007575757575758	0.002525252525253	0	0	0.002525252525253	0	0	0
bin0	477	0	0	0	0	0	0	0	0	0	0	0	0	0	0	0	0	0	0	0	0	0	0	0	0.002386634844869	0.007159904534606	0.033412887828162	0.071599045346062	0.133651551312649	0.193317422434368	0.255369928400955	0.174224343675418	0.062052505966587	0.023866348448687	0.004773269689737	0.004773269689737	0.007159904534606	0.007159904534606	0.002386634844869	0.002386634844869	0.002386634844869	0.004773269689737	0.002386634844869	0	0.002386634844869	0.002386634844869	0	0	0
bin0	478	0	0	0	0	0	0	0	0	0	0	0	0	0	0	0	0	0	0	0	0	0	0	0	0.002232142857143	0.004464285714286	0.03125	0.084821428571429	0.160714285714286	0.203125	0.241071428571429	0.167410714285714	0.055803571428571	0.017857142857143	0.004464285714286	0	0.006696428571429	0.004464285714286	0	0.002232142857143	0.002232142857143	0.004464285714286	0.002232142857143	0	0.002232142857143	0.002232142857143	0	0	0
bin0	479	0	0	0	0	0	0	0	0	0	0	0	0	0	0	0	0	0	0	0	0	0	0	0	0.002392344497608	0.002392344497608	0.038277511961723	0.093301435406699	0.143540669856459	0.184210526315789	0.22488038277512	0.203349282296651	0.055023923444976	0.019138755980861	0.004784688995215	0	0.007177033492823	0.007177033492823	0.002392344497608	0	0	0.004784688995215	0.002392344497608	0	0.002392344497608	0.002392344497608	0	0	0
bin0	480	0	0	0	0	0	0	0	0	0	0	0	0	0	0	0	0	0	0	0	0	0	0	0.002421307506053	0.004842615012107	0.00726392251816	0.043583535108959	0.072639225181598	0.157384987893462	0.179176755447942	0.25181598062954	0.157384987893462	0.067796610169492	0.019370460048426	0.002421307506053	0.002421307506053	0.00726392251816	0.004842615012107	0.002421307506053	0.004842615012107	0.002421307506053	0.002421307506053	0.002421307506053	0	0	0.002421307506053	0.002421307506053	0	0
bin0	481	0	0	0	0	0	0	0	0	0	0	0	0	0	0	0	0	0	0	0	0	0	0	0	0	0.004926108374384	0.032019704433498	0.056650246305419	0.157635467980296	0.233990147783251	0.248768472906404	0.160098522167488	0.051724137931035	0.019704433497537	0.002463054187192	0.002463054187192	0.007389162561576	0.002463054187192	0	0	0.002463054187192	0.002463054187192	0.002463054187192	0.002463054187192	0.004926108374384	0.002463054187192	0	0	0
bin0	482	0	0	0	0	0	0	0	0	0	0	0	0	0	0	0	0	0	0	0	0	0	0	0	0.005	0.005	0.045	0.08	0.1575	0.1875	0.27	0.15	0.045	0.0225	0.0025	0.0025	0.0075	0.005	0.0025	0	0	0.0025	0.0025	0	0.0025	0.0025	0.0025	0	0
bin0	483	0	0	0	0	0	0	0	0	0	0	0	0	0	0	0	0	0	0	0	0	0	0	0	0	0.002386634844869	0.045346062052506	0.071599045346062	0.143198090692124	0.198090692124105	0.255369928400955	0.174224343675418	0.050119331742243	0.026252983293556	0.002386634844869	0	0.007159904534606	0.007159904534606	0	0.002386634844869	0.002386634844869	0.002386634844869	0.004773269689737	0	0	0.002386634844869	0.002386634844869	0	0
bin0	484	0	0	0	0	0	0	0	0	0	0	0	0	0	0	0	0	0	0	0	0	0	0	0	0.007425742574257	0.002475247524752	0.032178217821782	0.086633663366337	0.163366336633663	0.200495049504951	0.242574257425743	0.155940594059406	0.044554455445545	0.022277227722772	0.004950495049505	0.002475247524752	0.00990099009901	0.004950495049505	0	0	0	0.007425742574257	0.004950495049505	0	0.002475247524752	0.002475247524752	0.002475247524752	0	0
bin0	485	0	0	0	0	0	0	0	0	0	0	0	0	0	0	0	0	0	0	0	0	0	0.0025	0	0.005	0.01	0.03	0.085	0.145	0.1975	0.225	0.1975	0.055	0.0175	0	0	0.0075	0.005	0	0.0025	0	0.0075	0.005	0	0	0.0025	0	0	0
bin0	486	0	0	0	0	0	0	0	0	0	0	0	0	0	0	0	0	0	0	0	0	0	0	0	0.002557544757033	0.005115089514067	0.035805626598466	0.081841432225064	0.166240409207161	0.207161125319693	0.240409207161125	0.168797953964194	0.043478260869565	0.0153452685422	0.002557544757033	0.002557544757033	0.0076726342711	0.005115089514067	0.002557544757033	0.002557544757033	0	0.005115089514067	0.002557544757033	0	0	0.002557544757033	0	0	0
bin0	487	0	0	0	0	0	0	0	0	0	0	0	0	0	0	0	0	0	0	0	0	0	0	0	0.007537688442211	0.005025125628141	0.040201005025126	0.07286432160804	0.155778894472362	0.193467336683417	0.221105527638191	0.185929648241206	0.055276381909548	0.022613065326633	0.00251256281407	0.005025125628141	0.007537688442211	0.00251256281407	0.005025125628141	0.00251256281407	0.00251256281407	0.00251256281407	0.005025125628141	0	0.00251256281407	0.00251256281407	0	0	0
bin0	488	0	0	0	0	0	0	0	0	0	0	0	0	0	0	0	0	0	0	0	0	0	0	0	0	0.004728132387707	0.044917257683215	0.066193853427896	0.141843971631206	0.205673758865248	0.250591016548463	0.174940898345154	0.047281323877069	0.023640661938534	0.004728132387707	0.004728132387707	0.009456264775414	0.00709219858156	0.002364066193853	0	0.002364066193853	0.002364066193853	0.002364066193853	0	0	0.004728132387707	0	0	0
bin0	489	0	0	0	0	0	0	0	0	0	0	0	0	0	0	0	0	0	0	0	0	0	0	0	0.002392344497608	0.004784688995215	0.033492822966507	0.07177033492823	0.15311004784689	0.227272727272727	0.236842105263158	0.172248803827751	0.050239234449761	0.019138755980861	0.007177033492823	0	0.004784688995215	0.002392344497608	0.002392344497608	0	0	0.004784688995215	0.002392344497608	0	0.002392344497608	0.002392344497608	0	0	0
bin0	490	0	0	0	0	0	0	0	0	0	0	0	0	0	0	0	0	0	0	0	0	0	0	0	0.002375296912114	0.007125890736342	0.038004750593824	0.083135391923991	0.149643705463183	0.211401425178147	0.228028503562945	0.175771971496437	0.054631828978622	0.016627078384798	0.002375296912114	0	0.009501187648456	0.004750593824228	0	0.002375296912114	0	0.004750593824228	0.004750593824228	0	0.002375296912114	0.002375296912114	0	0	0
bin0	491	0	0	0	0	0	0	0	0	0	0	0	0	0	0	0	0	0	0	0	0	0	0	0	0.005025125628141	0	0.037688442211055	0.085427135678392	0.153266331658291	0.185929648241206	0.243718592964824	0.178391959798995	0.045226130653266	0.022613065326633	0.007537688442211	0.00251256281407	0.007537688442211	0.005025125628141	0	0	0.00251256281407	0.005025125628141	0.00251256281407	0	0.00251256281407	0.005025125628141	0	0	0.00251256281407
bin0	492	0	0	0	0	0	0	0	0	0	0	0	0	0	0	0	0	0	0	0	0	0	0	0	0.005	0.0025	0.0375	0.0875	0.16	0.2	0.2175	0.1825	0.05	0.02	0.005	0	0.0075	0.0025	0.0025	0	0.0025	0.0025	0.0025	0.005	0.0025	0.0025	0	0	0
bin0	493	0	0	0	0	0	0	0	0	0	0	0	0	0	0	0	0	0	0	0	0	0	0	0	0.002369668246446	0.007109004739336	0.040284360189574	0.085308056872038	0.165876777251185	0.184834123222749	0.241706161137441	0.170616113744076	0.056872037914692	0.018957345971564	0.004739336492891	0.002369668246446	0.009478672985782	0.002369668246446	0	0	0	0.002369668246446	0.002369668246446	0	0	0.002369668246446	0	0	0
bin0	494	0	0	0	0	0	0	0	0	0	0	0	0	0	0	0	0	0	0	0	0	0	0	0	0	0.0075	0.0425	0.0825	0.1425	0.1775	0.265	0.1625	0.065	0.025	0.0025	0.0025	0.0075	0.005	0	0	0	0.005	0.0025	0.0025	0	0.0025	0	0	0
bin0	495	0	0	0	0	0	0	0	0	0	0	0	0	0	0	0	0	0	0	0	0	0	0	0	0.007594936708861	0.007594936708861	0.030379746835443	0.078481012658228	0.154430379746835	0.179746835443038	0.227848101265823	0.189873417721519	0.058227848101266	0.025316455696203	0	0.00253164556962	0.012658227848101	0.005063291139241	0.005063291139241	0	0	0.005063291139241	0.00253164556962	0.00253164556962	0	0.00253164556962	0.00253164556962	0	0
bin0	496	0	0	0	0	0	0	0	0	0	0	0	0	0	0	0	0	0	0	0	0	0	0	0	0.002450980392157	0.004901960784314	0.031862745098039	0.08578431372549	0.149509803921569	0.188725490196078	0.257352941176471	0.17156862745098	0.04656862745098	0.024509803921569	0.004901960784314	0.002450980392157	0.009803921568627	0	0.004901960784314	0	0.002450980392157	0.007352941176471	0.002450980392157	0	0	0.002450980392157	0	0	0
bin0	497	0	0	0	0	0	0	0	0	0	0	0	0	0	0	0	0	0	0	0	0	0	0	0	0.002314814814815	0.00462962962963	0.034722222222222	0.081018518518519	0.162037037037037	0.173611111111111	0.247685185185185	0.185185185185185	0.055555555555556	0.016203703703704	0.006944444444444	0.002314814814815	0.009259259259259	0.00462962962963	0.00462962962963	0.002314814814815	0.002314814814815	0.002314814814815	0	0	0	0.002314814814815	0	0	0
bin0	498	0	0	0	0	0	0	0	0	0	0	0	0	0	0	0	0	0	0	0	0	0	0	0	0.002457002457002	0.004914004914005	0.039312039312039	0.088452088452088	0.142506142506143	0.196560196560197	0.216216216216216	0.184275184275184	0.063882063882064	0.027027027027027	0.002457002457002	0.002457002457002	0.00982800982801	0.002457002457002	0.002457002457002	0	0.004914004914005	0.004914004914005	0	0.002457002457002	0	0.002457002457002	0	0	0
bin0	499	0	0	0	0	0	0	0	0	0	0	0	0	0	0	0	0	0	0	0	0	0	0	0	0.002544529262087	0.002544529262087	0.027989821882952	0.083969465648855	0.155216284987277	0.188295165394402	0.256997455470738	0.183206106870229	0.061068702290076	0.012722646310433	0.005089058524173	0	0.005089058524173	0.005089058524173	0	0	0.002544529262087	0.002544529262087	0	0	0	0.002544529262087	0.002544529262087	0	0
bin0	500	0	0	0	0	0	0	0	0	0	0	0	0	0	0	0	0	0	0	0	0	0	0	0.00253164556962	0.00253164556962	0.005063291139241	0.032911392405063	0.09873417721519	0.154430379746835	0.2	0.227848101265823	0.159493670886076	0.058227848101266	0.025316455696203	0.00253164556962	0	0.005063291139241	0.005063291139241	0.00253164556962	0	0	0.005063291139241	0	0.00253164556962	0.00253164556962	0.00253164556962	0	0	0.00253164556962
bin0	501	0	0	0	0	0	0	0	0	0	0	0	0	0	0	0	0	0	0	0	0	0	0	0	0.007317073170732	0.007317073170732	0.034146341463415	0.070731707317073	0.139024390243902	0.209756097560976	0.25609756097561	0.168292682926829	0.058536585365854	0.019512195121951	0.002439024390244	0.002439024390244	0.004878048780488	0.004878048780488	0.002439024390244	0	0.002439024390244	0.004878048780488	0	0	0	0.002439024390244	0.002439024390244	0	0
bin0	502	0	0	0	0	0	0	0	0	0	0	0	0	0	0	0	0	0	0	0	0	0	0	0	0.004739336492891	0.007109004739336	0.037914691943128	0.090047393364929	0.161137440758294	0.175355450236967	0.225118483412322	0.177725118483412	0.068720379146919	0.02132701421801	0.002369668246446	0.002369668246446	0.007109004739336	0.009478672985782	0	0	0.002369668246446	0.004739336492891	0	0	0	0.002369668246446	0	0	0
bin0	503	0	0	0	0	0	0	0	0	0	0	0	0	0	0	0	0	0	0	0	0	0	0	0	0	0.004830917874396	0.036231884057971	0.072463768115942	0.13768115942029	0.195652173913043	0.22463768115942	0.202898550724638	0.065217391304348	0.016908212560387	0.007246376811594	0.004830917874396	0.007246376811594	0.007246376811594	0	0.002415458937198	0	0.004830917874396	0.004830917874396	0	0.002415458937198	0.002415458937198	0	0	0
bin0	504	0	0	0	0	0	0	0	0	0	0	0	0	0	0	0	0	0	0	0	0	0	0	0	0.004830917874396	0.004830917874396	0.026570048309179	0.082125603864734	0.144927536231884	0.21256038647343	0.256038647342995	0.166666666666667	0.050724637681159	0.021739130434783	0	0.007246376811594	0.007246376811594	0.002415458937198	0	0	0	0.002415458937198	0.002415458937198	0.004830917874396	0	0.002415458937198	0	0	0
bin0	505	0	0	0	0	0	0	0	0	0	0	0	0	0	0	0	0	0	0	0	0	0	0	0	0	0.004773269689737	0.033412887828162	0.081145584725537	0.140811455847255	0.205250596658711	0.241050119331742	0.183770883054893	0.054892601431981	0.016706443914081	0.004773269689737	0.002386634844869	0.007159904534606	0.004773269689737	0	0	0	0.007159904534606	0.002386634844869	0.004773269689737	0	0.004773269689737	0	0	0
bin0	506	0	0	0	0	0	0	0	0	0	0	0	0	0	0	0	0	0	0	0	0	0	0	0	0.002403846153846	0.004807692307692	0.036057692307692	0.086538461538462	0.153846153846154	0.192307692307692	0.228365384615385	0.173076923076923	0.060096153846154	0.019230769230769	0.004807692307692	0.002403846153846	0.007211538461538	0.004807692307692	0.004807692307692	0	0.004807692307692	0.002403846153846	0.002403846153846	0.002403846153846	0	0.002403846153846	0.002403846153846	0.002403846153846	0
bin0	507	0	0	0	0	0	0	0	0	0	0	0	0	0	0	0	0	0	0	0	0	0	0	0	0.002487562189055	0.002487562189055	0.029850746268657	0.08955223880597	0.161691542288557	0.18407960199005	0.233830845771144	0.171641791044776	0.064676616915423	0.019900497512438	0.002487562189055	0.002487562189055	0.007462686567164	0.004975124378109	0.004975124378109	0	0.004975124378109	0.004975124378109	0	0.002487562189055	0	0.002487562189055	0.002487562189055	0	0
bin0	508	0	0	0	0	0	0	0	0	0	0	0	0	0	0	0	0	0	0	0	0	0	0	0	0	0.009779951100245	0.036674816625917	0.06601466992665	0.15158924205379	0.215158924205379	0.237163814180929	0.163814180929095	0.06601466992665	0.024449877750611	0	0.002444987775061	0.009779951100245	0.004889975550122	0.002444987775061	0.002444987775061	0	0.004889975550122	0	0	0	0.002444987775061	0	0	0
bin0	509	0	0	0	0	0	0	0	0	0	0	0	0	0	0	0	0	0	0	0	0	0	0	0	0.007712082262211	0.005141388174807	0.038560411311054	0.071979434447301	0.151670951156812	0.182519280205656	0.264781491002571	0.172236503856041	0.048843187660668	0.033419023136247	0.002570694087404	0	0.005141388174807	0.005141388174807	0.002570694087404	0	0	0.005141388174807	0	0	0	0.002570694087404	0	0	0
bin0	510	0	0	0	0	0	0	0	0	0	0	0	0	0	0	0	0	0	0	0	0	0	0	0	0	0.004854368932039	0.04368932038835	0.080097087378641	0.145631067961165	0.20631067961165	0.211165048543689	0.201456310679612	0.048543689320388	0.016990291262136	0.002427184466019	0.002427184466019	0.007281553398058	0.004854368932039	0.007281553398058	0.002427184466019	0.002427184466019	0.002427184466019	0.002427184466019	0.002427184466019	0	0.002427184466019	0.002427184466019	0	0
bin0	511	0	0	0	0	0	0	0	0	0	0	0	0	0	0	0	0	0	0	0	0	0	0	0	0.002415458937198	0.007246376811594	0.041062801932367	0.082125603864734	0.152173913043478	0.20048309178744	0.210144927536232	0.181159420289855	0.055555555555556	0.026570048309179	0.002415458937198	0.004830917874396	0.009661835748792	0.004830917874396	0.004830917874396	0	0	0.007246376811594	0.004830917874396	0	0	0.002415458937198	0	0	0
bin0	512	0	0	0	0	0	0	0	0	0	0	0	0	0	0	0	0	0	0	0	0	0	0	0	0	0.004938271604938	0.027160493827161	0.076543209876543	0.130864197530864	0.202469135802469	0.234567901234568	0.195061728395062	0.066666666666667	0.02962962962963	0	0.002469135802469	0.004938271604938	0.004938271604938	0.002469135802469	0	0.002469135802469	0.004938271604938	0.002469135802469	0.004938271604938	0	0.002469135802469	0	0	0
bin0	513	0	0	0	0	0	0	0	0	0	0	0	0	0	0	0	0	0	0	0	0	0	0	0	0.002386634844869	0.004773269689737	0.040572792362769	0.090692124105012	0.145584725536993	0.186157517899761	0.248210023866348	0.164677804295943	0.05727923627685	0.023866348448687	0.007159904534606	0	0.009546539379475	0.002386634844869	0.004773269689737	0	0	0.004773269689737	0.002386634844869	0	0	0.004773269689737	0	0	0
bin0	514	0	0	0	0	0	0	0	0	0	0	0	0	0	0	0	0	0	0	0	0	0	0	0	0.007352941176471	0.002450980392157	0.031862745098039	0.075980392156863	0.147058823529412	0.176470588235294	0.252450980392157	0.183823529411765	0.056372549019608	0.029411764705882	0.004901960784314	0.002450980392157	0.007352941176471	0.004901960784314	0.004901960784314	0	0	0.004901960784314	0	0.002450980392157	0	0.004901960784314	0	0	0
bin0	515	0	0	0	0	0	0	0	0	0	0	0	0	0	0	0	0	0	0	0	0	0	0	0	0.007228915662651	0.002409638554217	0.03855421686747	0.069879518072289	0.151807228915663	0.187951807228916	0.243373493975904	0.173493975903614	0.062650602409639	0.019277108433735	0.007228915662651	0	0.007228915662651	0.002409638554217	0.007228915662651	0.002409638554217	0.004819277108434	0.004819277108434	0.002409638554217	0	0	0.002409638554217	0.002409638554217	0	0
bin0	516	0	0	0	0	0	0	0	0	0	0	0	0	0	0	0	0	0	0	0	0	0	0	0	0.004796163069544	0.002398081534772	0.045563549160672	0.069544364508393	0.136690647482014	0.211031175059952	0.258992805755396	0.182254196642686	0.045563549160672	0.011990407673861	0.002398081534772	0.007194244604317	0.004796163069544	0.002398081534772	0.002398081534772	0.002398081534772	0	0.004796163069544	0.002398081534772	0	0	0.002398081534772	0	0	0
bin0	517	0	0	0	0	0	0	0	0	0	0	0	0	0	0	0	0	0	0	0	0	0	0	0	0.00462962962963	0.00462962962963	0.041666666666667	0.081018518518519	0.150462962962963	0.210648148148148	0.243055555555556	0.164351851851852	0.037037037037037	0.023148148148148	0.009259259259259	0.00462962962963	0.006944444444444	0.006944444444444	0.002314814814815	0	0	0.002314814814815	0.002314814814815	0	0	0.00462962962963	0	0	0
bin0	518	0	0	0	0	0	0	0	0	0	0	0	0	0	0	0	0	0	0	0	0	0	0	0	0.002463054187192	0.004926108374384	0.03448275862069	0.083743842364532	0.142857142857143	0.197044334975369	0.231527093596059	0.182266009852217	0.066502463054187	0.022167487684729	0.002463054187192	0.002463054187192	0.007389162561576	0.002463054187192	0	0.002463054187192	0.002463054187192	0.002463054187192	0.004926108374384	0	0	0.002463054187192	0	0.002463054187192	0
bin0	519	0	0	0	0	0	0	0	0	0	0	0	0	0	0	0	0	0	0	0	0	0	0	0	0	0.004640371229698	0.034802784222738	0.076566125290023	0.136890951276102	0.197215777262181	0.25754060324826	0.185614849187935	0.05800464037123	0.016241299303944	0.002320185614849	0.002320185614849	0.009280742459397	0.002320185614849	0.002320185614849	0.002320185614849	0	0.002320185614849	0.004640371229698	0	0	0.002320185614849	0	0	0.002320185614849
bin0	520	0	0	0	0	0	0	0	0	0	0	0	0	0	0	0	0	0	0	0	0	0	0	0	0.00498753117207	0.002493765586035	0.037406483790524	0.069825436408978	0.154613466334165	0.194513715710723	0.236907730673317	0.167082294264339	0.064837905236908	0.017456359102244	0.002493765586035	0.00498753117207	0.00997506234414	0.00498753117207	0.002493765586035	0.007481296758105	0.002493765586035	0.002493765586035	0.00498753117207	0.002493765586035	0	0.002493765586035	0	0	0
bin0	521	0	0	0	0	0	0	0	0	0	0	0	0	0	0	0	0	0	0	0	0	0	0	0	0	0.004975124378109	0.04726368159204	0.074626865671642	0.141791044776119	0.22636815920398	0.22636815920398	0.164179104477612	0.049751243781095	0.029850746268657	0.002487562189055	0.002487562189055	0.007462686567164	0.004975124378109	0.002487562189055	0.004975124378109	0	0.002487562189055	0.002487562189055	0.002487562189055	0.002487562189055	0	0	0	0
bin0	522	0	0	0	0	0	0	0	0	0	0	0	0	0	0	0	0	0	0	0	0	0	0	0	0.006818181818182	0.009090909090909	0.043181818181818	0.084090909090909	0.145454545454545	0.211363636363636	0.238636363636364	0.159090909090909	0.045454545454546	0.025	0.004545454545455	0	0.006818181818182	0.004545454545455	0.002272727272727	0	0	0.004545454545455	0.002272727272727	0	0	0.002272727272727	0.002272727272727	0	0
bin0	523	0	0	0	0	0	0	0	0	0	0	0	0	0	0	0	0	0	0	0	0	0	0	0	0.004784688995215	0.002392344497608	0.035885167464115	0.074162679425837	0.150717703349282	0.208133971291866	0.23444976076555	0.169856459330144	0.057416267942584	0.019138755980861	0.004784688995215	0.002392344497608	0.007177033492823	0.007177033492823	0.002392344497608	0.002392344497608	0.002392344497608	0.002392344497608	0.002392344497608	0.002392344497608	0	0.002392344497608	0.002392344497608	0.002392344497608	0
bin0	524	0	0	0	0	0	0	0	0	0	0	0	0	0	0	0	0	0	0	0	0	0	0	0	0	0.004914004914005	0.036855036855037	0.068796068796069	0.122850122850123	0.218673218673219	0.243243243243243	0.179361179361179	0.054054054054054	0.024570024570025	0.002457002457002	0.002457002457002	0.007371007371007	0.007371007371007	0.004914004914005	0.004914004914005	0.002457002457002	0.007371007371007	0.002457002457002	0	0	0.004914004914005	0	0	0
bin0	525	0	0	0	0	0	0	0	0	0	0	0	0	0	0	0	0	0	0	0	0	0	0	0	0.005	0.005	0.0275	0.0575	0.1425	0.195	0.2425	0.205	0.0575	0.015	0.005	0.005	0.005	0.01	0.0025	0.0025	0.005	0.005	0	0	0	0.005	0.0025	0	0
bin0	526	0	0	0	0	0	0	0	0	0	0	0	0	0	0	0	0	0	0	0	0	0	0	0	0.002386634844869	0.002386634844869	0.040572792362769	0.083532219570406	0.164677804295943	0.210023866348449	0.233890214797136	0.16945107398568	0.052505966587112	0.011933174224344	0	0.004773269689737	0.007159904534606	0.002386634844869	0.004773269689737	0.002386634844869	0	0.002386634844869	0.002386634844869	0	0	0.002386634844869	0	0	0
bin0	527	0	0	0	0	0	0	0	0	0	0	0	0	0	0	0	0	0	0	0	0	0	0	0	0	0.007211538461538	0.040865384615385	0.076923076923077	0.139423076923077	0.197115384615385	0.245192307692308	0.175480769230769	0.055288461538462	0.019230769230769	0.002403846153846	0.002403846153846	0.009615384615385	0.004807692307692	0.002403846153846	0.004807692307692	0.002403846153846	0.007211538461538	0.002403846153846	0	0	0.002403846153846	0	0.002403846153846	0
bin0	528	0	0	0	0	0	0	0	0	0	0	0	0	0	0	0	0	0	0	0	0	0	0	0	0.004854368932039	0.004854368932039	0.031553398058252	0.08495145631068	0.145631067961165	0.20631067961165	0.216019417475728	0.203883495145631	0.046116504854369	0.021844660194175	0.002427184466019	0	0.009708737864078	0.002427184466019	0.004854368932039	0.002427184466019	0.002427184466019	0.004854368932039	0	0.002427184466019	0	0.002427184466019	0	0	0
bin0	529	0	0	0	0	0	0	0	0	0	0	0	0	0	0	0	0	0	0	0	0	0	0	0	0.004866180048662	0.004866180048662	0.036496350364964	0.092457420924574	0.150851581508516	0.184914841849148	0.209245742092457	0.187347931873479	0.072992700729927	0.017031630170316	0.004866180048662	0	0.007299270072993	0.004866180048662	0.002433090024331	0.002433090024331	0.002433090024331	0.007299270072993	0.002433090024331	0	0	0	0.002433090024331	0.002433090024331	0
bin0	530	0	0	0	0	0	0	0	0	0	0	0	0	0	0	0	0	0	0	0	0	0	0	0	0.002475247524752	0.007425742574257	0.02970297029703	0.071782178217822	0.158415841584158	0.183168316831683	0.254950495049505	0.178217821782178	0.056930693069307	0.014851485148515	0.004950495049505	0.002475247524752	0.007425742574257	0.007425742574257	0.002475247524752	0	0.002475247524752	0.00990099009901	0.002475247524752	0	0	0.002475247524752	0	0	0
bin0	531	0	0	0	0	0	0	0	0	0	0	0	0	0	0	0	0	0	0	0	0	0	0	0	0.004524886877828	0.004524886877828	0.042986425339367	0.085972850678733	0.144796380090498	0.192307692307692	0.226244343891403	0.17420814479638	0.054298642533937	0.02262443438914	0.004524886877828	0.002262443438914	0.009049773755656	0.004524886877828	0.004524886877828	0	0.004524886877828	0.006787330316742	0.002262443438914	0.004524886877828	0	0.002262443438914	0	0	0
bin0	532	0	0	0	0	0	0	0	0	0	0	0	0	0	0	0	0	0	0	0	0	0	0	0	0.007125890736342	0.004750593824228	0.03562945368171	0.080760095011877	0.135391923990499	0.197149643705463	0.251781472684086	0.182897862232779	0.042755344418052	0.021377672209026	0.007125890736342	0	0.007125890736342	0.004750593824228	0.002375296912114	0.004750593824228	0.002375296912114	0.004750593824228	0.002375296912114	0.002375296912114	0	0.002375296912114	0	0	0
bin0	533	0	0	0	0	0	0	0	0	0	0	0	0	0	0	0	0	0	0	0	0	0	0	0	0.002386634844869	0.004773269689737	0.042959427207637	0.085918854415275	0.157517899761337	0.186157517899761	0.22673031026253	0.183770883054893	0.05727923627685	0.016706443914081	0.002386634844869	0.002386634844869	0.007159904534606	0.002386634844869	0.002386634844869	0.004773269689737	0.002386634844869	0.004773269689737	0.002386634844869	0.002386634844869	0	0.002386634844869	0	0	0
bin0	534	0	0	0	0	0	0	0	0	0	0	0	0	0	0	0	0	0	0	0	0	0	0.002386634844869	0	0.002386634844869	0.011933174224344	0.033412887828162	0.090692124105012	0.145584725536993	0.20763723150358	0.236276849642005	0.155131264916468	0.050119331742243	0.021479713603819	0.009546539379475	0.002386634844869	0.007159904534606	0.004773269689737	0.002386634844869	0	0.002386634844869	0.004773269689737	0.004773269689737	0.002386634844869	0	0.002386634844869	0	0	0
bin0	535	0	0	0	0	0	0	0	0	0	0	0	0	0	0	0	0	0	0	0	0	0	0	0	0.002439024390244	0.004878048780488	0.04390243902439	0.092682926829268	0.136585365853659	0.192682926829268	0.251219512195122	0.163414634146341	0.051219512195122	0.017073170731707	0.002439024390244	0.009756097560976	0.007317073170732	0.007317073170732	0.002439024390244	0.004878048780488	0	0.002439024390244	0	0.004878048780488	0	0.002439024390244	0	0	0
bin0	536	0	0	0	0	0	0	0	0	0	0	0	0	0	0	0	0	0	0	0	0	0	0	0	0.004807692307692	0.009615384615385	0.03125	0.086538461538462	0.15625	0.199519230769231	0.228365384615385	0.161057692307692	0.052884615384615	0.021634615384615	0.002403846153846	0.007211538461538	0.009615384615385	0.004807692307692	0.004807692307692	0.002403846153846	0.002403846153846	0.004807692307692	0.002403846153846	0.002403846153846	0.002403846153846	0.002403846153846	0	0	0
bin0	537	0	0	0	0	0	0	0	0	0	0	0	0	0	0	0	0	0	0	0	0	0	0	0	0.004728132387707	0.002364066193853	0.030732860520095	0.07565011820331	0.16548463356974	0.212765957446809	0.238770685579196	0.148936170212766	0.068557919621749	0.018912529550827	0.002364066193853	0.002364066193853	0.00709219858156	0.004728132387707	0.00709219858156	0	0	0.002364066193853	0	0.002364066193853	0	0.002364066193853	0	0	0
bin0	538	0	0	0	0	0	0	0	0	0	0	0	0	0	0	0	0	0	0	0	0	0	0	0	0.006912442396313	0.006912442396313	0.032258064516129	0.059907834101383	0.140552995391705	0.21889400921659	0.253456221198157	0.179723502304147	0.055299539170507	0.013824884792627	0.002304147465438	0.002304147465438	0.009216589861751	0.004608294930876	0	0.002304147465438	0	0.004608294930876	0.002304147465438	0	0	0.002304147465438	0.002304147465438	0	0
bin0	539	0	0	0	0	0	0	0	0	0	0	0	0	0	0	0	0	0	0	0	0	0	0	0	0.002347417840376	0.004694835680751	0.030516431924883	0.065727699530516	0.157276995305164	0.208920187793427	0.26056338028169	0.157276995305164	0.046948356807512	0.028169014084507	0.002347417840376	0.004694835680751	0.009389671361502	0.007042253521127	0	0	0.002347417840376	0.004694835680751	0.002347417840376	0	0	0.002347417840376	0.002347417840376	0	0
bin0	540	0	0	0	0	0	0	0	0	0	0	0	0	0	0	0	0	0	0	0	0	0	0	0	0.002544529262087	0.005089058524173	0.033078880407125	0.071246819338422	0.145038167938931	0.183206106870229	0.246819338422392	0.188295165394402	0.063613231552163	0.020356234096692	0.002544529262087	0.00763358778626	0.00763358778626	0.00763358778626	0.002544529262087	0	0	0.005089058524173	0	0.002544529262087	0	0.002544529262087	0.002544529262087	0	0
bin0	541	0	0	0	0	0	0	0	0	0	0	0	0	0	0	0	0	0	0	0	0	0	0	0	0.00726392251816	0.00726392251816	0.036319612590799	0.082324455205811	0.145278450363196	0.205811138014528	0.239709443099274	0.159806295399516	0.058111380145279	0.016949152542373	0.004842615012107	0.004842615012107	0.004842615012107	0.009685230024213	0	0	0	0.002421307506053	0.004842615012107	0	0	0.002421307506053	0.002421307506053	0.002421307506053	0.002421307506053
bin0	542	0	0	0	0	0	0	0	0	0	0	0	0	0	0	0	0	0	0	0	0	0	0	0	0.002469135802469	0.009876543209877	0.041975308641975	0.083950617283951	0.130864197530864	0.197530864197531	0.234567901234568	0.190123456790123	0.059259259259259	0.017283950617284	0.002469135802469	0.009876543209877	0.004938271604938	0.002469135802469	0	0	0.002469135802469	0.004938271604938	0	0	0	0.002469135802469	0	0	0.002469135802469
bin0	543	0	0	0	0	0	0	0	0	0	0	0	0	0	0	0	0	0	0	0	0	0	0	0	0.004878048780488	0.007317073170732	0.031707317073171	0.070731707317073	0.134146341463415	0.21219512195122	0.246341463414634	0.173170731707317	0.058536585365854	0.029268292682927	0.002439024390244	0.004878048780488	0.007317073170732	0.002439024390244	0.002439024390244	0.002439024390244	0	0.004878048780488	0.002439024390244	0	0	0.002439024390244	0	0	0
bin0	544	0	0	0	0	0	0	0	0	0	0	0	0	0	0	0	0	0	0	0	0	0	0	0	0.002336448598131	0.002336448598131	0.030373831775701	0.095794392523365	0.154205607476636	0.205607476635514	0.217289719626168	0.182242990654206	0.053738317757009	0.025700934579439	0	0.004672897196262	0.007009345794393	0.004672897196262	0	0	0.002336448598131	0.002336448598131	0.004672897196262	0.002336448598131	0	0.002336448598131	0	0	0
bin0	545	0	0	0	0	0	0	0	0	0	0	0	0	0	0	0	0	0	0	0	0	0	0	0	0.002409638554217	0.002409638554217	0.028915662650602	0.086746987951807	0.159036144578313	0.2	0.24578313253012	0.178313253012048	0.043373493975904	0.016867469879518	0	0.004819277108434	0.007228915662651	0.004819277108434	0.004819277108434	0.002409638554217	0	0.002409638554217	0.002409638554217	0.002409638554217	0	0.002409638554217	0.002409638554217	0	0
bin0	546	0	0	0	0	0	0	0	0	0	0	0	0	0	0	0	0	0	0	0	0	0	0	0	0.005025125628141	0.005025125628141	0.037688442211055	0.075376884422111	0.130653266331658	0.193467336683417	0.28643216080402	0.163316582914573	0.050251256281407	0.017587939698493	0.00251256281407	0.00251256281407	0.007537688442211	0.005025125628141	0	0.00251256281407	0.00251256281407	0.005025125628141	0.00251256281407	0.00251256281407	0	0.00251256281407	0	0	0
bin0	547	0	0	0	0	0	0	0	0	0	0	0	0	0	0	0	0	0	0	0	0	0	0	0	0.002320185614849	0.004640371229698	0.02784222737819	0.078886310904872	0.132250580046404	0.208816705336427	0.264501160092807	0.17169373549884	0.05800464037123	0.020881670533643	0.002320185614849	0.004640371229698	0.006960556844548	0.004640371229698	0	0.002320185614849	0	0.004640371229698	0	0.004640371229698	0	0	0	0	0
bin0	548	0	0	0	0	0	0	0	0	0	0	0	0	0	0	0	0	0	0	0	0	0	0	0	0.002288329519451	0.006864988558352	0.045766590389016	0.066361556064073	0.151029748283753	0.219679633867277	0.219679633867277	0.167048054919908	0.059496567505721	0.020594965675057	0.002288329519451	0.004576659038902	0.006864988558352	0.004576659038902	0.004576659038902	0.004576659038902	0.002288329519451	0.004576659038902	0.004576659038902	0	0	0.002288329519451	0	0	0
bin0	549	0	0	0	0	0	0	0	0	0	0	0	0	0	0	0	0	0	0	0	0	0	0	0	0.004901960784314	0.007352941176471	0.044117647058824	0.075980392156863	0.149509803921569	0.193627450980392	0.254901960784314	0.166666666666667	0.051470588235294	0.019607843137255	0.002450980392157	0.002450980392157	0.007352941176471	0.004901960784314	0.004901960784314	0	0	0.002450980392157	0	0.002450980392157	0	0.002450980392157	0.002450980392157	0	0
bin0	550	0	0	0	0	0	0	0	0	0	0	0	0	0	0	0	0	0	0	0	0	0	0	0	0.002583979328165	0.007751937984496	0.036175710594315	0.082687338501292	0.13953488372093	0.24031007751938	0.211886304909561	0.160206718346253	0.062015503875969	0.015503875968992	0.005167958656331	0.005167958656331	0.007751937984496	0.002583979328165	0.010335917312662	0.002583979328165	0	0.002583979328165	0	0	0.002583979328165	0.002583979328165	0	0	0
bin0	551	0	0	0	0	0	0	0	0	0	0	0	0	0	0	0	0	0	0	0	0	0	0	0	0.002583979328165	0.002583979328165	0.038759689922481	0.077519379844961	0.165374677002584	0.20671834625323	0.211886304909561	0.175710594315245	0.054263565891473	0.028423772609819	0	0.005167958656331	0.007751937984496	0.010335917312662	0	0.002583979328165	0	0.002583979328165	0	0	0.005167958656331	0.002583979328165	0	0	0
bin0	552	0	0	0	0	0	0	0	0	0	0	0	0	0	0	0	0	0	0	0	0	0	0	0	0.002469135802469	0.007407407407407	0.051851851851852	0.091358024691358	0.145679012345679	0.187654320987654	0.246913580246914	0.145679012345679	0.051851851851852	0.034567901234568	0.002469135802469	0.007407407407407	0.007407407407407	0.004938271604938	0	0.002469135802469	0	0.002469135802469	0.002469135802469	0.002469135802469	0	0.002469135802469	0	0	0
bin0	553	0	0	0	0	0	0	0	0	0	0	0	0	0	0	0	0	0	0	0	0	0	0	0	0	0.002481389578164	0.042183622828784	0.066997518610422	0.141439205955335	0.228287841191067	0.238213399503722	0.163771712158809	0.057071960297767	0.022332506203474	0	0.004962779156328	0.007444168734491	0.009925558312655	0.004962779156328	0.002481389578164	0	0.002481389578164	0.002481389578164	0	0	0.002481389578164	0	0	0
bin0	554	0	0	0	0	0	0	0	0	0	0	0	0	0	0	0	0	0	0	0	0	0	0	0	0.004773269689737	0.004773269689737	0.0381861575179	0.078758949880668	0.162291169451074	0.195704057279236	0.233890214797136	0.174224343675418	0.059665871121718	0.011933174224344	0.002386634844869	0.002386634844869	0.009546539379475	0.007159904534606	0.002386634844869	0	0	0.004773269689737	0	0.002386634844869	0	0.002386634844869	0	0.002386634844869	0
bin0	555	0	0	0	0	0	0	0	0	0	0	0	0	0	0	0	0	0	0	0	0	0	0	0	0.004819277108434	0.004819277108434	0.033734939759036	0.079518072289157	0.134939759036145	0.224096385542169	0.226506024096386	0.178313253012048	0.050602409638554	0.019277108433735	0.004819277108434	0	0.012048192771084	0.004819277108434	0.004819277108434	0.002409638554217	0	0.007228915662651	0.002409638554217	0.002409638554217	0	0.002409638554217	0	0	0
bin0	556	0	0	0	0	0	0	0	0	0	0	0	0	0	0	0	0	0	0	0	0	0	0	0.0025	0	0.0075	0.0325	0.0725	0.175	0.1875	0.2425	0.1675	0.05	0.0225	0.0025	0	0.01	0.005	0.0025	0.0025	0.0025	0.005	0.005	0.0025	0	0.0025	0	0	0
bin0	557	0	0	0	0	0	0	0	0	0	0	0	0	0	0	0	0	0	0	0	0	0	0	0	0.002604166666667	0.005208333333333	0.0390625	0.078125	0.140625	0.208333333333333	0.247395833333333	0.166666666666667	0.059895833333333	0.018229166666667	0.002604166666667	0	0.0078125	0.0078125	0.005208333333333	0	0	0.0078125	0	0	0	0.002604166666667	0	0	0
bin0	558	0	0	0	0	0	0	0	0	0	0	0	0	0	0	0	0	0	0	0	0	0	0	0	0.00498753117207	0.00498753117207	0.039900249376559	0.072319201995013	0.13715710723192	0.182044887780549	0.266832917705736	0.182044887780549	0.049875311720698	0.019950124688279	0	0	0.012468827930175	0.00498753117207	0.002493765586035	0.002493765586035	0.002493765586035	0.00498753117207	0.002493765586035	0	0	0.00498753117207	0.002493765586035	0	0
bin0	559	0	0	0	0	0	0	0	0	0	0	0	0	0	0	0	0	0	0	0	0	0	0	0	0.00462962962963	0.00462962962963	0.041666666666667	0.074074074074074	0.155092592592593	0.19212962962963	0.24537037037037	0.173611111111111	0.055555555555556	0.018518518518519	0.002314814814815	0.002314814814815	0.006944444444444	0.002314814814815	0.002314814814815	0.002314814814815	0.00462962962963	0.00462962962963	0.002314814814815	0.002314814814815	0	0.002314814814815	0	0	0
bin0	560	0	0	0	0	0	0	0	0	0	0	0	0	0	0	0	0	0	0	0	0	0	0	0	0.005025125628141	0.007537688442211	0.032663316582915	0.057788944723618	0.148241206030151	0.203517587939698	0.221105527638191	0.193467336683417	0.057788944723618	0.022613065326633	0.00251256281407	0.005025125628141	0.007537688442211	0.00251256281407	0.00251256281407	0.00251256281407	0.005025125628141	0.007537688442211	0.00251256281407	0.00251256281407	0.005025125628141	0.00251256281407	0.00251256281407	0	0
bin0	561	0	0	0	0	0	0	0	0	0	0	0	0	0	0	0	0	0	0	0	0	0	0	0	0.004950495049505	0.004950495049505	0.044554455445545	0.086633663366337	0.148514851485149	0.180693069306931	0.217821782178218	0.180693069306931	0.061881188118812	0.01980198019802	0.002475247524752	0.004950495049505	0.017326732673267	0.004950495049505	0.004950495049505	0.002475247524752	0.002475247524752	0.004950495049505	0.002475247524752	0	0	0.002475247524752	0	0	0
bin0	562	0	0	0	0	0	0	0	0	0	0	0	0	0	0	0	0	0	0	0	0	0	0	0	0.007389162561576	0.007389162561576	0.029556650246305	0.08128078817734	0.142857142857143	0.211822660098522	0.246305418719212	0.165024630541872	0.051724137931035	0.024630541871921	0.002463054187192	0.002463054187192	0.007389162561576	0.009852216748768	0.002463054187192	0	0	0.004926108374384	0	0	0	0.002463054187192	0	0	0
bin0	563	0	0	0	0	0	0	0	0	0	0	0	0	0	0	0	0	0	0	0	0	0	0	0	0.002369668246446	0.004739336492891	0.028436018957346	0.068720379146919	0.156398104265403	0.206161137440758	0.251184834123223	0.175355450236967	0.045023696682465	0.028436018957346	0.002369668246446	0.004739336492891	0.007109004739336	0.004739336492891	0	0	0	0.004739336492891	0.004739336492891	0.002369668246446	0	0.002369668246446	0	0	0
bin0	564	0	0	0	0	0	0	0	0	0	0	0	0	0	0	0	0	0	0	0	0	0	0	0	0.004854368932039	0.004854368932039	0.033980582524272	0.08495145631068	0.157766990291262	0.213592233009709	0.254854368932039	0.138349514563107	0.04368932038835	0.021844660194175	0.002427184466019	0.002427184466019	0.009708737864078	0.004854368932039	0.002427184466019	0.004854368932039	0	0.004854368932039	0	0.002427184466019	0.002427184466019	0.002427184466019	0	0.002427184466019	0
bin0	565	0	0	0	0	0	0	0	0	0	0	0	0	0	0	0	0	0	0	0	0	0	0	0	0.005115089514067	0.005115089514067	0.035805626598466	0.074168797953964	0.135549872122762	0.217391304347826	0.250639386189258	0.181585677749361	0.048593350383632	0.023017902813299	0.002557544757033	0	0.0076726342711	0.002557544757033	0	0	0	0.002557544757033	0.002557544757033	0	0.002557544757033	0.002557544757033	0	0	0
bin0	566	0	0	0	0	0	0	0	0	0	0	0	0	0	0	0	0	0	0	0	0	0	0	0	0.002398081534772	0.004796163069544	0.035971223021583	0.059952038369305	0.134292565947242	0.223021582733813	0.261390887290168	0.170263788968825	0.052757793764988	0.019184652278178	0.004796163069544	0	0.007194244604317	0.004796163069544	0.004796163069544	0.007194244604317	0.002398081534772	0.002398081534772	0	0	0	0.002398081534772	0	0	0
bin0	567	0	0	0	0	0	0	0	0	0	0	0	0	0	0	0	0	0	0	0	0	0	0	0	0.002652519893899	0.007957559681698	0.037135278514589	0.082228116710875	0.183023872679045	0.230769230769231	0.193633952254642	0.159151193633952	0.050397877984085	0.010610079575597	0.005305039787798	0	0.007957559681698	0.005305039787798	0.002652519893899	0.005305039787798	0.005305039787798	0.002652519893899	0.002652519893899	0	0	0.002652519893899	0	0.002652519893899	0
bin0	568	0	0	0	0	0	0	0	0	0	0	0	0	0	0	0	0	0	0	0	0	0	0	0	0.002583979328165	0.005167958656331	0.041343669250646	0.074935400516796	0.144702842377261	0.209302325581395	0.24031007751938	0.160206718346253	0.051679586563308	0.028423772609819	0	0	0.007751937984496	0.007751937984496	0	0.005167958656331	0.002583979328165	0.007751937984496	0.002583979328165	0.002583979328165	0	0.002583979328165	0.002583979328165	0	0
bin0	569	0	0	0	0	0	0	0	0	0	0	0	0	0	0	0	0	0	0	0	0	0	0	0	0.004385964912281	0.004385964912281	0.030701754385965	0.078947368421053	0.146929824561404	0.195175438596491	0.263157894736842	0.168859649122807	0.052631578947368	0.010964912280702	0.006578947368421	0.00219298245614	0.006578947368421	0.004385964912281	0.004385964912281	0.00219298245614	0.006578947368421	0.004385964912281	0.004385964912281	0	0	0.00219298245614	0	0	0
bin0	570	0	0	0	0	0	0	0	0	0	0	0	0	0	0	0	0	0	0	0	0	0	0	0	0	0.004608294930876	0.04147465437788	0.076036866359447	0.138248847926267	0.182027649769585	0.246543778801843	0.188940092165899	0.057603686635945	0.025345622119816	0.011520737327189	0	0.006912442396313	0.004608294930876	0	0.002304147465438	0.006912442396313	0.002304147465438	0	0	0	0.002304147465438	0.002304147465438	0	0
bin0	571	0	0	0	0	0	0	0	0	0	0	0	0	0	0	0	0	0	0	0	0	0	0	0	0.006622516556291	0.006622516556291	0.035320088300221	0.086092715231788	0.15673289183223	0.200883002207506	0.264900662251656	0.158940397350993	0.041942604856512	0.013245033112583	0.002207505518764	0.002207505518764	0.006622516556291	0.004415011037528	0	0.002207505518764	0.002207505518764	0.002207505518764	0.002207505518764	0	0	0.002207505518764	0	0	0
bin0	572	0	0	0	0	0	0	0	0	0	0	0	0	0	0	0	0	0	0	0	0	0	0	0	0.002487562189055	0.004975124378109	0.039800995024876	0.072139303482587	0.151741293532338	0.216417910447761	0.221393034825871	0.169154228855721	0.064676616915423	0.024875621890547	0	0	0.012437810945274	0.002487562189055	0	0	0.004975124378109	0.007462686567164	0	0	0	0.002487562189055	0	0.002487562189055	0
bin0	573	0	0	0	0	0	0	0	0	0	0	0	0	0	0	0	0	0	0	0	0	0	0	0	0.004854368932039	0.002427184466019	0.031553398058252	0.077669902912621	0.150485436893204	0.213592233009709	0.245145631067961	0.162621359223301	0.055825242718447	0.016990291262136	0.002427184466019	0.004854368932039	0.007281553398058	0.004854368932039	0.002427184466019	0	0.004854368932039	0.007281553398058	0.002427184466019	0	0	0.002427184466019	0	0	0
bin0	574	0	0	0	0	0	0	0	0	0	0	0	0	0	0	0	0	0	0	0	0	0	0	0	0.007246376811594	0.004830917874396	0.031400966183575	0.082125603864734	0.161835748792271	0.20048309178744	0.234299516908213	0.161835748792271	0.053140096618358	0.021739130434783	0.002415458937198	0.004830917874396	0.007246376811594	0.004830917874396	0	0.002415458937198	0.009661835748792	0.004830917874396	0.002415458937198	0	0	0.002415458937198	0	0	0
bin0	575	0	0	0	0	0	0	0	0	0	0	0	0	0	0	0	0	0	0	0	0	0	0	0	0.002551020408163	0.005102040816327	0.040816326530612	0.099489795918367	0.142857142857143	0.216836734693878	0.237244897959184	0.158163265306122	0.040816326530612	0.017857142857143	0.002551020408163	0.005102040816327	0.00765306122449	0.002551020408163	0.002551020408163	0	0.005102040816327	0.005102040816327	0	0	0.002551020408163	0.002551020408163	0	0	0
bin0	576	0	0	0	0	0	0	0	0	0	0	0	0	0	0	0	0	0	0	0	0	0	0	0	0.0025	0.01	0.0275	0.0625	0.1325	0.2125	0.235	0.2	0.0575	0.02	0.0075	0.0025	0.0075	0.005	0	0	0.0025	0.005	0.005	0	0.0025	0.0025	0	0	0
bin0	577	0	0	0	0	0	0	0	0	0	0	0	0	0	0	0	0	0	0	0	0	0	0	0	0.002463054187192	0.007389162561576	0.04679802955665	0.076354679802956	0.137931034482759	0.184729064039409	0.251231527093596	0.17487684729064	0.056650246305419	0.019704433497537	0.002463054187192	0.004926108374384	0.009852216748768	0.004926108374384	0.002463054187192	0	0.002463054187192	0.007389162561576	0	0	0.002463054187192	0.004926108374384	0	0	0
bin0	578	0	0	0	0	0	0	0	0	0	0	0	0	0	0	0	0	0	0	0	0	0	0	0	0.002293577981651	0.004587155963303	0.029816513761468	0.071100917431193	0.137614678899083	0.208715596330275	0.247706422018349	0.192660550458716	0.052752293577982	0.020642201834862	0.002293577981651	0.004587155963303	0.006880733944954	0.002293577981651	0	0	0.002293577981651	0.004587155963303	0.002293577981651	0.002293577981651	0.002293577981651	0.002293577981651	0	0	0
bin0	579	0	0	0	0	0	0	0	0	0	0	0	0	0	0	0	0	0	0	0	0	0	0	0.002403846153846	0.002403846153846	0.002403846153846	0.03125	0.079326923076923	0.139423076923077	0.209134615384615	0.242788461538462	0.168269230769231	0.069711538461539	0.016826923076923	0.002403846153846	0.002403846153846	0.007211538461538	0.004807692307692	0.002403846153846	0	0.002403846153846	0.002403846153846	0.004807692307692	0	0.002403846153846	0.002403846153846	0	0.002403846153846	0
bin0	580	0	0	0	0	0	0	0	0	0	0	0	0	0	0	0	0	0	0	0	0	0	0	0	0.002409638554217	0.007228915662651	0.040963855421687	0.08433734939759	0.16144578313253	0.207228915662651	0.233734939759036	0.16144578313253	0.050602409638554	0.024096385542169	0	0.002409638554217	0.007228915662651	0.007228915662651	0	0	0	0.002409638554217	0	0	0.002409638554217	0	0.002409638554217	0.002409638554217	0
bin0	581	0	0	0	0	0	0	0	0	0	0	0	0	0	0	0	0	0	0	0	0	0	0	0	0	0.007125890736342	0.028503562945368	0.073634204275534	0.135391923990499	0.209026128266033	0.256532066508314	0.180522565320665	0.057007125890736	0.014251781472684	0.002375296912114	0.004750593824228	0.01187648456057	0.004750593824228	0.002375296912114	0.002375296912114	0	0.002375296912114	0.002375296912114	0	0.002375296912114	0.002375296912114	0	0	0
bin0	582	0	0	0	0	0	0	0	0	0	0	0	0	0	0	0	0	0	0	0	0	0	0	0	0.004728132387707	0.002364066193853	0.040189125295508	0.08274231678487	0.132387706855792	0.234042553191489	0.250591016548463	0.15839243498818	0.049645390070922	0.014184397163121	0.002364066193853	0.002364066193853	0.00709219858156	0.004728132387707	0	0	0	0.002364066193853	0.002364066193853	0	0.002364066193853	0.002364066193853	0.004728132387707	0	0
bin0	583	0	0	0	0	0	0	0	0	0	0	0	0	0	0	0	0	0	0	0	0	0	0	0.002518891687657	0.002518891687657	0.005037783375315	0.035264483627204	0.070528967254408	0.151133501259446	0.191435768261965	0.26448362720403	0.163727959697733	0.062972292191436	0.017632241813602	0.002518891687657	0	0.01007556675063	0.005037783375315	0	0.002518891687657	0	0.002518891687657	0.002518891687657	0	0.005037783375315	0.002518891687657	0	0	0
bin0	584	0	0	0	0	0	0	0	0	0	0	0	0	0	0	0	0	0	0	0	0	0	0	0	0.004651162790698	0.006976744186047	0.032558139534884	0.095348837209302	0.144186046511628	0.197674418604651	0.255813953488372	0.17906976744186	0.034883720930233	0.018604651162791	0	0.004651162790698	0.009302325581395	0.004651162790698	0	0.002325581395349	0	0.002325581395349	0.002325581395349	0	0.002325581395349	0.002325581395349	0	0	0
bin0	585	0	0	0	0	0	0	0	0	0	0	0	0	0	0	0	0	0	0	0	0	0	0	0	0.007159904534606	0.004773269689737	0.040572792362769	0.083532219570406	0.155131264916468	0.198090692124105	0.238663484486873	0.162291169451074	0.052505966587112	0.016706443914081	0.002386634844869	0.002386634844869	0.014319809069212	0.002386634844869	0.002386634844869	0.004773269689737	0	0.004773269689737	0	0.002386634844869	0	0.002386634844869	0.002386634844869	0	0
bin0	586	0	0	0	0	0	0	0	0	0	0	0	0	0	0	0	0	0	0	0	0	0	0	0	0.002439024390244	0.004878048780488	0.034146341463415	0.070731707317073	0.148780487804878	0.182926829268293	0.260975609756098	0.180487804878049	0.05609756097561	0.026829268292683	0.002439024390244	0	0.009756097560976	0.007317073170732	0	0	0	0.007317073170732	0	0	0	0.002439024390244	0.002439024390244	0	0
bin0	587	0	0	0	0	0	0	0	0	0	0	0	0	0	0	0	0	0	0	0	0	0	0	0	0.007731958762887	0.012886597938144	0.033505154639175	0.074742268041237	0.152061855670103	0.195876288659794	0.25	0.164948453608247	0.051546391752577	0.02319587628866	0.002577319587629	0.002577319587629	0.007731958762887	0.005154639175258	0.002577319587629	0	0.002577319587629	0.005154639175258	0	0.002577319587629	0	0.002577319587629	0	0	0
bin0	588	0	0	0	0	0	0	0	0	0	0	0	0	0	0	0	0	0	0	0	0	0	0	0	0.002487562189055	0.004975124378109	0.032338308457711	0.082089552238806	0.156716417910448	0.223880597014925	0.241293532338308	0.151741293532338	0.057213930348259	0.022388059701493	0	0	0.007462686567164	0.004975124378109	0	0.002487562189055	0	0.002487562189055	0.002487562189055	0	0	0.004975124378109	0	0	0
bin0	589	0	0	0	0	0	0	0	0	0	0	0	0	0	0	0	0	0	0	0	0	0	0	0	0.002604166666667	0.005208333333333	0.041666666666667	0.078125	0.169270833333333	0.203125	0.208333333333333	0.171875	0.059895833333333	0.0234375	0.002604166666667	0.005208333333333	0.0078125	0.005208333333333	0.002604166666667	0.002604166666667	0	0.005208333333333	0.002604166666667	0	0	0.002604166666667	0	0	0
bin0	590	0	0	0	0	0	0	0	0	0	0	0	0	0	0	0	0	0	0	0	0	0	0	0	0.002487562189055	0.002487562189055	0.062189054726368	0.084577114427861	0.159203980099502	0.201492537313433	0.243781094527363	0.149253731343284	0.04726368159204	0.012437810945274	0.002487562189055	0.002487562189055	0.007462686567164	0.007462686567164	0	0	0	0.009950248756219	0.002487562189055	0	0	0.002487562189055	0	0	0
bin0	591	0	0	0	0	0	0	0	0	0	0	0	0	0	0	0	0	0	0	0	0	0	0	0	0.009501187648456	0.007125890736342	0.03562945368171	0.073634204275534	0.144893111638955	0.187648456057007	0.251781472684086	0.171021377672209	0.068883610451306	0.014251781472684	0.002375296912114	0.007125890736342	0.007125890736342	0.004750593824228	0	0.002375296912114	0	0.004750593824228	0.002375296912114	0	0	0.004750593824228	0	0	0
bin0	592	0	0	0	0	0	0	0	0	0	0	0	0	0	0	0	0	0	0	0	0	0	0	0	0.004651162790698	0.006976744186047	0.037209302325581	0.074418604651163	0.155813953488372	0.202325581395349	0.216279069767442	0.186046511627907	0.06046511627907	0.018604651162791	0.004651162790698	0.002325581395349	0.006976744186047	0.006976744186047	0.002325581395349	0.002325581395349	0	0.006976744186047	0.002325581395349	0	0	0.002325581395349	0	0	0
bin0	593	0	0	0	0	0	0	0	0	0	0	0	0	0	0	0	0	0	0	0	0	0	0	0	0.002325581395349	0.004651162790698	0.030232558139535	0.074418604651163	0.158139534883721	0.202325581395349	0.258139534883721	0.16046511627907	0.041860465116279	0.018604651162791	0.004651162790698	0.009302325581395	0.009302325581395	0.004651162790698	0.004651162790698	0.002325581395349	0.002325581395349	0.006976744186047	0	0.002325581395349	0	0.002325581395349	0	0	0
bin0	594	0	0	0	0	0	0	0	0	0	0	0	0	0	0	0	0	0	0	0	0	0	0	0	0.004608294930876	0.002304147465438	0.032258064516129	0.076036866359447	0.154377880184332	0.207373271889401	0.241935483870968	0.163594470046083	0.048387096774194	0.027649769585254	0	0.004608294930876	0.011520737327189	0.004608294930876	0.002304147465438	0.002304147465438	0.004608294930876	0.004608294930876	0	0.002304147465438	0.002304147465438	0.002304147465438	0	0	0
bin0	595	0	0	0	0	0	0	0	0	0	0	0	0	0	0	0	0	0	0	0	0	0	0	0	0.005167958656331	0.007751937984496	0.036175710594315	0.080103359173127	0.142118863049096	0.175710594315245	0.248062015503876	0.191214470284238	0.051679586563308	0.018087855297158	0.007751937984496	0.005167958656331	0.007751937984496	0.005167958656331	0.002583979328165	0.002583979328165	0.002583979328165	0.005167958656331	0	0	0.002583979328165	0.002583979328165	0	0	0
bin0	596	0	0	0	0	0	0	0	0	0	0	0	0	0	0	0	0	0	0	0	0	0	0	0	0.005050505050505	0.007575757575758	0.032828282828283	0.090909090909091	0.146464646464646	0.196969696969697	0.232323232323232	0.184343434343434	0.050505050505051	0.01010101010101	0.002525252525253	0.002525252525253	0.012626262626263	0.005050505050505	0.005050505050505	0	0	0.007575757575758	0.002525252525253	0	0.002525252525253	0.002525252525253	0	0	0
bin0	597	0	0	0	0	0	0	0	0	0	0	0	0	0	0	0	0	0	0	0	0	0	0	0	0.00498753117207	0.00498753117207	0.029925187032419	0.084788029925187	0.154613466334165	0.184538653366584	0.244389027431421	0.172069825436409	0.047381546134663	0.027431421446384	0.00498753117207	0.007481296758105	0.007481296758105	0.00498753117207	0.002493765586035	0.002493765586035	0	0.00498753117207	0.002493765586035	0	0.002493765586035	0.002493765586035	0	0	0
bin0	598	0	0	0	0	0	0	0	0	0	0	0	0	0	0	0	0	0	0	0	0	0	0	0	0.004566210045662	0.002283105022831	0.036529680365297	0.079908675799087	0.159817351598174	0.210045662100457	0.242009132420091	0.175799086757991	0.04337899543379	0.009132420091324	0.004566210045662	0.004566210045662	0.009132420091324	0.004566210045662	0.002283105022831	0.002283105022831	0	0.004566210045662	0.002283105022831	0	0	0.002283105022831	0	0	0
bin0	599	0	0	0	0	0	0	0	0	0	0	0	0	0	0	0	0	0	0	0	0	0	0	0	0.004796163069544	0.004796163069544	0.028776978417266	0.088729016786571	0.163069544364508	0.189448441247002	0.254196642685851	0.165467625899281	0.043165467625899	0.02158273381295	0.002398081534772	0.007194244604317	0.007194244604317	0.007194244604317	0.002398081534772	0	0	0.004796163069544	0.002398081534772	0	0	0.002398081534772	0	0	0
bin0	600	0	0	0	0	0	0	0	0	0	0	0	0	0	0	0	0	0	0	0	0	0	0	0	0	0.007246376811594	0.043478260869565	0.082125603864734	0.14975845410628	0.181159420289855	0.265700483091787	0.169082125603865	0.041062801932367	0.014492753623188	0.002415458937198	0.009661835748792	0.007246376811594	0.004830917874396	0.004830917874396	0.002415458937198	0	0.004830917874396	0	0	0.002415458937198	0.002415458937198	0	0	0.002415458937198
bin0	601	0	0	0	0	0	0	0	0	0	0	0	0	0	0	0	0	0	0	0	0	0	0	0	0.002386634844869	0.007159904534606	0.047732696897375	0.071599045346062	0.136038186157518	0.190930787589499	0.269689737470167	0.178997613365155	0.054892601431981	0.014319809069212	0.002386634844869	0.002386634844869	0.007159904534606	0.004773269689737	0	0	0	0.004773269689737	0	0	0.002386634844869	0.002386634844869	0	0	0
bin0	602	0	0	0	0	0	0	0	0	0	0	0	0	0	0	0	0	0	0	0	0	0	0	0	0.004773269689737	0.004773269689737	0.0381861575179	0.078758949880668	0.147971360381862	0.212410501193317	0.243436754176611	0.164677804295943	0.047732696897375	0.009546539379475	0.004773269689737	0.004773269689737	0.009546539379475	0.004773269689737	0.002386634844869	0.002386634844869	0.004773269689737	0.007159904534606	0	0	0	0.002386634844869	0.004773269689737	0	0
bin0	603	0	0	0	0	0	0	0	0	0	0	0	0	0	0	0	0	0	0	0	0	0	0	0	0.007334963325183	0.004889975550122	0.034229828850856	0.085574572127139	0.141809290953545	0.220048899755501	0.220048899755501	0.166259168704156	0.06601466992665	0.017114914425428	0.002444987775061	0.007334963325183	0.007334963325183	0.002444987775061	0.004889975550122	0	0	0.004889975550122	0.002444987775061	0	0	0.002444987775061	0	0	0.002444987775061
bin0	604	0	0	0	0	0	0	0	0	0	0	0	0	0	0	0	0	0	0	0	0	0	0	0	0.004938271604938	0.004938271604938	0.02962962962963	0.079012345679012	0.158024691358025	0.207407407407407	0.259259259259259	0.158024691358025	0.046913580246914	0.022222222222222	0.002469135802469	0.004938271604938	0.007407407407407	0.002469135802469	0.002469135802469	0.002469135802469	0	0.002469135802469	0	0	0	0.002469135802469	0.002469135802469	0	0
bin0	605	0	0	0	0	0	0	0	0	0	0	0	0	0	0	0	0	0	0	0	0	0	0	0	0.002444987775061	0.004889975550122	0.034229828850856	0.073349633251834	0.154034229828851	0.210268948655257	0.227383863080685	0.188264058679707	0.0440097799511	0.024449877750611	0.002444987775061	0	0.012224938875306	0.004889975550122	0	0.002444987775061	0	0.004889975550122	0.002444987775061	0.002444987775061	0.002444987775061	0.002444987775061	0	0	0
bin0	606	0	0	0	0	0	0	0	0	0	0	0	0	0	0	0	0	0	0	0	0	0	0	0	0.002375296912114	0.004750593824228	0.038004750593824	0.092636579572447	0.154394299287411	0.209026128266033	0.230403800475059	0.159144893111639	0.04750593824228	0.021377672209026	0.002375296912114	0.004750593824228	0.009501187648456	0.004750593824228	0.002375296912114	0.002375296912114	0	0.007125890736342	0.002375296912114	0	0	0.002375296912114	0	0	0
bin0	607	0	0	0	0	0	0	0	0	0	0	0	0	0	0	0	0	0	0	0	0	0	0	0	0.002463054187192	0.004926108374384	0.041871921182266	0.071428571428571	0.157635467980296	0.201970443349754	0.233990147783251	0.177339901477833	0.066502463054187	0.009852216748768	0.002463054187192	0.002463054187192	0.007389162561576	0.004926108374384	0.002463054187192	0	0.002463054187192	0.004926108374384	0.002463054187192	0	0	0.002463054187192	0	0	0
bin0	608	0	0	0	0	0	0	0	0	0	0	0	0	0	0	0	0	0	0	0	0	0	0	0	0.00462962962963	0.00462962962963	0.023148148148148	0.085648148148148	0.159722222222222	0.212962962962963	0.243055555555556	0.171296296296296	0.050925925925926	0.011574074074074	0.002314814814815	0.002314814814815	0.006944444444444	0.006944444444444	0	0	0.002314814814815	0.00462962962963	0.002314814814815	0.002314814814815	0	0.002314814814815	0	0	0
bin0	609	0	0	0	0	0	0	0	0	0	0	0	0	0	0	0	0	0	0	0	0	0	0.002232142857143	0.002232142857143	0.004464285714286	0.006696428571429	0.03125	0.066964285714286	0.15625	0.200892857142857	0.238839285714286	0.169642857142857	0.060267857142857	0.020089285714286	0.006696428571429	0.006696428571429	0.008928571428571	0.004464285714286	0.002232142857143	0	0.002232142857143	0.004464285714286	0	0	0	0.002232142857143	0	0	0
bin0	610	0	0	0	0	0	0	0	0	0	0	0	0	0	0	0	0	0	0	0	0	0	0	0	0.002403846153846	0.004807692307692	0.038461538461539	0.074519230769231	0.153846153846154	0.213942307692308	0.216346153846154	0.175480769230769	0.074519230769231	0.016826923076923	0.004807692307692	0	0.007211538461538	0.004807692307692	0	0.002403846153846	0	0.004807692307692	0	0	0	0.002403846153846	0.002403846153846	0	0
bin0	611	0	0	0	0	0	0	0	0	0	0	0	0	0	0	0	0	0	0	0	0	0	0	0	0.00253807106599	0.00761421319797	0.053299492385787	0.076142131979695	0.16497461928934	0.230964467005076	0.182741116751269	0.175126903553299	0.058375634517767	0.017766497461929	0.00253807106599	0.00253807106599	0.00761421319797	0.00507614213198	0	0	0	0.00507614213198	0	0	0.00253807106599	0.00253807106599	0.00253807106599	0	0
bin0	612	0	0	0	0	0	0	0	0	0	0	0	0	0	0	0	0	0	0	0	0	0	0	0	0.009779951100245	0.004889975550122	0.029339853300734	0.068459657701712	0.176039119804401	0.183374083129584	0.21760391198044	0.190709046454768	0.063569682151589	0.02200488997555	0.002444987775061	0.002444987775061	0.007334963325183	0.007334963325183	0.002444987775061	0.002444987775061	0	0.004889975550122	0	0	0	0.004889975550122	0	0	0
bin0	613	0	0	0	0	0	0	0	0	0	0	0	0	0	0	0	0	0	0	0	0	0	0	0	0.004651162790698	0.002325581395349	0.048837209302326	0.081395348837209	0.155813953488372	0.218604651162791	0.202325581395349	0.17906976744186	0.051162790697674	0.013953488372093	0.002325581395349	0.004651162790698	0.009302325581395	0.006976744186047	0	0.002325581395349	0	0.006976744186047	0.002325581395349	0	0	0.002325581395349	0.002325581395349	0	0.002325581395349
bin0	614	0	0	0	0	0	0	0	0	0	0	0	0	0	0	0	0	0	0	0	0	0	0	0	0.004651162790698	0.006976744186047	0.037209302325581	0.081395348837209	0.144186046511628	0.218604651162791	0.230232558139535	0.172093023255814	0.048837209302326	0.023255813953488	0.002325581395349	0.004651162790698	0.006976744186047	0.006976744186047	0.002325581395349	0	0	0.004651162790698	0.002325581395349	0	0	0.002325581395349	0	0	0
bin0	615	0	0	0	0	0	0	0	0	0	0	0	0	0	0	0	0	0	0	0	0	0	0	0	0.002341920374707	0.004683840749415	0.039812646370023	0.072599531615925	0.161592505854801	0.213114754098361	0.241217798594848	0.161592505854801	0.046838407494145	0.023419203747073	0.002341920374707	0.009367681498829	0.009367681498829	0.004683840749415	0	0	0	0.002341920374707	0.002341920374707	0	0	0.002341920374707	0	0	0
bin0	616	0	0	0	0	0	0	0	0	0	0	0	0	0	0	0	0	0	0	0	0	0	0	0	0.002212389380531	0.002212389380531	0.04424778761062	0.079646017699115	0.152654867256637	0.194690265486726	0.234513274336283	0.18141592920354	0.059734513274336	0.019911504424779	0.002212389380531	0.004424778761062	0.006637168141593	0.004424778761062	0.002212389380531	0.002212389380531	0	0.004424778761062	0	0	0	0.002212389380531	0	0	0
bin0	617	0	0	0	0	0	0	0	0	0	0	0	0	0	0	0	0	0	0	0	0	0	0	0	0	0.005194805194805	0.031168831168831	0.085714285714286	0.145454545454545	0.187012987012987	0.267532467532468	0.158441558441558	0.05974025974026	0.020779220779221	0.005194805194805	0.005194805194805	0.007792207792208	0.005194805194805	0.002597402597403	0.002597402597403	0.002597402597403	0.002597402597403	0.002597402597403	0	0	0.002597402597403	0	0	0
bin0	618	0	0	0	0	0	0	0	0	0	0	0	0	0	0	0	0	0	0	0	0	0	0	0	0.00709219858156	0.004728132387707	0.040189125295508	0.085106382978723	0.160756501182033	0.208037825059102	0.236406619385343	0.148936170212766	0.052009456264775	0.021276595744681	0.002364066193853	0.002364066193853	0.00709219858156	0.00709219858156	0.004728132387707	0.002364066193853	0.002364066193853	0.002364066193853	0	0.002364066193853	0	0.002364066193853	0	0	0
bin0	619	0	0	0	0	0	0	0	0	0	0	0	0	0	0	0	0	0	0	0	0	0	0	0	0.004716981132075	0.002358490566038	0.042452830188679	0.087264150943396	0.150943396226415	0.224056603773585	0.25	0.155660377358491	0.035377358490566	0.014150943396226	0.004716981132075	0	0.007075471698113	0.004716981132075	0	0.002358490566038	0.002358490566038	0.002358490566038	0	0.004716981132075	0	0.002358490566038	0.002358490566038	0	0
bin0	620	0	0	0	0	0	0	0	0	0	0	0	0	0	0	0	0	0	0	0	0	0	0	0.002475247524752	0.002475247524752	0.004950495049505	0.042079207920792	0.099009900990099	0.158415841584158	0.205445544554455	0.217821782178218	0.160891089108911	0.059405940594059	0.00990099009901	0.002475247524752	0.004950495049505	0.007425742574257	0.012376237623762	0	0	0	0.004950495049505	0.002475247524752	0	0	0.002475247524752	0	0	0
bin0	621	0	0	0	0	0	0	0	0	0	0	0	0	0	0	0	0	0	0	0	0	0	0	0	0.004807692307692	0.004807692307692	0.040865384615385	0.076923076923077	0.165865384615385	0.213942307692308	0.233173076923077	0.173076923076923	0.057692307692308	0.009615384615385	0	0.002403846153846	0.007211538461538	0.004807692307692	0	0	0	0.002403846153846	0	0	0	0.002403846153846	0	0	0
bin0	622	0	0	0	0	0	0	0	0	0	0	0	0	0	0	0	0	0	0	0	0	0	0	0	0.004705882352941	0.007058823529412	0.016470588235294	0.08	0.148235294117647	0.218823529411765	0.244705882352941	0.152941176470588	0.068235294117647	0.018823529411765	0.002352941176471	0.004705882352941	0.007058823529412	0.007058823529412	0	0.002352941176471	0	0.007058823529412	0.002352941176471	0	0	0.002352941176471	0.002352941176471	0.002352941176471	0
bin0	623	0	0	0	0	0	0	0	0	0	0	0	0	0	0	0	0	0	0	0	0	0	0	0.002298850574713	0.002298850574713	0.004597701149425	0.039080459770115	0.087356321839081	0.154022988505747	0.186206896551724	0.257471264367816	0.158620689655172	0.059770114942529	0.016091954022989	0.004597701149425	0.006896551724138	0.009195402298851	0.004597701149425	0	0.002298850574713	0	0.002298850574713	0	0	0	0.002298850574713	0	0	0
bin0	624	0	0	0	0	0	0	0	0	0	0	0	0	0	0	0	0	0	0	0	0	0	0	0	0.004878048780488	0.007317073170732	0.034146341463415	0.078048780487805	0.158536585365854	0.209756097560976	0.219512195121951	0.182926829268293	0.060975609756098	0.014634146341463	0.002439024390244	0.007317073170732	0.007317073170732	0.002439024390244	0.002439024390244	0	0	0.002439024390244	0.002439024390244	0	0.002439024390244	0	0	0	0
bin0	625	0	0	0	0	0	0	0	0	0	0	0	0	0	0	0	0	0	0	0	0	0	0	0	0.004819277108434	0.007228915662651	0.036144578313253	0.065060240963855	0.137349397590361	0.180722891566265	0.260240963855422	0.192771084337349	0.055421686746988	0.028915662650602	0	0.002409638554217	0.009638554216867	0.007228915662651	0	0.002409638554217	0	0.002409638554217	0.002409638554217	0	0	0.002409638554217	0.002409638554217	0	0
bin0	626	0	0	0	0	0	0	0	0	0	0	0	0	0	0	0	0	0	0	0	0	0	0	0	0.002288329519451	0.004576659038902	0.02974828375286	0.082379862700229	0.162471395881007	0.210526315789474	0.254004576659039	0.164759725400458	0.038901601830664	0.013729977116705	0.002288329519451	0.006864988558352	0.009153318077803	0.004576659038902	0	0	0.002288329519451	0.004576659038902	0.002288329519451	0	0	0.002288329519451	0.002288329519451	0	0
bin0	627	0	0	0	0	0	0	0	0	0	0	0	0	0	0	0	0	0	0	0	0	0.002252252252252	0	0	0.002252252252252	0.004504504504505	0.038288288288288	0.081081081081081	0.148648648648649	0.209459459459459	0.236486486486486	0.164414414414414	0.058558558558559	0.015765765765766	0.002252252252252	0.002252252252252	0.006756756756757	0.006756756756757	0	0.004504504504505	0	0.004504504504505	0.004504504504505	0	0	0.002252252252252	0.002252252252252	0.002252252252252	0
bin0	628	0	0	0	0	0	0	0	0	0	0	0	0	0	0	0	0	0	0	0	0	0	0	0	0.007371007371007	0.004914004914005	0.046683046683047	0.090909090909091	0.15970515970516	0.206388206388206	0.208845208845209	0.171990171990172	0.056511056511057	0.017199017199017	0.002457002457002	0.002457002457002	0.00982800982801	0.004914004914005	0	0	0	0.004914004914005	0.002457002457002	0	0	0.002457002457002	0	0	0
bin0	629	0	0	0	0	0	0	0	0	0	0	0	0	0	0	0	0	0	0	0	0	0	0.002427184466019	0	0	0.009708737864078	0.031553398058252	0.080097087378641	0.145631067961165	0.216019417475728	0.247572815533981	0.16747572815534	0.04126213592233	0.016990291262136	0.004854368932039	0.004854368932039	0.007281553398058	0.004854368932039	0.007281553398058	0.002427184466019	0	0.002427184466019	0.002427184466019	0	0	0.002427184466019	0.002427184466019	0	0
bin0	630	0	0	0	0	0	0	0	0	0	0	0	0	0	0	0	0	0	0	0	0	0	0	0	0.004842615012107	0.004842615012107	0.033898305084746	0.089588377723971	0.164648910411622	0.225181598062954	0.239709443099274	0.142857142857143	0.053268765133172	0.01452784503632	0.004842615012107	0	0.00726392251816	0.004842615012107	0	0	0	0.004842615012107	0.002421307506053	0	0	0.002421307506053	0	0	0
bin0	631	0	0	0	0	0	0	0	0	0	0	0	0	0	0	0	0	0	0	0	0	0	0	0	0.002398081534772	0.004796163069544	0.035971223021583	0.071942446043166	0.151079136690647	0.225419664268585	0.247002398081535	0.158273381294964	0.057553956834532	0.009592326139089	0.002398081534772	0.004796163069544	0.007194244604317	0.007194244604317	0.002398081534772	0.002398081534772	0	0.004796163069544	0.002398081534772	0	0	0.002398081534772	0	0	0
bin0	632	0	0	0	0	0	0	0	0	0	0	0	0	0	0	0	0	0	0	0	0	0	0.002403846153846	0	0.002403846153846	0.002403846153846	0.03125	0.074519230769231	0.161057692307692	0.192307692307692	0.254807692307692	0.189903846153846	0.050480769230769	0.009615384615385	0	0.002403846153846	0.007211538461538	0.004807692307692	0.004807692307692	0.002403846153846	0	0.004807692307692	0	0	0	0.002403846153846	0	0	0
bin0	633	0	0	0	0	0	0	0	0	0	0	0	0	0	0	0	0	0	0	0	0	0	0	0	0.002352941176471	0.002352941176471	0.035294117647059	0.084705882352941	0.145882352941176	0.185882352941176	0.263529411764706	0.192941176470588	0.044705882352941	0.014117647058824	0	0.002352941176471	0.004705882352941	0.007058823529412	0	0.002352941176471	0	0.004705882352941	0.002352941176471	0.002352941176471	0	0.002352941176471	0	0	0
bin0	634	0	0	0	0	0	0	0	0	0	0	0	0	0	0	0	0	0	0	0	0	0	0	0	0.004854368932039	0.004854368932039	0.031553398058252	0.08252427184466	0.169902912621359	0.16504854368932	0.269417475728155	0.160194174757282	0.063106796116505	0.014563106796117	0.002427184466019	0.004854368932039	0.007281553398058	0.004854368932039	0	0.002427184466019	0	0.004854368932039	0.002427184466019	0	0	0.002427184466019	0.002427184466019	0	0
bin0	635	0	0	0	0	0	0	0	0	0	0	0	0	0	0	0	0	0	0	0	0	0	0	0	0.002439024390244	0.004878048780488	0.024390243902439	0.075609756097561	0.153658536585366	0.192682926829268	0.234146341463415	0.197560975609756	0.063414634146342	0.019512195121951	0.007317073170732	0.002439024390244	0.007317073170732	0.004878048780488	0	0	0	0.004878048780488	0	0.002439024390244	0	0.002439024390244	0	0	0
bin0	636	0	0	0	0	0	0	0	0	0	0	0	0	0	0	0	0	0	0	0	0	0	0	0	0.002450980392157	0.004901960784314	0.036764705882353	0.075980392156863	0.169117647058824	0.191176470588235	0.240196078431373	0.17156862745098	0.04656862745098	0.022058823529412	0.002450980392157	0.007352941176471	0.007352941176471	0.004901960784314	0.002450980392157	0.002450980392157	0	0.007352941176471	0	0	0	0.002450980392157	0.002450980392157	0	0
bin0	637	0	0	0	0	0	0	0	0	0	0	0	0	0	0	0	0	0	0	0	0	0	0	0	0.004784688995215	0.004784688995215	0.035885167464115	0.074162679425837	0.155502392344498	0.215311004784689	0.241626794258373	0.169856459330144	0.050239234449761	0.021531100478469	0.004784688995215	0.002392344497608	0.007177033492823	0.002392344497608	0.002392344497608	0	0	0.004784688995215	0	0	0	0	0	0	0
bin0	638	0	0	0	0	0	0	0	0	0	0	0	0	0	0	0	0	0	0	0	0	0	0	0	0.002398081534772	0.004796163069544	0.033573141486811	0.07673860911271	0.136690647482014	0.196642685851319	0.268585131894484	0.179856115107914	0.059952038369305	0.009592326139089	0.002398081534772	0.004796163069544	0.004796163069544	0.004796163069544	0.002398081534772	0.002398081534772	0	0.004796163069544	0	0.002398081534772	0	0.002398081534772	0	0	0
bin0	639	0	0	0	0	0	0	0	0	0	0	0	0	0	0	0	0	0	0	0	0	0	0	0	0.002469135802469	0.004938271604938	0.034567901234568	0.083950617283951	0.145679012345679	0.190123456790123	0.259259259259259	0.158024691358025	0.076543209876543	0.014814814814815	0.002469135802469	0.004938271604938	0.002469135802469	0.004938271604938	0.004938271604938	0	0.002469135802469	0.004938271604938	0	0	0	0.002469135802469	0	0	0
bin0	640	0	0	0	0	0	0	0	0	0	0	0	0	0	0	0	0	0	0	0	0	0	0	0	0.002283105022831	0.006849315068493	0.034246575342466	0.082191780821918	0.146118721461187	0.19634703196347	0.248858447488584	0.162100456621005	0.063926940639269	0.018264840182648	0.006849315068493	0.004566210045662	0.009132420091324	0.004566210045662	0.002283105022831	0.002283105022831	0	0.004566210045662	0	0	0	0.002283105022831	0.002283105022831	0	0
bin0	641	0	0	0	0	0	0	0	0	0	0	0	0	0	0	0	0	0	0	0	0	0	0	0	0	0.00451467268623	0.049661399548533	0.072234762979684	0.142212189616253	0.182844243792325	0.237020316027088	0.18510158013544	0.056433408577878	0.027088036117382	0.006772009029345	0.006772009029345	0.00451467268623	0.00451467268623	0.002257336343115	0	0	0.00451467268623	0.00451467268623	0.002257336343115	0	0.00451467268623	0	0.002257336343115	0
bin0	642	0	0	0	0	0	0	0	0	0	0	0	0	0	0	0	0	0	0	0	0	0	0	0	0.004750593824228	0.004750593824228	0.030878859857482	0.085510688836105	0.156769596199525	0.192399049881235	0.223277909738717	0.194774346793349	0.061757719714964	0.007125890736342	0.004750593824228	0.007125890736342	0.004750593824228	0.002375296912114	0.002375296912114	0	0.002375296912114	0.004750593824228	0.002375296912114	0	0	0.002375296912114	0.004750593824228	0	0
bin0	643	0	0	0	0	0	0	0	0	0	0	0	0	0	0	0	0	0	0	0	0	0	0	0	0.002283105022831	0.004566210045662	0.045662100456621	0.075342465753425	0.168949771689498	0.210045662100457	0.251141552511416	0.162100456621005	0.041095890410959	0.009132420091324	0.002283105022831	0.002283105022831	0.004566210045662	0.004566210045662	0	0.002283105022831	0	0.004566210045662	0.002283105022831	0.002283105022831	0	0.002283105022831	0.002283105022831	0	0
bin0	644	0	0	0	0	0	0	0	0	0	0	0	0	0	0	0	0	0	0	0	0	0	0	0	0.004524886877828	0.002262443438914	0.042986425339367	0.076923076923077	0.15158371040724	0.205882352941176	0.253393665158371	0.144796380090498	0.063348416289593	0.018099547511312	0.002262443438914	0.002262443438914	0.009049773755656	0.002262443438914	0.004524886877828	0.002262443438914	0.002262443438914	0.004524886877828	0.002262443438914	0.002262443438914	0	0.002262443438914	0	0	0
bin0	645	0	0	0	0	0	0	0	0	0	0	0	0	0	0	0	0	0	0	0	0	0	0	0	0.004618937644342	0.009237875288684	0.030023094688222	0.071593533487298	0.166281755196305	0.219399538106236	0.235565819861432	0.166281755196305	0.043879907621247	0.018475750577367	0.002309468822171	0.002309468822171	0.006928406466513	0.004618937644342	0.004618937644342	0.002309468822171	0	0.004618937644342	0.002309468822171	0	0	0.002309468822171	0.002309468822171	0	0
bin0	646	0	0	0	0	0	0	0	0	0	0	0	0	0	0	0	0	0	0	0	0	0	0	0	0	0.004608294930876	0.043778801843318	0.094470046082949	0.165898617511521	0.17741935483871	0.221198156682028	0.172811059907834	0.06221198156682	0.016129032258065	0.002304147465438	0	0.006912442396313	0.004608294930876	0.006912442396313	0.002304147465438	0.002304147465438	0.009216589861751	0.002304147465438	0.002304147465438	0	0.002304147465438	0	0	0
bin0	647	0	0	0	0	0	0	0	0	0	0	0	0	0	0	0	0	0	0	0	0	0	0	0	0.004878048780488	0.004878048780488	0.04390243902439	0.078048780487805	0.180487804878049	0.182926829268293	0.217073170731707	0.175609756097561	0.05609756097561	0.021951219512195	0.002439024390244	0	0.007317073170732	0.004878048780488	0.004878048780488	0	0.002439024390244	0.004878048780488	0.004878048780488	0	0	0.002439024390244	0	0	0
bin0	648	0	0	0	0	0	0	0	0	0	0	0	0	0	0	0	0	0	0	0	0	0	0	0	0.004842615012107	0.004842615012107	0.036319612590799	0.082324455205811	0.154963680387409	0.193704600484261	0.232445520581114	0.184019370460048	0.060532687651332	0.012106537530266	0.002421307506053	0	0.00726392251816	0.004842615012107	0.004842615012107	0.004842615012107	0.002421307506053	0.002421307506053	0.002421307506053	0	0	0.002421307506053	0	0	0
bin0	649	0	0	0	0	0	0	0	0	0	0	0	0	0	0	0	0	0	0	0	0	0	0	0	0.005181347150259	0.005181347150259	0.044041450777202	0.075129533678757	0.132124352331606	0.189119170984456	0.256476683937824	0.186528497409326	0.062176165803109	0.012953367875648	0.00259067357513	0.00259067357513	0.005181347150259	0.005181347150259	0	0.00259067357513	0	0.007772020725389	0	0.00259067357513	0	0.00259067357513	0	0	0
bin0	650	0	0	0	0	0	0	0	0	0	0	0	0	0	0	0	0	0	0	0	0	0	0	0	0.004683840749415	0.004683840749415	0.028103044496487	0.081967213114754	0.140515222482436	0.182669789227166	0.257611241217799	0.185011709601874	0.072599531615925	0.016393442622951	0.002341920374707	0	0.004683840749415	0.004683840749415	0.002341920374707	0	0	0.004683840749415	0.002341920374707	0	0	0.002341920374707	0.002341920374707	0	0
bin0	651	0	0	0	0	0	0	0	0	0	0	0	0	0	0	0	0	0	0	0	0	0	0	0	0.00250626566416	0.007518796992481	0.045112781954887	0.072681704260652	0.137844611528822	0.192982456140351	0.243107769423559	0.18796992481203	0.050125313283208	0.015037593984962	0.005012531328321	0.007518796992481	0.007518796992481	0.005012531328321	0	0.00250626566416	0	0.005012531328321	0.00250626566416	0.00250626566416	0.005012531328321	0.00250626566416	0	0	0
bin0	652	0	0	0	0	0	0	0	0	0	0	0	0	0	0	0	0	0	0	0	0	0	0	0	0.004716981132075	0.004716981132075	0.054245283018868	0.066037735849057	0.162735849056604	0.19811320754717	0.240566037735849	0.169811320754717	0.05188679245283	0.018867924528302	0.002358490566038	0	0.007075471698113	0.004716981132075	0	0.002358490566038	0	0.004716981132075	0.002358490566038	0	0	0.004716981132075	0	0	0
bin0	653	0	0	0	0	0	0	0	0	0	0	0	0	0	0	0	0	0	0	0	0	0	0	0	0.004651162790698	0.006976744186047	0.034883720930233	0.074418604651163	0.151162790697674	0.202325581395349	0.248837209302326	0.186046511627907	0.03953488372093	0.023255813953488	0.002325581395349	0.002325581395349	0.006976744186047	0.002325581395349	0.002325581395349	0	0	0.004651162790698	0.004651162790698	0	0	0.002325581395349	0	0	0
bin0	654	0	0	0	0	0	0	0	0	0	0	0	0	0	0	0	0	0	0	0	0	0	0	0	0.002469135802469	0.004938271604938	0.044444444444444	0.08641975308642	0.135802469135802	0.202469135802469	0.234567901234568	0.175308641975309	0.049382716049383	0.02962962962963	0.007407407407407	0.002469135802469	0.007407407407407	0.004938271604938	0.002469135802469	0	0	0.004938271604938	0.002469135802469	0	0	0.002469135802469	0	0	0
bin0	655	0	0	0	0	0	0	0	0	0	0	0	0	0	0	0	0	0	0	0	0	0	0	0	0.004705882352941	0.007058823529412	0.044705882352941	0.082352941176471	0.136470588235294	0.209411764705882	0.230588235294118	0.185882352941176	0.049411764705882	0.014117647058824	0.004705882352941	0.002352941176471	0.009411764705882	0.002352941176471	0.002352941176471	0	0.002352941176471	0.004705882352941	0.004705882352941	0	0	0.002352941176471	0	0	0
bin0	656	0	0	0	0	0	0	0	0	0	0	0	0	0	0	0	0	0	0	0	0	0	0	0	0.005102040816327	0.00765306122449	0.030612244897959	0.076530612244898	0.147959183673469	0.191326530612245	0.255102040816327	0.176020408163265	0.045918367346939	0.028061224489796	0.005102040816327	0	0.00765306122449	0.005102040816327	0.002551020408163	0	0.002551020408163	0.005102040816327	0.002551020408163	0	0	0.002551020408163	0.002551020408163	0	0
bin0	657	0	0	0	0	0	0	0	0	0	0	0	0	0	0	0	0	0	0	0	0	0	0	0	0.002403846153846	0.004807692307692	0.036057692307692	0.086538461538462	0.151442307692308	0.1875	0.252403846153846	0.173076923076923	0.0625	0.009615384615385	0.002403846153846	0.002403846153846	0.007211538461538	0.009615384615385	0.002403846153846	0	0	0.004807692307692	0.002403846153846	0	0	0	0.002403846153846	0	0
bin0	658	0	0	0	0	0	0	0	0	0	0	0	0	0	0	0	0	0	0	0	0	0	0	0	0.004739336492891	0.004739336492891	0.023696682464455	0.066350710900474	0.14218009478673	0.194312796208531	0.270142180094787	0.182464454976303	0.054502369668246	0.02132701421801	0.004739336492891	0.004739336492891	0.004739336492891	0.004739336492891	0	0.004739336492891	0	0.004739336492891	0.004739336492891	0	0	0.002369668246446	0	0	0
bin0	659	0	0	0	0	0	0	0	0	0	0	0	0	0	0	0	0	0	0	0	0	0	0	0	0.005221932114883	0.005221932114883	0.031331592689295	0.075718015665796	0.14621409921671	0.201044386422977	0.240208877284595	0.180156657963446	0.067885117493473	0.013054830287206	0.002610966057441	0.005221932114883	0.007832898172324	0.005221932114883	0	0.002610966057441	0	0.005221932114883	0.002610966057441	0	0	0	0.002610966057441	0	0
bin0	660	0	0	0	0	0	0	0	0	0	0	0	0	0	0	0	0	0	0	0	0	0	0	0	0.007025761124122	0.002341920374707	0.042154566744731	0.103044496487119	0.142857142857143	0.189695550351288	0.238875878220141	0.17096018735363	0.053864168618267	0.021077283372365	0.002341920374707	0.002341920374707	0.007025761124122	0.004683840749415	0	0.002341920374707	0	0.004683840749415	0.002341920374707	0	0	0.002341920374707	0	0	0
bin0	661	0	0	0	0	0	0	0	0	0	0	0	0	0	0	0	0	0	0	0	0	0	0	0	0.004587155963303	0.002293577981651	0.025229357798165	0.080275229357798	0.144495412844037	0.201834862385321	0.236238532110092	0.185779816513761	0.068807339449541	0.022935779816514	0.002293577981651	0.002293577981651	0.006880733944954	0.004587155963303	0.002293577981651	0	0	0.004587155963303	0.002293577981651	0	0	0.002293577981651	0	0	0
bin0	662	0	0	0	0	0	0	0	0	0	0	0	0	0	0	0	0	0	0	0	0	0	0	0	0.00726392251816	0.00726392251816	0.029055690072639	0.087167070217918	0.147699757869249	0.198547215496368	0.256658595641647	0.162227602905569	0.060532687651332	0.019370460048426	0.002421307506053	0.002421307506053	0.004842615012107	0.004842615012107	0	0.002421307506053	0	0.002421307506053	0.002421307506053	0	0	0.002421307506053	0	0	0
bin0	663	0	0	0	0	0	0	0	0	0	0	0	0	0	0	0	0	0	0	0	0	0	0	0	0.004807692307692	0.004807692307692	0.026442307692308	0.079326923076923	0.15625	0.204326923076923	0.266826923076923	0.158653846153846	0.0625	0.007211538461538	0.002403846153846	0.002403846153846	0.004807692307692	0.004807692307692	0.002403846153846	0	0	0.004807692307692	0	0	0	0.004807692307692	0	0	0
bin0	664	0	0	0	0	0	0	0	0	0	0	0	0	0	0	0	0	0	0	0	0	0	0	0	0.004739336492891	0.004739336492891	0.026066350710901	0.090047393364929	0.137440758293839	0.18957345971564	0.255924170616114	0.191943127962085	0.052132701421801	0.011848341232228	0.002369668246446	0.002369668246446	0.007109004739336	0.009478672985782	0	0	0	0.004739336492891	0.004739336492891	0	0	0.002369668246446	0	0.002369668246446	0
bin0	665	0	0	0	0	0	0	0	0	0	0	0	0	0	0	0	0	0	0	0	0	0	0	0	0.002336448598131	0.004672897196262	0.042056074766355	0.070093457943925	0.144859813084112	0.214953271028037	0.233644859813084	0.186915887850467	0.046728971962617	0.016355140186916	0.002336448598131	0.004672897196262	0.007009345794393	0.004672897196262	0.002336448598131	0	0.004672897196262	0.002336448598131	0.002336448598131	0.002336448598131	0	0.004672897196262	0	0	0
bin0	666	0	0	0	0	0	0	0	0	0	0	0	0	0	0	0	0	0	0	0	0	0	0	0	0.002493765586035	0.00498753117207	0.024937655860349	0.077306733167082	0.144638403990025	0.194513715710723	0.244389027431421	0.177057356608479	0.074812967581047	0.019950124688279	0	0.007481296758105	0.00997506234414	0.00498753117207	0.002493765586035	0	0	0.002493765586035	0.002493765586035	0.002493765586035	0	0.002493765586035	0	0	0
bin0	667	0	0	0	0	0	0	0	0	0	0	0	0	0	0	0	0	0	0	0	0	0	0	0	0.002444987775061	0	0.024449877750611	0.083129584352078	0.149144254278729	0.205378973105134	0.26161369193154	0.166259168704156	0.056234718826406	0.02200488997555	0.002444987775061	0.002444987775061	0.007334963325183	0	0	0.002444987775061	0.002444987775061	0.004889975550122	0	0.002444987775061	0.002444987775061	0.002444987775061	0	0	0
bin0	668	0	0	0	0	0	0	0	0	0	0	0	0	0	0	0	0	0	0	0	0	0	0	0	0.002439024390244	0.002439024390244	0.036585365853659	0.070731707317073	0.141463414634146	0.236585365853659	0.229268292682927	0.165853658536585	0.060975609756098	0.019512195121951	0.002439024390244	0	0.007317073170732	0.007317073170732	0.004878048780488	0.002439024390244	0	0.002439024390244	0	0	0	0.004878048780488	0	0	0
bin0	669	0	0	0	0	0	0	0	0	0	0	0	0	0	0	0	0	0	0	0	0	0	0	0.002544529262087	0	0.005089058524173	0.040712468193384	0.078880407124682	0.142493638676845	0.211195928753181	0.236641221374046	0.173027989821883	0.05089058524173	0.020356234096692	0.002544529262087	0.002544529262087	0.00763358778626	0.002544529262087	0.005089058524173	0.002544529262087	0	0.002544529262087	0.00763358778626	0	0	0.005089058524173	0	0	0
bin0	670	0	0	0	0	0	0	0	0	0	0	0	0	0	0	0	0	0	0	0	0	0	0	0	0.004830917874396	0.009661835748792	0.028985507246377	0.077294685990338	0.142512077294686	0.181159420289855	0.272946859903382	0.164251207729469	0.050724637681159	0.021739130434783	0.002415458937198	0.004830917874396	0.01207729468599	0.007246376811594	0.004830917874396	0.002415458937198	0.002415458937198	0.004830917874396	0.002415458937198	0	0	0.002415458937198	0	0	0
bin0	671	0	0	0	0	0	0	0	0	0	0	0	0	0	0	0	0	0	0	0	0	0	0	0	0.002352941176471	0.004705882352941	0.04	0.082352941176471	0.145882352941176	0.2	0.232941176470588	0.188235294117647	0.056470588235294	0.018823529411765	0.002352941176471	0	0.007058823529412	0.004705882352941	0.004705882352941	0.002352941176471	0	0.004705882352941	0	0	0	0.002352941176471	0	0	0
bin0	672	0	0	0	0	0	0	0	0	0	0	0	0	0	0	0	0	0	0	0	0	0	0	0	0.002469135802469	0.007407407407407	0.041975308641975	0.061728395061728	0.150617283950617	0.232098765432099	0.239506172839506	0.167901234567901	0.041975308641975	0.014814814814815	0.002469135802469	0	0.007407407407407	0.004938271604938	0.004938271604938	0.004938271604938	0.002469135802469	0.004938271604938	0.004938271604938	0	0	0.002469135802469	0	0	0
bin0	673	0	0	0	0	0	0	0	0	0	0	0	0	0	0	0	0	0	0	0	0	0	0	0	0	0.005089058524173	0.033078880407125	0.076335877862595	0.165394402035623	0.206106870229008	0.251908396946565	0.16793893129771	0.045801526717557	0.015267175572519	0	0	0.010178117048346	0.002544529262087	0.002544529262087	0.005089058524173	0	0.005089058524173	0.002544529262087	0.002544529262087	0	0.002544529262087	0	0	0
bin0	674	0	0	0	0	0	0	0	0	0	0	0	0	0	0	0	0	0	0	0	0	0	0	0	0	0.005115089514067	0.028132992327366	0.076726342710997	0.148337595907928	0.202046035805627	0.232736572890026	0.194373401534527	0.061381074168798	0.023017902813299	0.002557544757033	0.002557544757033	0.0076726342711	0.002557544757033	0	0.002557544757033	0.002557544757033	0.005115089514067	0	0	0	0.002557544757033	0	0	0
bin0	675	0	0	0	0	0	0	0	0	0	0	0	0	0	0	0	0	0	0	0	0	0	0	0	0.005141388174807	0.005141388174807	0.02827763496144	0.082262210796915	0.15681233933162	0.200514138817481	0.246786632390745	0.187660668380463	0.041131105398458	0.007712082262211	0.002570694087404	0.005141388174807	0.007712082262211	0.005141388174807	0.005141388174807	0	0.002570694087404	0.005141388174807	0	0.002570694087404	0	0.002570694087404	0	0	0
bin0	676	0	0	0	0	0	0	0	0	0	0	0	0	0	0	0	0	0	0	0	0	0	0	0	0.002481389578164	0.002481389578164	0.034739454094293	0.081885856079405	0.146401985111663	0.213399503722084	0.253101736972705	0.166253101736973	0.037220843672457	0.027295285359802	0.004962779156328	0.002481389578164	0.004962779156328	0.002481389578164	0.002481389578164	0.007444168734491	0	0.004962779156328	0	0	0.002481389578164	0.002481389578164	0	0	0
bin0	677	0	0	0	0	0	0	0	0	0	0	0	0	0	0	0	0	0	0	0	0	0	0	0	0.00253164556962	0.005063291139241	0.025316455696203	0.073417721518987	0.124050632911392	0.207594936708861	0.240506329113924	0.192405063291139	0.060759493670886	0.027848101265823	0.007594936708861	0.00253164556962	0.007594936708861	0.005063291139241	0.005063291139241	0.00253164556962	0	0.005063291139241	0.00253164556962	0	0	0.00253164556962	0	0	0
bin0	678	0	0	0	0	0	0	0	0	0	0	0	0	0	0	0	0	0	0	0	0	0	0	0	0.004938271604938	0.004938271604938	0.039506172839506	0.071604938271605	0.133333333333333	0.192592592592593	0.264197530864198	0.180246913580247	0.059259259259259	0.014814814814815	0.002469135802469	0.002469135802469	0.007407407407407	0.004938271604938	0	0.004938271604938	0	0.004938271604938	0.002469135802469	0.002469135802469	0	0.002469135802469	0	0	0
bin0	679	0	0	0	0	0	0	0	0	0	0	0	0	0	0	0	0	0	0	0	0	0	0	0	0.002487562189055	0.004975124378109	0.034825870646766	0.08955223880597	0.131840796019901	0.201492537313433	0.248756218905473	0.174129353233831	0.04726368159204	0.017412935323383	0.004975124378109	0.004975124378109	0.009950248756219	0.004975124378109	0.002487562189055	0.004975124378109	0.002487562189055	0.004975124378109	0.004975124378109	0	0	0.002487562189055	0	0	0
bin0	680	0	0	0	0	0	0	0	0	0	0	0	0	0	0	0	0	0	0	0	0	0	0	0	0.002347417840376	0.004694835680751	0.042253521126761	0.068075117370892	0.164319248826291	0.18075117370892	0.251173708920188	0.171361502347418	0.053990610328639	0.025821596244132	0.002347417840376	0.002347417840376	0.007042253521127	0.004694835680751	0	0.002347417840376	0.004694835680751	0.004694835680751	0.002347417840376	0	0.002347417840376	0.002347417840376	0	0	0
bin0	681	0	0	0	0	0	0	0	0	0	0	0	0	0	0	0	0	0	0	0	0	0	0	0	0	0.007444168734491	0.029776674937965	0.076923076923077	0.146401985111663	0.196029776674938	0.248138957816377	0.181141439205955	0.057071960297767	0.022332506203474	0.004962779156328	0	0.007444168734491	0.004962779156328	0	0.004962779156328	0.002481389578164	0.004962779156328	0.002481389578164	0	0	0	0.002481389578164	0	0
bin0	682	0	0	0	0	0	0	0	0	0	0	0	0	0	0	0	0	0	0	0	0	0	0	0	0.002309468822171	0.004618937644342	0.030023094688222	0.083140877598152	0.124711316397229	0.224018475750577	0.226327944572748	0.184757505773672	0.062355658198614	0.023094688221709	0.002309468822171	0.002309468822171	0.009237875288684	0.004618937644342	0.002309468822171	0	0	0.004618937644342	0.004618937644342	0.002309468822171	0	0	0.002309468822171	0	0
bin0	683	0	0	0	0	0	0	0	0	0	0	0	0	0	0	0	0	0	0	0	0	0	0	0	0.004597701149425	0.006896551724138	0.03448275862069	0.082758620689655	0.140229885057471	0.211494252873563	0.24367816091954	0.170114942528736	0.048275862068966	0.027586206896552	0	0	0.006896551724138	0.004597701149425	0.002298850574713	0.006896551724138	0.002298850574713	0.002298850574713	0.002298850574713	0	0	0.002298850574713	0	0	0
bin0	684	0	0	0	0	0	0	0	0	0	0	0	0	0	0	0	0	0	0	0	0	0	0	0	0	0.004728132387707	0.030732860520095	0.096926713947991	0.134751773049645	0.184397163120567	0.269503546099291	0.184397163120567	0.049645390070922	0.018912529550827	0	0.002364066193853	0.004728132387707	0.00709219858156	0.002364066193853	0	0	0.004728132387707	0	0.002364066193853	0	0.002364066193853	0	0	0
bin0	685	0	0	0	0	0	0	0	0	0	0	0	0	0	0	0	0	0	0	0	0	0	0	0.002444987775061	0.004889975550122	0.004889975550122	0.039119804400978	0.085574572127139	0.132029339853301	0.176039119804401	0.249388753056235	0.19559902200489	0.051344743276284	0.017114914425428	0.002444987775061	0.002444987775061	0.007334963325183	0.007334963325183	0.004889975550122	0.002444987775061	0.002444987775061	0.007334963325183	0.002444987775061	0	0	0.002444987775061	0	0	0
bin0	686	0	0	0	0	0	0	0	0	0	0	0	0	0	0	0	0	0	0	0	0	0	0	0	0.002433090024331	0.004866180048662	0.031630170316302	0.08029197080292	0.13625304136253	0.177615571776156	0.277372262773723	0.177615571776156	0.05352798053528	0.02676399026764	0.002433090024331	0.002433090024331	0.007299270072993	0.002433090024331	0	0.004866180048662	0	0.004866180048662	0.002433090024331	0	0	0.004866180048662	0	0	0
bin0	687	0	0	0	0	0	0	0	0	0	0	0	0	0	0	0	0	0	0	0	0	0	0	0	0.002283105022831	0.002283105022831	0.036529680365297	0.068493150684932	0.136986301369863	0.210045662100457	0.246575342465753	0.175799086757991	0.057077625570776	0.029680365296804	0	0.004566210045662	0.009132420091324	0.002283105022831	0.004566210045662	0.002283105022831	0.002283105022831	0.004566210045662	0	0	0	0.002283105022831	0.002283105022831	0	0
bin0	688	0	0	0	0	0	0	0	0	0	0	0	0	0	0	0	0	0	0	0	0	0	0	0	0	0.011086474501109	0.028824833702883	0.082039911308204	0.150776053215078	0.210643015521064	0.263858093126386	0.148558758314856	0.066518847006652	0.008869179600887	0.002217294900222	0.002217294900222	0.002217294900222	0.004434589800443	0.004434589800443	0.002217294900222	0	0.006651884700665	0	0.002217294900222	0	0.002217294900222	0	0	0
bin0	689	0	0	0	0	0	0	0	0	0	0	0	0	0	0	0	0	0	0	0	0	0	0	0	0.002325581395349	0.004651162790698	0.030232558139535	0.076744186046512	0.148837209302326	0.195348837209302	0.244186046511628	0.174418604651163	0.06046511627907	0.02093023255814	0.002325581395349	0.002325581395349	0.011627906976744	0.006976744186047	0.002325581395349	0	0.002325581395349	0.004651162790698	0	0.002325581395349	0	0.002325581395349	0.002325581395349	0	0
bin0	690	0	0	0	0	0	0	0	0	0	0	0	0	0	0	0	0	0	0	0	0	0	0	0	0.004728132387707	0.004728132387707	0.042553191489362	0.070921985815603	0.156028368794326	0.208037825059102	0.222222222222222	0.179669030732861	0.049645390070922	0.023640661938534	0.004728132387707	0.004728132387707	0.00709219858156	0.00709219858156	0	0.002364066193853	0	0.004728132387707	0	0	0.002364066193853	0.002364066193853	0.002364066193853	0	0
bin0	691	0	0	0	0	0	0	0	0	0	0	0	0	0	0	0	0	0	0	0	0	0	0	0	0.004683840749415	0.004683840749415	0.039812646370023	0.072599531615925	0.133489461358314	0.217798594847775	0.245901639344262	0.156908665105386	0.067915690866511	0.018735362997658	0.002341920374707	0.004683840749415	0.009367681498829	0.004683840749415	0	0.002341920374707	0	0.002341920374707	0.004683840749415	0.002341920374707	0	0.002341920374707	0.002341920374707	0	0
bin0	692	0	0	0	0	0	0	0	0	0	0	0	0	0	0	0	0	0	0	0	0	0	0	0	0.002247191011236	0.006741573033708	0.035955056179775	0.058426966292135	0.143820224719101	0.217977528089888	0.224719101123595	0.193258426966292	0.058426966292135	0.02247191011236	0.002247191011236	0.008988764044944	0.006741573033708	0.006741573033708	0.002247191011236	0.002247191011236	0	0.002247191011236	0	0	0	0.002247191011236	0	0.002247191011236	0
bin0	693	0	0	0	0	0	0	0	0	0	0	0	0	0	0	0	0	0	0	0	0	0	0	0	0.00250626566416	0.005012531328321	0.042606516290727	0.112781954887218	0.145363408521303	0.195488721804511	0.235588972431078	0.180451127819549	0.032581453634085	0.017543859649123	0.00250626566416	0.00250626566416	0.007518796992481	0.00250626566416	0.00250626566416	0.00250626566416	0.00250626566416	0.00250626566416	0.00250626566416	0	0	0.00250626566416	0	0	0
bin0	694	0	0	0	0	0	0	0	0	0	0	0	0	0	0	0	0	0	0	0	0	0	0	0	0.002364066193853	0	0.042553191489362	0.078014184397163	0.144208037825059	0.215130023640662	0.224586288416076	0.177304964539007	0.054373522458629	0.023640661938534	0.004728132387707	0.004728132387707	0.009456264775414	0.00709219858156	0	0.002364066193853	0.002364066193853	0.002364066193853	0.002364066193853	0	0	0	0.002364066193853	0	0
bin0	695	0	0	0	0	0	0	0	0	0	0	0	0	0	0	0	0	0	0	0	0	0	0	0	0.002421307506053	0.004842615012107	0.026634382566586	0.084745762711864	0.13317191283293	0.225181598062954	0.254237288135593	0.169491525423729	0.048426150121065	0.01452784503632	0.004842615012107	0.004842615012107	0.00726392251816	0.002421307506053	0	0.004842615012107	0	0.002421307506053	0.002421307506053	0	0	0.00726392251816	0	0	0
bin0	696	0	0	0	0	0	0	0	0	0	0	0	0	0	0	0	0	0	0	0	0	0	0	0	0.002309468822171	0.004618937644342	0.034642032332564	0.083140877598152	0.145496535796767	0.200923787528868	0.267898383371824	0.166281755196305	0.041570438799076	0.020785219399538	0.002309468822171	0.004618937644342	0.006928406466513	0.004618937644342	0.002309468822171	0.004618937644342	0	0.002309468822171	0	0	0	0.002309468822171	0.002309468822171	0	0
bin0	697	0	0	0	0	0	0	0	0	0	0	0	0	0	0	0	0	0	0	0	0	0	0	0	0	0.005194805194805	0.033766233766234	0.05974025974026	0.150649350649351	0.205194805194805	0.277922077922078	0.155844155844156	0.049350649350649	0.023376623376623	0.002597402597403	0.002597402597403	0.012987012987013	0.005194805194805	0	0.002597402597403	0.002597402597403	0.002597402597403	0.005194805194805	0	0	0.002597402597403	0	0	0
bin0	698	0	0	0	0	0	0	0	0	0	0	0	0	0	0	0	0	0	0	0	0	0	0	0	0	0.004608294930876	0.027649769585254	0.073732718894009	0.152073732718894	0.209677419354839	0.255760368663594	0.175115207373272	0.046082949308756	0.023041474654378	0.002304147465438	0.002304147465438	0.006912442396313	0.006912442396313	0	0.004608294930876	0	0.002304147465438	0.004608294930876	0	0	0.002304147465438	0	0	0
bin0	699	0	0	0	0	0	0	0	0	0	0	0	0	0	0	0	0	0	0	0	0	0	0	0	0.009411764705882	0.011764705882353	0.030588235294118	0.065882352941177	0.150588235294118	0.209411764705882	0.24	0.181176470588235	0.044705882352941	0.023529411764706	0.002352941176471	0.002352941176471	0.007058823529412	0.004705882352941	0.002352941176471	0.002352941176471	0	0.002352941176471	0.002352941176471	0.002352941176471	0	0.002352941176471	0.002352941176471	0	0
bin0	700	0	0	0	0	0	0	0	0	0	0	0	0	0	0	0	0	0	0	0	0	0	0	0	0.002380952380952	0.011904761904762	0.028571428571429	0.085714285714286	0.128571428571429	0.197619047619048	0.261904761904762	0.169047619047619	0.054761904761905	0.028571428571429	0	0.002380952380952	0.00952380952381	0.007142857142857	0	0.002380952380952	0.002380952380952	0.004761904761905	0	0	0	0.002380952380952	0	0	0
bin0	701	0	0	0	0	0	0	0	0	0	0	0	0	0	0	0	0	0	0	0	0	0	0	0	0	0.00726392251816	0.033898305084746	0.084745762711864	0.135593220338983	0.203389830508475	0.24455205811138	0.164648910411622	0.058111380145279	0.026634382566586	0.002421307506053	0.002421307506053	0.009685230024213	0.002421307506053	0	0.002421307506053	0.004842615012107	0.004842615012107	0.00726392251816	0	0	0.002421307506053	0.002421307506053	0	0
bin0	702	0	0	0	0	0	0	0	0	0	0	0	0	0	0	0	0	0	0	0	0	0	0	0	0	0.007299270072993	0.043795620437956	0.085158150851582	0.138686131386861	0.194647201946472	0.272506082725061	0.172749391727494	0.034063260340633	0.017031630170316	0.004866180048662	0.004866180048662	0.007299270072993	0.004866180048662	0	0.007299270072993	0	0.002433090024331	0	0	0	0.002433090024331	0	0	0
bin0	703	0	0	0	0	0	0	0	0	0	0	0	0	0	0	0	0	0	0	0	0	0	0	0	0	0.004926108374384	0.039408866995074	0.08128078817734	0.150246305418719	0.197044334975369	0.251231527093596	0.17487684729064	0.039408866995074	0.029556650246305	0.002463054187192	0.004926108374384	0.007389162561576	0.004926108374384	0.002463054187192	0.002463054187192	0	0.002463054187192	0.002463054187192	0	0	0.002463054187192	0	0	0
bin0	704	0	0	0	0	0	0	0	0	0	0	0	0	0	0	0	0	0	0	0	0	0	0	0	0	0.002380952380952	0.033333333333333	0.078571428571429	0.171428571428571	0.226190476190476	0.211904761904762	0.15952380952381	0.054761904761905	0.026190476190476	0.002380952380952	0.007142857142857	0.00952380952381	0.004761904761905	0	0.002380952380952	0.002380952380952	0.002380952380952	0.002380952380952	0	0	0.002380952380952	0	0	0
bin0	705	0	0	0	0	0	0	0	0	0	0	0	0	0	0	0	0	0	0	0	0	0	0	0	0.004866180048662	0.004866180048662	0.034063260340633	0.068126520681265	0.148418491484185	0.214111922141119	0.253041362530414	0.175182481751825	0.046228710462287	0.014598540145985	0.009732360097324	0.004866180048662	0.009732360097324	0.004866180048662	0.002433090024331	0	0	0.002433090024331	0	0	0	0.002433090024331	0	0	0
bin0	706	0	0	0	0	0	0	0	0	0	0	0	0	0	0	0	0	0	0	0	0	0	0	0	0.004807692307692	0.012019230769231	0.028846153846154	0.069711538461539	0.151442307692308	0.180288461538462	0.278846153846154	0.168269230769231	0.045673076923077	0.026442307692308	0.002403846153846	0.002403846153846	0.007211538461538	0.004807692307692	0.004807692307692	0.002403846153846	0	0.004807692307692	0	0	0.002403846153846	0.002403846153846	0	0	0
bin0	707	0	0	0	0	0	0	0	0	0	0	0	0	0	0	0	0	0	0	0	0	0	0	0	0.005	0.0075	0.0225	0.085	0.15	0.2125	0.2375	0.1525	0.07	0.025	0.005	0.0025	0.0075	0.005	0.0025	0	0	0.0025	0	0.0025	0	0.0025	0	0.0025	0
bin0	708	0	0	0	0	0	0	0	0	0	0	0	0	0	0	0	0	0	0	0	0	0	0	0	0.002604166666667	0.0078125	0.026041666666667	0.080729166666667	0.135416666666667	0.216145833333333	0.2578125	0.158854166666667	0.059895833333333	0.018229166666667	0	0.005208333333333	0.0078125	0.0078125	0.002604166666667	0	0	0.005208333333333	0.002604166666667	0	0	0.002604166666667	0	0	0.002604166666667
bin0	709	0	0	0	0	0	0	0	0	0	0	0	0	0	0	0	0	0	0	0	0	0	0	0	0.002392344497608	0.011961722488038	0.038277511961723	0.078947368421053	0.150717703349282	0.186602870813397	0.27511961722488	0.160287081339713	0.052631578947368	0.016746411483254	0.004784688995215	0.002392344497608	0.007177033492823	0.004784688995215	0	0	0.002392344497608	0.002392344497608	0	0	0	0.002392344497608	0	0	0
bin0	710	0	0	0	0	0	0	0	0	0	0	0	0	0	0	0	0	0	0	0	0	0	0	0	0	0.004914004914005	0.034398034398034	0.078624078624079	0.12039312039312	0.194103194103194	0.275184275184275	0.181818181818182	0.049140049140049	0.02948402948403	0.002457002457002	0.007371007371007	0.007371007371007	0.002457002457002	0.002457002457002	0	0	0.004914004914005	0.002457002457002	0	0	0.002457002457002	0	0	0
bin0	711	0	0	0	0	0	0	0	0	0	0	0	0	0	0	0	0	0	0	0	0	0	0	0	0.005	0.0075	0.0325	0.0675	0.145	0.2	0.2325	0.195	0.0675	0.0125	0.0075	0.005	0.0075	0.0025	0	0	0.0025	0.0025	0	0	0.0025	0.0025	0.0025	0	0
bin0	712	0	0	0	0	0	0	0	0	0	0	0	0	0	0	0	0	0	0	0	0	0	0	0	0.002358490566038	0.007075471698113	0.033018867924528	0.080188679245283	0.148584905660377	0.214622641509434	0.22877358490566	0.188679245283019	0.054245283018868	0.016509433962264	0.002358490566038	0.002358490566038	0.007075471698113	0.004716981132075	0	0.002358490566038	0.002358490566038	0.002358490566038	0	0	0	0.002358490566038	0	0	0
bin0	713	0	0	0	0	0	0	0	0	0	0	0	0	0	0	0	0	0	0	0	0	0	0	0	0.002583979328165	0	0.031007751937985	0.090439276485788	0.167958656330749	0.178294573643411	0.263565891472868	0.167958656330749	0.054263565891473	0.018087855297158	0.002583979328165	0.002583979328165	0.007751937984496	0.005167958656331	0	0	0	0.002583979328165	0	0.002583979328165	0	0	0	0	0.002583979328165
bin0	714	0	0	0	0	0	0	0	0	0	0	0	0	0	0	0	0	0	0	0	0	0	0	0	0.002347417840376	0.002347417840376	0.035211267605634	0.072769953051643	0.15962441314554	0.2018779342723	0.262910798122066	0.145539906103286	0.053990610328639	0.023474178403756	0.004694835680751	0.004694835680751	0.007042253521127	0.004694835680751	0.004694835680751	0.004694835680751	0.002347417840376	0.002347417840376	0.002347417840376	0	0	0.002347417840376	0	0	0
bin0	715	0	0	0	0	0	0	0	0	0	0	0	0	0	0	0	0	0	0	0	0	0	0	0	0.002487562189055	0.007462686567164	0.027363184079602	0.084577114427861	0.151741293532338	0.186567164179104	0.246268656716418	0.176616915422886	0.049751243781095	0.034825870646766	0.004975124378109	0.004975124378109	0.007462686567164	0.002487562189055	0	0	0	0.004975124378109	0	0	0.004975124378109	0.002487562189055	0	0	0
bin0	716	0	0	0	0	0	0	0	0	0	0	0	0	0	0	0	0	0	0	0	0	0	0	0	0.004716981132075	0.002358490566038	0.040094339622642	0.077830188679245	0.150943396226415	0.212264150943396	0.22877358490566	0.172169811320755	0.054245283018868	0.018867924528302	0.007075471698113	0.007075471698113	0.007075471698113	0.002358490566038	0.002358490566038	0.002358490566038	0.002358490566038	0.002358490566038	0.002358490566038	0	0	0.002358490566038	0	0	0
bin0	717	0	0	0	0	0	0	0	0	0	0	0	0	0	0	0	0	0	0	0	0	0	0.002415458937198	0.002415458937198	0.002415458937198	0.004830917874396	0.033816425120773	0.082125603864734	0.123188405797101	0.227053140096618	0.241545893719807	0.159420289855072	0.06280193236715	0.026570048309179	0.002415458937198	0.002415458937198	0.007246376811594	0.004830917874396	0.002415458937198	0.002415458937198	0.002415458937198	0.002415458937198	0.002415458937198	0	0	0.002415458937198	0	0	0
bin0	718	0	0	0	0	0	0	0	0	0	0	0	0	0	0	0	0	0	0	0	0	0	0	0	0.0025	0.005	0.03	0.085	0.135	0.195	0.2575	0.185	0.0475	0.025	0.0025	0.005	0.0075	0.0025	0.0025	0	0.0025	0.005	0	0	0	0.005	0	0	0
bin0	719	0	0	0	0	0	0	0	0	0	0	0	0	0	0	0	0	0	0	0	0	0	0	0	0.00451467268623	0.006772009029345	0.027088036117382	0.074492099322799	0.133182844243792	0.227990970654628	0.243792325056433	0.173814898419865	0.060948081264108	0.011286681715576	0.00451467268623	0.00451467268623	0.006772009029345	0.00451467268623	0	0.002257336343115	0	0.006772009029345	0.002257336343115	0	0	0.002257336343115	0	0	0.002257336343115
bin0	720	0	0	0	0	0	0	0	0	0	0	0	0	0	0	0	0	0	0	0	0	0	0	0	0.004796163069544	0.004796163069544	0.047961630695444	0.083932853717026	0.13189448441247	0.184652278177458	0.220623501199041	0.18705035971223	0.074340527577938	0.019184652278178	0.004796163069544	0.004796163069544	0.007194244604317	0.002398081534772	0.002398081534772	0	0.002398081534772	0.004796163069544	0.002398081534772	0	0.002398081534772	0.002398081534772	0.004796163069544	0	0
bin0	721	0	0	0	0	0	0	0	0	0	0	0	0	0	0	0	0	0	0	0	0	0	0	0	0.005115089514067	0.005115089514067	0.040920716112532	0.092071611253197	0.127877237851662	0.219948849104859	0.230179028132992	0.173913043478261	0.056265984654732	0.0153452685422	0.005115089514067	0	0.010230179028133	0.0076726342711	0	0	0	0.002557544757033	0	0	0	0.002557544757033	0.005115089514067	0	0
bin0	722	0	0	0	0	0	0	0	0	0	0	0	0	0	0	0	0	0	0	0	0	0	0	0	0.002433090024331	0.002433090024331	0.034063260340633	0.055961070559611	0.13625304136253	0.21654501216545	0.267639902676399	0.175182481751825	0.058394160583942	0.019464720194647	0.004866180048662	0	0.007299270072993	0.004866180048662	0	0.002433090024331	0.004866180048662	0.002433090024331	0.002433090024331	0	0	0.002433090024331	0	0	0
bin0	723	0	0	0	0	0	0	0	0	0	0	0	0	0	0	0	0	0	0	0	0	0	0	0	0.002444987775061	0.004889975550122	0.029339853300734	0.085574572127139	0.149144254278729	0.202933985330073	0.244498777506112	0.17359413202934	0.061124694376528	0.02200488997555	0.002444987775061	0.002444987775061	0.007334963325183	0.004889975550122	0	0.002444987775061	0	0.002444987775061	0	0	0	0.002444987775061	0	0	0
bin0	724	0	0	0	0	0	0	0	0	0	0	0	0	0	0	0	0	0	0	0	0	0	0	0	0.002252252252252	0.004504504504505	0.042792792792793	0.072072072072072	0.141891891891892	0.220720720720721	0.236486486486486	0.166666666666667	0.058558558558559	0.018018018018018	0.006756756756757	0.002252252252252	0.009009009009009	0.002252252252252	0.002252252252252	0.002252252252252	0.002252252252252	0.002252252252252	0.004504504504505	0	0	0.002252252252252	0	0	0
bin0	725	0	0	0	0	0	0	0	0	0	0	0	0	0	0	0	0	0	0	0	0	0	0	0	0.007246376811594	0	0.033816425120773	0.070048309178744	0.13768115942029	0.234299516908213	0.243961352657005	0.161835748792271	0.060386473429952	0.01207729468599	0.004830917874396	0.002415458937198	0.007246376811594	0.004830917874396	0.007246376811594	0.002415458937198	0	0.002415458937198	0.004830917874396	0	0	0.002415458937198	0	0	0
bin0	726	0	0	0	0	0	0	0	0	0	0	0	0	0	0	0	0	0	0	0	0	0	0.002427184466019	0	0.002427184466019	0.002427184466019	0.04368932038835	0.077669902912621	0.143203883495146	0.20873786407767	0.240291262135922	0.172330097087379	0.063106796116505	0.016990291262136	0.004854368932039	0	0.007281553398058	0.004854368932039	0.002427184466019	0.002427184466019	0	0.002427184466019	0	0	0	0	0	0	0
bin0	727	0	0	0	0	0	0	0	0	0	0	0	0	0	0	0	0	0	0	0	0	0	0	0	0.004807692307692	0.007211538461538	0.028846153846154	0.069711538461539	0.134615384615385	0.233173076923077	0.245192307692308	0.177884615384615	0.038461538461539	0.014423076923077	0.004807692307692	0.004807692307692	0.012019230769231	0.004807692307692	0.002403846153846	0.002403846153846	0.002403846153846	0.007211538461538	0.002403846153846	0	0	0.002403846153846	0	0	0
bin0	728	0	0	0	0	0	0	0	0	0	0	0	0	0	0	0	0	0	0	0	0	0	0	0	0.007194244604317	0.002398081534772	0.028776978417266	0.074340527577938	0.141486810551559	0.201438848920863	0.251798561151079	0.177458033573141	0.064748201438849	0.02158273381295	0.007194244604317	0	0.007194244604317	0.002398081534772	0	0	0.002398081534772	0.004796163069544	0.002398081534772	0	0	0.002398081534772	0	0	0
bin0	729	0	0	0	0	0	0	0	0	0	0	0	0	0	0	0	0	0	0	0	0	0	0	0	0.002380952380952	0.007142857142857	0.030952380952381	0.080952380952381	0.154761904761905	0.178571428571429	0.242857142857143	0.180952380952381	0.064285714285714	0.019047619047619	0.004761904761905	0	0.007142857142857	0.004761904761905	0.00952380952381	0	0.002380952380952	0.004761904761905	0.002380952380952	0	0	0.002380952380952	0	0	0
bin0	730	0	0	0	0	0	0	0	0	0	0	0	0	0	0	0	0	0	0	0	0	0	0	0	0.002336448598131	0.004672897196262	0.035046728971963	0.079439252336449	0.142523364485981	0.203271028037383	0.247663551401869	0.175233644859813	0.046728971962617	0.021028037383178	0.002336448598131	0.002336448598131	0.007009345794393	0.007009345794393	0.002336448598131	0.002336448598131	0.002336448598131	0.007009345794393	0	0.002336448598131	0	0.002336448598131	0.002336448598131	0.002336448598131	0
bin0	731	0	0	0	0	0	0	0	0	0	0	0	0	0	0	0	0	0	0	0	0	0	0	0	0.00498753117207	0.00498753117207	0.037406483790524	0.067331670822943	0.139650872817955	0.189526184538653	0.296758104738155	0.154613466334165	0.044887780548628	0.019950124688279	0.00498753117207	0.002493765586035	0.00997506234414	0.007481296758105	0.002493765586035	0	0	0.00498753117207	0.002493765586035	0	0	0.002493765586035	0	0	0
bin0	732	0	0	0	0	0	0	0	0	0	0	0	0	0	0	0	0	0	0	0	0	0	0	0.002415458937198	0.004830917874396	0.004830917874396	0.033816425120773	0.072463768115942	0.157004830917874	0.229468599033816	0.236714975845411	0.159420289855072	0.055555555555556	0.014492753623188	0.002415458937198	0	0.007246376811594	0.004830917874396	0	0.002415458937198	0	0.004830917874396	0.002415458937198	0.002415458937198	0	0.002415458937198	0	0	0
bin0	733	0	0	0	0	0	0	0	0	0	0	0	0	0	0	0	0	0	0	0	0	0	0	0	0.00250626566416	0.00250626566416	0.037593984962406	0.085213032581454	0.132832080200501	0.208020050125313	0.24812030075188	0.180451127819549	0.055137844611529	0.015037593984962	0.00250626566416	0.00250626566416	0.005012531328321	0.007518796992481	0.00250626566416	0.00250626566416	0.00250626566416	0.005012531328321	0	0	0	0.00250626566416	0	0	0
bin0	734	0	0	0	0	0	0	0	0	0	0	0	0	0	0	0	0	0	0	0	0	0	0	0	0.002304147465438	0.004608294930876	0.046082949308756	0.092165898617512	0.142857142857143	0.209677419354839	0.225806451612903	0.161290322580645	0.046082949308756	0.02073732718894	0.004608294930876	0.006912442396313	0.009216589861751	0.009216589861751	0.002304147465438	0.002304147465438	0	0.004608294930876	0.002304147465438	0.002304147465438	0	0.002304147465438	0.002304147465438	0	0
bin0	735	0	0	0	0	0	0	0	0	0	0	0	0	0	0	0	0	0	0	0	0	0	0	0	0.004728132387707	0.004728132387707	0.037825059101655	0.07565011820331	0.134751773049645	0.234042553191489	0.229314420803783	0.184397163120567	0.042553191489362	0.009456264775414	0.00709219858156	0	0.00709219858156	0.00709219858156	0.00709219858156	0	0.002364066193853	0.00709219858156	0.002364066193853	0	0	0.002364066193853	0	0	0
bin0	736	0	0	0	0	0	0	0	0	0	0	0	0	0	0	0	0	0	0	0	0	0	0	0	0	0.009501187648456	0.03562945368171	0.087885985748219	0.135391923990499	0.204275534441805	0.235154394299287	0.190023752969121	0.045130641330166	0.02375296912114	0.002375296912114	0.002375296912114	0.007125890736342	0.004750593824228	0.004750593824228	0.002375296912114	0	0.002375296912114	0.002375296912114	0.002375296912114	0	0.002375296912114	0	0	0
bin0	737	0	0	0	0	0	0	0	0	0	0	0	0	0	0	0	0	0	0	0	0	0	0	0	0.002409638554217	0.007228915662651	0.040963855421687	0.079518072289157	0.156626506024096	0.224096385542169	0.24578313253012	0.137349397590361	0.057831325301205	0.019277108433735	0	0.002409638554217	0.007228915662651	0.007228915662651	0.002409638554217	0	0	0.002409638554217	0	0.004819277108434	0	0.002409638554217	0	0	0
bin0	738	0	0	0	0	0	0	0	0	0	0	0	0	0	0	0	0	0	0	0	0	0	0	0	0.005102040816327	0.002551020408163	0.028061224489796	0.091836734693878	0.122448979591837	0.193877551020408	0.255102040816327	0.198979591836735	0.056122448979592	0.012755102040816	0.005102040816327	0.00765306122449	0.00765306122449	0.005102040816327	0	0	0	0.005102040816327	0	0	0	0.002551020408163	0	0	0
bin0	739	0	0	0	0	0	0	0	0	0	0	0	0	0	0	0	0	0	0	0	0	0	0	0	0.002433090024331	0.002433090024331	0.031630170316302	0.092457420924574	0.165450121654501	0.184914841849148	0.24330900243309	0.172749391727494	0.051094890510949	0.021897810218978	0.002433090024331	0.004866180048662	0.007299270072993	0.004866180048662	0	0	0	0.004866180048662	0	0	0	0.002433090024331	0	0	0
bin0	740	0	0	0	0	0	0	0	0	0	0	0	0	0	0	0	0	0	0	0	0	0	0	0	0.002358490566038	0.004716981132075	0.030660377358491	0.075471698113208	0.134433962264151	0.209905660377358	0.247641509433962	0.165094339622642	0.075471698113208	0.014150943396226	0.007075471698113	0.004716981132075	0.007075471698113	0.004716981132075	0.004716981132075	0	0	0.004716981132075	0.002358490566038	0	0	0.004716981132075	0	0	0
bin0	741	0	0	0	0	0	0	0	0	0	0	0	0	0	0	0	0	0	0	0	0	0	0	0	0.002375296912114	0.004750593824228	0.045130641330166	0.076009501187649	0.147268408551069	0.197149643705463	0.256532066508314	0.175771971496437	0.049881235154394	0.016627078384798	0.002375296912114	0.002375296912114	0.007125890736342	0.004750593824228	0	0	0	0.004750593824228	0.002375296912114	0.002375296912114	0	0.002375296912114	0	0	0
bin0	742	0	0	0	0	0	0	0	0	0	0	0	0	0	0	0	0	0	0	0	0	0	0.002369668246446	0	0.002369668246446	0.004739336492891	0.042654028436019	0.068720379146919	0.154028436018957	0.194312796208531	0.255924170616114	0.146919431279621	0.052132701421801	0.035545023696683	0.004739336492891	0.004739336492891	0.009478672985782	0.007109004739336	0	0	0.002369668246446	0.002369668246446	0.007109004739336	0	0	0.002369668246446	0	0	0
bin0	743	0	0	0	0	0	0	0	0	0	0	0	0	0	0	0	0	0	0	0	0	0	0	0	0	0.004683840749415	0.030444964871194	0.074941451990632	0.147540983606557	0.213114754098361	0.259953161592506	0.152224824355972	0.058548009367682	0.030444964871194	0.002341920374707	0.002341920374707	0.007025761124122	0.002341920374707	0	0	0.002341920374707	0.004683840749415	0.004683840749415	0	0	0.002341920374707	0	0	0
bin0	744	0	0	0	0	0	0	0	0	0	0	0	0	0	0	0	0	0	0	0	0	0	0	0	0	0	0.036553524804178	0.060052219321149	0.161879895561358	0.190600522193211	0.268929503916449	0.169712793733681	0.044386422976501	0.026109660574413	0.002610966057441	0.005221932114883	0.007832898172324	0.005221932114883	0	0.002610966057441	0.002610966057441	0.002610966057441	0.002610966057441	0.002610966057441	0	0.002610966057441	0.002610966057441	0	0
bin0	745	0	0	0	0	0	0	0	0	0	0	0	0	0	0	0	0	0	0	0	0	0	0	0	0.002369668246446	0.002369668246446	0.035545023696683	0.071090047393365	0.158767772511848	0.208530805687204	0.251184834123223	0.172985781990521	0.049763033175356	0.011848341232228	0.004739336492891	0.002369668246446	0.009478672985782	0.004739336492891	0	0	0.002369668246446	0.004739336492891	0.002369668246446	0.002369668246446	0	0.002369668246446	0	0	0
bin0	746	0	0	0	0	0	0	0	0	0	0	0	0	0	0	0	0	0	0	0	0	0	0	0	0.002433090024331	0.002433090024331	0.031630170316302	0.082725060827251	0.138686131386861	0.197080291970803	0.262773722627737	0.172749391727494	0.05352798053528	0.017031630170316	0.004866180048662	0.002433090024331	0.012165450121655	0.004866180048662	0	0	0.002433090024331	0.004866180048662	0.004866180048662	0	0	0.002433090024331	0	0	0
bin0	747	0	0	0	0	0	0	0	0	0	0	0	0	0	0	0	0	0	0	0	0	0	0	0	0.004597701149425	0.002298850574713	0.036781609195402	0.082758620689655	0.144827586206897	0.211494252873563	0.232183908045977	0.172413793103448	0.055172413793103	0.018390804597701	0.004597701149425	0	0.009195402298851	0.006896551724138	0.004597701149425	0.002298850574713	0.002298850574713	0.002298850574713	0.004597701149425	0	0	0.002298850574713	0	0	0
bin0	748	0	0	0	0	0	0	0	0	0	0	0	0	0	0	0	0	0	0	0	0	0	0	0	0.004796163069544	0.007194244604317	0.045563549160672	0.069544364508393	0.163069544364508	0.213429256594724	0.225419664268585	0.177458033573141	0.050359712230216	0.014388489208633	0.002398081534772	0.002398081534772	0.007194244604317	0.004796163069544	0	0	0	0.004796163069544	0	0.002398081534772	0	0.004796163069544	0	0	0
bin0	749	0	0	0	0	0	0	0	0	0	0	0	0	0	0	0	0	0	0	0	0	0	0	0	0.005063291139241	0.007594936708861	0.027848101265823	0.075949367088608	0.139240506329114	0.210126582278481	0.250632911392405	0.169620253164557	0.060759493670886	0.022784810126582	0.00253164556962	0	0.005063291139241	0.005063291139241	0.00253164556962	0.00253164556962	0	0.005063291139241	0	0.00253164556962	0	0.00253164556962	0	0.00253164556962	0
bin0	750	0	0	0	0	0	0	0	0	0	0	0	0	0	0	0	0	0	0	0	0	0	0	0	0.005012531328321	0.005012531328321	0.040100250626566	0.075187969924812	0.155388471177945	0.205513784461153	0.235588972431078	0.172932330827068	0.057644110275689	0.020050125313283	0.00250626566416	0.005012531328321	0.010025062656642	0.00250626566416	0	0.00250626566416	0	0.00250626566416	0	0	0	0.00250626566416	0	0	0
bin0	751	0	0	0	0	0	0	0	0	0	0	0	0	0	0	0	0	0	0	0	0	0	0	0	0	0.007075471698113	0.040094339622642	0.068396226415094	0.158018867924528	0.219339622641509	0.22877358490566	0.172169811320755	0.049528301886793	0.018867924528302	0.002358490566038	0.002358490566038	0.007075471698113	0.007075471698113	0.002358490566038	0.004716981132075	0.002358490566038	0.004716981132075	0.002358490566038	0	0	0.002358490566038	0	0	0
bin0	752	0	0	0	0	0	0	0	0	0	0	0	0	0	0	0	0	0	0	0	0	0	0	0	0.002457002457002	0.007371007371007	0.02948402948403	0.085995085995086	0.152334152334152	0.199017199017199	0.228501228501229	0.181818181818182	0.056511056511057	0.017199017199017	0.002457002457002	0.00982800982801	0.007371007371007	0.00982800982801	0	0	0	0.002457002457002	0	0	0.002457002457002	0.002457002457002	0.002457002457002	0	0
bin0	753	0	0	0	0	0	0	0	0	0	0	0	0	0	0	0	0	0	0	0	0	0	0	0	0.0025	0.005	0.035	0.08	0.1325	0.215	0.2575	0.175	0.05	0.02	0.0025	0.0025	0.005	0.005	0	0.0025	0	0.005	0.0025	0	0	0.0025	0	0	0
bin0	754	0	0	0	0	0	0	0	0	0	0	0	0	0	0	0	0	0	0	0	0	0	0	0	0.002415458937198	0.002415458937198	0.028985507246377	0.082125603864734	0.135265700483092	0.217391304347826	0.258454106280193	0.164251207729469	0.057971014492754	0.019323671497585	0	0.002415458937198	0.004830917874396	0.004830917874396	0.002415458937198	0.004830917874396	0.004830917874396	0.004830917874396	0	0	0	0.002415458937198	0	0	0
bin0	755	0	0	0	0	0	0	0	0	0	0	0	0	0	0	0	0	0	0	0	0	0	0	0	0	0.002341920374707	0.035128805620609	0.086651053864169	0.138173302107728	0.210772833723653	0.257611241217799	0.175644028103044	0.056206088992974	0.011709601873536	0.002341920374707	0.002341920374707	0.007025761124122	0.004683840749415	0	0	0.002341920374707	0.002341920374707	0.002341920374707	0	0	0.002341920374707	0	0	0
bin0	756	0	0	0	0	0	0	0	0	0	0	0	0	0	0	0	0	0	0	0	0	0	0	0	0.002525252525253	0.002525252525253	0.037878787878788	0.073232323232323	0.151515151515152	0.191919191919192	0.25	0.176767676767677	0.053030303030303	0.022727272727273	0.005050505050505	0.002525252525253	0.007575757575758	0.005050505050505	0	0.005050505050505	0	0.007575757575758	0.002525252525253	0.002525252525253	0	0	0	0	0
bin0	757	0	0	0	0	0	0	0	0	0	0	0	0	0	0	0	0	0	0	0	0	0	0	0	0	0.002325581395349	0.030232558139535	0.067441860465116	0.16046511627907	0.195348837209302	0.227906976744186	0.181395348837209	0.067441860465116	0.027906976744186	0.004651162790698	0.004651162790698	0.006976744186047	0.006976744186047	0.002325581395349	0.002325581395349	0	0.004651162790698	0.004651162790698	0	0	0.002325581395349	0	0	0
bin0	758	0	0	0	0	0	0	0	0	0	0	0	0	0	0	0	0	0	0	0	0	0	0	0	0.002518891687657	0.002518891687657	0.030226700251889	0.07808564231738	0.158690176322418	0.173803526448363	0.27455919395466	0.163727959697733	0.070528967254408	0.007556675062972	0.005037783375315	0.002518891687657	0.007556675062972	0.005037783375315	0.005037783375315	0.002518891687657	0.002518891687657	0.002518891687657	0.002518891687657	0	0	0.002518891687657	0	0	0
bin0	759	0	0	0	0	0	0	0	0	0	0	0	0	0	0	0	0	0	0	0	0	0	0	0	0.004784688995215	0.002392344497608	0.033492822966507	0.08133971291866	0.126794258373206	0.205741626794258	0.279904306220096	0.169856459330144	0.045454545454546	0.019138755980861	0.002392344497608	0.004784688995215	0.007177033492823	0.004784688995215	0.002392344497608	0.002392344497608	0	0.002392344497608	0.002392344497608	0	0	0.002392344497608	0	0	0
bin0	760	0	0	0	0	0	0	0	0	0	0	0	0	0	0	0	0	0	0	0	0	0	0	0	0.005037783375315	0.005037783375315	0.035264483627204	0.083123425692695	0.130982367758186	0.221662468513854	0.236775818639798	0.173803526448363	0.050377833753149	0.020151133501259	0.002518891687657	0	0.01007556675063	0.005037783375315	0	0.005037783375315	0.002518891687657	0.002518891687657	0.002518891687657	0	0	0.007556675062972	0	0	0
bin0	761	0	0	0	0	0	0	0	0	0	0	0	0	0	0	0	0	0	0	0	0	0	0	0	0.002433090024331	0.004866180048662	0.036496350364964	0.08029197080292	0.13625304136253	0.221411192214112	0.253041362530414	0.165450121654501	0.043795620437956	0.019464720194647	0.002433090024331	0.004866180048662	0.009732360097324	0.004866180048662	0.004866180048662	0.002433090024331	0	0.004866180048662	0	0	0	0.002433090024331	0	0	0
bin0	762	0	0	0	0	0	0	0	0	0	0	0	0	0	0	0	0	0	0	0	0	0	0	0	0.002439024390244	0.002439024390244	0.029268292682927	0.078048780487805	0.141463414634146	0.202439024390244	0.234146341463415	0.197560975609756	0.051219512195122	0.024390243902439	0.002439024390244	0.004878048780488	0.007317073170732	0.002439024390244	0.002439024390244	0.002439024390244	0.002439024390244	0.007317073170732	0.002439024390244	0	0	0.002439024390244	0	0	0
bin0	763	0	0	0	0	0	0	0	0	0	0	0	0	0	0	0	0	0	0	0	0	0	0	0	0.002403846153846	0.007211538461538	0.033653846153846	0.060096153846154	0.153846153846154	0.189903846153846	0.259615384615385	0.175480769230769	0.0625	0.024038461538462	0.002403846153846	0.002403846153846	0.004807692307692	0.004807692307692	0.004807692307692	0.002403846153846	0	0.002403846153846	0.004807692307692	0	0	0.002403846153846	0	0	0
bin0	764	0	0	0	0	0	0	0	0	0	0	0	0	0	0	0	0	0	0	0	0	0	0	0	0.002304147465438	0.006912442396313	0.032258064516129	0.069124423963134	0.140552995391705	0.207373271889401	0.23963133640553	0.193548387096774	0.048387096774194	0.018433179723502	0.004608294930876	0.006912442396313	0.004608294930876	0.006912442396313	0.002304147465438	0.002304147465438	0.002304147465438	0.004608294930876	0	0.002304147465438	0	0.002304147465438	0	0	0
bin0	765	0	0	0	0	0	0	0	0	0	0	0	0	0	0	0	0	0	0	0	0	0	0	0	0.004597701149425	0.004597701149425	0.03448275862069	0.068965517241379	0.144827586206897	0.197701149425287	0.257471264367816	0.160919540229885	0.057471264367816	0.027586206896552	0.002298850574713	0.002298850574713	0.009195402298851	0.006896551724138	0	0	0	0.006896551724138	0.006896551724138	0	0.002298850574713	0.002298850574713	0.002298850574713	0	0
bin0	766	0	0	0	0	0	0	0	0	0	0	0	0	0	0	0	0	0	0	0	0	0	0	0	0.002493765586035	0.00498753117207	0.034912718204489	0.079800498753117	0.14214463840399	0.179551122194514	0.27930174563591	0.15211970074813	0.062344139650873	0.032418952618454	0.002493765586035	0.002493765586035	0.00498753117207	0.00498753117207	0	0.002493765586035	0	0.002493765586035	0.002493765586035	0.002493765586035	0	0.002493765586035	0.002493765586035	0	0
bin0	767	0	0	0	0	0	0	0	0	0	0	0	0	0	0	0	0	0	0	0	0	0	0	0	0.002352941176471	0.007058823529412	0.037647058823529	0.070588235294118	0.148235294117647	0.204705882352941	0.24	0.185882352941176	0.044705882352941	0.016470588235294	0.007058823529412	0.004705882352941	0.007058823529412	0.004705882352941	0.002352941176471	0.002352941176471	0.002352941176471	0.002352941176471	0.004705882352941	0	0	0.002352941176471	0.002352941176471	0	0
bin0	768	0	0	0	0	0	0	0	0	0	0	0	0	0	0	0	0	0	0	0	0	0	0	0	0.002320185614849	0.009280742459397	0.030162412993039	0.081206496519722	0.155452436194896	0.211136890951276	0.266821345707657	0.148491879350348	0.044083526682135	0.023201856148492	0.006960556844548	0.002320185614849	0.002320185614849	0.004640371229698	0.002320185614849	0	0.002320185614849	0.002320185614849	0	0	0	0.002320185614849	0	0	0
bin0	769	0	0	0	0	0	0	0	0	0	0	0	0	0	0	0	0	0	0	0	0	0	0	0.002439024390244	0	0.007317073170732	0.046341463414634	0.070731707317073	0.163414634146341	0.197560975609756	0.24390243902439	0.165853658536585	0.058536585365854	0.009756097560976	0.002439024390244	0.002439024390244	0.007317073170732	0.007317073170732	0	0	0.004878048780488	0.002439024390244	0.002439024390244	0	0.002439024390244	0.002439024390244	0	0	0
bin0	770	0	0	0	0	0	0	0	0	0	0	0	0	0	0	0	0	0	0	0	0	0	0	0	0.002293577981651	0.002293577981651	0.029816513761468	0.073394495412844	0.153669724770642	0.208715596330275	0.245412844036697	0.176605504587156	0.041284403669725	0.025229357798165	0.002293577981651	0.004587155963303	0.011467889908257	0.004587155963303	0.002293577981651	0.002293577981651	0.002293577981651	0.004587155963303	0.002293577981651	0	0.002293577981651	0.002293577981651	0	0	0
bin0	771	0	0	0	0	0	0	0	0	0	0	0	0	0	0	0	0	0	0	0	0	0	0	0	0.002392344497608	0.004784688995215	0.033492822966507	0.074162679425837	0.145933014354067	0.19377990430622	0.279904306220096	0.15311004784689	0.050239234449761	0.026315789473684	0.007177033492823	0.004784688995215	0.007177033492823	0.004784688995215	0.002392344497608	0	0	0.004784688995215	0.002392344497608	0	0	0.002392344497608	0	0	0
bin0	772	0	0	0	0	0	0	0	0	0	0	0	0	0	0	0	0	0	0	0	0	0	0	0	0.002247191011236	0.002247191011236	0.033707865168539	0.051685393258427	0.148314606741573	0.204494382022472	0.247191011235955	0.18876404494382	0.060674157303371	0.026966292134832	0.004494382022472	0.002247191011236	0.008988764044944	0.002247191011236	0	0	0.002247191011236	0.004494382022472	0.002247191011236	0	0.002247191011236	0.002247191011236	0.002247191011236	0	0
bin0	773	0	0	0	0	0	0	0	0	0	0	0	0	0	0	0	0	0	0	0	0	0	0	0	0.004784688995215	0.007177033492823	0.0311004784689	0.069377990430622	0.138755980861244	0.208133971291866	0.253588516746411	0.174641148325359	0.052631578947368	0.026315789473684	0.002392344497608	0.002392344497608	0.007177033492823	0.004784688995215	0.002392344497608	0.002392344497608	0	0.004784688995215	0	0	0	0.002392344497608	0.002392344497608	0	0
bin0	774	0	0	0	0	0	0	0	0	0	0	0	0	0	0	0	0	0	0	0	0	0	0	0	0.002252252252252	0.009009009009009	0.04954954954955	0.067567567567568	0.135135135135135	0.218468468468468	0.234234234234234	0.202702702702703	0.045045045045045	0.011261261261261	0.002252252252252	0	0.006756756756757	0.004504504504505	0	0.002252252252252	0	0.004504504504505	0.002252252252252	0	0	0.002252252252252	0	0	0
bin0	775	0	0	0	0	0	0	0	0	0	0	0	0	0	0	0	0	0	0	0	0	0	0	0	0.002347417840376	0.009389671361502	0.053990610328639	0.077464788732394	0.13849765258216	0.190140845070423	0.246478873239437	0.169014084507042	0.056338028169014	0.023474178403756	0	0.002347417840376	0.007042253521127	0.007042253521127	0	0.002347417840376	0	0.004694835680751	0.004694835680751	0	0	0.002347417840376	0.002347417840376	0	0
bin0	776	0	0	0	0	0	0	0	0	0	0	0	0	0	0	0	0	0	0	0	0	0	0	0	0.004716981132075	0.004716981132075	0.025943396226415	0.080188679245283	0.14622641509434	0.209905660377358	0.240566037735849	0.179245283018868	0.061320754716981	0.02122641509434	0.004716981132075	0	0.007075471698113	0.004716981132075	0	0	0	0.004716981132075	0.002358490566038	0	0	0.002358490566038	0	0	0
bin0	777	0	0	0	0	0	0	0	0	0	0	0	0	0	0	0	0	0	0	0	0	0	0	0	0.004672897196262	0.009345794392523	0.035046728971963	0.063084112149533	0.154205607476636	0.19392523364486	0.240654205607477	0.184579439252336	0.060747663551402	0.011682242990654	0.009345794392523	0.004672897196262	0.007009345794393	0.004672897196262	0.002336448598131	0.002336448598131	0	0.004672897196262	0.002336448598131	0	0	0.004672897196262	0	0	0
bin0	778	0	0	0	0	0	0	0	0	0	0	0	0	0	0	0	0	0	0	0	0	0	0	0	0.004926108374384	0.007389162561576	0.039408866995074	0.071428571428571	0.142857142857143	0.20935960591133	0.246305418719212	0.179802955665025	0.054187192118227	0.017241379310345	0.002463054187192	0.002463054187192	0.007389162561576	0.004926108374384	0.002463054187192	0	0	0.004926108374384	0.002463054187192	0	0	0	0	0	0
bin0	779	0	0	0	0	0	0	0	0	0	0	0	0	0	0	0	0	0	0	0	0	0	0	0	0.007246376811594	0.004830917874396	0.038647342995169	0.055555555555556	0.14975845410628	0.193236714975845	0.263285024154589	0.166666666666667	0.060386473429952	0.021739130434783	0.007246376811594	0.002415458937198	0.007246376811594	0.004830917874396	0.002415458937198	0	0	0.004830917874396	0.002415458937198	0.002415458937198	0.002415458937198	0.002415458937198	0	0	0
bin0	780	0	0	0	0	0	0	0	0	0	0	0	0	0	0	0	0	0	0	0	0	0	0	0	0.002481389578164	0.004962779156328	0.049627791563275	0.084367245657568	0.126550868486352	0.183622828784119	0.250620347394541	0.196029776674938	0.047146401985112	0.014888337468983	0.002481389578164	0.002481389578164	0.007444168734491	0.002481389578164	0.002481389578164	0	0	0.004962779156328	0.002481389578164	0	0	0.002481389578164	0.004962779156328	0	0
bin0	781	0	0	0	0	0	0	0	0	0	0	0	0	0	0	0	0	0	0	0	0	0	0	0	0	0.007159904534606	0.033412887828162	0.083532219570406	0.13126491646778	0.198090692124105	0.255369928400955	0.176610978520286	0.064439140811456	0.026252983293556	0	0.002386634844869	0.004773269689737	0.004773269689737	0.002386634844869	0.002386634844869	0	0.004773269689737	0	0	0	0.002386634844869	0	0	0
bin0	782	0	0	0	0	0	0	0	0	0	0	0	0	0	0	0	0	0	0	0	0	0	0	0	0.004842615012107	0.009685230024213	0.033898305084746	0.067796610169492	0.152542372881356	0.203389830508475	0.234866828087167	0.196125907990315	0.053268765133172	0.016949152542373	0.002421307506053	0.002421307506053	0.004842615012107	0.004842615012107	0	0.002421307506053	0	0.004842615012107	0.002421307506053	0	0	0.002421307506053	0	0	0
bin0	783	0	0	0	0	0	0	0	0	0	0	0	0	0	0	0	0	0	0	0	0	0	0	0	0.004640371229698	0.006960556844548	0.034802784222738	0.078886310904872	0.118329466357309	0.225058004640371	0.255220417633411	0.187935034802784	0.046403712296984	0.020881670533643	0.002320185614849	0.002320185614849	0.004640371229698	0.004640371229698	0	0	0	0.004640371229698	0	0	0	0.002320185614849	0	0	0
bin0	784	0	0	0	0	0	0	0	0	0	0	0	0	0	0	0	0	0	0	0	0	0	0	0	0.007594936708861	0.005063291139241	0.032911392405063	0.088607594936709	0.124050632911392	0.210126582278481	0.263291139240506	0.159493670886076	0.055696202531646	0.017721518987342	0.007594936708861	0	0.005063291139241	0.007594936708861	0	0	0.00253164556962	0.005063291139241	0.00253164556962	0	0	0.00253164556962	0.00253164556962	0	0
bin0	785	0	0	0	0	0	0	0	0	0	0	0	0	0	0	0	0	0	0	0	0	0	0	0	0.002222222222222	0.004444444444444	0.033333333333333	0.084444444444444	0.124444444444444	0.22	0.248888888888889	0.175555555555556	0.051111111111111	0.02	0.002222222222222	0.002222222222222	0.004444444444444	0.004444444444444	0.002222222222222	0.002222222222222	0.002222222222222	0.008888888888889	0.002222222222222	0	0.002222222222222	0.002222222222222	0	0	0
bin0	786	0	0	0	0	0	0	0	0	0	0	0	0	0	0	0	0	0	0	0	0	0	0	0	0	0.006666666666667	0.035555555555556	0.095555555555556	0.144444444444444	0.188888888888889	0.226666666666667	0.195555555555556	0.062222222222222	0.011111111111111	0.002222222222222	0.006666666666667	0.006666666666667	0.004444444444444	0.004444444444444	0.002222222222222	0	0.004444444444444	0	0	0	0.002222222222222	0	0	0
bin0	787	0	0	0	0	0	0	0	0	0	0	0	0	0	0	0	0	0	0	0	0	0	0	0	0.007009345794393	0.002336448598131	0.032710280373832	0.079439252336449	0.128504672897196	0.207943925233645	0.266355140186916	0.16588785046729	0.051401869158879	0.014018691588785	0.004672897196262	0.004672897196262	0.011682242990654	0.007009345794393	0.002336448598131	0	0	0.004672897196262	0.002336448598131	0.002336448598131	0	0.002336448598131	0.002336448598131	0	0
bin0	788	0	0	0	0	0	0	0	0	0	0	0	0	0	0	0	0	0	0	0	0	0	0	0	0.00451467268623	0.006772009029345	0.038374717832957	0.076749435665914	0.142212189616253	0.200902934537246	0.241534988713318	0.173814898419865	0.065462753950339	0.015801354401806	0.00451467268623	0.00451467268623	0.006772009029345	0.002257336343115	0	0.002257336343115	0	0.00451467268623	0.002257336343115	0.00451467268623	0	0.002257336343115	0	0	0
bin0	789	0	0	0	0	0	0	0	0	0	0	0	0	0	0	0	0	0	0	0	0	0	0	0	0.004424778761062	0.004424778761062	0.035398230088496	0.066371681415929	0.163716814159292	0.201327433628319	0.230088495575221	0.174778761061947	0.059734513274336	0.019911504424779	0.004424778761062	0.002212389380531	0.006637168141593	0.004424778761062	0.002212389380531	0	0	0.004424778761062	0.002212389380531	0.002212389380531	0.004424778761062	0.004424778761062	0.002212389380531	0	0
bin0	790	0	0	0	0	0	0	0	0	0	0	0	0	0	0	0	0	0	0	0	0	0	0	0	0	0.006976744186047	0.030232558139535	0.079069767441861	0.153488372093023	0.206976744186047	0.244186046511628	0.174418604651163	0.053488372093023	0.02093023255814	0.002325581395349	0	0.006976744186047	0.004651162790698	0.002325581395349	0	0.002325581395349	0.004651162790698	0.002325581395349	0.002325581395349	0.002325581395349	0	0	0	0
bin0	791	0	0	0	0	0	0	0	0	0	0	0	0	0	0	0	0	0	0	0	0	0	0	0	0.00462962962963	0.00462962962963	0.034722222222222	0.064814814814815	0.152777777777778	0.199074074074074	0.243055555555556	0.18287037037037	0.0625	0.025462962962963	0	0.00462962962963	0.006944444444444	0.00462962962963	0.002314814814815	0.002314814814815	0	0.00462962962963	0	0	0	0	0	0	0
bin0	792	0	0	0	0	0	0	0	0	0	0	0	0	0	0	0	0	0	0	0	0	0	0	0	0.007481296758105	0.002493765586035	0.032418952618454	0.072319201995013	0.1571072319202	0.189526184538653	0.239401496259352	0.179551122194514	0.069825436408978	0.01496259351621	0.002493765586035	0	0.00997506234414	0.007481296758105	0.002493765586035	0.002493765586035	0	0.00498753117207	0	0.002493765586035	0	0.002493765586035	0	0	0
bin0	793	0	0	0	0	0	0	0	0	0	0	0	0	0	0	0	0	0	0	0	0	0	0	0	0.002518891687657	0.002518891687657	0.027707808564232	0.075566750629723	0.148614609571788	0.211586901763224	0.256926952141058	0.16624685138539	0.057934508816121	0.020151133501259	0.002518891687657	0	0.007556675062972	0.005037783375315	0	0	0.002518891687657	0.005037783375315	0.002518891687657	0.002518891687657	0	0.002518891687657	0	0	0
bin0	794	0	0	0	0	0	0	0	0	0	0	0	0	0	0	0	0	0	0	0	0	0	0	0	0.002481389578164	0.004962779156328	0.044665012406948	0.086848635235732	0.143920595533499	0.193548387096774	0.24317617866005	0.156327543424318	0.079404466501241	0.014888337468983	0.002481389578164	0.004962779156328	0.007444168734491	0.007444168734491	0	0	0	0.002481389578164	0.002481389578164	0	0	0.002481389578164	0	0	0
bin0	795	0	0	0	0	0	0	0	0	0	0	0	0	0	0	0	0	0	0	0	0	0	0	0	0.002375296912114	0.014251781472684	0.030878859857482	0.066508313539192	0.135391923990499	0.216152019002375	0.247030878859857	0.173396674584323	0.049881235154394	0.028503562945368	0.002375296912114	0	0.007125890736342	0.004750593824228	0	0	0.002375296912114	0.002375296912114	0.002375296912114	0.002375296912114	0.002375296912114	0.004750593824228	0.002375296912114	0.002375296912114	0
bin0	796	0	0	0	0	0	0	0	0	0	0	0	0	0	0	0	0	0	0	0	0	0	0	0	0.002341920374707	0.004683840749415	0.032786885245902	0.081967213114754	0.133489461358314	0.206088992974239	0.220140515222482	0.199063231850117	0.049180327868853	0.028103044496487	0.004683840749415	0.002341920374707	0.011709601873536	0.004683840749415	0.002341920374707	0	0.004683840749415	0.002341920374707	0.002341920374707	0	0	0.002341920374707	0	0	0
bin0	797	0	0	0	0	0	0	0	0	0	0	0	0	0	0	0	0	0	0	0	0	0	0	0	0.004739336492891	0.007109004739336	0.035545023696683	0.071090047393365	0.146919431279621	0.213270142180095	0.222748815165877	0.177725118483412	0.059241706161137	0.033175355450237	0.002369668246446	0.002369668246446	0.004739336492891	0.004739336492891	0.002369668246446	0	0.002369668246446	0.002369668246446	0	0	0.002369668246446	0.002369668246446	0.002369668246446	0	0
bin0	798	0	0	0	0	0	0	0	0	0	0	0	0	0	0	0	0	0	0	0	0	0	0	0	0.002597402597403	0.005194805194805	0.036363636363636	0.072727272727273	0.145454545454545	0.202597402597403	0.25974025974026	0.166233766233766	0.054545454545455	0.015584415584416	0.005194805194805	0.002597402597403	0.01038961038961	0.005194805194805	0.002597402597403	0	0	0.002597402597403	0.002597402597403	0.005194805194805	0	0.002597402597403	0	0	0
bin0	799	0	0	0	0	0	0	0	0	0	0	0	0	0	0	0	0	0	0	0	0	0	0	0	0.00763358778626	0.005089058524173	0.038167938931298	0.078880407124682	0.132315521628499	0.195928753180662	0.239185750636132	0.183206106870229	0.055979643765903	0.017811704834606	0.005089058524173	0.002544529262087	0.012722646310433	0.005089058524173	0	0	0	0.002544529262087	0	0.005089058524173	0.002544529262087	0.005089058524173	0.002544529262087	0	0
bin0	800	0	0	0	0	0	0	0	0	0	0	0	0	0	0	0	0	0	0	0	0	0	0	0	0.007389162561576	0.002463054187192	0.04679802955665	0.083743842364532	0.155172413793103	0.189655172413793	0.221674876847291	0.179802955665025	0.056650246305419	0.022167487684729	0.002463054187192	0.004926108374384	0.004926108374384	0.007389162561576	0.002463054187192	0	0	0.002463054187192	0.002463054187192	0.002463054187192	0	0.002463054187192	0.002463054187192	0	0
bin0	801	0	0	0	0	0	0	0	0	0	0	0	0	0	0	0	0	0	0	0	0	0.002386634844869	0	0	0.004773269689737	0.007159904534606	0.026252983293556	0.083532219570406	0.133651551312649	0.193317422434368	0.252983293556086	0.183770883054893	0.062052505966587	0.021479713603819	0.004773269689737	0.002386634844869	0.007159904534606	0.002386634844869	0.002386634844869	0	0.002386634844869	0.002386634844869	0	0	0	0.002386634844869	0.002386634844869	0	0
bin0	802	0	0	0	0	0	0	0	0	0	0	0	0	0	0	0	0	0	0	0	0	0	0	0	0.004683840749415	0.004683840749415	0.032786885245902	0.072599531615925	0.154566744730679	0.208430913348946	0.227166276346604	0.185011709601874	0.063231850117096	0.009367681498829	0.002341920374707	0.004683840749415	0.007025761124122	0.004683840749415	0.002341920374707	0	0.002341920374707	0.002341920374707	0.004683840749415	0	0.002341920374707	0.002341920374707	0.002341920374707	0	0
bin0	803	0	0	0	0	0	0	0	0	0	0	0	0	0	0	0	0	0	0	0	0	0	0	0	0.002369668246446	0.004739336492891	0.045023696682465	0.078199052132701	0.154028436018957	0.218009478672986	0.21563981042654	0.163507109004739	0.059241706161137	0.026066350710901	0	0.002369668246446	0.007109004739336	0.004739336492891	0.002369668246446	0	0.004739336492891	0.007109004739336	0	0	0.002369668246446	0.002369668246446	0	0	0
bin0	804	0	0	0	0	0	0	0	0	0	0	0	0	0	0	0	0	0	0	0	0	0	0	0	0.009478672985782	0.004739336492891	0.045023696682465	0.075829383886256	0.135071090047393	0.187203791469194	0.255924170616114	0.16824644549763	0.075829383886256	0.014218009478673	0.002369668246446	0.002369668246446	0.004739336492891	0.004739336492891	0	0	0	0.004739336492891	0.002369668246446	0.002369668246446	0.002369668246446	0.002369668246446	0	0	0
bin0	805	0	0	0	0	0	0	0	0	0	0	0	0	0	0	0	0	0	0	0	0	0	0	0	0.004854368932039	0.007281553398058	0.04368932038835	0.077669902912621	0.145631067961165	0.196601941747573	0.25	0.160194174757282	0.065533980582524	0.021844660194175	0.004854368932039	0	0.002427184466019	0.004854368932039	0	0.002427184466019	0	0.004854368932039	0	0.002427184466019	0.002427184466019	0.002427184466019	0	0	0
bin0	806	0	0	0	0	0	0	0	0	0	0	0	0	0	0	0	0	0	0	0	0	0	0	0	0.007371007371007	0.004914004914005	0.036855036855037	0.076167076167076	0.132678132678133	0.226044226044226	0.243243243243243	0.154791154791155	0.068796068796069	0.007371007371007	0.002457002457002	0.007371007371007	0.00982800982801	0.004914004914005	0.004914004914005	0.002457002457002	0	0.002457002457002	0	0.002457002457002	0	0.004914004914005	0	0	0
bin0	807	0	0	0	0	0	0	0	0	0	0	0	0	0	0	0	0	0	0	0	0	0	0	0	0.002314814814815	0.002314814814815	0.037037037037037	0.081018518518519	0.143518518518519	0.212962962962963	0.252314814814815	0.173611111111111	0.055555555555556	0.011574074074074	0	0.00462962962963	0.00462962962963	0.00462962962963	0.00462962962963	0.002314814814815	0	0.002314814814815	0	0.002314814814815	0	0.002314814814815	0	0	0
bin0	808	0	0	0	0	0	0	0	0	0	0	0	0	0	0	0	0	0	0	0	0	0	0	0	0	0.002352941176471	0.049411764705882	0.089411764705882	0.134117647058824	0.167058823529412	0.244705882352941	0.162352941176471	0.08	0.030588235294118	0.004705882352941	0	0.009411764705882	0.004705882352941	0.002352941176471	0.002352941176471	0.002352941176471	0.007058823529412	0.002352941176471	0.002352941176471	0	0.002352941176471	0	0	0
bin0	809	0	0	0	0	0	0	0	0	0	0	0	0	0	0	0	0	0	0	0	0	0	0	0	0.007481296758105	0.002493765586035	0.029925187032419	0.094763092269327	0.164588528678304	0.194513715710723	0.231920199501247	0.177057356608479	0.049875311720698	0.012468827930175	0.002493765586035	0.007481296758105	0.007481296758105	0.00498753117207	0.00498753117207	0	0	0.002493765586035	0.002493765586035	0	0	0.002493765586035	0	0	0
bin0	810	0	0	0	0	0	0	0	0	0	0	0	0	0	0	0	0	0	0	0	0	0	0	0.002293577981651	0.002293577981651	0.004587155963303	0.038990825688073	0.084862385321101	0.149082568807339	0.201834862385321	0.240825688073394	0.172018348623853	0.055045871559633	0.013761467889908	0.009174311926606	0.004587155963303	0.004587155963303	0.004587155963303	0	0	0	0.002293577981651	0	0	0.002293577981651	0.002293577981651	0.002293577981651	0	0
bin0	811	0	0	0	0	0	0	0	0	0	0	0	0	0	0	0	0	0	0	0	0	0	0	0	0	0.012594458438287	0.035264483627204	0.093198992443325	0.143576826196474	0.211586901763224	0.224181360201511	0.178841309823678	0.057934508816121	0.007556675062972	0.002518891687657	0.002518891687657	0.01007556675063	0.002518891687657	0	0	0.005037783375315	0.002518891687657	0.002518891687657	0.002518891687657	0	0.002518891687657	0	0.002518891687657	0
bin0	812	0	0	0	0	0	0	0	0	0	0	0	0	0	0	0	0	0	0	0	0	0	0	0	0.004807692307692	0.007211538461538	0.040865384615385	0.069711538461539	0.146634615384615	0.1875	0.259615384615385	0.165865384615385	0.057692307692308	0.019230769230769	0.002403846153846	0.004807692307692	0.009615384615385	0.007211538461538	0	0.002403846153846	0.002403846153846	0.004807692307692	0.002403846153846	0.002403846153846	0	0.002403846153846	0	0	0
bin0	813	0	0	0	0	0	0	0	0	0	0	0	0	0	0	0	0	0	0	0	0	0	0	0	0.002493765586035	0.00498753117207	0.042394014962594	0.069825436408978	0.14214463840399	0.199501246882793	0.271820448877805	0.162094763092269	0.062344139650873	0.017456359102244	0.002493765586035	0	0.00997506234414	0.00498753117207	0.002493765586035	0	0	0.002493765586035	0	0	0	0.002493765586035	0	0	0
bin0	814	0	0	0	0	0	0	0	0	0	0	0	0	0	0	0	0	0	0	0	0	0	0	0	0.002481389578164	0.004962779156328	0.032258064516129	0.084367245657568	0.126550868486352	0.208436724565757	0.245657568238213	0.181141439205955	0.064516129032258	0.01985111662531	0.007444168734491	0.002481389578164	0.007444168734491	0.004962779156328	0	0	0	0.002481389578164	0.002481389578164	0	0	0.002481389578164	0	0	0
bin0	815	0	0	0	0	0	0	0	0	0	0	0	0	0	0	0	0	0	0	0	0	0	0	0	0.009756097560976	0.004878048780488	0.048780487804878	0.085365853658537	0.134146341463415	0.231707317073171	0.209756097560976	0.180487804878049	0.051219512195122	0.014634146341463	0.002439024390244	0.002439024390244	0.007317073170732	0.004878048780488	0.002439024390244	0	0	0.002439024390244	0.002439024390244	0.002439024390244	0	0.002439024390244	0	0	0
bin0	816	0	0	0	0	0	0	0	0	0	0	0	0	0	0	0	0	0	0	0	0	0	0	0	0	0.004705882352941	0.044705882352941	0.08	0.150588235294118	0.225882352941176	0.230588235294118	0.164705882352941	0.049411764705882	0.018823529411765	0	0.002352941176471	0.007058823529412	0.004705882352941	0.002352941176471	0.002352941176471	0	0.004705882352941	0.002352941176471	0.002352941176471	0	0.002352941176471	0	0	0
bin0	817	0	0	0	0	0	0	0	0	0	0	0	0	0	0	0	0	0	0	0	0	0	0	0	0.002427184466019	0.002427184466019	0.038834951456311	0.075242718446602	0.148058252427184	0.186893203883495	0.237864077669903	0.179611650485437	0.065533980582524	0.026699029126214	0.002427184466019	0.002427184466019	0.007281553398058	0.004854368932039	0.004854368932039	0	0.002427184466019	0.002427184466019	0.002427184466019	0.002427184466019	0	0.004854368932039	0	0	0
bin0	818	0	0	0	0	0	0	0	0	0	0	0	0	0	0	0	0	0	0	0	0	0	0	0	0.002427184466019	0.002427184466019	0.036407766990291	0.072815533980583	0.148058252427184	0.211165048543689	0.247572815533981	0.177184466019417	0.050970873786408	0.016990291262136	0.004854368932039	0.002427184466019	0.007281553398058	0.004854368932039	0	0	0.002427184466019	0.004854368932039	0	0	0	0.002427184466019	0.002427184466019	0	0
bin0	819	0	0	0	0	0	0	0	0	0	0	0	0	0	0	0	0	0	0	0	0	0	0	0	0.002304147465438	0.004608294930876	0.039170506912442	0.085253456221198	0.135944700460829	0.214285714285714	0.216589861751152	0.184331797235023	0.06221198156682	0.029953917050691	0.002304147465438	0	0.004608294930876	0.004608294930876	0	0.002304147465438	0.002304147465438	0.006912442396313	0	0	0	0.002304147465438	0	0	0
bin0	820	0	0	0	0	0	0	0	0	0	0	0	0	0	0	0	0	0	0	0	0	0	0	0	0.002386634844869	0.004773269689737	0.040572792362769	0.066825775656325	0.162291169451074	0.200477326968974	0.22673031026253	0.181384248210024	0.05727923627685	0.023866348448687	0.002386634844869	0.002386634844869	0.007159904534606	0.004773269689737	0	0	0	0.007159904534606	0.002386634844869	0.002386634844869	0	0.004773269689737	0	0	0
bin0	821	0	0	0	0	0	0	0	0	0	0	0	0	0	0	0	0	0	0	0	0	0	0	0	0.007246376811594	0.004830917874396	0.026570048309179	0.07487922705314	0.154589371980676	0.190821256038647	0.239130434782609	0.188405797101449	0.055555555555556	0.019323671497585	0.002415458937198	0.004830917874396	0.007246376811594	0.009661835748792	0.002415458937198	0	0	0.004830917874396	0.002415458937198	0	0	0.002415458937198	0.002415458937198	0	0
bin0	822	0	0	0	0	0	0	0	0	0	0	0	0	0	0	0	0	0	0	0	0	0	0	0.002421307506053	0.00726392251816	0.004842615012107	0.029055690072639	0.079903147699758	0.135593220338983	0.230024213075061	0.239709443099274	0.157384987893462	0.060532687651332	0.019370460048426	0.002421307506053	0.004842615012107	0.009685230024213	0.00726392251816	0.002421307506053	0	0	0.002421307506053	0.002421307506053	0	0	0.002421307506053	0	0	0
bin0	823	0	0	0	0	0	0	0	0	0	0	0	0	0	0	0	0	0	0	0	0	0	0	0	0.002392344497608	0.004784688995215	0.038277511961723	0.069377990430622	0.148325358851675	0.212918660287081	0.255980861244019	0.172248803827751	0.055023923444976	0.011961722488038	0.002392344497608	0.002392344497608	0.007177033492823	0.004784688995215	0.002392344497608	0	0	0.004784688995215	0.002392344497608	0	0	0.002392344497608	0	0	0
bin0	824	0	0	0	0	0	0	0	0	0	0	0	0	0	0	0	0	0	0	0	0	0	0	0	0.002369668246446	0.007109004739336	0.035545023696683	0.080568720379147	0.135071090047393	0.194312796208531	0.260663507109005	0.16824644549763	0.059241706161137	0.02132701421801	0.002369668246446	0.007109004739336	0.007109004739336	0.007109004739336	0.002369668246446	0.002369668246446	0	0.002369668246446	0.002369668246446	0	0	0.002369668246446	0	0	0
bin0	825	0	0	0	0	0	0	0	0	0	0	0	0	0	0	0	0	0	0	0	0	0	0	0	0.00451467268623	0.009029345372461	0.040632054176072	0.067720090293454	0.162528216704289	0.182844243792325	0.248306997742664	0.169300225733634	0.063205417607224	0.024830699774266	0.002257336343115	0.002257336343115	0.006772009029345	0.00451467268623	0.002257336343115	0	0	0.002257336343115	0.00451467268623	0	0	0.002257336343115	0	0	0
bin0	826	0	0	0	0	0	0	0	0	0	0	0	0	0	0	0	0	0	0	0	0	0	0	0	0.004640371229698	0.004640371229698	0.037122969837587	0.074245939675174	0.1415313225058	0.190255220417633	0.252900232018561	0.174013921113689	0.064965197215777	0.023201856148492	0.004640371229698	0.002320185614849	0.006960556844548	0.004640371229698	0.002320185614849	0	0.002320185614849	0.004640371229698	0	0	0	0.002320185614849	0.002320185614849	0	0
bin0	827	0	0	0	0	0	0	0	0	0	0	0	0	0	0	0	0	0	0	0	0	0	0	0	0	0.009925558312655	0.042183622828784	0.081885856079405	0.138957816377171	0.193548387096774	0.24317617866005	0.178660049627792	0.054590570719603	0.027295285359802	0.004962779156328	0.002481389578164	0.007444168734491	0.004962779156328	0	0	0	0.002481389578164	0.002481389578164	0.002481389578164	0	0.002481389578164	0	0	0
bin0	828	0	0	0	0	0	0	0	0	0	0	0	0	0	0	0	0	0	0	0	0	0	0	0	0.002433090024331	0.009732360097324	0.038929440389294	0.077858880778589	0.13625304136253	0.211678832116788	0.223844282238443	0.172749391727494	0.063260340632603	0.034063260340633	0	0.002433090024331	0.009732360097324	0.007299270072993	0	0	0.002433090024331	0.002433090024331	0	0.002433090024331	0	0.002433090024331	0	0	0
bin0	829	0	0	0	0	0	0	0	0	0	0	0	0	0	0	0	0	0	0	0	0	0	0	0	0.002398081534772	0.004796163069544	0.031175059952038	0.088729016786571	0.163069544364508	0.191846522781775	0.239808153477218	0.148681055155875	0.069544364508393	0.02158273381295	0.004796163069544	0.002398081534772	0.009592326139089	0.009592326139089	0.004796163069544	0.002398081534772	0	0.002398081534772	0	0	0	0.002398081534772	0	0	0
bin0	830	0	0	0	0	0	0	0	0	0	0	0	0	0	0	0	0	0	0	0	0	0	0	0	0.00253164556962	0.005063291139241	0.035443037974684	0.078481012658228	0.131645569620253	0.19746835443038	0.240506329113924	0.192405063291139	0.065822784810127	0.022784810126582	0.00253164556962	0.00253164556962	0.005063291139241	0.007594936708861	0	0	0	0.005063291139241	0	0	0	0.00253164556962	0.00253164556962	0	0
bin0	831	0	0	0	0	0	0	0	0	0	0	0	0	0	0	0	0	0	0	0	0	0	0	0	0.004975124378109	0.002487562189055	0.039800995024876	0.09452736318408	0.129353233830846	0.221393034825871	0.216417910447761	0.189054726368159	0.054726368159204	0.009950248756219	0.002487562189055	0.007462686567164	0.007462686567164	0.002487562189055	0	0.002487562189055	0.004975124378109	0.002487562189055	0.002487562189055	0	0.002487562189055	0.002487562189055	0	0	0
bin0	832	0	0	0	0	0	0	0	0	0	0	0	0	0	0	0	0	0	0	0	0	0	0	0	0.004962779156328	0.004962779156328	0.03970223325062	0.079404466501241	0.143920595533499	0.188585607940447	0.250620347394541	0.181141439205955	0.052109181141439	0.022332506203474	0.002481389578164	0.007444168734491	0.007444168734491	0.004962779156328	0.002481389578164	0	0	0.004962779156328	0	0	0	0.002481389578164	0	0	0
bin0	833	0	0	0	0	0	0	0	0	0	0	0	0	0	0	0	0	0	0	0	0	0	0	0	0.004938271604938	0.004938271604938	0.032098765432099	0.081481481481482	0.155555555555556	0.185185185185185	0.241975308641975	0.185185185185185	0.051851851851852	0.022222222222222	0.002469135802469	0.002469135802469	0.009876543209877	0.007407407407407	0	0	0.004938271604938	0.004938271604938	0	0	0	0.002469135802469	0	0	0
bin0	834	0	0	0	0	0	0	0	0	0	0	0	0	0	0	0	0	0	0	0	0	0	0	0	0.004914004914005	0.002457002457002	0.036855036855037	0.078624078624079	0.162162162162162	0.186732186732187	0.223587223587224	0.194103194103194	0.056511056511057	0.022113022113022	0.002457002457002	0.002457002457002	0.007371007371007	0.004914004914005	0.004914004914005	0	0	0.004914004914005	0.002457002457002	0	0	0.002457002457002	0	0	0
bin0	835	0	0	0	0	0	0	0	0	0	0	0	0	0	0	0	0	0	0	0	0	0	0	0.004878048780488	0	0	0.036585365853659	0.080487804878049	0.14390243902439	0.217073170731707	0.229268292682927	0.178048780487805	0.053658536585366	0.014634146341463	0.004878048780488	0	0.01219512195122	0.004878048780488	0.002439024390244	0.002439024390244	0.002439024390244	0.004878048780488	0	0.002439024390244	0	0.002439024390244	0.002439024390244	0	0
bin0	836	0	0	0	0	0	0	0	0	0	0	0	0	0	0	0	0	0	0	0	0	0	0	0	0.002557544757033	0.005115089514067	0.038363171355499	0.079283887468031	0.132992327365729	0.191815856777494	0.286445012787724	0.148337595907928	0.058823529411765	0.017902813299233	0.002557544757033	0.002557544757033	0.010230179028133	0.0076726342711	0.002557544757033	0.002557544757033	0	0.002557544757033	0	0	0	0.002557544757033	0.002557544757033	0	0
bin0	837	0	0	0	0	0	0	0	0	0	0	0	0	0	0	0	0	0	0	0	0	0	0	0	0.002433090024331	0.004866180048662	0.038929440389294	0.060827250608273	0.138686131386861	0.204379562043796	0.260340632603406	0.170316301703163	0.065693430656934	0.017031630170316	0.002433090024331	0.004866180048662	0.007299270072993	0.007299270072993	0.002433090024331	0.002433090024331	0	0.002433090024331	0.002433090024331	0	0	0.002433090024331	0	0.002433090024331	0
bin0	838	0	0	0	0	0	0	0	0	0	0	0	0	0	0	0	0	0	0	0	0	0	0	0	0.002610966057441	0.005221932114883	0.036553524804178	0.088772845953003	0.154046997389034	0.182767624020888	0.253263707571802	0.159268929503916	0.065274151436031	0.018276762402089	0.002610966057441	0.005221932114883	0.005221932114883	0.005221932114883	0	0.002610966057441	0	0.005221932114883	0	0	0	0.002610966057441	0	0	0.002610966057441
bin0	839	0	0	0	0	0	0	0	0	0	0	0	0	0	0	0	0	0	0	0	0	0	0	0	0	0.005102040816327	0.038265306122449	0.073979591836735	0.153061224489796	0.206632653061224	0.229591836734694	0.178571428571429	0.063775510204082	0.025510204081633	0.00765306122449	0	0.005102040816327	0.005102040816327	0.002551020408163	0	0	0.002551020408163	0	0	0	0.002551020408163	0	0	0
bin0	840	0	0	0	0	0	0	0	0	0	0	0	0	0	0	0	0	0	0	0	0	0	0	0	0	0.0078125	0.026041666666667	0.091145833333333	0.135416666666667	0.192708333333333	0.2578125	0.171875	0.0703125	0.013020833333333	0.002604166666667	0.002604166666667	0.0078125	0.010416666666667	0	0	0.002604166666667	0.005208333333333	0.002604166666667	0	0	0	0	0	0
bin0	841	0	0	0	0	0	0	0	0	0	0	0	0	0	0	0	0	0	0	0	0	0	0	0	0.00498753117207	0.00498753117207	0.032418952618454	0.067331670822943	0.1571072319202	0.177057356608479	0.239401496259352	0.189526184538653	0.067331670822943	0.024937655860349	0.002493765586035	0.002493765586035	0.007481296758105	0.007481296758105	0.00498753117207	0.002493765586035	0	0.002493765586035	0	0	0.002493765586035	0.002493765586035	0	0	0
bin0	842	0	0	0	0	0	0	0	0	0	0	0	0	0	0	0	0	0	0	0	0	0	0	0	0	0	0.028915662650602	0.07710843373494	0.163855421686747	0.216867469879518	0.243373493975904	0.163855421686747	0.053012048192771	0.016867469879518	0.002409638554217	0.004819277108434	0.007228915662651	0.004819277108434	0.002409638554217	0.002409638554217	0.002409638554217	0.002409638554217	0.002409638554217	0	0.002409638554217	0.002409638554217	0	0	0
bin0	843	0	0	0	0	0	0	0	0	0	0	0	0	0	0	0	0	0	0	0	0	0	0	0	0	0.002525252525253	0.037878787878788	0.073232323232323	0.148989898989899	0.19949494949495	0.23989898989899	0.176767676767677	0.070707070707071	0.015151515151515	0.002525252525253	0.007575757575758	0.007575757575758	0.007575757575758	0	0.002525252525253	0.002525252525253	0.002525252525253	0	0	0	0.002525252525253	0	0	0
bin0	844	0	0	0	0	0	0	0	0	0	0	0	0	0	0	0	0	0	0	0	0	0	0	0	0.002380952380952	0.002380952380952	0.038095238095238	0.080952380952381	0.121428571428571	0.214285714285714	0.254761904761905	0.178571428571429	0.052380952380952	0.016666666666667	0.002380952380952	0.004761904761905	0.00952380952381	0.00952380952381	0.002380952380952	0.002380952380952	0.002380952380952	0.002380952380952	0	0	0	0.002380952380952	0	0	0
bin0	845	0	0	0	0	0	0	0	0	0	0	0	0	0	0	0	0	0	0	0	0	0.002551020408163	0	0	0.00765306122449	0.002551020408163	0.048469387755102	0.063775510204082	0.14030612244898	0.206632653061224	0.247448979591837	0.160714285714286	0.071428571428571	0.012755102040816	0.005102040816327	0.005102040816327	0.012755102040816	0.005102040816327	0	0	0	0.002551020408163	0	0.002551020408163	0	0.002551020408163	0	0	0
bin0	846	0	0	0	0	0	0	0	0	0	0	0	0	0	0	0	0	0	0	0	0	0	0	0	0.002457002457002	0.002457002457002	0.039312039312039	0.061425061425061	0.154791154791155	0.213759213759214	0.213759213759214	0.196560196560197	0.066339066339066	0.014742014742015	0	0.007371007371007	0.00982800982801	0.004914004914005	0.004914004914005	0	0	0.002457002457002	0.002457002457002	0	0	0.002457002457002	0	0	0
bin0	847	0	0	0	0	0	0	0	0	0	0	0	0	0	0	0	0	0	0	0	0	0.002403846153846	0	0	0.004807692307692	0	0.036057692307692	0.067307692307692	0.141826923076923	0.209134615384615	0.25	0.177884615384615	0.048076923076923	0.021634615384615	0.007211538461538	0.004807692307692	0.007211538461538	0.007211538461538	0.002403846153846	0	0.004807692307692	0.002403846153846	0.002403846153846	0	0	0.002403846153846	0	0	0
bin0	848	0	0	0	0	0	0	0	0	0	0	0	0	0	0	0	0	0	0	0	0	0	0	0	0.007853403141361	0.00261780104712	0.039267015706806	0.086387434554974	0.164921465968586	0.209424083769634	0.214659685863874	0.175392670157068	0.054973821989529	0.018324607329843	0.00261780104712	0.005235602094241	0.005235602094241	0.005235602094241	0	0	0	0.00261780104712	0	0	0	0.00261780104712	0.00261780104712	0	0
bin0	849	0	0	0	0	0	0	0	0	0	0	0	0	0	0	0	0	0	0	0	0	0	0	0	0.005037783375315	0	0.037783375314862	0.083123425692695	0.133501259445844	0.201511335012594	0.256926952141058	0.178841309823678	0.055415617128464	0.020151133501259	0.005037783375315	0.005037783375315	0.005037783375315	0.005037783375315	0	0	0.002518891687657	0.002518891687657	0	0	0	0.002518891687657	0	0	0
bin0	850	0	0	0	0	0	0	0	0	0	0	0	0	0	0	0	0	0	0	0	0	0	0	0	0.002421307506053	0.00726392251816	0.031476997578693	0.087167070217918	0.169491525423729	0.198547215496368	0.24455205811138	0.157384987893462	0.048426150121065	0.016949152542373	0.004842615012107	0.002421307506053	0.004842615012107	0.00726392251816	0.002421307506053	0	0.002421307506053	0.004842615012107	0.002421307506053	0	0	0.002421307506053	0	0.002421307506053	0
bin0	851	0	0	0	0	0	0	0	0	0	0	0	0	0	0	0	0	0	0	0	0	0	0	0	0	0.00250626566416	0.037593984962406	0.070175438596491	0.152882205513784	0.197994987468672	0.245614035087719	0.170426065162907	0.052631578947368	0.030075187969925	0	0.005012531328321	0.010025062656642	0.005012531328321	0.007518796992481	0.005012531328321	0	0.005012531328321	0	0	0	0.00250626566416	0	0	0
bin0	852	0	0	0	0	0	0	0	0	0	0	0	0	0	0	0	0	0	0	0	0	0	0	0.002380952380952	0.002380952380952	0.002380952380952	0.028571428571429	0.073809523809524	0.128571428571429	0.197619047619048	0.292857142857143	0.178571428571429	0.040476190476191	0.026190476190476	0.002380952380952	0.004761904761905	0.004761904761905	0.004761904761905	0	0.002380952380952	0	0.002380952380952	0	0.002380952380952	0	0.002380952380952	0	0	0
bin0	853	0	0	0	0	0	0	0	0	0	0	0	0	0	0	0	0	0	0	0	0	0	0	0.002433090024331	0.002433090024331	0.002433090024331	0.031630170316302	0.090024330900243	0.175182481751825	0.182481751824818	0.274939172749392	0.158150851581509	0.041362530413625	0.012165450121655	0.002433090024331	0.002433090024331	0.007299270072993	0.007299270072993	0	0	0	0.002433090024331	0.002433090024331	0	0	0.002433090024331	0	0	0
bin0	854	0	0	0	0	0	0	0	0	0	0	0	0	0	0	0	0	0	0	0.002392344497608	0	0	0	0	0.007177033492823	0.004784688995215	0.035885167464115	0.076555023923445	0.131578947368421	0.215311004784689	0.251196172248804	0.162679425837321	0.050239234449761	0.0311004784689	0.004784688995215	0.007177033492823	0.004784688995215	0.002392344497608	0	0.002392344497608	0.002392344497608	0.002392344497608	0	0	0	0.002392344497608	0.002392344497608	0	0
bin0	855	0	0	0	0	0	0	0	0	0	0	0	0	0	0	0	0	0	0	0	0	0	0	0.00251256281407	0	0.00251256281407	0.035175879396985	0.095477386934673	0.148241206030151	0.180904522613065	0.248743718592965	0.165829145728643	0.062814070351759	0.025125628140704	0.00251256281407	0.00251256281407	0.010050251256281	0.005025125628141	0.00251256281407	0.00251256281407	0	0.00251256281407	0.00251256281407	0	0	0.00251256281407	0	0	0
bin0	856	0	0	0	0	0	0	0	0	0	0	0	0	0	0	0	0	0	0	0	0	0	0	0	0.007228915662651	0.004819277108434	0.033734939759036	0.086746987951807	0.144578313253012	0.178313253012048	0.257831325301205	0.185542168674699	0.050602409638554	0.019277108433735	0.002409638554217	0.002409638554217	0.007228915662651	0.007228915662651	0.004819277108434	0	0	0.002409638554217	0	0	0	0.002409638554217	0.002409638554217	0	0
bin0	857	0	0	0	0	0	0	0	0	0	0	0	0	0	0	0	0	0	0	0	0	0.002557544757033	0	0	0.0076726342711	0.0076726342711	0.030690537084399	0.069053708439898	0.158567774936061	0.209718670076726	0.207161125319693	0.184143222506394	0.058823529411765	0.025575447570333	0.005115089514067	0.002557544757033	0.0076726342711	0.005115089514067	0.002557544757033	0	0	0.005115089514067	0.002557544757033	0	0	0.005115089514067	0.002557544757033	0	0
bin0	858	0	0	0	0	0	0	0	0	0	0	0	0	0	0	0	0	0	0	0	0	0	0	0	0.006818181818182	0.009090909090909	0.045454545454546	0.072727272727273	0.140909090909091	0.206818181818182	0.243181818181818	0.161363636363636	0.05	0.036363636363636	0.004545454545455	0.002272727272727	0.006818181818182	0.004545454545455	0.002272727272727	0	0	0.004545454545455	0	0	0	0.002272727272727	0	0	0
bin0	859	0	0	0	0	0	0	0	0	0	0	0	0	0	0	0	0	0	0	0	0	0	0	0	0.002352941176471	0.002352941176471	0.04	0.087058823529412	0.143529411764706	0.207058823529412	0.235294117647059	0.164705882352941	0.054117647058824	0.025882352941177	0.002352941176471	0.004705882352941	0.007058823529412	0.007058823529412	0	0.002352941176471	0.004705882352941	0.002352941176471	0.002352941176471	0	0	0.002352941176471	0	0	0
bin0	860	0	0	0	0	0	0	0	0	0	0	0	0	0	0	0	0	0	0	0	0	0	0	0	0	0.004750593824228	0.045130641330166	0.080760095011877	0.156769596199525	0.194774346793349	0.244655581947743	0.161520190023753	0.05938242280285	0.014251781472684	0.007125890736342	0.004750593824228	0.009501187648456	0.004750593824228	0.002375296912114	0	0	0.002375296912114	0	0.002375296912114	0	0.002375296912114	0	0	0
bin0	861	0	0	0	0	0	0	0	0	0	0	0	0	0	0	0	0	0	0	0	0	0.002463054187192	0	0	0.007389162561576	0.002463054187192	0.041871921182266	0.08128078817734	0.145320197044335	0.204433497536946	0.241379310344828	0.160098522167488	0.054187192118227	0.017241379310345	0.004926108374384	0.004926108374384	0.007389162561576	0.007389162561576	0	0	0	0.007389162561576	0.004926108374384	0	0	0.002463054187192	0	0	0.002463054187192
bin0	862	0	0	0	0	0	0	0	0	0	0	0	0	0	0	0	0	0	0	0	0	0	0	0	0.002487562189055	0.004975124378109	0.04726368159204	0.082089552238806	0.139303482587065	0.194029850746269	0.27363184079602	0.164179104477612	0.039800995024876	0.019900497512438	0.004975124378109	0.002487562189055	0.007462686567164	0.004975124378109	0	0	0	0.002487562189055	0.004975124378109	0.002487562189055	0	0.002487562189055	0	0	0
bin0	863	0	0	0	0	0	0	0	0	0	0	0	0	0	0	0	0	0	0	0	0	0	0	0.002293577981651	0	0.004587155963303	0.036697247706422	0.071100917431193	0.146788990825688	0.172018348623853	0.275229357798165	0.176605504587156	0.05045871559633	0.022935779816514	0.006880733944954	0.002293577981651	0.006880733944954	0.009174311926606	0.002293577981651	0.002293577981651	0.002293577981651	0.004587155963303	0.002293577981651	0	0	0.002293577981651	0	0	0
bin0	864	0	0	0	0	0	0	0	0	0	0	0	0	0	0	0	0	0	0	0	0	0	0	0	0.004587155963303	0.004587155963303	0.034403669724771	0.080275229357798	0.149082568807339	0.178899082568807	0.247706422018349	0.181192660550459	0.055045871559633	0.032110091743119	0.002293577981651	0.002293577981651	0.011467889908257	0.004587155963303	0	0.002293577981651	0	0.004587155963303	0	0.002293577981651	0	0.002293577981651	0	0	0
bin0	865	0	0	0	0	0	0	0	0	0	0	0	0	0	0	0	0	0	0	0	0	0	0.002288329519451	0	0.002288329519451	0.002288329519451	0.036613272311213	0.082379862700229	0.157894736842105	0.203661327231121	0.258581235697941	0.157894736842105	0.043478260869565	0.016018306636156	0.002288329519451	0.002288329519451	0.006864988558352	0.004576659038902	0.006864988558352	0.002288329519451	0	0.002288329519451	0.002288329519451	0.004576659038902	0	0.002288329519451	0	0	0
bin0	866	0	0	0	0	0	0	0	0	0	0	0	0	0	0	0	0	0	0	0	0	0	0	0	0.004819277108434	0.007228915662651	0.031325301204819	0.069879518072289	0.142168674698795	0.202409638554217	0.257831325301205	0.173493975903614	0.050602409638554	0.026506024096386	0.004819277108434	0.004819277108434	0.007228915662651	0.004819277108434	0.002409638554217	0	0	0.004819277108434	0.002409638554217	0	0	0.002409638554217	0	0	0
bin0	867	0	0	0	0	0	0	0	0	0	0	0	0	0	0	0	0	0	0	0	0	0	0	0	0	0.002375296912114	0.021377672209026	0.080760095011877	0.142517814726841	0.206650831353919	0.263657957244656	0.175771971496437	0.033254156769596	0.03562945368171	0.004750593824228	0.004750593824228	0.007125890736342	0.007125890736342	0	0.002375296912114	0.002375296912114	0.004750593824228	0.002375296912114	0	0	0.002375296912114	0	0	0
bin0	868	0	0	0	0	0	0	0	0	0	0	0	0	0	0	0	0	0	0	0	0	0	0	0	0.005194805194805	0.007792207792208	0.031168831168831	0.07012987012987	0.168831168831169	0.231168831168831	0.236363636363636	0.158441558441558	0.041558441558442	0.012987012987013	0.005194805194805	0.002597402597403	0.007792207792208	0.007792207792208	0	0.002597402597403	0.002597402597403	0.002597402597403	0.002597402597403	0	0	0.002597402597403	0	0	0
bin0	869	0	0	0	0	0	0	0	0	0	0	0	0	0	0	0	0	0	0	0	0	0	0	0	0.009779951100245	0.002444987775061	0.031784841075795	0.080684596577017	0.136919315403423	0.222493887530562	0.23960880195599	0.163814180929095	0.048899755501223	0.026894865525672	0.009779951100245	0.004889975550122	0.007334963325183	0.007334963325183	0	0	0	0.002444987775061	0	0	0	0.002444987775061	0.002444987775061	0	0
bin0	870	0	0	0	0	0	0	0	0	0	0	0	0	0	0	0	0	0	0	0	0	0	0	0	0.002341920374707	0.007025761124122	0.035128805620609	0.074941451990632	0.147540983606557	0.194379391100703	0.24824355971897	0.166276346604215	0.063231850117096	0.021077283372365	0	0.002341920374707	0.011709601873536	0.004683840749415	0.002341920374707	0.004683840749415	0.002341920374707	0.002341920374707	0.002341920374707	0.002341920374707	0	0.002341920374707	0.002341920374707	0	0
bin0	871	0	0	0	0	0	0	0	0	0	0	0	0	0	0	0	0	0	0	0	0	0	0	0	0.004830917874396	0.007246376811594	0.043478260869565	0.082125603864734	0.159420289855072	0.185990338164251	0.248792270531401	0.171497584541063	0.038647342995169	0.021739130434783	0.002415458937198	0.004830917874396	0.009661835748792	0.004830917874396	0	0.002415458937198	0	0.002415458937198	0.002415458937198	0	0	0.002415458937198	0.004830917874396	0	0
bin0	872	0	0	0	0	0	0	0	0	0	0	0	0	0	0	0	0	0	0	0	0	0	0	0	0.002525252525253	0.007575757575758	0.027777777777778	0.065656565656566	0.141414141414141	0.22979797979798	0.21969696969697	0.176767676767677	0.063131313131313	0.027777777777778	0.002525252525253	0.002525252525253	0.007575757575758	0.007575757575758	0.002525252525253	0.007575757575758	0	0.002525252525253	0	0	0	0	0	0.002525252525253	0.002525252525253
bin0	873	0	0	0	0	0	0	0	0	0	0	0	0	0	0	0	0	0	0	0	0	0	0	0	0.004576659038902	0.009153318077803	0.034324942791762	0.064073226544622	0.14187643020595	0.208237986270023	0.251716247139588	0.167048054919908	0.050343249427918	0.034324942791762	0.002288329519451	0.002288329519451	0.009153318077803	0.009153318077803	0	0	0.002288329519451	0.002288329519451	0.002288329519451	0.002288329519451	0	0.002288329519451	0	0	0
bin0	874	0	0	0	0	0	0	0	0	0	0	0	0	0	0	0	0	0	0	0	0	0	0	0	0.002493765586035	0.002493765586035	0.037406483790524	0.049875311720698	0.144638403990025	0.199501246882793	0.266832917705736	0.187032418952618	0.049875311720698	0.022443890274314	0.007481296758105	0.002493765586035	0.007481296758105	0.007481296758105	0	0.002493765586035	0.002493765586035	0.002493765586035	0.002493765586035	0	0	0.002493765586035	0	0	0
bin0	875	0	0	0	0	0	0	0	0	0	0	0	0	0	0	0	0	0	0	0	0	0	0	0	0.006787330316742	0.002262443438914	0.038461538461539	0.081447963800905	0.149321266968326	0.203619909502262	0.253393665158371	0.15158371040724	0.047511312217195	0.038461538461539	0.002262443438914	0.002262443438914	0.006787330316742	0.002262443438914	0	0.002262443438914	0	0.002262443438914	0.002262443438914	0.002262443438914	0	0.002262443438914	0.002262443438914	0	0
bin0	876	0	0	0	0	0	0	0	0	0	0	0	0	0	0	0	0	0	0	0	0	0	0	0	0	0.012376237623762	0.02970297029703	0.084158415841584	0.138613861386139	0.217821782178218	0.22029702970297	0.178217821782178	0.074257425742574	0.017326732673267	0	0.002475247524752	0.007425742574257	0.004950495049505	0.002475247524752	0.002475247524752	0	0.002475247524752	0	0	0	0.002475247524752	0.002475247524752	0	0
bin0	877	0	0	0	0	0	0	0	0	0	0	0	0	0	0	0	0	0	0	0	0	0	0	0	0.004866180048662	0	0.038929440389294	0.077858880778589	0.160583941605839	0.226277372262774	0.228710462287105	0.16301703163017	0.051094890510949	0.019464720194647	0.002433090024331	0	0.009732360097324	0.004866180048662	0	0	0	0.002433090024331	0.002433090024331	0.002433090024331	0	0.002433090024331	0.002433090024331	0	0
bin0	878	0	0	0	0	0	0	0	0	0	0	0	0	0	0	0	0	0	0	0	0	0	0	0	0.006726457399103	0.006726457399103	0.042600896860987	0.065022421524664	0.143497757847534	0.2152466367713	0.239910313901345	0.188340807174888	0.040358744394619	0.020179372197309	0.004484304932735	0.004484304932735	0.006726457399103	0.004484304932735	0	0	0	0.002242152466368	0.002242152466368	0.002242152466368	0	0.002242152466368	0	0	0
bin0	879	0	0	0	0	0	0	0	0	0	0	0	0	0	0	0	0	0	0	0	0	0	0	0	0.007371007371007	0.012285012285012	0.036855036855037	0.085995085995086	0.127764127764128	0.211302211302211	0.250614250614251	0.164619164619165	0.051597051597052	0.01965601965602	0.002457002457002	0.002457002457002	0.007371007371007	0.004914004914005	0.002457002457002	0	0	0.002457002457002	0.004914004914005	0	0	0.002457002457002	0.002457002457002	0	0
bin0	880	0	0	0	0	0	0	0	0	0	0	0	0	0	0	0	0	0	0	0	0	0	0	0	0.007125890736342	0.007125890736342	0.03562945368171	0.076009501187649	0.161520190023753	0.228028503562945	0.206650831353919	0.166270783847981	0.045130641330166	0.033254156769596	0.002375296912114	0.002375296912114	0.007125890736342	0.007125890736342	0.002375296912114	0	0	0.002375296912114	0	0.002375296912114	0.002375296912114	0.004750593824228	0	0	0
bin0	881	0	0	0	0	0	0	0	0	0	0	0	0	0	0	0	0	0	0	0	0	0	0	0	0.004878048780488	0.009756097560976	0.034146341463415	0.080487804878049	0.141463414634146	0.18780487804878	0.236585365853659	0.175609756097561	0.068292682926829	0.021951219512195	0	0.004878048780488	0.007317073170732	0.009756097560976	0.004878048780488	0	0.002439024390244	0.002439024390244	0	0	0.002439024390244	0.002439024390244	0.002439024390244	0	0
bin0	882	0	0	0	0	0	0	0	0	0	0	0	0	0	0	0	0	0	0	0	0	0	0	0	0	0.005221932114883	0.031331592689295	0.080939947780679	0.140992167101828	0.214099216710183	0.232375979112272	0.16710182767624	0.054830287206266	0.031331592689295	0.002610966057441	0.002610966057441	0.007832898172324	0.007832898172324	0	0	0.005221932114883	0.005221932114883	0.002610966057441	0.002610966057441	0	0.002610966057441	0	0	0
bin0	883	0	0	0	0	0	0	0	0	0	0	0	0	0	0	0	0.002283105022831	0	0	0	0	0	0	0	0.002283105022831	0.002283105022831	0.031963470319635	0.077625570776256	0.141552511415525	0.214611872146119	0.246575342465753	0.187214611872146	0.038812785388128	0.018264840182648	0	0.002283105022831	0.006849315068493	0.004566210045662	0	0	0.006849315068493	0.004566210045662	0.002283105022831	0.002283105022831	0.002283105022831	0.002283105022831	0	0	0
bin0	884	0	0	0	0	0	0	0	0	0	0	0	0	0	0	0	0	0	0	0	0	0	0	0	0.007058823529412	0.007058823529412	0.035294117647059	0.065882352941177	0.145882352941176	0.188235294117647	0.256470588235294	0.185882352941176	0.065882352941177	0.016470588235294	0.002352941176471	0.004705882352941	0.007058823529412	0.004705882352941	0	0	0	0.002352941176471	0	0.002352941176471	0	0	0	0	0
bin0	885	0	0	0	0	0	0	0	0	0	0	0	0	0	0	0	0	0	0	0	0	0	0	0	0.004597701149425	0.004597701149425	0.03448275862069	0.091954022988506	0.124137931034483	0.183908045977011	0.271264367816092	0.167816091954023	0.045977011494253	0.022988505747126	0.002298850574713	0.004597701149425	0.006896551724138	0.006896551724138	0.002298850574713	0.006896551724138	0.004597701149425	0.002298850574713	0	0.002298850574713	0	0.002298850574713	0.002298850574713	0.002298850574713	0
bin0	886	0	0	0	0	0	0	0	0	0	0	0	0	0	0	0	0	0	0	0	0	0	0	0	0.004662004662005	0.004662004662005	0.041958041958042	0.074592074592075	0.146853146853147	0.226107226107226	0.226107226107226	0.160839160839161	0.048951048951049	0.027972027972028	0	0.006993006993007	0.006993006993007	0.004662004662005	0.002331002331002	0	0.004662004662005	0.002331002331002	0	0.002331002331002	0	0.004662004662005	0	0	0
bin0	887	0	0	0	0	0	0	0	0	0	0	0	0	0	0	0	0	0	0	0	0	0	0	0	0.002358490566038	0.007075471698113	0.030660377358491	0.082547169811321	0.158018867924528	0.207547169811321	0.238207547169811	0.174528301886792	0.042452830188679	0.016509433962264	0.002358490566038	0.004716981132075	0.009433962264151	0.004716981132075	0	0.002358490566038	0.004716981132075	0.004716981132075	0	0	0.002358490566038	0.002358490566038	0	0	0
bin0	888	0	0	0	0	0	0	0	0	0	0	0	0	0	0	0	0	0	0	0	0	0	0	0	0	0.00253164556962	0.035443037974684	0.078481012658228	0.162025316455696	0.184810126582278	0.268354430379747	0.159493670886076	0.050632911392405	0.025316455696203	0	0	0.007594936708861	0.005063291139241	0.005063291139241	0	0.00253164556962	0.005063291139241	0	0.00253164556962	0	0.00253164556962	0	0	0
bin0	889	0	0	0	0	0	0	0	0	0	0	0	0	0	0	0	0	0	0	0	0	0	0	0	0.004796163069544	0.002398081534772	0.031175059952038	0.069544364508393	0.15347721822542	0.206235011990408	0.256594724220624	0.170263788968825	0.062350119904077	0.011990407673861	0.002398081534772	0.002398081534772	0.007194244604317	0.004796163069544	0.002398081534772	0.002398081534772	0	0.002398081534772	0	0.002398081534772	0	0	0.002398081534772	0	0
bin0	890	0	0	0	0	0	0	0	0	0	0	0	0	0	0	0	0	0	0	0	0	0	0	0	0.002375296912114	0.002375296912114	0.038004750593824	0.073634204275534	0.123515439429929	0.204275534441805	0.2541567695962	0.187648456057007	0.040380047505938	0.030878859857482	0.007125890736342	0.002375296912114	0.007125890736342	0.009501187648456	0.002375296912114	0.002375296912114	0	0.002375296912114	0	0	0.002375296912114	0.002375296912114	0.002375296912114	0	0
bin0	891	0	0	0	0	0	0	0	0	0	0	0	0	0	0	0	0	0	0	0	0	0	0	0	0.004950495049505	0.002475247524752	0.042079207920792	0.066831683168317	0.146039603960396	0.222772277227723	0.262376237623762	0.173267326732673	0.032178217821782	0.014851485148515	0.002475247524752	0.002475247524752	0.00990099009901	0.007425742574257	0	0.004950495049505	0	0.002475247524752	0	0	0	0.002475247524752	0	0	0
bin0	892	0	0	0	0	0	0	0	0	0	0	0	0	0	0	0	0	0	0	0	0	0	0	0	0.004640371229698	0.009280742459397	0.032482598607889	0.071925754060325	0.162412993039443	0.213457076566125	0.250580046403712	0.153132250580046	0.048723897911833	0.018561484918794	0.004640371229698	0.004640371229698	0.006960556844548	0.006960556844548	0	0.002320185614849	0	0.002320185614849	0	0.002320185614849	0	0.002320185614849	0.002320185614849	0	0
bin0	893	0	0	0	0	0	0	0	0	0	0	0	0	0	0	0	0	0	0	0	0	0	0	0	0.004683840749415	0.002341920374707	0.037470725995316	0.072599531615925	0.142857142857143	0.234192037470726	0.238875878220141	0.156908665105386	0.058548009367682	0.014051522248244	0.002341920374707	0.004683840749415	0.009367681498829	0.007025761124122	0.002341920374707	0.002341920374707	0	0.002341920374707	0	0	0	0.002341920374707	0.004683840749415	0	0
bin0	894	0	0	0	0	0	0	0	0	0	0	0	0	0	0	0	0	0	0	0	0	0	0	0	0.002392344497608	0.004784688995215	0.04066985645933	0.064593301435407	0.143540669856459	0.198564593301435	0.241626794258373	0.179425837320574	0.059808612440191	0.023923444976077	0.004784688995215	0.002392344497608	0.009569377990431	0.007177033492823	0.002392344497608	0.002392344497608	0.002392344497608	0.002392344497608	0	0.004784688995215	0	0.002392344497608	0	0	0
bin0	895	0	0	0	0	0	0	0	0	0	0	0	0	0	0	0	0	0	0	0	0	0	0	0	0.002364066193853	0.00709219858156	0.037825059101655	0.073286052009456	0.134751773049645	0.236406619385343	0.260047281323877	0.137115839243499	0.044917257683215	0.023640661938534	0.002364066193853	0.002364066193853	0.00709219858156	0.009456264775414	0.002364066193853	0.002364066193853	0	0.002364066193853	0.002364066193853	0.002364066193853	0	0.002364066193853	0.004728132387707	0	0
bin0	896	0	0	0	0	0	0	0	0	0	0	0	0	0	0	0	0	0	0	0	0	0	0	0	0	0.007125890736342	0.038004750593824	0.076009501187649	0.130641330166271	0.223277909738717	0.270783847980998	0.166270783847981	0.045130641330166	0.01187648456057	0.002375296912114	0.004750593824228	0.007125890736342	0.004750593824228	0	0.002375296912114	0.002375296912114	0.002375296912114	0	0.002375296912114	0	0.002375296912114	0	0	0
bin0	897	0	0	0	0	0	0	0	0	0	0	0	0	0	0	0	0	0	0	0	0	0	0	0	0.007425742574257	0.004950495049505	0.032178217821782	0.059405940594059	0.128712871287129	0.207920792079208	0.252475247524752	0.175742574257426	0.064356435643564	0.02970297029703	0.002475247524752	0.002475247524752	0.004950495049505	0.007425742574257	0	0.002475247524752	0.002475247524752	0.002475247524752	0.002475247524752	0.002475247524752	0	0.002475247524752	0.004950495049505	0	0
bin0	898	0	0	0	0	0	0	0	0	0	0	0	0	0	0	0	0	0	0	0	0	0	0	0	0.002257336343115	0.00451467268623	0.042889390519187	0.079006772009029	0.130925507900677	0.198645598194131	0.26410835214447	0.182844243792325	0.049661399548533	0.020316027088036	0.002257336343115	0.002257336343115	0.006772009029345	0.006772009029345	0	0.002257336343115	0	0.002257336343115	0	0	0	0.002257336343115	0	0	0
bin0	899	0	0	0	0	0	0	0	0	0	0	0	0	0	0	0	0	0	0	0	0	0	0	0	0.004651162790698	0	0.034883720930233	0.079069767441861	0.165116279069767	0.223255813953488	0.251162790697674	0.134883720930233	0.048837209302326	0.016279069767442	0.004651162790698	0.002325581395349	0.009302325581395	0.006976744186047	0.002325581395349	0.002325581395349	0.002325581395349	0.004651162790698	0.002325581395349	0	0	0.002325581395349	0.002325581395349	0	0
bin0	900	0	0	0	0	0	0	0	0	0	0	0	0	0	0	0	0	0	0	0	0	0	0	0.002320185614849	0.002320185614849	0	0.030162412993039	0.081206496519722	0.132250580046404	0.215777262180974	0.243619489559165	0.174013921113689	0.064965197215777	0.023201856148492	0	0.004640371229698	0.006960556844548	0.006960556844548	0	0.004640371229698	0	0.004640371229698	0	0	0	0.002320185614849	0	0	0
bin0	901	0	0	0	0	0	0	0	0	0	0	0	0	0	0	0	0	0	0	0	0	0	0.002439024390244	0	0	0.01219512195122	0.034146341463415	0.068292682926829	0.14390243902439	0.195121951219512	0.265853658536585	0.165853658536585	0.051219512195122	0.021951219512195	0.004878048780488	0.004878048780488	0.007317073170732	0.007317073170732	0.002439024390244	0.002439024390244	0	0.002439024390244	0	0.002439024390244	0	0.002439024390244	0.002439024390244	0	0
bin0	902	0	0	0	0	0	0	0	0	0	0	0	0	0	0	0	0	0	0	0	0	0	0	0	0.004866180048662	0.004866180048662	0.036496350364964	0.087591240875912	0.131386861313869	0.18978102189781	0.240875912408759	0.182481751824818	0.058394160583942	0.029197080291971	0	0.002433090024331	0.009732360097324	0.004866180048662	0.002433090024331	0	0.002433090024331	0.002433090024331	0.002433090024331	0.002433090024331	0	0.002433090024331	0.002433090024331	0	0
bin0	903	0	0	0	0	0	0	0	0	0	0	0	0	0	0	0	0	0	0	0	0	0	0	0.002475247524752	0.002475247524752	0.00990099009901	0.03960396039604	0.079207920792079	0.133663366336634	0.200495049504951	0.237623762376238	0.188118811881188	0.051980198019802	0.017326732673267	0.004950495049505	0.002475247524752	0.007425742574257	0.004950495049505	0.002475247524752	0	0.002475247524752	0.004950495049505	0.002475247524752	0	0	0.002475247524752	0.002475247524752	0	0
bin0	904	0	0	0	0	0	0	0	0	0	0	0	0	0	0	0	0	0	0	0	0	0	0.004494382022472	0	0.006741573033708	0.002247191011236	0.033707865168539	0.080898876404494	0.159550561797753	0.21123595505618	0.213483146067416	0.168539325842697	0.051685393258427	0.026966292134832	0.006741573033708	0	0.006741573033708	0.004494382022472	0.002247191011236	0.002247191011236	0	0.002247191011236	0.002247191011236	0.006741573033708	0	0.002247191011236	0.002247191011236	0	0
bin0	905	0	0	0	0	0	0	0	0	0	0	0	0	0	0	0	0	0	0	0	0	0	0	0	0.002277904328018	0.011389521640091	0.031890660592255	0.088838268792711	0.143507972665148	0.184510250569476	0.250569476082005	0.170842824601367	0.047835990888383	0.031890660592255	0.002277904328018	0.002277904328018	0.006833712984055	0.004555808656036	0.002277904328018	0.002277904328018	0	0.002277904328018	0.004555808656036	0.002277904328018	0	0.002277904328018	0.004555808656036	0	0
bin0	906	0	0	0	0	0	0	0	0	0	0	0	0	0	0	0	0	0	0	0	0	0	0	0	0.004587155963303	0.006880733944954	0.05045871559633	0.073394495412844	0.155963302752294	0.220183486238532	0.231651376146789	0.151376146788991	0.052752293577982	0.01605504587156	0.002293577981651	0	0.009174311926606	0.006880733944954	0.004587155963303	0.002293577981651	0	0.002293577981651	0.002293577981651	0.002293577981651	0	0.002293577981651	0.002293577981651	0	0
bin0	907	0	0	0	0	0	0	0	0	0	0	0	0	0	0	0	0	0	0	0	0	0	0	0	0.004555808656036	0	0.031890660592255	0.07744874715262	0.150341685649203	0.200455580865604	0.255125284738041	0.16628701594533	0.054669703872437	0.022779043280182	0.002277904328018	0.002277904328018	0.009111617312073	0.006833712984055	0	0.002277904328018	0	0.002277904328018	0.004555808656036	0	0	0.002277904328018	0.004555808656036	0	0
bin0	908	0	0	0	0	0	0	0	0	0	0	0	0	0	0	0	0	0	0	0	0	0.002439024390244	0	0	0.004878048780488	0.004878048780488	0.041463414634146	0.085365853658537	0.14390243902439	0.209756097560976	0.234146341463415	0.15609756097561	0.048780487804878	0.026829268292683	0.002439024390244	0.002439024390244	0.01219512195122	0.007317073170732	0.002439024390244	0.002439024390244	0.002439024390244	0.002439024390244	0.002439024390244	0	0	0.002439024390244	0.002439024390244	0	0
bin0	909	0	0	0	0	0	0	0	0	0	0	0	0	0	0	0	0	0	0	0	0	0	0	0	0.002212389380531	0.004424778761062	0.048672566371681	0.084070796460177	0.165929203539823	0.185840707964602	0.243362831858407	0.161504424778761	0.050884955752212	0.017699115044248	0	0.004424778761062	0.008849557522124	0.008849557522124	0.002212389380531	0.002212389380531	0	0.002212389380531	0	0.002212389380531	0	0.002212389380531	0.002212389380531	0	0
bin0	910	0	0	0	0	0	0	0	0	0	0	0	0	0	0	0	0	0	0	0	0	0.00259067357513	0	0.00259067357513	0.005181347150259	0.005181347150259	0.059585492227979	0.067357512953368	0.126943005181347	0.243523316062176	0.194300518134715	0.183937823834197	0.049222797927461	0.015544041450777	0.00259067357513	0.007772020725389	0.010362694300518	0.005181347150259	0	0.00259067357513	0	0.00259067357513	0.00259067357513	0.00259067357513	0.00259067357513	0.00259067357513	0.00259067357513	0	0
bin0	911	0	0	0	0	0	0	0	0	0	0	0	0	0	0	0	0	0	0	0	0	0	0	0	0.002604166666667	0.010416666666667	0.0546875	0.09375	0.138020833333333	0.177083333333333	0.213541666666667	0.184895833333333	0.0703125	0.018229166666667	0.005208333333333	0.002604166666667	0.0078125	0.010416666666667	0	0.002604166666667	0	0.002604166666667	0	0	0	0.002604166666667	0.002604166666667	0	0
bin0	912	0	0	0	0	0	0	0	0	0	0	0	0	0	0	0	0	0	0	0	0	0	0	0.002288329519451	0.006864988558352	0.002288329519451	0.02974828375286	0.066361556064073	0.167048054919908	0.19908466819222	0.25629290617849	0.176201372997712	0.041189931350114	0.018306636155606	0.002288329519451	0.002288329519451	0.009153318077803	0.006864988558352	0.004576659038902	0	0	0.002288329519451	0	0	0.002288329519451	0.002288329519451	0.002288329519451	0	0
bin0	913	0	0	0	0	0	0	0	0	0	0	0	0	0	0	0	0	0	0	0	0	0	0	0	0.007194244604317	0.011990407673861	0.035971223021583	0.074340527577938	0.151079136690647	0.182254196642686	0.247002398081535	0.182254196642686	0.050359712230216	0.02158273381295	0	0.004796163069544	0.007194244604317	0.004796163069544	0.002398081534772	0.002398081534772	0.002398081534772	0.002398081534772	0	0	0.002398081534772	0.002398081534772	0.002398081534772	0.002398081534772	0
bin0	914	0	0	0	0	0	0	0	0	0	0	0	0	0	0	0	0	0	0	0	0	0	0	0	0.002380952380952	0.004761904761905	0.040476190476191	0.069047619047619	0.15	0.183333333333333	0.247619047619048	0.19047619047619	0.05952380952381	0.021428571428571	0.002380952380952	0.002380952380952	0.007142857142857	0.007142857142857	0.002380952380952	0.002380952380952	0	0.002380952380952	0	0	0	0.002380952380952	0.002380952380952	0	0
bin0	915	0	0	0	0	0	0	0	0	0	0	0	0	0	0	0	0	0	0	0	0	0	0	0	0.002262443438914	0.002262443438914	0.03393665158371	0.074660633484163	0.153846153846154	0.214932126696833	0.226244343891403	0.176470588235294	0.065610859728507	0.015837104072398	0.002262443438914	0.004524886877828	0.006787330316742	0.004524886877828	0.002262443438914	0	0	0.002262443438914	0.002262443438914	0	0.002262443438914	0.004524886877828	0.002262443438914	0	0
bin0	916	0	0	0	0	0	0	0	0	0	0	0	0	0	0	0	0	0	0	0	0	0	0	0	0.005037783375315	0.002518891687657	0.025188916876574	0.073047858942066	0.161209068010076	0.214105793450882	0.244332493702771	0.161209068010076	0.055415617128464	0.015113350125945	0.005037783375315	0.002518891687657	0.01007556675063	0.005037783375315	0.005037783375315	0.002518891687657	0	0.002518891687657	0.005037783375315	0	0	0.002518891687657	0.002518891687657	0	0
bin0	917	0	0	0	0	0	0	0	0	0	0	0	0	0	0	0	0	0	0	0	0	0	0	0.0025	0.0025	0.0025	0.0425	0.08	0.17	0.2125	0.22	0.17	0.05	0.0175	0.005	0.0025	0.0075	0.0025	0	0	0	0.0025	0.0025	0.0025	0	0.0025	0.0025	0	0
bin0	918	0	0	0	0	0	0	0	0	0	0	0	0	0	0	0	0	0	0	0	0	0.002369668246446	0	0	0.002369668246446	0.007109004739336	0.033175355450237	0.07345971563981	0.144549763033175	0.201421800947867	0.258293838862559	0.170616113744076	0.059241706161137	0.018957345971564	0.002369668246446	0.007109004739336	0.007109004739336	0.004739336492891	0	0	0	0.002369668246446	0	0	0	0.002369668246446	0.002369668246446	0	0
bin0	919	0	0	0	0	0	0	0	0	0	0	0	0	0	0	0	0	0	0	0	0	0	0	0.002364066193853	0	0.004728132387707	0.037825059101655	0.08274231678487	0.148936170212766	0.205673758865248	0.252955082742317	0.15839243498818	0.056737588652482	0.011820330969267	0.002364066193853	0.004728132387707	0.009456264775414	0.00709219858156	0	0	0.002364066193853	0.002364066193853	0.002364066193853	0.002364066193853	0	0.002364066193853	0.002364066193853	0	0
bin0	920	0	0	0	0	0	0	0	0	0	0	0	0	0	0	0	0	0	0	0	0	0	0	0	0.002409638554217	0.007228915662651	0.03855421686747	0.07710843373494	0.149397590361446	0.195180722891566	0.279518072289157	0.149397590361446	0.050602409638554	0.012048192771084	0.007228915662651	0.002409638554217	0.007228915662651	0.004819277108434	0.002409638554217	0.002409638554217	0	0.007228915662651	0	0	0	0.002409638554217	0.002409638554217	0	0
bin0	921	0	0	0	0	0	0	0	0	0	0	0	0	0	0	0	0	0	0	0	0	0	0	0	0.007751937984496	0.005167958656331	0.038759689922481	0.069767441860465	0.13953488372093	0.211886304909561	0.232558139534884	0.186046511627907	0.0671834625323	0.012919896640827	0.002583979328165	0.002583979328165	0.007751937984496	0.005167958656331	0.002583979328165	0	0	0.002583979328165	0	0	0	0.002583979328165	0.002583979328165	0	0
bin0	922	0	0	0	0	0	0	0	0	0	0	0	0	0	0	0	0	0	0	0	0	0	0	0	0.004716981132075	0.002358490566038	0.028301886792453	0.087264150943396	0.148584905660377	0.214622641509434	0.240566037735849	0.174528301886792	0.042452830188679	0.02122641509434	0.009433962264151	0	0.009433962264151	0.007075471698113	0	0	0	0.002358490566038	0	0	0	0.002358490566038	0.004716981132075	0	0
bin0	923	0	0	0	0	0	0	0	0	0	0	0	0	0	0	0	0	0	0	0	0	0	0	0	0.004950495049505	0.002475247524752	0.037128712871287	0.074257425742574	0.146039603960396	0.188118811881188	0.264851485148515	0.173267326732673	0.056930693069307	0.01980198019802	0	0	0.00990099009901	0.004950495049505	0.002475247524752	0.002475247524752	0	0.002475247524752	0.002475247524752	0	0	0.002475247524752	0.002475247524752	0.002475247524752	0
bin0	924	0	0	0	0	0	0	0	0	0	0	0	0	0	0	0	0	0	0	0	0	0	0	0	0.004683840749415	0.002341920374707	0.032786885245902	0.086651053864169	0.140515222482436	0.203747072599532	0.252927400468384	0.156908665105386	0.056206088992974	0.023419203747073	0.004683840749415	0.002341920374707	0.009367681498829	0.007025761124122	0	0	0	0.004683840749415	0	0.002341920374707	0.002341920374707	0.002341920374707	0.004683840749415	0	0
bin0	925	0	0	0	0	0	0	0	0	0	0	0	0	0	0	0	0	0	0	0	0	0	0	0	0.002392344497608	0.007177033492823	0.0311004784689	0.086124401913876	0.145933014354067	0.19377990430622	0.248803827751196	0.184210526315789	0.057416267942584	0.009569377990431	0.004784688995215	0	0.007177033492823	0.004784688995215	0.002392344497608	0.002392344497608	0	0.004784688995215	0	0	0	0.004784688995215	0.002392344497608	0	0
bin0	926	0	0	0	0	0	0	0	0	0	0	0	0	0	0	0	0	0	0	0	0	0	0	0	0.006864988558352	0.004576659038902	0.034324942791762	0.073226544622426	0.146453089244851	0.183066361556064	0.258581235697941	0.180778032036613	0.059496567505721	0.020594965675057	0.002288329519451	0.002288329519451	0.009153318077803	0.004576659038902	0.002288329519451	0.002288329519451	0	0.004576659038902	0	0	0	0.002288329519451	0.002288329519451	0	0
bin0	927	0	0	0	0	0	0	0	0	0	0	0	0	0	0	0	0	0	0	0	0	0	0	0	0.004773269689737	0.007159904534606	0.040572792362769	0.066825775656325	0.167064439140811	0.186157517899761	0.262529832935561	0.162291169451074	0.052505966587112	0.021479713603819	0.002386634844869	0	0.009546539379475	0.004773269689737	0	0.004773269689737	0	0.002386634844869	0	0	0	0.002386634844869	0.002386634844869	0	0
bin0	928	0	0	0	0	0	0	0	0	0	0	0	0	0	0	0	0	0	0	0	0	0	0.002439024390244	0	0.002439024390244	0.007317073170732	0.036585365853659	0.092682926829268	0.141463414634146	0.229268292682927	0.204878048780488	0.173170731707317	0.053658536585366	0.021951219512195	0.002439024390244	0.004878048780488	0.007317073170732	0.007317073170732	0	0	0.002439024390244	0.002439024390244	0	0	0	0.002439024390244	0.002439024390244	0.002439024390244	0
bin0	929	0	0	0	0	0	0	0	0	0	0	0	0	0	0	0	0	0	0	0	0	0	0	0	0.007042253521127	0	0.042253521126761	0.077464788732394	0.166666666666667	0.197183098591549	0.255868544600939	0.171361502347418	0.039906103286385	0.009389671361502	0.002347417840376	0.004694835680751	0.009389671361502	0.004694835680751	0	0.002347417840376	0	0.004694835680751	0	0	0	0.002347417840376	0.002347417840376	0	0
bin0	930	0	0	0	0	0	0	0	0	0	0	0	0	0	0	0	0	0	0	0	0	0	0	0	0.002415458937198	0.007246376811594	0.033816425120773	0.072463768115942	0.147342995169082	0.210144927536232	0.236714975845411	0.20048309178744	0.041062801932367	0.016908212560387	0.002415458937198	0.002415458937198	0.007246376811594	0.004830917874396	0.002415458937198	0	0.002415458937198	0.002415458937198	0.002415458937198	0	0	0.002415458937198	0.002415458937198	0	0
bin0	931	0	0	0	0	0	0	0	0	0	0	0	0	0	0	0	0	0	0	0	0	0	0	0.002347417840376	0.007042253521127	0.004694835680751	0.025821596244132	0.07981220657277	0.147887323943662	0.204225352112676	0.241784037558685	0.169014084507042	0.061032863849765	0.016431924882629	0.004694835680751	0.002347417840376	0.009389671361502	0.004694835680751	0.002347417840376	0.002347417840376	0	0.007042253521127	0.002347417840376	0	0	0.002347417840376	0.002347417840376	0	0
bin0	932	0	0	0	0	0	0	0	0	0	0	0	0	0	0	0	0	0	0	0	0	0	0	0	0.004474272930649	0.002237136465324	0.03579418344519	0.076062639821029	0.156599552572707	0.194630872483221	0.252796420581655	0.172259507829978	0.053691275167785	0.017897091722595	0.002237136465324	0.002237136465324	0.008948545861298	0.004474272930649	0.002237136465324	0.002237136465324	0	0.004474272930649	0	0	0	0.004474272930649	0.002237136465324	0	0
bin0	933	0	0	0	0	0	0	0	0	0	0	0	0	0	0	0	0	0	0	0	0	0	0	0	0.002481389578164	0.004962779156328	0.044665012406948	0.086848635235732	0.133995037220844	0.210918114143921	0.228287841191067	0.166253101736973	0.054590570719603	0.034739454094293	0.002481389578164	0	0.007444168734491	0.009925558312655	0.002481389578164	0	0	0.004962779156328	0.002481389578164	0	0	0	0.002481389578164	0	0
bin0	934	0	0	0	0	0	0	0	0	0	0	0	0	0	0	0	0	0	0	0	0	0	0	0	0.002487562189055	0.009950248756219	0.039800995024876	0.074626865671642	0.149253731343284	0.223880597014925	0.221393034825871	0.159203980099502	0.049751243781095	0.032338308457711	0.002487562189055	0.002487562189055	0.007462686567164	0.007462686567164	0.002487562189055	0	0.004975124378109	0.002487562189055	0	0.002487562189055	0	0.002487562189055	0.002487562189055	0	0
bin0	935	0	0	0	0	0	0	0	0	0	0	0	0	0	0	0	0	0	0	0	0	0	0	0.002352941176471	0.004705882352941	0.004705882352941	0.030588235294118	0.077647058823529	0.143529411764706	0.207058823529412	0.263529411764706	0.174117647058824	0.047058823529412	0.018823529411765	0.002352941176471	0.002352941176471	0.007058823529412	0.004705882352941	0	0.002352941176471	0	0.002352941176471	0	0	0	0.002352941176471	0.002352941176471	0	0
bin0	936	0	0	0	0	0	0	0	0	0	0	0	0	0	0	0	0	0	0	0	0	0	0	0	0.002309468822171	0.006928406466513	0.036951501154734	0.078521939953811	0.159353348729792	0.203233256351039	0.242494226327945	0.173210161662818	0.041570438799076	0.02540415704388	0.002309468822171	0	0.009237875288684	0.004618937644342	0.002309468822171	0	0	0.004618937644342	0.002309468822171	0	0	0.002309468822171	0.002309468822171	0	0
bin0	937	0	0	0	0	0	0	0	0	0	0	0	0	0	0	0	0	0	0	0	0	0	0	0.002439024390244	0.004878048780488	0.007317073170732	0.036585365853659	0.063414634146342	0.129268292682927	0.2	0.265853658536585	0.180487804878049	0.058536585365854	0.014634146341463	0	0	0.007317073170732	0.007317073170732	0	0.004878048780488	0	0.002439024390244	0.002439024390244	0.002439024390244	0	0.002439024390244	0.002439024390244	0.002439024390244	0.002439024390244
bin0	938	0	0	0	0	0	0	0	0	0	0	0	0	0	0	0	0	0	0	0	0	0	0	0	0.002358490566038	0.004716981132075	0.037735849056604	0.070754716981132	0.143867924528302	0.231132075471698	0.238207547169811	0.172169811320755	0.054245283018868	0.018867924528302	0.004716981132075	0	0.007075471698113	0.004716981132075	0	0	0	0.002358490566038	0.002358490566038	0	0	0.002358490566038	0.002358490566038	0	0
bin0	939	0	0	0	0	0	0	0	0	0	0	0	0	0	0	0	0	0	0	0	0	0.002237136465324	0	0	0.004474272930649	0.004474272930649	0.026845637583893	0.085011185682327	0.131991051454139	0.192393736017897	0.25503355704698	0.187919463087248	0.060402684563758	0.02013422818792	0.002237136465324	0.004474272930649	0.006711409395973	0.006711409395973	0	0	0	0.002237136465324	0	0.002237136465324	0	0.002237136465324	0.002237136465324	0	0
bin0	940	0	0	0	0	0	0	0	0	0	0	0	0	0	0	0	0	0	0	0	0	0	0	0	0.002288329519451	0.006864988558352	0.032036613272311	0.082379862700229	0.137299771167048	0.194508009153318	0.249427917620137	0.178489702517162	0.061784897025172	0.016018306636156	0.006864988558352	0.004576659038902	0.009153318077803	0.006864988558352	0	0.002288329519451	0	0.002288329519451	0.002288329519451	0	0	0.002288329519451	0.002288329519451	0	0
bin0	941	0	0	0	0	0	0	0	0	0	0	0	0	0	0	0	0	0	0	0	0	0	0	0	0.002444987775061	0.009779951100245	0.029339853300734	0.085574572127139	0.171149144254279	0.166259168704156	0.28361858190709	0.161369193154034	0.048899755501223	0.014669926650367	0	0	0.007334963325183	0.007334963325183	0.002444987775061	0	0	0.002444987775061	0.002444987775061	0	0	0.002444987775061	0.002444987775061	0	0
bin0	942	0	0	0	0	0	0	0	0	0	0	0	0	0	0	0	0	0	0	0	0	0	0	0	0.002304147465438	0.009216589861751	0.036866359447005	0.069124423963134	0.154377880184332	0.209677419354839	0.232718894009217	0.184331797235023	0.057603686635945	0.011520737327189	0.002304147465438	0.004608294930876	0.006912442396313	0.006912442396313	0	0.002304147465438	0	0.002304147465438	0.002304147465438	0	0	0.002304147465438	0.002304147465438	0	0
bin0	943	0	0	0	0	0	0	0	0	0	0	0	0	0	0	0	0	0	0	0	0	0	0	0	0.007025761124122	0.007025761124122	0.032786885245902	0.072599531615925	0.135831381733021	0.19672131147541	0.281030444964871	0.163934426229508	0.044496487119438	0.023419203747073	0.004683840749415	0	0.011709601873536	0.004683840749415	0.002341920374707	0	0	0.002341920374707	0.004683840749415	0	0	0.002341920374707	0.002341920374707	0	0
bin0	944	0	0	0	0	0	0	0	0	0	0	0	0	0	0	0	0	0	0	0	0	0	0	0	0.005025125628141	0.005025125628141	0.047738693467337	0.085427135678392	0.163316582914573	0.21105527638191	0.236180904522613	0.158291457286432	0.045226130653266	0.017587939698493	0	0.00251256281407	0.005025125628141	0.007537688442211	0.00251256281407	0	0	0.00251256281407	0	0	0	0.00251256281407	0.00251256281407	0	0
bin0	945	0	0	0	0	0	0	0	0	0	0	0	0	0	0	0	0	0	0	0	0	0	0	0	0.004938271604938	0.004938271604938	0.032098765432099	0.074074074074074	0.138271604938272	0.212345679012346	0.264197530864198	0.158024691358025	0.05679012345679	0.017283950617284	0.007407407407407	0.002469135802469	0.007407407407407	0.004938271604938	0	0.002469135802469	0	0.002469135802469	0.002469135802469	0.002469135802469	0	0.002469135802469	0.002469135802469	0	0
bin0	946	0	0	0	0	0	0	0	0	0	0	0	0	0	0	0	0	0	0	0	0	0	0	0.002341920374707	0.002341920374707	0.007025761124122	0.046838407494145	0.084309133489461	0.149882903981265	0.187353629976581	0.238875878220141	0.182669789227166	0.049180327868853	0.016393442622951	0.002341920374707	0.004683840749415	0.007025761124122	0.004683840749415	0.002341920374707	0.004683840749415	0	0.002341920374707	0.002341920374707	0	0	0	0.002341920374707	0	0
bin0	947	0	0	0	0	0	0	0	0	0	0	0	0	0	0	0	0	0	0	0	0	0.002336448598131	0	0	0.004672897196262	0.002336448598131	0.032710280373832	0.072429906542056	0.14018691588785	0.224299065420561	0.254672897196262	0.161214953271028	0.049065420560748	0.023364485981308	0.007009345794393	0.002336448598131	0.007009345794393	0.004672897196262	0	0	0	0.002336448598131	0.002336448598131	0	0	0.002336448598131	0.002336448598131	0.002336448598131	0
bin0	948	0	0	0	0	0	0	0	0	0	0	0	0	0	0	0	0	0	0	0	0	0	0.00253164556962	0	0.00253164556962	0.005063291139241	0.037974683544304	0.070886075949367	0.141772151898734	0.184810126582278	0.283544303797468	0.172151898734177	0.048101265822785	0.012658227848101	0.00253164556962	0.00253164556962	0.007594936708861	0.007594936708861	0.005063291139241	0	0.00253164556962	0.00253164556962	0.00253164556962	0	0	0.00253164556962	0.00253164556962	0	0
bin0	949	0	0	0	0	0	0	0	0	0	0	0	0	0	0	0	0	0	0	0	0	0	0	0	0.00451467268623	0.00451467268623	0.031602708803612	0.069977426636569	0.130925507900677	0.212189616252822	0.257336343115124	0.18058690744921	0.058690744920993	0.022573363431151	0.002257336343115	0.002257336343115	0.00451467268623	0.006772009029345	0	0.002257336343115	0	0.00451467268623	0	0	0	0.002257336343115	0.002257336343115	0	0
bin0	950	0	0	0	0	0	0	0	0	0	0	0	0	0	0	0	0	0	0	0	0	0	0	0	0.0075	0.005	0.0475	0.07	0.155	0.1925	0.25	0.155	0.06	0.0275	0	0.0025	0.0075	0.005	0	0.0025	0.0025	0.0025	0.0025	0	0	0	0.0025	0.0025	0
bin0	951	0	0	0	0	0	0	0	0	0	0	0	0	0	0	0	0	0	0	0	0	0	0	0	0.002525252525253	0.01010101010101	0.035353535353535	0.065656565656566	0.138888888888889	0.232323232323232	0.25	0.166666666666667	0.050505050505051	0.015151515151515	0	0.002525252525253	0.007575757575758	0.005050505050505	0	0	0.002525252525253	0.005050505050505	0.002525252525253	0.002525252525253	0	0.002525252525253	0.002525252525253	0	0
bin0	952	0	0	0	0	0	0	0	0	0	0	0	0	0	0	0	0	0	0	0	0	0	0	0.002380952380952	0.004761904761905	0.007142857142857	0.045238095238095	0.073809523809524	0.147619047619048	0.2	0.257142857142857	0.15952380952381	0.047619047619048	0.023809523809524	0.002380952380952	0.004761904761905	0.007142857142857	0.007142857142857	0	0	0	0.002380952380952	0.002380952380952	0	0	0.002380952380952	0.002380952380952	0	0
bin0	953	0	0	0	0	0	0	0	0	0	0	0	0	0	0	0	0	0	0	0	0	0	0	0	0.005037783375315	0.005037783375315	0.032745591939547	0.075566750629723	0.115869017632242	0.204030226700252	0.241813602015113	0.18639798488665	0.068010075566751	0.012594458438287	0.005037783375315	0.005037783375315	0.007556675062972	0.007556675062972	0.007556675062972	0.005037783375315	0	0.005037783375315	0.005037783375315	0	0	0.002518891687657	0.002518891687657	0	0
bin0	954	0	0	0	0	0	0	0	0	0	0	0	0	0	0	0	0	0	0	0	0	0	0	0	0.002444987775061	0.004889975550122	0.0440097799511	0.068459657701712	0.144254278728606	0.210268948655257	0.254278728606357	0.163814180929095	0.056234718826406	0.014669926650367	0.009779951100245	0.002444987775061	0.007334963325183	0.007334963325183	0.002444987775061	0	0	0.002444987775061	0	0	0	0.002444987775061	0.002444987775061	0	0
bin0	955	0	0	0	0	0	0	0	0	0	0	0	0	0	0	0	0	0	0	0	0	0	0	0	0.002487562189055	0.004975124378109	0.034825870646766	0.082089552238806	0.154228855721393	0.208955223880597	0.238805970149254	0.164179104477612	0.062189054726368	0.017412935323383	0.002487562189055	0	0.007462686567164	0.007462686567164	0	0	0	0.002487562189055	0.004975124378109	0	0	0	0.004975124378109	0	0
bin0	956	0	0	0	0	0	0	0	0	0	0	0	0	0	0	0	0	0	0	0	0	0	0	0	0.002380952380952	0.00952380952381	0.033333333333333	0.083333333333333	0.157142857142857	0.202380952380952	0.223809523809524	0.19047619047619	0.045238095238095	0.016666666666667	0.002380952380952	0.002380952380952	0.007142857142857	0.00952380952381	0.002380952380952	0.002380952380952	0	0.002380952380952	0.002380952380952	0	0	0.002380952380952	0.002380952380952	0	0
bin0	957	0	0	0	0	0	0	0	0	0	0	0	0	0	0	0	0	0	0	0	0	0	0	0	0.007371007371007	0.004914004914005	0.039312039312039	0.066339066339066	0.14004914004914	0.216216216216216	0.240786240786241	0.174447174447174	0.054054054054054	0.027027027027027	0.004914004914005	0	0.00982800982801	0.002457002457002	0.004914004914005	0	0	0.002457002457002	0	0.002457002457002	0	0	0.002457002457002	0	0
bin0	958	0	0	0	0	0	0	0	0	0	0	0	0	0	0	0	0	0	0	0	0	0	0	0	0.002444987775061	0.004889975550122	0.031784841075795	0.088019559902201	0.139364303178484	0.205378973105134	0.224938875305623	0.188264058679707	0.051344743276284	0.031784841075795	0.002444987775061	0.004889975550122	0.007334963325183	0.007334963325183	0	0.002444987775061	0	0.002444987775061	0	0	0	0.002444987775061	0.002444987775061	0	0
bin0	959	0	0	0	0	0	0	0	0	0	0	0	0	0	0	0	0	0	0	0	0	0	0	0	0	0.004608294930876	0.043778801843318	0.078341013824885	0.161290322580645	0.207373271889401	0.237327188940092	0.17741935483871	0.046082949308756	0.016129032258065	0.002304147465438	0	0.006912442396313	0.006912442396313	0.002304147465438	0	0.002304147465438	0.002304147465438	0	0	0	0.002304147465438	0.002304147465438	0	0
bin0	960	0	0	0	0	0	0	0	0	0	0	0	0	0	0	0	0	0	0	0	0	0	0	0	0	0.002475247524752	0.037128712871287	0.074257425742574	0.163366336633663	0.183168316831683	0.237623762376238	0.173267326732673	0.064356435643564	0.027227722772277	0.004950495049505	0.004950495049505	0.007425742574257	0.007425742574257	0	0.002475247524752	0.002475247524752	0.002475247524752	0	0	0	0.002475247524752	0.002475247524752	0	0
bin0	961	0	0	0	0	0	0	0	0	0	0	0	0	0	0	0	0	0	0	0	0	0.002227171492205	0	0	0.002227171492205	0.00890868596882	0.051224944320713	0.071269487750557	0.140311804008909	0.200445434298441	0.260579064587973	0.162583518930958	0.051224944320713	0.017817371937639	0.002227171492205	0.002227171492205	0.006681514476615	0.00890868596882	0.002227171492205	0	0	0.002227171492205	0.002227171492205	0	0	0.002227171492205	0.002227171492205	0	0
bin0	962	0	0	0	0	0	0	0	0	0	0	0	0	0	0	0	0	0	0	0	0	0	0	0	0.002604166666667	0.002604166666667	0.052083333333333	0.065104166666667	0.151041666666667	0.200520833333333	0.265625	0.166666666666667	0.044270833333333	0.015625	0.002604166666667	0.005208333333333	0.0078125	0.005208333333333	0.002604166666667	0	0.002604166666667	0.002604166666667	0	0	0	0.002604166666667	0.002604166666667	0	0
bin0	963	0	0	0	0	0	0	0	0	0	0	0	0	0	0	0	0	0	0	0	0	0	0	0	0.002277904328018	0.006833712984055	0.036446469248292	0.066059225512529	0.132118451025057	0.200455580865604	0.275626423690205	0.157175398633257	0.066059225512529	0.022779043280182	0.002277904328018	0.002277904328018	0.006833712984055	0.004555808656036	0.002277904328018	0	0.002277904328018	0.004555808656036	0.002277904328018	0	0	0.002277904328018	0.002277904328018	0	0.002277904328018
bin0	964	0	0	0	0	0	0	0	0	0	0	0	0	0	0	0	0	0	0	0	0	0	0	0	0	0.004566210045662	0.041095890410959	0.075342465753425	0.146118721461187	0.210045662100457	0.23972602739726	0.178082191780822	0.054794520547945	0.018264840182648	0.002283105022831	0.002283105022831	0.009132420091324	0.004566210045662	0.002283105022831	0	0	0.002283105022831	0.002283105022831	0.002283105022831	0	0.002283105022831	0.002283105022831	0	0
bin0	965	0	0	0	0	0	0	0	0	0	0	0	0	0	0	0	0	0	0	0	0	0	0.002398081534772	0	0	0.007194244604317	0.033573141486811	0.071942446043166	0.117505995203837	0.213429256594724	0.270983213429257	0.182254196642686	0.047961630695444	0.019184652278178	0.002398081534772	0.002398081534772	0.009592326139089	0.004796163069544	0.002398081534772	0.002398081534772	0	0.002398081534772	0	0	0.002398081534772	0.002398081534772	0.002398081534772	0	0
bin0	966	0	0	0	0	0	0	0	0	0	0	0	0	0	0	0	0	0	0	0	0	0	0	0	0.00709219858156	0.00709219858156	0.035460992907801	0.063829787234043	0.146572104018913	0.224586288416076	0.25531914893617	0.15839243498818	0.059101654846336	0.011820330969267	0.002364066193853	0.002364066193853	0.00709219858156	0.004728132387707	0	0	0.002364066193853	0.002364066193853	0.002364066193853	0.002364066193853	0	0.002364066193853	0.002364066193853	0	0
bin0	967	0	0	0	0	0	0	0	0	0	0	0	0	0	0	0	0	0	0	0	0	0	0	0	0.004926108374384	0.004926108374384	0.024630541871921	0.073891625615764	0.160098522167488	0.216748768472906	0.263546798029557	0.142857142857143	0.061576354679803	0.017241379310345	0.004926108374384	0	0.007389162561576	0.009852216748768	0	0	0	0.002463054187192	0	0	0	0.002463054187192	0.002463054187192	0	0
bin0	968	0	0	0	0	0	0	0	0	0	0	0	0	0	0	0	0	0	0	0	0	0	0	0	0.002398081534772	0.009592326139089	0.040767386091127	0.064748201438849	0.146282973621103	0.203836930455636	0.244604316546763	0.184652278177458	0.057553956834532	0.014388489208633	0.007194244604317	0	0.007194244604317	0.004796163069544	0.002398081534772	0.002398081534772	0	0.002398081534772	0	0	0	0.002398081534772	0.002398081534772	0	0
bin0	969	0	0	0	0	0	0	0	0	0	0	0	0	0	0	0	0	0	0	0	0	0	0	0	0.007042253521127	0.007042253521127	0.028169014084507	0.056338028169014	0.147887323943662	0.2018779342723	0.262910798122066	0.173708920187793	0.049295774647887	0.025821596244132	0.007042253521127	0.002347417840376	0.009389671361502	0.002347417840376	0.002347417840376	0.002347417840376	0	0.002347417840376	0.002347417840376	0.002347417840376	0	0.002347417840376	0.002347417840376	0.002347417840376	0
bin0	970	0	0	0	0	0	0	0	0	0	0	0	0	0	0	0	0	0	0	0	0	0	0	0	0.00765306122449	0.010204081632653	0.033163265306123	0.068877551020408	0.135204081632653	0.186224489795918	0.247448979591837	0.198979591836735	0.053571428571429	0.017857142857143	0.005102040816327	0	0.010204081632653	0.005102040816327	0	0.002551020408163	0.002551020408163	0.002551020408163	0.002551020408163	0.002551020408163	0	0.002551020408163	0.002551020408163	0	0
bin0	971	0	0	0	0	0	0	0	0	0	0	0	0	0	0	0	0	0	0	0	0	0.002375296912114	0	0	0.009501187648456	0.007125890736342	0.040380047505938	0.076009501187649	0.130641330166271	0.204275534441805	0.249406175771971	0.154394299287411	0.061757719714964	0.019002375296912	0.002375296912114	0.004750593824228	0.009501187648456	0.007125890736342	0.004750593824228	0	0	0.004750593824228	0.002375296912114	0	0	0.002375296912114	0.002375296912114	0.002375296912114	0.002375296912114
bin0	972	0	0	0	0	0	0	0	0	0	0	0	0	0	0	0	0	0	0	0	0	0	0	0	0.002314814814815	0.006944444444444	0.030092592592593	0.069444444444444	0.145833333333333	0.238425925925926	0.25462962962963	0.157407407407407	0.043981481481482	0.018518518518519	0.002314814814815	0.002314814814815	0.009259259259259	0.00462962962963	0.002314814814815	0	0	0.002314814814815	0.002314814814815	0.002314814814815	0	0.002314814814815	0.002314814814815	0	0
bin0	973	0	0	0	0	0	0	0	0	0	0	0	0	0	0	0	0	0	0	0	0	0	0	0	0	0.006880733944954	0.034403669724771	0.084862385321101	0.149082568807339	0.217889908256881	0.238532110091743	0.160550458715596	0.05045871559633	0.018348623853211	0.002293577981651	0.002293577981651	0.011467889908257	0.006880733944954	0	0.002293577981651	0	0.004587155963303	0.002293577981651	0	0	0.002293577981651	0.002293577981651	0.002293577981651	0
bin0	974	0	0	0	0	0	0	0	0	0	0	0	0	0	0	0	0	0	0	0	0	0	0	0	0.004705882352941	0.002352941176471	0.030588235294118	0.08	0.145882352941176	0.228235294117647	0.249411764705882	0.155294117647059	0.042352941176471	0.021176470588235	0.002352941176471	0.002352941176471	0.007058823529412	0.007058823529412	0.002352941176471	0.007058823529412	0	0.004705882352941	0.002352941176471	0	0	0.002352941176471	0.002352941176471	0	0
bin0	975	0	0	0	0	0	0	0	0	0	0	0	0	0	0	0	0	0	0	0	0	0.002392344497608	0	0	0.004784688995215	0.004784688995215	0.035885167464115	0.07177033492823	0.155502392344498	0.188995215311005	0.23444976076555	0.188995215311005	0.059808612440191	0.019138755980861	0	0.002392344497608	0.009569377990431	0.004784688995215	0	0.002392344497608	0	0.002392344497608	0	0.004784688995215	0.002392344497608	0.002392344497608	0.002392344497608	0	0
bin0	976	0	0	0	0	0	0	0	0	0	0	0	0	0	0	0	0	0	0	0	0	0	0	0.002364066193853	0.002364066193853	0.009456264775414	0.030732860520095	0.07565011820331	0.148936170212766	0.186761229314421	0.231678486997636	0.184397163120567	0.063829787234043	0.026004728132388	0.004728132387707	0.002364066193853	0.00709219858156	0.00709219858156	0	0.002364066193853	0.002364066193853	0.004728132387707	0	0.002364066193853	0	0.002364066193853	0.002364066193853	0	0
bin0	977	0	0	0	0	0	0	0	0	0	0	0	0	0	0	0	0	0	0	0	0	0.002475247524752	0	0	0.007425742574257	0.004950495049505	0.032178217821782	0.086633663366337	0.136138613861386	0.222772277227723	0.245049504950495	0.148514851485149	0.051980198019802	0.027227722772277	0.002475247524752	0.002475247524752	0.007425742574257	0.004950495049505	0	0.002475247524752	0	0.004950495049505	0	0.004950495049505	0	0.002475247524752	0.002475247524752	0	0
bin0	978	0	0	0	0	0	0	0	0	0	0	0	0	0	0	0	0	0	0	0	0	0	0	0	0.002450980392157	0.002450980392157	0.031862745098039	0.051470588235294	0.159313725490196	0.232843137254902	0.242647058823529	0.181372549019608	0.041666666666667	0.017156862745098	0.002450980392157	0.002450980392157	0.009803921568627	0.004901960784314	0.002450980392157	0	0	0.004901960784314	0.002450980392157	0.002450980392157	0	0.002450980392157	0.002450980392157	0	0
bin0	979	0	0	0	0	0	0	0	0	0	0	0	0	0	0	0	0	0	0	0	0	0	0	0	0	0.009280742459397	0.041763341067285	0.064965197215777	0.136890951276102	0.211136890951276	0.255220417633411	0.164733178654292	0.053364269141531	0.025522041763341	0.004640371229698	0.002320185614849	0.006960556844548	0.006960556844548	0.002320185614849	0.002320185614849	0.002320185614849	0.002320185614849	0	0.002320185614849	0	0.002320185614849	0.002320185614849	0	0
bin0	980	0	0	0	0	0	0	0	0	0	0	0	0	0	0	0	0	0	0	0	0	0	0	0	0.004914004914005	0.00982800982801	0.031941031941032	0.076167076167076	0.144963144963145	0.226044226044226	0.228501228501229	0.162162162162162	0.051597051597052	0.022113022113022	0.002457002457002	0	0.007371007371007	0.007371007371007	0.002457002457002	0.002457002457002	0.002457002457002	0.002457002457002	0.004914004914005	0	0.002457002457002	0.002457002457002	0.004914004914005	0	0
bin0	981	0	0	0	0	0	0	0	0	0	0	0	0	0	0	0	0	0	0	0	0	0	0	0	0.004854368932039	0.004854368932039	0.038834951456311	0.075242718446602	0.121359223300971	0.20631067961165	0.271844660194175	0.16504854368932	0.060679611650485	0.012135922330097	0.004854368932039	0.004854368932039	0.007281553398058	0.007281553398058	0.002427184466019	0	0.002427184466019	0.002427184466019	0	0	0	0.002427184466019	0.002427184466019	0	0
bin0	982	0	0	0	0	0	0	0	0	0	0	0	0	0	0	0	0	0	0	0	0	0	0	0.002463054187192	0.002463054187192	0.007389162561576	0.041871921182266	0.059113300492611	0.145320197044335	0.221674876847291	0.246305418719212	0.172413793103448	0.049261083743842	0.017241379310345	0.004926108374384	0.002463054187192	0.007389162561576	0.004926108374384	0	0	0.002463054187192	0.002463054187192	0.002463054187192	0.002463054187192	0	0.002463054187192	0.002463054187192	0	0
bin0	983	0	0	0	0	0	0	0	0	0	0	0	0	0	0	0	0	0	0	0	0	0	0	0	0.004587155963303	0.009174311926606	0.038990825688073	0.071100917431193	0.160550458715596	0.181192660550459	0.236238532110092	0.169724770642202	0.059633027522936	0.027522935779817	0.002293577981651	0.002293577981651	0.009174311926606	0.006880733944954	0.002293577981651	0.002293577981651	0.002293577981651	0.002293577981651	0.004587155963303	0.004587155963303	0	0	0.002293577981651	0	0
bin0	984	0	0	0	0	0	0	0	0	0	0	0	0	0	0	0	0	0	0	0	0	0	0	0	0.002320185614849	0.004640371229698	0.039443155452436	0.071925754060325	0.160092807424594	0.206496519721578	0.238979118329466	0.167053364269142	0.053364269141531	0.020881670533643	0.004640371229698	0	0.009280742459397	0.006960556844548	0	0	0	0.002320185614849	0.004640371229698	0.002320185614849	0	0.002320185614849	0.002320185614849	0	0
bin0	985	0	0	0	0	0	0	0	0	0	0	0	0	0	0	0	0	0	0	0	0	0	0	0	0.006637168141593	0.002212389380531	0.039823008849558	0.070796460176991	0.150442477876106	0.196902654867257	0.238938053097345	0.18141592920354	0.059734513274336	0.019911504424779	0.004424778761062	0.004424778761062	0.008849557522124	0.002212389380531	0.002212389380531	0	0	0.002212389380531	0.002212389380531	0.002212389380531	0	0.002212389380531	0.002212389380531	0	0
bin0	986	0	0	0	0	0	0	0	0	0	0	0	0	0	0	0	0	0	0	0	0	0	0.002293577981651	0	0.006880733944954	0.006880733944954	0.041284403669725	0.06651376146789	0.137614678899083	0.222477064220183	0.252293577981651	0.144495412844037	0.068807339449541	0.013761467889908	0.002293577981651	0.002293577981651	0.009174311926606	0.004587155963303	0.002293577981651	0.004587155963303	0.002293577981651	0.004587155963303	0	0	0	0.002293577981651	0.002293577981651	0	0
bin0	987	0	0	0	0	0	0	0	0	0	0	0	0	0	0	0	0	0	0	0	0	0	0	0.002439024390244	0.004878048780488	0.004878048780488	0.034146341463415	0.082926829268293	0.146341463414634	0.202439024390244	0.263414634146341	0.160975609756098	0.039024390243902	0.021951219512195	0	0.004878048780488	0.007317073170732	0.007317073170732	0	0.002439024390244	0	0.002439024390244	0	0.002439024390244	0	0.002439024390244	0.002439024390244	0.002439024390244	0.002439024390244
bin0	988	0	0	0	0	0	0	0	0	0	0	0	0	0	0	0	0	0	0	0	0	0	0	0	0.00250626566416	0.005012531328321	0.050125313283208	0.080200501253133	0.150375939849624	0.197994987468672	0.233082706766917	0.175438596491228	0.06015037593985	0.012531328320802	0.00250626566416	0.005012531328321	0.005012531328321	0.010025062656642	0	0	0	0.00250626566416	0	0.00250626566416	0	0	0.00250626566416	0	0
bin0	989	0	0	0	0	0	0	0	0	0	0	0	0	0	0	0	0	0	0	0	0	0	0	0	0.004784688995215	0.007177033492823	0.038277511961723	0.074162679425837	0.150717703349282	0.191387559808612	0.258373205741627	0.181818181818182	0.050239234449761	0.011961722488038	0.002392344497608	0.002392344497608	0.007177033492823	0.007177033492823	0	0	0	0.002392344497608	0.002392344497608	0.002392344497608	0	0.002392344497608	0.002392344497608	0	0
bin0	990	0	0	0	0	0	0	0	0	0	0	0	0	0	0	0	0	0	0	0	0	0	0	0	0	0.005194805194805	0.038961038961039	0.080519480519481	0.158441558441558	0.223376623376623	0.241558441558442	0.161038961038961	0.044155844155844	0.015584415584416	0.005194805194805	0.002597402597403	0.007792207792208	0.005194805194805	0	0	0	0.002597402597403	0.002597402597403	0.002597402597403	0	0	0.002597402597403	0	0
bin0	991	0	0	0	0	0	0	0	0	0	0	0	0	0	0	0	0	0	0	0	0	0	0	0	0.004866180048662	0.007299270072993	0.036496350364964	0.072992700729927	0.145985401459854	0.194647201946472	0.245742092457421	0.182481751824818	0.055961070559611	0.021897810218978	0.002433090024331	0.002433090024331	0.007299270072993	0.009732360097324	0	0	0.002433090024331	0.002433090024331	0.002433090024331	0	0	0	0.002433090024331	0	0
[truncated: 4,017 more rows]
[truncated: 42 more columns]
