# Supplementary material for: Functionally constrained human proteins are less prone to mutational instability from single amino acid substitutions
Source: Nat Commun. 2025 Mar 13;16:2492. doi: 10.1038/s41467-025-57757-y (PMC11906876; doi:10.1038/s41467-025-57757-y)
Supplement: Supplementary file 4 — Source Data [file 41467_2025_57757_MOESM4_ESM.zip › SourceData/fig1b.txt]

ddG	shet_post_mean	category
1.91785001754761	0.05147879	strong
0.412149995565414	0.03393072	strong
0.275330007076263	0.12122254	extreme
0.107289999723434	0.07371434	strong
2.11698007583618	0.02533958	strong
0.788290023803711	0.01083487	strong
1.13947999477386	0.2577876	extreme
0.702319979667664	0.08086274	strong
1.79505002498627	0.04472198	strong
0.874890029430389	0.1578236	extreme
0.0187599994242191	0.07371434	strong
1.84396994113922	0.02768445	strong
1.44423997402191	0.02768445	strong
1.25028002262115	0.02768445	strong
0.990230023860931	0.02768445	strong
0.251430004835129	0.17682978	extreme
1.65188002586365	0.23628026	extreme
0.246059998869896	0.17682978	extreme
0.823329985141754	0.01673594	strong
0.23836000263691	0.17682978	extreme
0.234659999608994	0.17682978	extreme
0.253890007734299	0.03512436	strong
1.77224004268646	0.08086274	strong
2.32557010650635	0.03133172	strong
1.69348001480103	0.08086274	strong
1.6679699420929	0.08086274	strong
0.181630000472069	0.17682978	extreme
0.611400008201599	0.02768445	strong
2.11239004135132	0.03133172	strong
0.922900021076202	0.05420981	strong
0.72664999961853	0.12468511	extreme
0.588519990444183	0.02768445	strong
0.704020023345947	0.00793946	strong
1.52828001976013	0.08086274	strong
0.360190004110336	0.12122254	extreme
0.496410012245178	0.03393072	strong
0.385939985513687	0.08384583	strong
1.86700999736786	0.21995735	extreme
1.72827005386353	0.13819963	extreme
0.549449980258942	0.02768445	strong
0.471359997987747	0.02487946	strong
0.332760006189346	0.12122254	extreme
0.842980027198792	0.05420981	strong
0.510389983654022	0.02768445	strong
1.32706999778748	0.08086274	strong
0.225779995322228	0.43189676	extreme
0.617049992084503	0.21824057	extreme
0.451460003852844	0.02930753	strong
0.725239992141724	0.00054099	weak
1.15101003646851	0.23628026	extreme
0.34400001168251	0.04951084	strong
0.604510009288788	0.02792622	strong
0.128490000963211	0.17682978	extreme
0.483889997005463	0.02278066	strong
0.91022002696991	0.01888862	strong
0.585929989814758	0.21824057	extreme
0.329659998416901	0.33881226	extreme
1.10987997055054	0.23628026	extreme
1.7746000289917	0.05147879	strong
1.9679399728775	0.11588831	extreme
0.404150009155273	0.145816	extreme
0.465070009231567	0.02768445	strong
0.567470014095306	0.15373919	extreme
0.462000012397766	0.05582213	strong
0.280420005321503	0.20304586	extreme
0.856400012969971	0.01888862	strong
0.852419972419739	0.01888862	strong
1.65717995166779	0.42402126	extreme
1.59658002853394	0.27434993	extreme
0.215599998831749	0.23965246	extreme
0.521730005741119	0.04254246	strong
0.96204000711441	0.16828956	extreme
1.01385998725891	0.19316126	extreme
0.513999998569489	0.02792622	strong
1.50835001468658	0.27434993	extreme
0.370640009641647	0.145816	extreme
1.50689995288849	0.27434993	extreme
0.502919971942902	0.003527	strong
0.125650003552437	0.07371434	strong
0.093529999256134	0.17682978	extreme
1.53626000881195	0.05255149	strong
1.32158994674683	0.33710328	extreme
0.4964300096035	0.04254246	strong
1.4677699804306	0.27434993	extreme
0.400119990110397	0.03273883	strong
0.425040006637573	0.24757894	extreme
2.43555998802185	0.07060602	strong
0.396809995174408	0.10576204	extreme
0.855000019073486	0.00226584	strong
0.276560008525848	0.08384583	strong
1.43689000606537	0.27434993	extreme
0.839559972286224	0.00226584	strong
1.50198996067047	0.05147879	strong
1.40634000301361	0.27434993	extreme
0.559660017490387	0.0021893	strong
1.39667999744415	0.27434993	extreme
1.3918399810791	0.27434993	extreme
0.324360013008118	0.015089400000000001	strong
1.52927994728088	0.04739195	strong
1.0786999464035	0.04976887	strong
0.0760100036859512	0.17682978	extreme
0.373320013284683	0.03273883	strong
1.99518001079559	0.06697917	strong
0.803129971027374	0.01790915	strong
0.716359972953796	0.00304607	strong
0.127990007400513	0.03512436	strong
0.79228001832962	0.01790915	strong
1.40313994884491	0.11783806	extreme
0.398380011320114	0.02805894	strong
0.76936000585556	0.1838245	extreme
2.05620002746582	0.02533958	strong
0.826640009880066	0.01083487	strong
0.0663399994373322	0.17682978	extreme
1.38629996776581	0.05147879	strong
1.34677994251251	0.2577876	extreme
1.36131000518799	0.03133172	strong
2.07241010665894	0.22046147	extreme
0.676199972629547	0.01888862	strong
0.244680002331734	0.11975608	extreme
0.815590023994446	0.01083487	strong
0.119359999895096	0.03512436	strong
1.32208001613617	0.2577876	extreme
1.25699996948242	0.33798515	extreme
0.819490015506744	0.02110752	strong
0.149590000510216	0.23965246	extreme
0.117349997162819	0.03512436	strong
0.734749972820282	0.01790915	strong
0.750649988651276	0.00226584	strong
1.29372000694275	0.05255149	strong
0.857590019702911	0.08086274	strong
0.237690001726151	0.0220585	strong
0.2083899974823	0.18599509	extreme
0.342519998550415	0.02034425	strong
0.112700000405312	0.03512436	strong
0.826219975948334	0.23628026	extreme
0.112309999763966	0.03512436	strong
-0.0357000008225441	0.54933805	extreme
0.246529996395111	0.46088354	extreme
1.13740003108978	0.33710328	extreme
1.28812003135681	0.05147879	strong
1.22320997714996	0.27434993	extreme
0.788209974765778	0.19316126	extreme
0.332529991865158	0.12080066	extreme
0.184210002422333	0.01581024	strong
0.386550009250641	0.08877165	strong
0.107809998095036	0.03512436	strong
0.710340023040772	0.00226584	strong
0.741760015487671	0.38837803	extreme
1.19385004043579	0.27434993	extreme
1.9301700592041	0.22046147	extreme
0.378030002117157	0.05827351	strong
0.944790005683899	0.04283030000000001	strong
0.352649986743927	0.02792622	strong
0.309329986572266	0.10576204	extreme
1.90899002552032	0.08566113	strong
0.245299994945526	0.0578	strong
0.287389993667603	0.02487946	strong
0.372810006141663	0.15373919	extreme
0.0536499992012978	0.07371434	strong
1.21386003494263	0.2577876	extreme
0.690840005874634	0.00226584	strong
1.16734004020691	0.27434993	extreme
0.0430199988186359	0.17682978	extreme
0.868480026721954	0.63580393	extreme
0.104809999465942	0.05632714	strong
1.87827003002167	0.05464701	strong
0.766480028629303	0.08086274	strong
0.178780004382133	0.12122254	extreme
0.545920014381409	0.11919045	extreme
0.380230009555817	0.21824057	extreme
0.213139995932579	0.0220585	strong
0.584550023078919	0.00304607	strong
-0.0570800006389618	0.54933805	extreme
0.23225000500679	0.0578	strong
0.745760023593903	0.08086274	strong
0.407290011644363	0.15443659	extreme
0.282519996166229	0.02768445	strong
0.173930004239082	0.12122254	extreme
1.4065500497818	0.11588831	extreme
0.32422998547554	0.02792622	strong
0.762880027294159	0.17365668	extreme
1.17156994342804	0.03133172	strong
1.17741000652313	0.05147879	strong
1.12012004852295	0.27434993	extreme
1.13810002803803	0.05255149	strong
0.234400004148483	0.18324542	extreme
0.299780011177063	0.01439361	strong
0.498989999294281	0.03488326	strong
0.268090009689331	0.02487946	strong
0.298200011253357	0.01439361	strong
0.0952399969100952	0.03512436	strong
1.10550999641418	0.27434993	extreme
0.0948500037193298	0.03512436	strong
0.613290011882782	0.01790915	strong
1.42955994606018	0.10492067	extreme
0.680159986019135	0.38837803	extreme
1.9371600151062	0.07060602	strong
1.54896998405457	0.05703021	strong
1.15184998512268	0.05147879	strong
1.09789001941681	0.27434993	extreme
0.0321700014173985	0.17682978	extreme
0.298849999904633	0.0726548	strong
0.345770001411438	0.02782678	strong
0.227620005607605	0.03884208	strong
0.095100000500679	0.42615578	extreme
1.09203994274139	0.27434993	extreme
0.339749991893768	0.08877165	strong
2.25385999679565	0.07780569	strong
0.164869993925095	0.12122254	extreme
1.93788003921509	0.08362312	strong
0.168689996004105	0.11975608	extreme
0.273310005664825	0.02930753	strong
0.180409997701645	0.33881226	extreme
0.534300029277802	0.01846141	strong
0.0574200004339218	0.01797503	strong
0.159429997205734	0.12122254	extreme
1.22119998931885	0.04739195	strong
0.344639986753464	0.01004079	strong
0.0850400030612946	0.05632714	strong
0.0291799996048212	0.07371434	strong
1.87907004356384	0.07060602	strong
0.218940004706383	0.18324542	extreme
1.05458998680115	0.27434993	extreme
0.0278399996459484	0.07371434	strong
0.251800000667572	0.02487946	strong
0.302370011806488	0.03681559	strong
0.301829993724823	0.03681559	strong
2.18740010261536	0.07780569	strong
0.216930001974106	0.03884208	strong
1.04284000396729	0.27434993	extreme
0.288940012454987	0.02278066	strong
0.262109994888306	0.01271986	strong
0.177780002355576	0.25530913	extreme
0.286810010671616	0.02034425	strong
1.01557004451752	0.11592968	extreme
1.03585994243622	0.27434993	extreme
0.0801599994301796	0.05632714	strong
0.3298299908638	0.02782678	strong
0.285549998283386	0.02034425	strong
0.288150012493134	0.03103675	strong
0.32804998755455	0.05827351	strong
0.213689997792244	0.03884208	strong
0.651390016078949	0.08086274	strong
0.0215799994766712	0.17682978	extreme
0.021339999511838	0.17682978	extreme
0.360210001468658	0.04449277	strong
0.149719998240471	0.12122254	extreme
0.306540012359619	0.07707775	strong
0.386249989271164	0.00793946	strong
0.181140005588532	0.0220585	strong
0.16015000641346	0.20304586	extreme
0.0195199996232986	0.0735138	strong
0.270069986581802	0.01439361	strong
0.209340006113052	0.03884208	strong
0.207509994506836	0.03393072	strong
0.207890003919601	0.18324542	extreme
1.08311998844147	0.42402126	extreme
0.0709199979901314	0.42615578	extreme
1.67823994159698	0.05464701	strong
2.01453995704651	0.00043177	weak
0.963580012321472	0.00049492	weak
1.58694994449615	0.01359604	strong
0.629390001296997	0.0071966999999999995	strong
1.18061995506287	0.0005462	weak
0.820930004119873	0.00023355	weak
0.0850199982523918	0.00189287	strong
0.662660002708435	0.00245605	strong
1.68710005283356	0.00232072	strong
1.63712000846863	0.00232072	strong
0.748939990997315	0.00049492	weak
1.73204004764557	0.00014409	weak
0.387160003185272	0.00037168	weak
0.583760023117065	0.00619834	strong
0.86269998550415	0.00054575	weak
0.349909991025925	0.00037168	weak
1.43244004249573	0.00232072	strong
2.5159900188446	0.00030084	weak
1.75521004199982	0.00052951	weak
0.806840002536774	0.00054575	weak
1.22690999507904	0.00091059	weak
1.16143000125885	0.00043177	weak
0.544059991836548	0.01096087	strong
0.24728000164032	0.00096726	weak
-0.0337000004947186	0.00189287	strong
0.295210003852844	0.00037168	weak
0.294470012187958	0.00037168	weak
1.11909997463226	0.00043177	weak
2.15142011642456	0.00525634	strong
1.81881999969482	0.00494739	strong
1.57869005203247	0.02071189	strong
2.07947993278503	0.00525634	strong
1.07642996311188	0.00091059	weak
1.16761004924774	0.00232072	strong
1.07516002655029	0.00154536	strong
2.18829989433289	0.02017733	strong
0.805939972400665	0.00072342	weak
1.17719995975494	0.00387389	strong
1.1424800157547	0.00014409	weak
2.16414999961853	0.00131364	strong
2.07516002655029	0.00463537	strong
0.428820013999939	0.00030064	weak
2.08713006973267	0.00017543	weak
2.03053998947144	0.00056331	weak
1.03035998344421	0.00232072	strong
0.862410008907318	0.00798646	strong
1.01128995418549	0.00033603	weak
1.24460995197296	0.00524695	strong
1.07833003997803	0.00014409	weak
0.823670029640198	0.00043177	weak
2.10760998725891	0.01105345	strong
0.182640001177788	0.00037168	weak
1.05271005630493	0.00271388	strong
0.288300007581711	0.00042685	weak
0.332439988851547	0.00061429	weak
0.944100022315979	0.00189287	strong
0.900600016117096	0.00041704	weak
3.11209011077881	0.00582083	strong
1.7681200504303	0.00143983	strong
1.90164995193481	0.0009644	weak
1.73122000694275	0.00291907	strong
0.468039989471436	0.00879652	strong
0.999029994010925	0.00049492	weak
0.199100002646446	0.00189287	strong
0.195490002632141	0.00189287	strong
0.981880009174347	0.00049492	weak
0.858969986438751	0.00090474	weak
1.782870054245	0.00048396	weak
1.50656998157501	0.00061364	weak
1.48557996749878	0.00061364	weak
2.50131988525391	0.00524695	strong
1.44988000392914	0.00366325	strong
1.46258997917175	0.00061364	weak
0.942669987678528	0.00049492	weak
1.81986999511719	0.00357527	strong
1.5327399969101	0.0009644	weak
0.405930012464523	0.00096726	weak
3.47548007965088	0.00030084	weak
0.914260029792786	0.01096087	strong
1.15912997722626	0.00095624	weak
1.7719099521637	0.00043177	weak
1.15549004077911	0.00034866	weak
0.91143000125885	0.00049492	weak
0.911310017108917	0.00049492	weak
1.74303996562958	0.00043177	weak
1.71417999267578	0.00357527	strong
1.53207004070282	0.00291907	strong
1.70615005493164	0.00043177	weak
0.811299979686737	0.00445758	strong
1.41544997692108	0.0009644	weak
1.67504000663757	0.00043177	weak
1.08563005924225	0.00034866	weak
1.55484998226166	0.00048396	weak
2.6297299861908	0.00035318	weak
1.31087005138397	0.00061364	weak
1.40724003314972	0.01359604	strong
0.625609993934631	0.00416287	strong
2.24801993370056	0.00575368	strong
1.48977994918823	0.00048396	weak
1.58626997470856	0.00385157	strong
1.26051998138428	0.0009644	weak
1.73821997642517	0.00232072	strong
2.37825989723206	0.01136545	strong
1.68455994129181	0.00347542	strong
1.51108002662659	0.00043177	weak
2.66476011276245	0.0008701000000000001	weak
0.78890997171402	0.00049492	weak
0.822880029678345	0.00201676	strong
0.326909989118576	0.00096726	weak
1.0978399515152	0.00082797	weak
1.20266997814178	0.0009644	weak
1.9959100484848	0.00524695	strong
0.657029986381531	0.00445758	strong
1.35162997245789	0.00472646	strong
1.77375996112823	0.00014409	weak
1.1725800037384	0.01134521	strong
0.954760015010834	0.00034866	weak
0.751139998435974	0.00049492	weak
0.363209992647171	0.00442745	strong
1.00078999996185	0.00495327	strong
0.304360002279282	0.00096726	weak
1.71893000602722	0.00341631	strong
0.356330007314682	0.00442745	strong
0.624599993228912	0.000944	weak
1.37007999420166	0.00043177	weak
1.70501005649567	0.00341631	strong
0.702409982681274	0.00067344	weak
1.49601995944977	0.00412234	strong
1.32749998569489	0.00291907	strong
1.93693995475769	0.00026998	weak
0.541010022163391	0.00112431	strong
1.53506004810333	0.00993119	strong
0.0271899998188019	0.00189287	strong
1.78340995311737	0.00582083	strong
1.08141994476318	0.01134521	strong
0.936770021915436	0.0005462	weak
1.64405000209808	0.01912925	strong
1.72092998027802	0.00592571	strong
2.73468995094299	0.00233083	strong
0.975099980831146	0.0131535	strong
1.12950003147125	0.01359604	strong
0.773689985275269	0.000628	weak
0.795769989490509	0.00129625	strong
1.60316002368927	0.00068091	weak
2.30651998519897	0.0008701000000000001	weak
1.25935995578766	0.00048396	weak
0.764410018920898	0.000628	weak
0.544350028038025	0.00245605	strong
1.93192005157471	0.00392124	strong
1.00621998310089	0.0009644	weak
1.00279998779297	0.0009644	weak
0.676630020141602	0.00049492	weak
-0.000620000006165355	0.00189287	strong
0.421059995889664	0.00060769	weak
1.07772994041443	0.01359604	strong
0.778490006923676	0.00021346	weak
1.26767003536224	0.00091059	weak
0.561580002307892	0.00046713	weak
0.464819997549057	0.00595776	strong
0.434749990701675	0.00157071	strong
2.38926005363464	0.00049791	weak
0.495380014181137	0.00112431	strong
2.01142001152039	0.01136545	strong
1.85638999938965	0.00212319	strong
0.487029999494553	0.0071966999999999995	strong
0.907130002975464	0.00052625	weak
0.808440029621124	0.00054575	weak
0.846180021762848	0.0005462	weak
1.70779001712799	0.00197225	strong
0.561699986457825	0.00030064	weak
1.72745001316071	0.00052951	weak
1.31964004039764	0.00412234	strong
0.162070006132126	0.00151995	strong
1.12278997898102	0.00209583	strong
1.18818998336792	0.00048396	weak
1.77564001083374	0.00041301	weak
-0.0199999995529652	0.00189287	strong
0.646030008792877	0.00049492	weak
-0.0201399996876717	0.00189287	strong
0.819679975509644	0.0005462	weak
2.52221989631653	0.01693972	strong
0.525279998779297	0.000944	weak
0.254449993371964	0.00120315	strong
-0.0234699994325638	0.00189287	strong
1.35483002662659	0.00993119	strong
0.503430008888245	0.00030692	weak
1.70782005786896	0.02071189	strong
1.00492000579834	0.00061364	weak
2.48797011375427	0.00086304	weak
2.06742000579834	0.00040576	weak
-0.0301399994641542	0.00189287	strong
1.82651996612549	0.00079738	weak
1.20315003395081	0.0023128	strong
1.31294000148773	0.00808987	strong
1.98985004425049	0.01905005	strong
1.86590003967285	0.00210817	strong
0.906329989433289	0.00147745	strong
1.10939002037048	0.00043177	weak
2.51292991638184	0.00017543	weak
-0.0393400005996227	0.00189287	strong
0.415030002593994	0.00041704	weak
1.12182998657227	0.01287687	strong
0.562780022621155	0.00024435	weak
1.02274000644684	0.00209583	strong
0.864769995212555	0.0009644	weak
-0.044599998742342	0.00189287	strong
1.27828001976013	0.00232072	strong
-0.044829998165369	0.00189287	strong
1.08394002914429	0.00043177	weak
1.19669997692108	0.00412234	strong
1.12681996822357	0.00091059	weak
1.00817000865936	0.00357527	strong
0.232460007071495	0.00096726	weak
0.304349988698959	0.00154648	strong
1.33658003807068	0.00271388	strong
0.856890022754669	0.01134521	strong
1.37721002101898	0.00387389	strong
0.459650009870529	0.00195766	strong
1.20958995819092	0.00347542	strong
1.71266996860504	0.00392124	strong
2.36621999740601	0.00127385	strong
0.621860027313232	0.0007603	weak
1.90198004245758	0.00035318	weak
2.01533007621765	0.03052393	strong
1.09793996810913	0.00091059	weak
0.919260025024414	0.00120149	strong
0.599680006504059	0.00040503	weak
1.36111998558044	0.00387389	strong
0.225700005888939	0.00096726	weak
0.712589979171753	0.0005462	weak
1.74637997150421	0.00057789	weak
0.272709995508194	0.01082594	strong
1.14254999160767	0.00154536	strong
0.221119999885559	0.00120315	strong
1.08250999450684	0.00091059	weak
1.1761599779129	0.00050053	weak
1.20615994930267	0.00808987	strong
0.373490005731583	0.00156128	strong
1.72976005077362	0.00057789	weak
0.880500018596649	0.00072342	weak
2.19017004966736	0.02404525	strong
1.40066003799438	0.00582083	strong
1.82249999046326	0.00073736	weak
1.39815998077393	0.00582083	strong
1.28454005718231	0.0038250999999999997	strong
0.267150014638901	0.00442745	strong
1.18871998786926	0.01031075	strong
1.01480996608734	0.00043177	weak
0.759350001811981	0.00014934	weak
1.51398003101349	0.02071189	strong
0.264550000429153	0.00442745	strong
1.81818997859955	0.00358501	strong
2.32284998893738	0.00033423	weak
0.261429995298386	0.01082594	strong
-0.0679700002074242	0.00189287	strong
-0.068000003695488	0.00189287	strong
0.446029990911484	0.00030692	weak
-0.0680999979376793	0.00189287	strong
1.05507004261017	0.00091059	weak
0.726260006427765	0.00034866	weak
1.90100002288818	0.0008701000000000001	weak
2.32702994346619	0.00017543	weak
1.61470997333527	0.00026171	weak
1.31744003295898	0.00715437	strong
0.406969994306564	0.00112431	strong
0.59867000579834	0.000628	weak
1.09119999408722	0.00041285	weak
0.601419985294342	0.00129625	strong
1.28698003292084	0.00387389	strong
1.08891999721527	0.00154536	strong
1.78819000720978	0.00540563	strong
0.901650011539459	0.00357527	strong
1.25889003276825	0.00202772	strong
1.80989003181458	0.00035318	weak
1.1467399597168	0.01031075	strong
0.896979987621307	0.00357527	strong
0.24371999502182	0.00037168	weak
0.762470006942749	0.0009644	weak
0.493449985980988	0.00079288	weak
1.02461004257202	0.00091059	weak
0.35453000664711	0.00156128	strong
0.808440029621124	0.00366325	strong
1.23810005187988	0.00014409	weak
1.14784002304077	0.00232072	strong
1.4472199678421	0.02071189	strong
0.479169994592667	0.00023355	weak
1.06723999977112	0.01022479	strong
1.05539000034332	0.00412234	strong
1.04798996448517	0.00385157	strong
0.826020002365112	0.00072342	weak
0.795310020446777	0.00366325	strong
0.577499985694885	0.000628	weak
0.555970013141632	0.00095624	weak
2.02305006980896	0.00261779	strong
0.198500007390976	0.00120315	strong
0.295190006494522	0.00476946	strong
1.14021003246307	0.00993119	strong
0.642929971218109	0.00054575	weak
1.20590996742249	0.00271388	strong
1.08366000652313	0.00347542	strong
2.34363007545471	0.00257676	strong
0.782959997653961	0.00366325	strong
0.199599996209145	0.00096726	weak
0.813319981098175	0.00120149	strong
0.334710001945496	0.00157071	strong
2.19495010375977	0.00075847	weak
0.476300001144409	0.00238502	strong
1.44228005409241	0.00044047	weak
1.10908997058868	0.00244979	strong
0.415080010890961	0.00030692	weak
0.197270005941391	0.00096726	weak
2.21352005004883	0.00131364	strong
0.189429998397827	0.00120315	strong
1.3683899641037	0.00197225	strong
-0.0945099964737892	0.00189287	strong
0.47995001077652	0.00024435	weak
1.04728996753693	0.00050053	weak
0.229829996824265	0.01082594	strong
1.42611002922058	0.00044047	weak
1.19879996776581	0.00387389	strong
0.83720999956131	0.00061364	weak
1.37347996234894	0.02071189	strong
-0.0968099981546402	0.00189287	strong
0.32804000377655	0.00157071	strong
1.08171999454498	0.00123242	strong
1.32990002632141	0.00507565	strong
0.960150003433228	0.00091059	weak
0.276989996433258	0.00086895	weak
0.339329987764359	0.00041704	weak
0.406399995088577	0.00066468	weak
0.692409992218018	0.0009644	weak
0.191489994525909	0.00096726	weak
0.1910600066185	0.00096726	weak
1.6888200044632	0.00201174	strong
1.63516998291016	0.00358501	strong
0.631659984588623	0.00082797	weak
1.15042996406555	0.00271388	strong
2.34481000900269	0.01557792	strong
1.56508004665375	0.00210817	strong
0.212449997663498	0.00037168	weak
1.81623005867004	0.00188763	strong
1.84920001029968	0.00244742	strong
0.211960002779961	0.00037168	weak
0.277110010385513	0.00476946	strong
0.894879996776581	0.00798646	strong
0.676680028438568	0.00282189	strong
0.998920023441315	0.00041285	weak
2.1287100315094	0.00544206	strong
0.321709990501404	0.00036036	weak
1.12455999851227	0.00069257	weak
0.178010001778603	0.00120315	strong
-0.106610000133514	0.00189287	strong
0.0794100016355515	0.00151995	strong
1.0362800359726	0.00033603	weak
0.387910008430481	0.00187023	strong
1.66031002998352	0.00035318	weak
0.787949979305267	0.00143983	strong
1.50973999500275	0.00057789	weak
0.320019990205765	0.00155114	strong
1.09430003166199	0.0038250999999999997	strong
1.36280000209808	0.00044047	weak
0.647629976272583	0.00034866	weak
2.81950998306274	0.00274065	strong
0.803659975528717	0.00061364	weak
2.07979989051819	0.00017543	weak
0.502330005168915	0.00049492	weak
1.60382997989655	0.00540563	strong
0.628539979457855	0.00014934	weak
0.929470002651215	0.0023128	strong
1.12458002567291	0.01912925	strong
0.267500013113022	0.00051134	weak
0.2082200050354	0.01082594	strong
0.974969983100891	0.00050053	weak
0.943300008773804	0.00385157	strong
1.62758994102478	0.00035318	weak
2.00733995437622	0.00086304	weak
1.74107003211975	0.00625	strong
0.388570010662079	0.00195766	strong
3.08887004852295	0.00627141	strong
1.83492004871368	0.00089483	weak
0.202989995479584	0.01082594	strong
0.319819986820221	0.00090865	weak
0.949940025806427	0.01022479	strong
0.88849002122879	0.00091059	weak
0.380230009555817	0.00066468	weak
0.580850005149841	0.00082797	weak
-0.1199000030756	0.00189287	strong
0.463169991970062	0.01444548	strong
1.27289998531342	0.00052951	weak
0.532509982585907	0.0005462	weak
2.49149990081787	0.00065836	weak
0.999639987945557	0.00232072	strong
0.17391000688076	0.00096726	weak
0.310820013284683	0.01537257	strong
0.8644899725914	0.01287687	strong
0.437779992818832	0.00024435	weak
0.198970004916191	0.01082594	strong
0.173010006546974	0.00096726	weak
0.280559986829758	0.00060769	weak
1.25426995754242	0.00197225	strong
2.0181200504303	0.00127385	strong
2.01694989204407	0.00127385	strong
0.300150007009506	0.00153216	strong
0.727739989757538	0.00018884	weak
0.314300000667572	0.00090865	weak
2.6954300403595	0.00180737	strong
0.285769999027252	0.00113317	strong
0.82862001657486	0.00798646	strong
1.707239985466	0.01163657	strong
0.161060005426407	0.00120315	strong
-0.125210002064705	0.00189287	strong
0.459919989109039	0.00109146	strong
0.301279991865158	0.00416287	strong
0.481559991836548	0.00129625	strong
0.868210017681122	0.00091059	weak
1.83350002765656	0.00030084	weak
0.062610000371933	0.00151995	strong
0.482089996337891	0.00021957	weak
0.706830024719238	0.00357527	strong
1.75189995765686	0.00525634	strong
0.298779994249344	0.00036036	weak
1.09019005298615	0.00068091	weak
1.24632000923157	0.00052951	weak
2.10108995437622	0.00117167	strong
0.480430006980896	0.00021957	weak
0.305480003356934	0.00378885	strong
0.399210005998611	0.00067344	weak
0.405380010604858	0.00030064	weak
0.297390013933182	0.00036036	weak
0.711960017681122	0.00072342	weak
0.404909998178482	0.00030064	weak
0.329580008983612	0.00595776	strong
-0.128460004925728	0.00189287	strong
0.343439996242523	0.00605501	strong
0.975080013275146	0.0008441000000000001	weak
0.813229978084564	0.00798646	strong
0.532010018825531	0.00119714	strong
0.859210014343262	0.00416147	strong
0.503899991512299	0.0005462	weak
0.994700014591217	0.00244979	strong
0.870949983596802	0.00412234	strong
0.287770003080368	0.00155114	strong
0.785700023174286	0.00043177	weak
-0.131490007042885	0.00189287	strong
0.240360006690025	0.00086895	weak
0.468870013952255	0.00045576	weak
0.292490005493164	0.00036036	weak
1.07760000228882	0.01803466	strong
1.96318995952606	0.00075847	weak
1.66294002532959	0.01023507	strong
0.882279992103577	0.00154536	strong
1.5465099811554	0.00035318	weak
0.153760001063347	0.00120315	strong
0.136959999799728	0.0013207000000000002	strong
0.490920007228851	0.0005462	weak
0.297589987516403	0.00378885	strong
0.600499987602234	0.00034866	weak
0.404150009155273	0.01771243	strong
1.64108002185822	0.00625	strong
1.73740005493164	0.00261779	strong
0.293099999427795	0.01537257	strong
0.169249996542931	0.11023276	extreme
0.321090012788773	0.02782678	strong
1.86617004871368	0.01693972	strong
0.2483000010252	0.00085855	weak
1.03109002113342	0.01912925	strong
1.04592001438141	0.05147879	strong
1.49942004680634	0.00142244	strong
1.80952000617981	0.13046684	extreme
1.08899998664856	0.00341631	strong
0.15752999484539	0.00879652	strong
0.315270006656647	0.00112431	strong
0.144419997930527	0.12122254	extreme
0.684400022029877	0.00072342	weak
0.314339995384216	0.00112431	strong
-0.108900003135204	0.2383129	extreme
0.888059973716736	0.01022479	strong
0.712840020656586	0.00472646	strong
0.164800003170967	0.18599509	extreme
0.016440000385046	0.0735138	strong
0.474480003118515	0.34010367	extreme
1.81447005271912	0.00011879	weak
1.68608999252319	0.22046147	extreme
1.76250004768372	0.02474431	strong
0.259530007839203	0.00060769	weak
0.123939998447895	0.02115374	strong
0.46204000711441	0.00040503	weak
0.238570004701614	0.00476946	strong
0.320499986410141	0.04306406	strong
2.88560009002686	0.00052326	weak
0.472059994935989	0.0005462	weak
1.57989001274109	0.02533958	strong
0.921220004558563	0.00123242	strong
0.257860004901886	0.00060769	weak
0.776510000228882	0.00798646	strong
0.591859996318817	0.01359604	strong
0.157039999961853	0.00096726	weak
1.98853003978729	0.00307709	strong
0.271429985761642	0.02034425	strong
1.27898001670837	0.00271665	strong
0.281740009784699	0.00036036	weak
1.96332001686096	0.00131364	strong
0.385129988193512	0.00030064	weak
0.175490006804466	0.01082594	strong
0.0617799982428551	0.42615578	extreme
0.409429997205734	0.0021893	strong
1.39059996604919	0.05703021	strong
1.90512001514435	0.00075847	weak
1.52164995670319	0.0008701000000000001	weak
0.770359992980957	0.04283030000000001	strong
-0.0949499979615211	0.54933805	extreme
0.464590013027191	0.0005462	weak
0.0778300017118454	0.03512436	strong
0.124600000679493	0.0013207000000000002	strong
0.230509996414185	0.02487946	strong
0.195899993181229	0.00442745	strong
0.665180027484894	0.00209583	strong
1.89272999763489	0.00075847	weak
1.36354994773865	0.00210817	strong
0.449669986963272	0.00049492	weak
0.593569993972778	0.08086274	strong
1.62079000473022	0.00077382	weak
1.92016005516052	0.00876609	strong
0.109789997339249	0.05057488	strong
1.73204004764557	0.00110083	strong
1.35250997543335	0.00494739	strong
1.16243004798889	0.00052951	weak
0.535589993000031	0.54340698	extreme
1.74897003173828	0.12505311	extreme
0.157260000705719	0.00037168	weak
0.346139997243881	0.00066468	weak
0.232160001993179	0.00476946	strong
0.982819974422455	0.00271388	strong
0.236980006098747	0.00085855	weak
0.859300017356873	0.01022479	strong
0.958670020103455	0.00014409	weak
1.58100998401642	0.00625	strong
0.130919992923737	0.11975608	extreme
0.776889979839325	0.1578236	extreme
1.4721200466156	0.06697917	strong
1.86211001873016	0.00017543	weak
0.535660028457642	0.0009644	weak
1.66902995109558	0.04472198	strong
0.490500003099442	0.00040378	weak
0.303950011730194	0.05827351	strong
0.139750003814697	0.00120315	strong
0.725950002670288	0.00043177	weak
-0.0991899967193604	0.54933805	extreme
0.0421699993312359	0.00151995	strong
0.250589996576309	0.12080066	extreme
0.102439999580383	0.01581024	strong
-0.118069998919964	0.2383129	extreme
0.135079994797707	0.12122254	extreme
0.248610004782677	0.00445758	strong
0.353560000658035	0.00195766	strong
1.97231996059418	0.00443359	strong
0.571550011634827	0.00034866	weak
0.675989985466003	0.00472646	strong
0.252110004425049	0.05582213	strong
1.78999996185303	0.01693972	strong
1.30472004413605	0.00079738	weak
-0.100730001926422	0.54933805	extreme
1.04456996917725	0.00592571	strong
1.84744000434876	0.00017543	weak
0.749949991703033	0.00798646	strong
0.143230006098747	0.04951084	strong
0.165920004248619	0.01082594	strong
0.848320007324219	0.01099761	strong
0.371659994125366	0.12850369	extreme
0.210160002112389	0.02750069	strong
1.41149997711182	0.00540563	strong
0.483590006828308	0.00119714	strong
0.378369987010956	0.00039424	weak
-0.151449993252754	0.00189287	strong
1.79593002796173	0.00056331	weak
0.783840000629425	0.00091059	weak
0.00404000002890825	0.07371434	strong
1.37485003471375	0.00980663	strong
1.60149002075195	0.00249661	strong
0.570100009441376	0.08086274	strong
2.75	0.00299007	strong
0.00836999993771315	0.17682978	extreme
0.260859996080399	0.00416287	strong
0.203020006418228	0.00154648	strong
0.235499992966652	0.145816	extreme
1.33004999160767	0.00210817	strong
1.65155005455017	0.04472198	strong
0.124770000576973	0.11975608	extreme
2.45700001716614	0.00180737	strong
0.406040012836456	0.00021957	weak
1.67548000812531	0.00141709	strong
0.395999997854233	0.00079288	weak
0.00273000006563962	0.07371434	strong
1.44712996482849	0.00073736	weak
1.16015005111694	0.01532659	strong
0.518570005893707	0.0009644	weak
1.01224005222321	0.01803466	strong
0.563289999961853	0.08086274	strong
0.337559998035431	0.00066468	weak
0.374520003795624	0.00039424	weak
0.714309990406036	0.00557362	strong
0.0016499999910593	0.07371434	strong
0.258139997720718	0.02034425	strong
1.02751994132996	0.00341631	strong
0.210360005497932	0.02768445	strong
0.886280000209808	0.0008441000000000001	weak
0.998539984226227	0.00349767	strong
0.514739990234375	0.0009644	weak
0.840380012989044	0.00041285	weak
0.908169984817505	0.0038250999999999997	strong
0.778989970684052	0.00412234	strong
0.145590007305145	0.11023276	extreme
0.256359994411469	0.00416287	strong
0.0473599992692471	0.42615578	extreme
1.85238003730774	0.00127385	strong
0.257079988718033	0.03103675	strong
0.537710011005402	0.00702423	strong
0.88222998380661	0.0008441000000000001	weak
0.320340007543564	0.00093648	weak
0.92519998550415	0.00014409	weak
0.639270007610321	0.00072342	weak
1.60381996631622	0.00525634	strong
0.768459975719452	0.00091059	weak
0.366549998521805	0.00030064	weak
0.0719000026583672	0.10208899	extreme
0.236139997839928	0.00245605	strong
0.954020023345947	0.00387389	strong
0.0454099997878075	0.42615578	extreme
1.4313999414444	0.00073736	weak
1.43744003772736	0.00035318	weak
0.5659099817276	0.02110752	strong
1.06625998020172	0.01063301	strong
0.803900003433228	0.00385157	strong
1.95519995689392	0.00177243	strong
1.59565997123718	0.00525634	strong
0.143950000405312	0.00096726	weak
0.555899977684021	0.00034866	weak
1.08763003349304	0.02071189	strong
2.04209995269775	0.00100322	strong
0.272119998931885	0.02805894	strong
0.254370003938675	0.02034425	strong
0.729529976844788	0.00078498	weak
1.50986003875732	0.08566113	strong
0.96450001001358	0.11783806	extreme
0.024890000000596	0.01797503	strong
0.233040004968643	0.02930753	strong
1.04263997077942	0.01092011	strong
1.43175005912781	0.00079732	weak
0.306840002536774	0.00802721	strong
0.408109992742538	0.0007603	weak
-0.00236999988555908	0.07371434	strong
0.981819987297058	0.00349767	strong
0.126120001077652	0.12122254	extreme
0.269749999046326	0.00113353	strong
1.42158997058868	0.00073736	weak
0.223189994692802	0.00085855	weak
0.994369983673096	0.01803466	strong
0.351830005645752	0.00793946	strong
1.74729001522064	0.00056331	weak
0.420560002326965	0.34010367	extreme
0.240260004997253	0.05582213	strong
0.287499994039536	0.21824057	extreme
0.226809993386269	0.00445758	strong
1.58917999267578	0.22046147	extreme
0.222249999642372	0.00085855	weak
0.696020007133484	0.00557362	strong
1.94168996810913	0.00212286	strong
0.140619993209839	0.00037168	weak
1.9196799993515	0.01641325	strong
0.335819989442825	0.00023355	weak
0.00663999980315566	0.19748282	extreme
-0.00364000000990927	0.07371434	strong
1.26882004737854	0.00057789	weak
0.524890005588532	0.01134521	strong
0.347220003604889	0.00482352	strong
1.53989994525909	0.05464701	strong
0.138009995222092	0.11023276	extreme
0.62567001581192	0.00072342	weak
0.269459992647171	0.18802379	extreme
0.175150007009506	0.0578	strong
0.754679977893829	0.00412234	strong
1.07139003276825	0.02071189	strong
0.254830002784729	0.00153216	strong
0.880509972572327	0.0038250999999999997	strong
0.247209995985031	0.00042685	weak
0.0544099994003773	0.05632714	strong
0.332569986581802	0.00023355	weak
1.3539799451828	0.00540563	strong
0.260049998760223	0.00036036	weak
0.689390003681183	0.00557362	strong
0.284099996089935	0.00619834	strong
0.265890002250671	0.06149243	strong
0.216539993882179	0.02792622	strong
1.31131994724274	0.00358501	strong
0.353240013122559	0.00077944	weak
-0.163450002670288	0.00189287	strong
0.0534299984574318	0.05632714	strong
0.854920029640198	0.0008441000000000001	weak
0.218860000371933	0.03553377	strong
-0.00632000016048551	0.07371434	strong
0.293720006942749	0.01331476	strong
0.284240007400513	0.00258781	strong
0.218189999461174	0.03553377	strong
0.515829980373383	0.00702423	strong
1.33196997642517	0.00063551	weak
0.931949973106384	0.05147879	strong
0.196630001068115	0.0021648	strong
0.761780023574829	0.00048396	weak
1.56965005397797	0.00244742	strong
1.44602000713348	0.00444569	strong
0.739989995956421	0.00091059	weak
0.109200000762939	0.11975608	extreme
0.000709999992977828	0.0735138	strong
0.100560002028942	0.0013207000000000002	strong
0.135040000081062	0.00037168	weak
0.133000001311302	0.11023276	extreme
2.11316990852356	0.00098065	weak
0.343769997358322	0.13110070000000001	extreme
1.52795004844666	0.00249661	strong
-0.114249996840954	0.54933805	extreme
1.46867001056671	0.03052393	strong
0.396939992904663	0.00071957	weak
0.920130014419556	0.00069257	weak
2.44888997077942	0.00510117	strong
0.254209995269775	0.23857249	extreme
0.35971999168396	0.11090612	extreme
0.17035000026226	0.0578	strong
0.262650012969971	0.00090865	weak
0.955150008201599	0.00291907	strong
1.7835099697113	0.06968552	strong
0.483119994401932	0.00964781	strong
0.660619974136353	0.00043177	weak
1.90103995800018	0.00212286	strong
0.71424001455307	0.1578236	extreme
1.14649999141693	0.11588831	extreme
0.0659700036048889	0.03512436	strong
1.29806005954742	0.00980663	strong
1.4399299621582	0.00854378	strong
1.32818996906281	0.00540563	strong
0.253100007772446	0.08877165	strong
0.227119997143745	0.00060769	weak
0.27564999461174	0.21824057	extreme
0.895190000534058	0.33710328	extreme
0.672519981861115	0.00557362	strong
0.278340011835098	0.00175043	strong
0.252009987831116	0.03681559	strong
1.00426995754242	0.01092011	strong
1.45580995082855	0.33061551	extreme
0.498629987239838	0.01359604	strong
0.229910001158714	0.05582213	strong
-0.00146000005770475	0.17682978	extreme
1.38314998149872	0.00073736	weak
1.75520002841949	0.00463537	strong
0.52868002653122	0.00147745	strong
0.24991999566555	0.23857249	extreme
0.766799986362457	0.00050053	weak
0.135900005698204	0.04712129	strong
-0.00402999995276332	0.19748282	extreme
0.270570009946823	0.04306406	strong
0.907859981060028	0.05147879	strong
0.224450007081032	0.12080066	extreme
0.185110002756119	0.00154648	strong
0.286480009555817	0.01331476	strong
0.303209990262985	0.00093648	weak
1.72511005401611	0.00017543	weak
-0.0129300002008677	0.07371434	strong
0.812520027160645	0.00232072	strong
0.291240006685257	0.03682654	strong
0.281590014696121	0.00595776	strong
0.41473001241684	0.00045576	weak
0.756959974765778	0.00050053	weak
1.23085999488831	0.00026171	weak
0.234990000724793	0.00022863	weak
0.332489997148514	0.00482352	strong
0.193749994039536	0.01865132	strong
0.323150008916855	0.016486700000000003	strong
0.0465900003910065	0.05632714	strong
0.0128199998289347	0.01797503	strong
0.245590001344681	0.08877165	strong
0.809490025043488	0.00232072	strong
0.321559995412827	0.00154957	strong
0.241720005869865	0.00153216	strong
1.34689998626709	0.00040576	weak
0.871770024299622	0.00244979	strong
0.280580013990402	0.00595776	strong
0.22477999329567	0.05582213	strong
0.0516000017523766	0.10208899	extreme
0.270779997110367	0.44287635	extreme
1.64109003543854	0.13046684	extreme
0.171079993247986	0.00442745	strong
0.338389992713928	0.00077944	weak
0.249369993805885	0.01537257	strong
0.374709993600845	0.00238502	strong
0.159439995884895	0.03393072	strong
-0.121220000088215	0.54933805	extreme
0.970619976520538	0.00715437	strong
0.405499994754791	0.00049492	weak
0.0951299965381622	0.02115374	strong
0.8853600025177	0.01912925	strong
0.123680002987385	0.15635056	extreme
0.515330016613007	0.00147745	strong
0.567080020904541	0.00366325	strong
1.8021399974823	0.00131364	strong
1.81363999843597	0.00304654	strong
0.12975999712944	0.20304586	extreme
2.05309009552002	0.00122309	strong
0.141929998993874	0.0220585	strong
0.204640001058579	0.00476946	strong
0.278679996728897	0.00595776	strong
1.02193999290466	0.04739195	strong
0.227060005068779	0.00416287	strong
0.855270028114319	0.27434993	extreme
1.46586000919342	0.00188763	strong
0.120489999651909	0.11023276	extreme
0.316850006580353	0.02106886	strong
0.599460005760193	0.17365668	extreme
0.307779997587204	0.00033206	weak
0.129859998822212	0.00096726	weak
0.0128499995917082	0.14108210000000002	extreme
0.282319992780685	0.00168893	strong
0.280660003423691	0.01331476	strong
0.193450003862381	0.02792622	strong
0.205109998583794	0.00085855	weak
0.629710018634796	0.00043177	weak
0.224930003285408	0.00416287	strong
0.15820999443531	0.18051051	extreme
0.25984001159668	0.00061429	weak
1.73822999000549	0.00876609	strong
1.6486200094223	0.00056331	weak
0.268920004367828	0.05827351	strong
0.157490000128746	0.18051051	extreme
1.83466994762421	0.00117167	strong
0.285670012235642	0.00802721	strong
1.36795997619629	0.01906706	strong
0.249939993023872	0.00090865	weak
0.0607899986207485	0.03512436	strong
0.279240012168884	0.00168893	strong
0.330119997262955	0.00054099	weak
1.61751997470856	0.13046684	extreme
-0.144199997186661	0.2383129	extreme
1.46080994606018	0.00050561	weak
0.304030001163483	0.00033206	weak
0.0358199998736382	0.43189676	extreme
1.0242999792099	0.00052951	weak
0.0415700003504753	0.05632714	strong
0.263889998197556	0.11261359	extreme
0.264990001916885	0.04489281	strong
0.366690009832382	0.0007603	weak
1.44845998287201	0.05670171	strong
1.21107995510101	0.00484755	strong
0.888000011444092	0.00068091	weak
0.0348999984562397	0.43189676	extreme
0.395749986171722	0.00495327	strong
-0.00839999970048666	0.0735138	strong
0.111029997467995	0.00120315	strong
1.67054998874664	0.00086304	weak
0.334419995546341	0.00030064	weak
0.468809992074966	0.08086274	strong
0.456710010766983	0.01359604	strong
0.614160001277924	0.00043177	weak
1.08060002326965	0.21995735	extreme
0.237590000033379	0.24757894	extreme
0.828530013561249	0.00998659	strong
2.25517010688782	0.00744816	strong
0.856869995594025	0.00271388	strong
1.09365999698639	0.00344758	strong
1.33325004577637	0.02700132	strong
0.00511999987065792	0.01797503	strong
2.51225996017456	0.00299007	strong
0.231140002608299	0.00041704	weak
-0.147200003266335	0.2383129	extreme
1.51967000961304	0.02404525	strong
0.854179978370667	0.00271388	strong
1.53187000751495	0.00110083	strong
0.774500012397766	0.00232072	strong
0.498490005731583	0.16828956	extreme
-0.00977000035345554	0.0735138	strong
0.0600599981844425	0.5316354	extreme
1.80452001094818	0.01641325	strong
0.15930999815464	0.04405612	strong
1.53048002719879	0.04472198	strong
0.279590010643005	0.00802721	strong
0.816420018672943	0.00014409	weak
0.0116999996826053	0.00151995	strong
0.448430001735687	0.01359604	strong
0.971149981021881	0.02071189	strong
0.112870000302792	0.00037168	weak
1.33976995944977	0.01906706	strong
0.0153400003910065	0.42615578	extreme
0.20872999727726	0.12080066	extreme
0.923959970474243	0.00291907	strong
0.488609999418259	0.00357527	strong
1.34943997859955	0.00444569	strong
0.419779986143112	0.1838245	extreme
0.112369999289513	0.25530913	extreme
0.0439999997615814	0.00447958	strong
0.0577200017869473	0.01581024	strong
0.6807000041008	0.00416147	strong
0.712979972362518	0.00808987	strong
0.287779986858368	0.00093648	weak
0.281170010566711	0.0479565	strong
0.356290012598038	0.0007603	weak
0.700429975986481	0.00154536	strong
0.0570599995553494	0.01581024	strong
1.44579005241394	0.00233083	strong
-0.150059998035431	0.2383129	extreme
0.452019989490509	0.01134521	strong
0.259810000658035	0.06076366	strong
1.66980004310608	0.00075847	weak
0.194140002131462	0.00476946	strong
-0.0242299996316433	0.07371434	strong
0.807340025901794	0.00014409	weak
0.191430002450943	0.08996293	strong
-0.0244200006127358	0.07371434	strong
0.144999995827675	0.07398211	strong
0.226999998092651	0.00153216	strong
1.73450005054474	0.01020124	strong
1.07703995704651	0.00636958	strong
1.63370001316071	0.00031541	weak
0.33474999666214	0.00039424	weak
0.288910001516342	0.00067344	weak
0.334289997816086	0.00039424	weak
0.226019993424416	0.00153216	strong
1.74114000797272	0.00131364	strong
0.110629998147488	0.46088354	extreme
0.979059994220734	0.04739195	strong
0.0358299985527992	0.05632714	strong
0.0815000012516975	0.11975608	extreme
1.00378000736237	0.0058345	strong
0.295579999685288	0.00076441	weak
0.227850005030632	0.00156128	strong
0.00812000036239624	0.00151995	strong
-0.0123800002038479	0.17682978	extreme
0.591780006885529	0.00043177	weak
1.78317999839783	0.00117167	strong
1.18096005916595	0.09871972	strong
0.165110006928444	0.02768445	strong
0.916790008544922	0.00291907	strong
-3.9999998989515e-05	0.01797503	strong
1.6799099445343	0.00203138	strong
1.02630996704102	0.00044047	weak
0.141619995236397	0.03393072	strong
0.295520007610321	0.00066468	weak
0.255299985408783	0.05827351	strong
0.203600004315376	0.00060769	weak
0.31521999835968	0.00793946	strong
0.202879995107651	0.02930753	strong
0.335669994354248	0.0005462	weak
0.0553499981760979	0.03512436	strong
0.464780002832413	0.02287996	strong
0.487250000238419	0.01083487	strong
0.106890000402927	0.46088354	extreme
0.183170005679131	0.02487946	strong
-0.0138699999079108	0.17682978	extreme
0.183660000562668	0.13948476	extreme
0.0384499989449978	0.00447958	strong
2.2212700843811	0.00274065	strong
0.279700011014938	0.13514565	extreme
0.554440021514893	0.01922997	strong
0.434830009937286	0.08086274	strong
0.140619993209839	0.02070103	strong
0.147159993648529	0.0578	strong
0.233410000801086	0.06149243	strong
0.271840006113052	0.10688293	extreme
0.402579993009567	0.00040378	weak
0.0379099994897842	0.00447958	strong
0.6460400223732	0.01287687	strong
-0.00255999993532896	0.01797503	strong
0.13043999671936	0.18599509	extreme
1.57045996189117	0.01486454	strong
0.126300007104874	0.0220585	strong
0.219229996204376	0.00157071	strong
0.0760800018906593	0.11975608	extreme
1.41010999679565	0.00926501	strong
0.782850027084351	0.00014409	weak
0.319970011711121	0.00247356	strong
1.72177004814148	0.01557792	strong
0.219809994101524	0.02034425	strong
0.685180008411408	0.00048396	weak
-0.0150699997320771	0.17682978	extreme
0.294450014829636	0.0071966999999999995	strong
0.429369986057282	0.08086274	strong
1.37361001968384	0.01023507	strong
0.440600007772446	0.54340698	extreme
-0.00346000003628433	0.14108210000000002	extreme
-0.156420007348061	0.2383129	extreme
0.307249993085861	0.00195766	strong
0.221410006284714	0.00156128	strong
0.101400002837181	0.00037168	weak
1.15661001205444	0.00358501	strong
-0.156910002231598	0.2383129	extreme
0.13764999806881	0.02070103	strong
0.840009987354279	0.00582083	strong
1.45833003520966	0.02404525	strong
0.209509998559952	0.00022863	weak
2.26005005836487	0.00110217	strong
0.0908600017428398	0.00655362	strong
0.217950001358986	0.00153216	strong
-0.138559997081757	0.54933805	extreme
0.396690011024475	0.00040378	weak
0.611259996891022	0.00061364	weak
-0.0164299998432398	0.0735138	strong
0.317710012197495	0.00247356	strong
0.34417998790741	0.00079288	weak
0.214430004358292	0.0520725	strong
0.0348200015723705	0.00447958	strong
0.857509970664978	0.2577876	extreme
1.50031995773315	0.00011879	weak
0.779070019721985	0.05255149	strong
0.274599999189377	0.00605501	strong
-0.139109998941422	0.54933805	extreme
0.57124000787735	0.04976887	strong
0.315869987010956	0.00030064	weak
0.0343700014054775	0.00447958	strong
1.41560995578766	0.00525634	strong
0.303449988365173	0.00482352	strong
0.551110029220581	0.13533695	extreme
0.197479993104935	0.00113317	strong
0.801530003547669	0.01912925	strong
0.727419972419739	0.00123242	strong
-0.140019997954369	0.54933805	extreme
0.495409995317459	0.74068493	extreme
1.35984003543854	0.01163657	strong
0.122409999370575	0.0220585	strong
0.223480001091957	0.01537257	strong
0.389079988002777	0.00014934	weak
0.155750006437302	0.03884208	strong
0.194499999284744	0.00556531	strong
-0.032940000295639	0.07371434	strong
0.09774000197649	0.00037168	weak
0.156240001320839	0.00445758	strong
0.31920000910759	0.54805145	extreme
1.5633100271225	0.07112378	strong
0.469469994306564	0.38837803	extreme
0.00109000003430992	0.42615578	extreme
0.234579995274544	0.07707775	strong
0.0480000004172325	0.05057488	strong
0.417820006608963	0.01134521	strong
1.35915994644165	0.00050561	weak
0.611609995365143	0.00798646	strong
1.2873500585556	0.00444569	strong
-0.160319998860359	0.2383129	extreme
0.321040004491806	0.00039424	weak
1.64674997329712	0.00127385	strong
0.194739997386932	0.02930753	strong
0.48089000582695	0.00034866	weak
0.793569982051849	0.00387389	strong
1.01861000061035	0.00271665	strong
-0.0187299996614456	0.0735138	strong
0.046900000423193	0.05057488	strong
1.88594996929169	0.02073116	strong
0.216010004281998	0.00156128	strong
0.741710007190704	0.00993119	strong
0.0209400001913309	0.43189676	extreme
0.174429997801781	0.13948476	extreme
1.09894001483917	0.00057789	weak
0.81291002035141	0.00069257	weak
0.287719994783402	0.00154957	strong
0.903230011463165	0.02071189	strong
0.407519996166229	0.08086274	strong
1.41223001480103	0.22046147	extreme
-0.14282999932766	0.54933805	extreme
0.406720012426376	0.08086274	strong
0.0403999984264374	0.01581024	strong
0.111859999597073	0.20304586	extreme
1.75144994258881	0.07780569	strong
0.312269985675812	0.00247356	strong
0.276410013437271	0.00030692	weak
0.733240008354187	0.0008441000000000001	weak
0.241459995508194	0.07560924	strong
2.4252200126648	0.00052326	weak
0.309590011835098	0.00030064	weak
0.225150004029274	0.00090865	weak
0.35359999537468	0.00072527	weak
0.320789992809296	0.05673866	strong
0.536440014839172	0.12472574	extreme
0.210069999098778	0.00157071	strong
1.32035994529724	0.01309133	strong
0.0393199995160103	0.01581024	strong
0.0833700001239777	0.00655362	strong
0.373499989509583	0.00119714	strong
0.242310002446175	0.00258781	strong
-0.0361599996685982	0.07371434	strong
0.093350000679493	0.00120315	strong
-0.0102599998936057	0.01797503	strong
0.105250000953674	0.04712129	strong
0.220799997448921	0.00036036	weak
0.648370027542114	0.00154536	strong
1.10558998584747	0.05703021	strong
1.27690005302429	0.02238797	strong
-0.0103599997237325	0.01797503	strong
0.263000011444092	0.00093645	weak
0.427920013666153	0.00357527	strong
0.870209991931915	0.13819963	extreme
0.842830002307892	0.00592571	strong
-0.0201600007712841	0.17682978	extreme
0.351619988679886	0.00072527	weak
1.60687005519867	0.00203138	strong
0.25161001086235	0.00168893	strong
0.387760013341904	0.01359604	strong
0.330579996109009	0.0021893	strong
1.25069999694824	0.00073736	weak
0.271319985389709	0.02776501	strong
0.21501000225544	0.03681559	strong
0.334890007972717	0.00079288	weak
1.21272003650665	0.06697917	strong
-0.201250001788139	0.00189287	strong
0.0174199994653463	0.10208899	extreme
0.0590200014412403	0.0013207000000000002	strong
0.0942799970507622	0.15635056	extreme
0.259970009326935	0.00067344	weak
0.218989998102188	0.00036036	weak
0.207330003380775	0.00157071	strong
1.32533001899719	0.05670171	strong
0.801620006561279	0.00582083	strong
0.366809993982315	0.0009644	weak
0.188710004091263	0.00113317	strong
0.0315999984741211	0.15979079	extreme
0.879559993743897	0.01063301	strong
1.33553004264832	0.00188763	strong
0.283499985933304	0.0071966999999999995	strong
0.28982999920845	0.00054099	weak
1.53919005393982	0.00031541	weak
0.0350200012326241	0.01581024	strong
0.106619998812675	0.01082594	strong
0.189030006527901	0.02930753	strong
0.348219990730286	0.00072527	weak
-0.0389499999582768	0.07371434	strong
0.248590007424355	0.00168893	strong
0.091219998896122	0.25530913	extreme
0.314520001411438	0.01035886	strong
0.260729998350143	0.01004079	strong
0.596010029315949	0.00412234	strong
0.135949999094009	0.015089400000000001	strong
1.58519995212555	0.06968552	strong
1.07279002666473	0.00057789	weak
0.784250020980835	0.03133172	strong
0.264589995145798	0.00605501	strong
1.65559005737305	0.00080925	weak
0.615180015563965	0.00091059	weak
1.55883002281189	0.03347964	strong
0.124729998409748	0.02070103	strong
0.67441999912262	0.01099761	strong
0.868709981441498	0.00715437	strong
0.918250024318695	0.00052951	weak
0.491719990968704	0.00366325	strong
0.0687699988484383	0.02115374	strong
1.74021005630493	0.00257676	strong
0.087569996714592	0.12122254	extreme
0.170629993081093	0.08996293	strong
0.311159998178482	0.00039424	weak
0.313879996538162	0.01771243	strong
0.320069998502731	0.00046713	weak
0.409920006990433	0.00357527	strong
1.32251000404358	0.00188763	strong
0.20372000336647	0.00070463	weak
0.0265900008380413	0.23965246	extreme
0.115440003573895	0.01673594	strong
0.956950008869171	0.12260421	extreme
0.0856899991631508	0.00037168	weak
0.586769998073578	0.00412234	strong
0.310009986162186	0.00039424	weak
0.289200007915497	0.00482352	strong
0.122100003063679	0.07398211	strong
0.63112998008728	0.00050053	weak
1.57126998901367	0.06968552	strong
0.224669992923737	0.00378885	strong
0.122069999575615	0.02070103	strong
0.160449996590614	0.00086895	weak
-0.16873000562191	0.2383129	extreme
0.299600005149841	0.00030064	weak
0.444799989461899	0.01083487	strong
0.271670013666153	0.00033206	weak
0.261480003595352	0.00605501	strong
1.25677001476288	0.04976828	strong
0.195020005106926	0.00107549	strong
1.5665500164032	0.06968552	strong
1.49380004405975	0.00064784	weak
0.0294799990952015	0.01581024	strong
0.271050006151199	0.00033206	weak
-0.00947999954223633	0.00151995	strong
0.238890007138252	0.06353389	strong
0.213860005140305	0.06149243	strong
-0.150720000267029	0.54933805	extreme
1.3710800409317	0.00030084	weak
0.298709988594055	0.34010367	extreme
1.67906999588013	0.00117167	strong
0.85724002122879	0.00715437	strong
0.22002999484539	0.12468511	extreme
-0.0118000004440546	0.42615578	extreme
0.354200005531311	0.24372635	extreme
0.270029991865158	0.00033206	weak
0.169780001044273	0.00085855	weak
0.730989992618561	0.00033603	weak
0.0858400017023087	0.00120315	strong
0.250499993562698	0.00802721	strong
0.906019985675812	0.00197225	strong
-0.0174199994653463	0.01797503	strong
1.18156003952026	0.01905005	strong
0.260720014572144	0.00093648	weak
0.341930001974106	0.01790915	strong
-0.018130000680685	0.01797503	strong
1.21202003955841	0.01906706	strong
0.57396000623703	0.00798646	strong
1.08081996440887	0.00392124	strong
1.77593004703522	0.17955217	extreme
1.21791994571686	0.08566113	strong
0.0190399996936321	0.05632714	strong
0.0190099999308586	0.05632714	strong
0.0857999995350838	0.15635056	extreme
1.59762001037598	0.01020124	strong
0.0263199992477894	0.01581024	strong
0.0642499998211861	0.02115374	strong
0.133729994297028	0.18324542	extreme
1.71015000343323	0.00986224	strong
0.56002002954483	0.04283030000000001	strong
0.134279996156693	0.02768445	strong
0.0259300004690886	0.01581024	strong
0.128680005669594	0.00445758	strong
0.795729994773865	0.00349767	strong
0.257829993963242	0.00605501	strong
1.33895003795624	0.00525634	strong
1.35327994823456	0.00089483	weak
0.346920013427734	0.00964781	strong
0.248150005936623	0.00802721	strong
0.299169987440109	0.00247356	strong
1.84207999706268	0.02823814	strong
0.24549999833107	0.0479565	strong
0.133259996771812	0.18324542	extreme
0.840799987316132	0.13819963	extreme
0.227829992771149	0.06076366	strong
1.28534996509552	0.01163657	strong
1.54867994785309	0.00203138	strong
0.290980011224747	0.15884293	extreme
0.12712000310421	0.00445758	strong
0.126650005578995	0.00445758	strong
0.331050008535385	0.02451619	strong
0.361970007419586	0.08086274	strong
0.13247999548912	0.00245605	strong
0.678539991378784	0.0038250999999999997	strong
1.05207002162933	0.00212319	strong
-0.0692199990153313	0.1605429	extreme
-0.173050001263618	0.2383129	extreme
1.21317994594574	0.00444569	strong
0.0239700004458427	0.01581024	strong
0.195830002427101	0.00157071	strong
0.751640021800995	0.03133172	strong
1.35197997093201	0.00141709	strong
0.200289994478226	0.00175043	strong
1.48631000518799	0.00031541	weak
-0.154880002140999	0.54933805	extreme
1.22589004039764	0.00909737	strong
0.141279995441437	0.03884208	strong
0.115039996802807	0.02070103	strong
0.241119995713234	0.00093645	weak
0.101489998400211	0.20304586	extreme
1.44412994384766	0.00056331	weak
0.175899997353554	0.00060769	weak
0.0670899972319603	0.00655362	strong
0.238849997520447	0.44287635	extreme
0.323179990053177	0.01888862	strong
0.945529997348785	0.00271665	strong
-0.0279799997806549	0.0735138	strong
0.285829991102219	0.00195766	strong
-0.0274199992418289	0.17682978	extreme
0.180600002408028	0.145816	extreme
0.260960012674332	0.04254246	strong
0.423720002174377	0.00226584	strong
0.179959997534752	0.01439361	strong
0.0291600003838539	0.00150311	strong
1.78147995471954	0.00050889	weak
0.584959983825684	0.00091059	weak
0.153290003538132	0.00086895	weak
0.943499982357025	0.00271665	strong
0.180189996957779	0.145816	extreme
0.696049988269806	0.00014409	weak
0.696049988269806	0.00014409	weak
0.696049988269806	0.00014409	weak
0.158509999513626	0.02487946	strong
0.0728899985551834	0.11023276	extreme
0.235909998416901	0.00168893	strong
0.174769997596741	0.00060769	weak
0.169939994812012	0.00416287	strong
0.260089993476868	0.04254246	strong
0.621760010719299	0.00347542	strong
0.124219998717308	0.015089400000000001	strong
0.304890006780624	0.08128215	strong
0.138950005173683	0.02750069	strong
0.401989996433258	0.00147745	strong
1.38433003425598	0.00011879	weak
1.35178995132446	0.00244742	strong
0.425489991903305	0.01083487	strong
0.0148900002241135	0.00447958	strong
0.284220010042191	0.00195766	strong
0.177709996700287	0.02930753	strong
0.327679991722107	0.01790915	strong
0.235799998044968	0.00595776	strong
0.328090012073517	0.0009644	weak
0.257319986820221	0.09339785	strong
1.55985999107361	0.01724666	strong
0.349929988384247	0.08086274	strong
0.317699998617172	0.00079288	weak
0.424589991569519	0.01083487	strong
1.55790996551514	0.00127385	strong
0.059859998524189	0.02115374	strong
1.14468002319336	0.06697917	strong
-0.0231299996376038	0.01797503	strong
-0.214890003204346	0.00189287	strong
0.347680002450943	0.08086274	strong
0.205770000815392	0.21824057	extreme
0.195620000362396	0.00156128	strong
0.0636399984359741	0.00655362	strong
0.508130013942719	0.17365668	extreme
0.730400025844574	0.00202772	strong
-0.157710000872612	0.54933805	extreme
0.204469993710518	0.00036036	weak
0.197899997234344	0.00076192	weak
0.0420400016009808	0.03512436	strong
0.261330008506775	0.00033206	weak
0.406980007886887	0.02110752	strong
1.27277994155884	0.00188763	strong
1.19286000728607	0.00444569	strong
1.31190001964569	0.00525634	strong
0.0263400003314018	0.00150311	strong
0.272899985313416	0.00129625	strong
0.64139997959137	0.01022479	strong
0.287809997797012	0.06282214	strong
0.115209996700287	0.18051051	extreme
0.546880006790161	0.00412234	strong
0.591319978237152	0.00154536	strong
0.176070004701614	0.08877165	strong
0.296849995851517	0.00039424	weak
0.404670000076294	0.02110752	strong
0.275559991598129	0.00482352	strong
0.283980011940002	0.15884293	extreme
1.38201999664307	0.08362312	strong
0.260190010070801	0.00033206	weak
0.0177500005811453	0.01581024	strong
0.539260029792786	0.04283030000000001	strong
-0.0745799988508225	0.1605429	extreme
0.110239997506142	0.07398211	strong
0.233349993824959	0.00093645	weak
0.866439998149872	0.00052951	weak
0.0968599990010262	0.00096726	weak
1.82299995422363	0.00095848	weak
-0.177870005369186	0.2383129	extreme
0.490049988031387	0.00043177	weak
1.24443995952606	0.01309133	strong
0.84061998128891	0.00026998	weak
0.311989992856979	0.00052625	weak
-0.159290000796318	0.54933805	extreme
0.0718199983239174	0.00037168	weak
0.58788001537323	0.00154536	strong
0.451950013637543	0.00344901	strong
-0.0252199992537498	0.01797503	strong
0.250120013952255	0.00187023	strong
-0.159779995679855	0.54933805	extreme
0.338719993829727	0.00040503	weak
0.168080002069473	0.00556531	strong
0.677670001983643	0.00014409	weak
0.677670001983643	0.00014409	weak
0.304610013961792	0.00046713	weak
1.19449996948242	0.00909737	strong
0.196930006146431	0.01537257	strong
1.72193002700806	0.01823639	strong
0.218099996447563	0.06076366	strong
0.140450000762939	0.00051134	weak
0.675710022449493	0.00014409	weak
1.26710999011993	0.0097742	strong
0.292730003595352	0.00495327	strong
0.257939994335175	0.00033206	weak
0.302350014448166	0.003527	strong
-0.0295400004833937	0.14108210000000002	extreme
0.174020007252693	0.00042685	weak
0.12805999815464	0.01865132	strong
0.069750003516674	0.00037168	weak
0.999199986457825	0.00494739	strong
0.333959996700287	0.08086274	strong
1.27568995952606	0.00049791	weak
0.234410002827644	0.02782678	strong
0.914690017700195	0.00271665	strong
0.305500000715256	0.0021893	strong
0.386669993400574	0.00147745	strong
0.157289996743202	0.00085855	weak
0.729889988899231	0.0022489999999999997	strong
1.31218004226685	0.22046147	extreme
0.211319997906685	0.00095624	weak
0.0194400008767843	0.05057488	strong
1.23780000209808	0.01023507	strong
-0.0255900006741285	0.42615578	extreme
1.40025997161865	0.00056331	weak
0.156479999423027	0.00085855	weak
0.171650007367134	0.01439361	strong
0.314900010824204	0.00964781	strong
0.548669993877411	0.00061364	weak
1.4606100320816	0.02606416	strong
0.247979998588562	0.00030692	weak
0.540289998054504	0.00078498	weak
0.244920000433922	0.0005462	weak
0.0745100006461144	0.00120315	strong
0.993229985237122	0.00057789	weak
0.679790019989014	0.27434993	extreme
0.173050001263618	0.145816	extreme
0.271770000457764	0.13484402	extreme
0.170579999685287	0.01439361	strong
0.80935001373291	0.13819963	extreme
0.528410017490387	0.00412234	strong
0.761510014533997	0.2577876	extreme
0.104549996554852	0.02070103	strong
-0.0271099992096424	0.42615578	extreme
0.315679997205734	0.00238502	strong
0.733410000801086	0.00069257	weak
0.170440003275871	0.00042685	weak
0.213760003447533	0.06076366	strong
0.545560002326965	0.00061364	weak
0.172309994697571	0.145816	extreme
-0.163540005683899	0.54933805	extreme
0.245729997754097	0.00093648	weak
0.45906999707222	0.23628026	extreme
0.0320000015199184	0.5316354	extreme
1.49580001831055	0.00463537	strong
0.253630012273788	0.00033206	weak
0.00872000027447939	0.15979079	extreme
0.28235998749733	0.00024435	weak
0.0723399966955185	0.15635056	extreme
1.75782001018524	0.02073116	strong
0.197760000824928	0.00090865	weak
0.288179993629456	0.11090612	extreme
0.169259995222092	0.00042685	weak
0.187299996614456	0.00156128	strong
0.804229974746704	0.03892853	strong
0.589969992637634	0.00347542	strong
0.238739997148514	0.04449277	strong
1.29764997959137	0.22046147	extreme
0.0716999992728233	0.15635056	extreme
-0.0334200002253056	0.17682978	extreme
0.0715100020170212	0.15635056	extreme
0.0687099993228912	0.25530913	extreme
-0.0342000015079975	0.0735138	strong
0.537450015544891	0.1578236	extreme
0.109410002827644	0.00245605	strong
0.801760017871857	0.01803466	strong
0.354449987411499	0.00017215	weak
0.466989994049072	0.00043177	weak
0.31657999753952	0.0008072000000000001	weak
0.101910002529621	0.00445758	strong
-0.165069997310638	0.54933805	extreme
0.19548000395298	0.00036036	weak
1.1509200334549	0.02238797	strong
1.32673001289368	0.00011879	weak
0.315730005502701	0.08086274	strong
0.152040004730225	0.00085855	weak
0.273420006036758	0.00195766	strong
0.976859986782074	0.00057789	weak
0.185130000114441	0.00156128	strong
0.621879994869232	0.00123242	strong
0.976400017738342	0.00057789	weak
0.247179999947548	0.04254246	strong
1.22977995872498	0.00188763	strong
-0.0103500001132488	0.10208899	extreme
0.278250008821487	0.13110070000000001	extreme
0.732590019702911	0.00086434	weak
0.126760005950928	0.02750069	strong
0.187260001897812	0.00076192	weak
0.264319986104965	0.00482352	strong
0.0162300001829863	0.00150311	strong
1.28579998016357	0.22046147	extreme
0.0618899986147881	0.00037168	weak
1.31912004947662	0.00011879	weak
0.00494999997317791	0.15979079	extreme
0.646350026130676	0.00014409	weak
-0.225339993834496	0.00189287	strong
1.10683000087738	0.02700132	strong
0.0959800034761429	0.03393072	strong
0.186100006103516	0.00076192	weak
0.96917998790741	0.00484755	strong
0.268319994211197	0.00793946	strong
1.48540997505188	0.01105345	strong
-0.167280003428459	0.54933805	extreme
0.262699991464615	0.00202601	strong
1.47558999061584	0.00463537	strong
-0.225989997386932	0.00189287	strong
0.341560006141663	0.00054575	weak
0.0801099985837936	0.33881226	extreme
1.22190999984741	0.00077382	weak
1.14350998401642	0.00629213	strong
0.991339981555939	0.00210817	strong
0.267610013484955	0.00793946	strong
0.182459995150566	0.00156128	strong
0.00497000012546778	0.01581024	strong
0.389019995927811	0.16828956	extreme
0.423550009727478	0.00034866	weak
0.0300299990922213	0.0013207000000000002	strong
0.341369986534119	0.00045576	weak
0.129040002822876	0.00154648	strong
-0.0853099972009659	0.1605429	extreme
0.238120004534721	0.00187023	strong
0.692920029163361	0.00582083	strong
1.3521900177002	0.04472198	strong
0.0295700002461672	0.0013207000000000002	strong
1.39266002178192	0.00017543	weak
-0.0362100005149841	0.17682978	extreme
0.308010011911392	0.00238502	strong
0.349539995193481	0.01544953	strong
0.494769990444183	0.00143983	strong
1.60925996303558	0.00100322	strong
0.0357999987900257	0.03512436	strong
0.0296299997717142	0.11975608	extreme
0.0541599988937378	0.11023276	extreme
0.128380000591278	0.00051134	weak
0.530550003051758	0.00061364	weak
1.02233004570007	0.00026171	weak
0.217340007424355	0.00168893	strong
0.626129984855652	0.00998659	strong
0.777390003204346	0.00524695	strong
0.0473899990320206	0.00655362	strong
0.174579992890358	0.02278066	strong
0.374440014362335	0.00209583	strong
0.735660016536713	0.2577876	extreme
0.190520003437996	0.00036036	weak
0.091389998793602	0.0220585	strong
0.7707200050354	0.01092011	strong
0.22257000207901	0.01331476	strong
0.111539997160435	0.04405612	strong
0.291530013084412	0.00046713	weak
0.291530013084412	0.00046713	weak
0.190209999680519	0.00036036	weak
0.0286299996078014	0.11975608	extreme
1.56717002391815	0.00117167	strong
0.299160003662109	0.00079288	weak
0.0573100000619888	0.00037168	weak
0.26910999417305	0.00030064	weak
0.255760014057159	0.0071966999999999995	strong
1.54109001159668	0.00212286	strong
0.136050000786781	0.00086895	weak
0.221959993243217	0.01331476	strong
-0.0362400002777576	0.42615578	extreme
1.20634996891022	0.00188763	strong
-0.189050003886223	0.2383129	extreme
-0.0700099989771843	0.19748282	extreme
1.13155996799469	0.00073736	weak
-0.0164700001478195	0.10208899	extreme
0.394910007715225	0.00297301	strong
0.334199994802475	0.00054575	weak
0.276050001382828	0.00052625	weak
0.384059995412827	0.00018884	weak
0.00101999996695668	0.01581024	strong
0.951129972934723	0.00057789	weak
0.170279994606972	0.00070463	weak
1.24124002456665	0.00525634	strong
1.17999994754791	0.04976828	strong
0.045269999653101	0.00655362	strong
0.954240024089813	0.00079738	weak
0.450419992208481	0.00072342	weak
0.168939992785454	0.00041704	weak
0.0552200004458427	0.46841034	extreme
0.236149996519089	0.09339785	strong
0.203979998826981	0.05827351	strong
0.00313999992795289	0.05632714	strong
0.348910003900528	0.00348277	strong
0.199530005455017	0.00378885	strong
0.144820004701614	0.00085855	weak
0.243560001254082	0.00066468	weak
0.0256600007414818	0.0013207000000000002	strong
1.65804004669189	0.00065836	weak
0.269910007715225	0.00082797	weak
-0.190290004014969	0.2383129	extreme
0.173610001802444	0.00157071	strong
1.55007994174957	0.01641325	strong
0.160850003361702	0.02930753	strong
-0.17161999642849	0.54933805	extreme
0.0851500034332275	0.00096726	weak
0.214719995856285	0.0005462	weak
0.335550010204315	0.00045576	weak
0.170860007405281	0.000944	weak
-0.0186100006103516	0.10208899	extreme
0.887489974498749	0.00575368	strong
0.232710003852844	0.00187023	strong
0.506699979305267	0.00078498	weak
0.17985999584198	0.03681559	strong
0.275279998779297	0.00247356	strong
0.0338199995458126	0.03512436	strong
1.18019998073578	0.01023507	strong
0.0883200019598007	0.0220585	strong
1.43060994148254	0.01030526	strong
0.155279994010925	0.05582213	strong
0.0452999994158745	0.02115374	strong
0.00206000008620322	0.05632714	strong
0.19268000125885	0.11261359	extreme
0.00331999990157783	0.23965246	extreme
1.16979002952576	0.00249661	strong
0.287550002336502	0.00046713	weak
0.0425800010561943	0.00655362	strong
0.448780000209808	0.04976887	strong
0.691399991512299	0.00068091	weak
1.32667994499207	0.01144318	strong
0.260129988193512	0.01353086	strong
0.179020002484322	0.00095624	weak
0.98759001493454	0.00392124	strong
1.51060998439789	0.00131364	strong
0.118019998073578	0.02750069	strong
0.185560002923012	0.00090865	weak
0.150419995188713	0.05578754	strong
1.04711997509003	0.02467466	strong
2.13220000267029	0.00627141	strong
0.300209999084473	0.00071957	weak
0.269349992275238	0.0009644	weak
0.0011800000211224	0.05632714	strong
-0.0404199995100498	0.42615578	extreme
0.106080003082752	0.0578	strong
-0.00313999992795289	0.01581024	strong
1.23257994651794	0.00089483	weak
0.283800005912781	0.08086274	strong
-0.00702999997884035	0.43189676	extreme
0.372990012168884	0.16828956	extreme
0.263630002737045	0.00195766	strong
0.303649991750717	0.00357527	strong
0.060309998691082	0.15635056	extreme
1.33610999584198	0.01486454	strong
0.136820003390312	0.15373919	extreme
0.521160006523132	0.00416147	strong
-0.00419999985024333	0.00447958	strong
0.274599999189377	0.00304607	strong
0.376709997653961	0.01083487	strong
0.585860013961792	0.0038250999999999997	strong
-0.0391100011765957	0.01797503	strong
0.177430003881454	0.03681559	strong
0.244190007448196	0.13733934	extreme
0.239779993891716	0.00033206	weak
0.229059994220734	0.01004079	strong
0.1338299959898	0.00155114	strong
0.0433700010180473	0.02115374	strong
0.104939997196198	0.0578	strong
1.4400999546051	0.03347964	strong
1.08910000324249	0.00560059	strong
0.714550018310547	0.2577876	extreme
0.261869996786118	0.00030064	weak
1.37200999259949	0.00309234	strong
0.238719999790192	0.00066468	weak
0.276520013809204	0.00014934	weak
0.550650000572205	0.11731910000000001	extreme
0.144620001316071	0.00476946	strong
1.22386002540588	0.02404525	strong
0.249359995126724	0.00202601	strong
1.05901002883911	0.02700132	strong
0.176090002059937	0.03681559	strong
1.23726999759674	0.00213298	strong
-0.175109997391701	0.54933805	extreme
0.276769995689392	0.08086274	strong
-0.0934500023722649	0.1605429	extreme
-0.0934799984097481	0.1605429	extreme
0.124200001358986	0.10576204	extreme
0.813210010528565	0.01532659	strong
0.210460007190704	0.0479565	strong
-0.0416899994015694	0.0735138	strong
0.196649998426437	0.00067344	weak
-0.0766500011086464	0.19748282	extreme
0.193289995193481	0.04489281	strong
0.0878000035881996	0.02070103	strong
-0.1944600045681	0.2383129	extreme
0.0318600013852119	0.03512436	strong
-5.99999984842725e-05	0.23965246	extreme
0.861720025539398	0.10492067	extreme
0.168569996953011	0.23857249	extreme
0.961629986763	0.0013864	strong
1.6229499578476	0.01823639	strong
0.285769999027252	0.003527	strong
0.638100028038025	0.01912925	strong
0.68231999874115	0.00069257	weak
0.652339994907379	0.00582083	strong
-0.0780199989676476	0.19748282	extreme
0.0369700007140636	0.00655362	strong
0.602620005607605	0.05255149	strong
0.289029985666275	0.00079288	weak
0.135900005698204	0.08996293	strong
0.28889998793602	0.00079288	weak
-0.0953999981284142	0.1605429	extreme
0.185259997844696	0.18802379	extreme
1.20135998725891	0.00440799	strong
1.31180000305176	0.04472198	strong
0.953849971294403	0.0013864	strong
0.347030013799667	0.02110752	strong
0.18529999256134	0.11261359	extreme
0.0475400015711784	0.46088354	extreme
0.0668699964880943	0.01082594	strong
0.643050014972687	0.03983405	strong
0.176929995417595	0.02805894	strong
0.213819995522499	0.03725135	strong
1.13972997665405	0.00249661	strong
0.268040001392365	0.08086274	strong
0.15990999341011	0.00070463	weak
0.146549999713898	0.00060769	weak
0.0798899978399277	0.00096726	weak
-0.0424700006842613	0.01797503	strong
0.93902999162674	0.00210817	strong
0.654560029506683	0.0022489999999999997	strong
1.52098000049591	0.00117167	strong
0.284009993076324	0.003527	strong
-0.0426400005817413	0.01797503	strong
0.306250005960465	0.00040503	weak
0.695439994335175	0.42402126	extreme
0.361849993467331	0.00120149	strong
0.23701000213623	0.00093031	weak
0.194959998130798	0.0005462	weak
1.0848400592804	0.00629213	strong
0.920260012149811	0.05561447	strong
1.44146001338959	0.00127385	strong
1.22416996955872	0.22046147	extreme
1.38071000576019	0.00544206	strong
-0.0967900007963181	0.1605429	extreme
0.259550005197525	0.06282214	strong
0.267349988222122	0.11090612	extreme
1.54419004917145	0.44451308	extreme
0.593559980392456	0.0008441000000000001	weak
0.0165699999779463	0.0013207000000000002	strong
0.016550000756979	0.0013207000000000002	strong
0.0817999988794327	0.0220585	strong
0.278439998626709	0.08128215	strong
0.119699999690056	0.10576204	extreme
0.034400001168251	0.00655362	strong
-0.0437700003385544	0.0735138	strong
0.22995999455452	0.04254246	strong
1.52240002155304	0.00177243	strong
0.179419994354248	0.00036036	weak
0.752279996871948	0.00715437	strong
0.0649000033736229	0.01082594	strong
0.164059996604919	0.00157071	strong
0.164480000734329	0.00153216	strong
-0.0810299962759018	0.19748282	extreme
0.191200003027916	0.0005462	weak
0.164289996027946	0.00153216	strong
0.141949996352196	0.05578754	strong
0.0397499985992909	0.11023276	extreme
0.0537599995732307	0.15635056	extreme
0.222560003399849	0.00187023	strong
-0.0381899997591972	0.00151995	strong
-0.0113199995830655	0.01581024	strong
0.0434500016272068	0.00229012	strong
0.35657998919487	0.00120149	strong
0.295980006456375	0.00072527	weak
[truncated: 274,098 more rows]
