# Supplementary material for: Functionally constrained human proteins are less prone to mutational instability from single amino acid substitutions
Source: Nat Commun. 2025 Mar 13;16:2492. doi: 10.1038/s41467-025-57757-y (PMC11906876; doi:10.1038/s41467-025-57757-y)
Supplement: Supplementary file 4 — Source Data [file 41467_2025_57757_MOESM4_ESM.zip › SourceData/fig1a.txt]

LOUEF_decile_bin0	LOUEF_decile_bin1	LOUEF_decile_bin2	LOUEF_decile_bin3	LOUEF_decile_bin4	LOUEF_decile_bin5	LOUEF_decile_bin6	LOUEF_decile_bin7	LOUEF_decile_bin8	LOUEF_decile_bin9	exhaustive_ddG_subsampled	ClinVar_Path_ddG
0.93156	0.79357	1.6576	0.98878	0.78736	0.75182	2.91147	1.74695	3.83154	3.34008	0.00000	-1.65032
0.70329	0.67415	0.75182	2.61826	0.74819	0.62113	2.77308	0.96544	2.94702	3.25332	1.47574	1.78406
0.72136	0.66352	1.61964	0.64494	0.71611	0.59286	0.74607	0.90581	2.26193	3.15827	1.54495	-0.45876
0.63945	1.35094	1.59168	2.12162	0.71583	0.59271	2.64374	2.35916	1.91712	3.12257	0.75573	0.11064
0.69921	0.63991	1.39964	0.66497	0.7106	0.59249	2.64086	2.35112	1.81263	3.11174	0.48038	0.04197
0.62999	0.63873	1.38573	0.65151	3.05301	0.58402	0.70475	0.87286	1.78619	4.76442	1.57960	0.03577
0.6299	0.55729	1.40235	0.59177	2.98643	0.55962	0.70118	1.6017	1.43258	2.95101	1.00076	0.09557
0.58908	0.59769	1.51801	0.56029	0.63199	0.55962	2.53827	0.84641	1.34952	2.95603	0.86386	-0.136
0.57945	0.5819	1.48663	0.57894	2.78125	0.55105	2.45927	1.56548	2.05219	2.87207	1.01182	-0.09984
0.5789	2.08498	1.31941	0.54635	2.67194	0.53418	2.44182	0.84	1.29733	4.39809	0.47082	0.18775
2.86196	0.499	1.47234	0.52544	0.58165	0.52262	2.42828	2.26611	2.9626	4.20854	1.23980	-0.45181
0.51671	1.10587	1.30059	1.7169	2.59547	0.52251	2.34622	2.77185	1.23887	3.5738	1.39326	-0.44246
0.56624	0.574	1.26274	0.51461	2.44389	0.51271	2.2894	2.22486	1.22925	2.58524	0.92603	-0.22872
0.50447	0.49599	1.25894	0.52204	0.51035	0.50289	0.70059	2.2077	1.21748	2.55352	0.83720	-0.06672
0.4962	0.56967	0.62113	1.68958	0.50984	0.50283	0.67804	2.19695	1.21553	2.55139	0.71935	-0.13752
0.54709	2.00279	1.39676	0.5048	0.50762	0.50283	0.67758	2.17629	1.2034	2.49435	0.92489	0.5087
0.53305	0.48699	1.21651	1.64407	2.22345	0.50283	0.5657	2.17047	1.19127	2.45542	1.44413	0.81647
0.78566	0.53391	1.20889	1.63821	2.16253	0.50283	0.56353	0.77637	2.69299	3.18187	1.04783	2.02028
0.92892	2.06037	1.2354	0.49305	2.83447	0.49963	0.55513	0.76915	1.75461	2.42098	0.92667	0.89839
0.89226	0.48	1.22191	0.48171	0.45871	0.49377	0.58197	0.76782	3.26819	3.1244	0.26985	-0.12384
0.84704	0.52888	1.22043	0.48019	2.78156	0.49111	0.58192	2.13937	2.21573	3.6322	0.00000	-0.16735
0.47195	1.05654	1.16983	0.47573	0.4429	0.4898	0.63254	0.75949	2.45023	2.40413	1.21193	0.77738
0.83359	1.04642	1.21189	0.47348	0.44276	0.48897	2.03077	0.75648	1.12744	2.39138	0.89680	-0.77632
0.8308	0.52357	0.59286	2.41011	2.40409	0.48752	0.62667	0.74053	1.1201	2.38447	0.24829	0.22399
0.46529	1.94066	0.59271	1.56774	0.43812	0.48716	0.55302	1.40626	1.61047	2.34695	0.18487	-0.49974
0.46196	0.45818	0.59249	0.46874	2.67884	0.4556	1.94576	2.67527	3.10014	2.2941	0.06968	-0.1488
0.81259	0.50822	1.20786	0.46472	1.99998	0.45072	0.53469	2.07882	2.48373	3.44472	0.41240	0.17089
0.59156	1.89228	1.15107	0.45227	0.42802	0.44988	0.59829	0.72371	3.08504	2.26855	0.53134	2.4751
0.79172	1.89228	1.29092	0.44933	0.42241	0.44397	1.89458	1.38418	1.58714	2.24517	0.55522	0.45726
0.43934	1.89228	0.58402	0.44193	1.96518	0.44335	1.8809	2.05047	3.06115	2.22459	0.66316	1.10898
0.43505	1.89228	1.27938	0.44601	1.94887	0.4407	0.51693	1.36246	2.34772	2.19677	0.91134	-0.10053
0.76664	0.50248	1.12508	0.44547	0.94305	0.43922	0.58306	2.61639	1.07708	3.27956	0.86264	0.82361
0.42602	0.53	1.27636	2.26724	0.40274	0.43316	0.51448	2.03134	1.0746	2.18308	0.95879	0.50721
0.42304	0.50057	1.11899	0.44032	0.9271	0.42176	0.51415	0.69183	2.33082	2.17546	1.14151	-0.30971
0.41864	0.50009	1.16128	0.43587	1.87528	0.42162	0.51385	2.02018	1.55403	2.15482	0.06095	0.17367
0.41618	0.98003	1.09526	0.43333	0.38271	0.42095	0.48219	1.3303	1.5449	2.15126	-0.05671	0.08144
0.41179	0.49474	1.08408	2.22764	0.37921	0.41971	0.57573	2.41762	1.54321	2.12218	0.97311	-0.15162
0.73075	0.49056	0.55962	0.42289	1.79496	0.41511	2.41841	1.3068	2.9985	2.12872	-0.11229	-0.22467
0.63202	1.90079	0.55962	2.22008	2.39458	0.40589	0.48094	2.05538	1.0624	2.11286	0.05486	-0.13273
0.6272	0.43357	1.21581	2.21413	0.87776	0.40544	0.50608	2.38594	1.53332	3.14115	0.65328	0.08899
0.40217	1.58189	1.11991	0.4288	0.37751	0.40268	0.50551	2.36635	2.00898	2.69009	0.00000	-0.7943
0.35537	1.80654	1.05541	0.4122	0.37558	0.40249	0.50062	2.36319	1.53202	2.11121	0.92789	-0.53929
0.70479	0.93795	1.04885	0.4225	2.33253	0.40249	0.56664	1.93614	1.52889	2.09469	1.19690	0.92344
0.39627	0.47573	0.55105	0.40949	0.36331	0.40249	0.47319	2.0112	1.05811	2.0891	0.44264	1.86573
0.3948	0.47419	1.04259	2.17684	2.06843	0.40249	0.49687	0.63584	1.52334	2.087	0.09092	0.80739
0.39311	0.47172	1.02467	0.40796	1.72987	0.40227	1.7858	1.92822	2.28704	2.64381	0.99253	0.35041
0.39179	1.76977	1.01938	2.16686	0.36096	0.40033	2.33922	1.25619	2.3629	2.06434	-0.05713	0.40345
0.39079	0.41698	1.0075	0.40493	0.3604	0.39732	0.48786	1.99805	2.34241	2.06333	0.61421	1.43564
0.60447	0.91004	1.05607	1.39115	0.35946	0.39018	0.46384	2.43596	1.48553	3.05849	0.77070	-0.48553
0.38946	1.75194	1.14084	2.13147	0.82883	0.38821	0.45946	0.6275	2.31552	3.0443	0.57807	-0.15015
0.35422	1.51461	0.53418	1.37271	2.27913	0.38316	0.48222	1.91055	2.22401	2.04959	0.97558	0.9466
3.54863	1.74807	0.9893	0.39293	0.35434	0.38225	0.47957	1.90684	2.30432	2.03298	1.03168	1.15891
0.38437	0.89837	0.98668	2.09384	2.02716	0.38118	0.47865	1.90099	1.02046	2.99733	0.45689	-0.20146
0.38299	0.89693	0.96991	0.40045	0.82226	0.37983	1.72762	1.89981	2.85731	2.02529	0.74613	-0.92759
0.38209	0.46113	1.02951	1.33195	0.82091	0.37679	0.47348	0.60845	2.19691	2.56275	-0.12701	-0.06369
0.37952	0.46076	1.10781	0.39794	0.81995	0.37655	0.47171	0.60436	1.90543	2.02021	-0.35196	-0.15133
0.336	1.49629	0.96511	0.39725	2.01284	0.37246	1.70274	0.60062	1.01639	2.00005	0.99381	-0.3
2.09287	0.481	0.52262	2.05939	0.80352	0.37106	0.46587	1.93061	2.27674	1.99557	-0.10279	-0.94467
0.33086	0.44998	0.52251	2.0556	0.34046	0.37096	0.45903	0.59262	2.26119	1.98503	0.11037	0.53984
0.37286	1.47167	0.95978	2.0556	0.33375	0.37035	1.65639	0.58713	1.00642	1.98365	0.55494	0.05273
0.37407	1.70334	1.0135	2.0556	2.17196	0.36835	2.18126	1.18386	2.47005	1.98012	0.00000	0.68665
3.45654	0.39544	0.9493	2.0556	0.77314	0.36633	2.17873	2.19281	1.00217	2.9152	1.93298	-0.47926
0.37197	0.86096	0.99882	0.39475	0.77298	0.36531	1.63573	2.19281	1.00191	1.97503	1.62038	0.22125
0.36692	0.44569	0.51271	0.39471	2.16009	0.36523	2.1503	2.19281	2.77726	2.90112	1.01060	-0.00045
0.63649	0.85827	0.92038	0.39311	0.32911	0.36405	0.43217	2.19281	1.39931	1.96003	0.80983	0.09813
0.35871	0.73149	0.91951	0.37261	0.32797	0.36373	0.51545	1.81213	2.12525	1.95777	1.51497	-0.09831
0.62627	0.38799	0.91918	2.03623	0.3275	0.36221	0.51361	2.16951	2.21314	1.9421	0.85410	-0.11824
0.3549	1.65486	1.04881	1.30234	0.3274	0.36006	1.61978	2.16214	2.10237	1.94199	1.01892	-0.4909
0.35375	1.42215	0.50289	1.29547	0.75613	0.35914	2.12999	2.15645	1.80163	2.45798	1.29944	-0.70072
0.35007	0.83044	0.50283	0.3867	0.3207	0.35902	1.6082	1.14649	0.96369	1.93689	0.99751	-0.1577
2.21053	1.40197	0.50283	0.38661	1.87441	0.35864	0.42673	2.12145	0.96265	1.92598	1.50933	-0.18201
0.30194	0.8139	0.50283	2.01021	0.74224	0.35636	1.6045	2.23697	2.05857	1.91913	1.62773	0.55031
0.34278	0.42471	0.50283	0.38455	0.74103	0.35502	0.44409	1.12781	2.6785	2.42765	1.23355	0.43885
0.54116	0.45427	0.49963	0.38355	1.86933	0.35325	0.50768	2.11345	1.97071	2.40775	1.82505	-1.2228
0.34234	0.79751	0.89496	0.38246	0.31494	0.35157	2.10738	1.80989	2.03121	2.79487	0.73583	0.1034
0.34095	1.65085	0.89079	1.27631	0.31348	0.35127	2.10471	1.12145	2.02751	1.89568	0.07699	0.1344
0.45011	0.4173	0.49377	0.38174	0.73199	0.34984	0.50582	1.11833	2.02329	1.87357	1.61356	-0.2489
0.53868	0.69187	0.87811	0.37816	0.3101	0.34824	0.44219	1.11709	0.94682	1.86874	0.27023	0.26932
0.53679	0.36251	0.49111	0.37774	0.7228	0.34696	1.59178	2.06778	2.11544	1.86186	0.83935	-0.00679
2.15006	0.69116	0.8719	1.97009	2.05239	0.34523	0.4213	1.72764	1.31418	1.85769	0.90818	-0.03137
0.33615	2.2821	0.4898	0.37681	0.72038	0.34494	0.43702	1.72758	2.11019	2.72163	0.00000	-0.28344
0.2938	0.4129	0.93527	0.37628	0.7179	0.34235	0.43233	0.50972	1.30159	1.85651	-0.11517	-0.59939
2.24006	0.77945	0.86889	1.95915	0.30658	0.34113	0.41456	1.70786	2.09337	2.70436	-0.21877	0.32427
0.58506	1.57927	0.48897	0.37468	0.71361	0.34075	0.4139	1.06186	2.60808	1.84263	-0.43911	-0.11415
0.33448	1.57793	0.48752	1.24341	1.81736	0.33867	0.48651	1.69679	1.29486	1.8374	-0.36915	0.07131
0.53033	1.57356	0.48716	0.3708	0.71248	0.33865	0.42275	2.00411	1.29211	1.82438	-0.07738	0.34655
0.3311	1.57076	0.9205	0.34558	0.71184	0.33755	2.00758	2.11887	1.29211	1.81063	0.03989	0.04609
0.3307	0.35643	0.91902	1.939	0.71024	0.33709	0.42142	1.98843	1.29211	1.80307	0.11954	0.20663
0.29178	1.56868	0.90586	0.36978	0.70863	0.33633	2.00249	1.69697	1.29211	1.80749	-0.36207	1.47508
0.28695	0.76489	0.8334	0.3695	0.70409	0.3363	0.4814	1.04569	2.59925	2.63109	-0.30683	0.01494
0.32793	1.59988	0.83112	0.36948	0.70266	0.33575	0.48102	1.67661	1.90905	1.80085	0.23350	0.1517
0.3273	1.59988	0.82863	0.34329	0.701	0.3353	0.48009	1.67336	2.58698	2.62072	-0.21292	-0.48478
0.32706	1.59988	0.96058	0.36774	0.29805	0.33481	0.47834	1.03932	2.58549	1.78134	-0.32385	0.15674
0.32621	1.59988	0.82238	0.34058	1.46556	0.33477	0.4161	1.97282	2.27128	1.7798	-0.09603	-0.25187
0.28626	0.76332	0.88782	0.34022	0.69396	0.33431	0.40067	1.66777	2.07353	1.77521	0.12655	-0.21026
0.3234	1.55333	0.87901	1.91486	1.46311	0.33409	0.47661	1.02668	1.97675	1.77203	-0.09740	-0.4929
1.87543	1.54342	0.93489	0.36522	0.69317	0.33397	1.96816	2.06949	1.97607	1.77077	-0.25177	-0.24868
0.32203	0.4001	0.92928	1.22038	1.46168	0.33392	0.41345	1.02035	2.26207	1.77032	-0.33570	0.10691
0.32193	0.74933	0.79406	0.33767	1.77637	0.33285	1.48521	1.01435	0.92386	1.76812	-0.21732	0.9695
0.321	0.74291	0.79074	1.21627	0.69149	0.33151	1.95916	0.44638	2.24337	1.76674	-0.14111	0.48569
0.41873	0.66573	0.77966	0.36343	0.69106	0.33065	0.41031	1.87841	2.54433	2.54476	0.00000	-0.24745
0.31396	0.74127	0.4556	0.33421	0.6857	0.33007	0.39422	1.60197	2.54186	1.73997	-0.24761	-0.06568
0.27259	1.52318	0.77298	1.89299	0.29241	0.32858	0.4022	1.98798	1.25362	1.73984	-0.20359	-0.45741
0.50216	1.52119	0.83868	0.35994	1.75752	0.32815	0.40144	0.43988	2.53962	2.18112	-0.35257	-0.23036
0.2723	1.28954	0.76443	0.35969	0.6817	0.3272	1.90588	1.98678	2.03139	1.7267	-0.51758	-0.06013
0.27065	1.54818	0.83643	1.87944	0.67986	0.32546	1.90311	0.97564	2.5303	1.73219	-0.08255	-0.43582
0.30919	0.3385	0.76363	0.35727	0.67863	0.32395	0.40053	1.59487	2.52586	1.72228	-0.03373	-0.40937
0.30874	0.72587	0.76363	1.87458	0.67845	0.32322	0.38717	1.86329	2.21686	1.71651	0.00385	1.05933
0.30795	0.38856	0.76363	0.3565	1.74949	0.32314	0.38614	1.85684	2.21686	1.71405	-0.26678	2.54001
2.98992	2.16319	0.76363	0.35635	0.67728	0.32274	1.88767	1.85586	2.21686	2.46772	-0.24584	2.32326
0.40498	1.49242	0.89152	0.35621	0.28857	0.32174	1.42923	0.96673	2.21686	1.68965	-0.35726	1.31234
0.4044	1.26842	0.45072	0.35602	0.28857	0.32087	0.38381	0.96419	1.22865	1.68965	-0.28005	0.95031
0.52769	0.33266	0.89007	1.8718	0.28857	0.32026	1.88129	0.42962	1.90918	1.68965	-0.16166	-0.34046
0.30323	0.64914	0.83117	0.35574	0.28857	0.31962	1.87614	1.57415	2.00457	1.68965	-0.01701	-0.81088
0.30279	0.3301	0.44988	0.32589	0.28829	0.31937	0.45489	1.83693	2.49491	2.44334	-0.39617	1.79838
0.30232	0.70859	0.75736	0.35365	0.28051	0.31908	0.38138	1.95058	1.22256	1.67627	-0.51323	1.75242
0.26063	0.38013	0.75018	0.32345	0.2786	0.3187	0.4544	1.56037	1.6206	1.67185	-0.36764	-0.01882
2.06343	0.37954	0.87556	0.3529	0.65019	0.31792	0.45368	1.56667	2.48144	1.67143	-0.39300	0.07
0.30105	0.3792	0.74615	0.35281	0.27652	0.31743	0.45309	0.94603	2.47672	1.67429	-0.25405	0.67909
0.30104	1.47226	0.87401	0.3524	1.38348	0.31714	0.39239	0.9451	2.47077	1.67364	0.22405	-0.32995
0.51976	0.69419	0.74343	0.35239	0.64714	0.31701	1.41156	1.55083	1.79878	1.67281	0.00000	0.15418
0.29984	0.32336	0.81584	0.35208	1.88511	0.31661	0.45187	1.54535	2.46751	2.40539	0.29139	-0.07101
0.51857	0.32301	0.44397	0.35042	1.37374	0.31588	0.39125	1.54487	1.20756	1.66628	0.07904	-0.14159
0.39665	0.32214	0.44335	1.83523	0.64327	0.31561	0.39107	1.80758	1.20618	1.64109	0.03780	-0.35851
0.39633	1.45192	0.73527	0.34707	1.68169	0.31487	0.37872	1.80541	1.97482	1.65752	-0.01841	0.69654
0.47871	0.32021	0.73355	0.31462	1.68111	0.31463	0.37858	0.41232	1.77876	1.65323	-0.54885	-0.6328
0.29487	0.40255	0.4407	1.82072	0.64147	0.31265	1.40304	1.80368	0.88305	1.64705	-0.45863	-0.35478
0.47741	0.62468	0.73003	0.34391	0.27165	0.31165	0.44995	0.41074	2.14635	2.36738	0.09749	-0.14872
1.93258	0.31388	0.73003	0.3117	1.36541	0.31156	0.38882	1.79868	1.95723	1.6459	0.05984	1.07565
0.29204	0.36604	0.73003	0.34267	0.27042	0.30945	0.37672	1.53178	1.84507	1.6415	-0.10627	1.27564
0.50431	1.20707	0.73003	0.34187	0.63462	0.30679	0.44838	0.40735	2.41935	1.62069	0.09318	-0.33207
2.01146	2.06389	0.72811	0.30896	1.65946	0.30623	0.38748	1.79107	2.41472	1.63547	0.09235	-0.33207
0.49914	0.61979	0.43922	0.30791	0.26772	0.30561	0.44785	1.90478	1.17187	1.61628	0.42850	-0.2827
0.38423	0.36306	0.79816	0.30781	0.2673	0.30542	0.37569	1.90451	0.87273	2.34527	-0.17624	0.48692
0.28828	1.41865	0.71782	0.30748	1.65381	0.30514	0.37564	1.89924	2.40994	2.01843	-0.71713	1.29539
0.24846	0.36302	0.84454	0.34036	1.34588	0.30489	0.38593	1.78229	0.87231	2.00918	-0.76347	0.86504
0.2877	0.36195	0.43316	0.30684	1.65117	0.30471	1.38748	1.78058	2.11759	1.61827	0.04923	-0.08187
0.46681	0.36118	0.71088	0.33976	0.26607	0.30424	1.38748	1.53404	1.83202	1.61755	-0.79397	-0.03568
0.24477	0.36117	0.78413	0.33923	1.84712	0.30405	1.38748	0.39943	2.39529	2.31138	-0.61028	1.14867
1.9698	0.39187	0.70206	0.30588	0.62507	0.30238	1.38748	0.9108	1.16205	1.60962	0.01890	1.72068
1.96824	0.35948	0.70017	1.1287	1.34087	0.30228	1.38725	1.49677	1.92256	1.59203	0.00000	0.69278
0.48716	0.35939	0.82492	0.33687	0.26386	0.3002	0.3731	1.87055	1.92011	1.56776	1.50446	1.08331
0.28164	1.40316	0.69521	0.33617	0.2638	0.30017	0.44333	1.7479	1.71572	1.5875	1.55971	-0.19009
1.96095	0.35769	0.69242	1.12441	0.62007	0.29847	0.44304	0.89848	1.80779	1.56335	0.73239	0.45515
0.45987	0.3043	0.69094	0.30168	0.26316	0.29827	0.38217	0.37966	2.37228	1.55835	0.42050	-0.11023
0.28103	1.39614	0.68559	0.30123	0.2628	0.29792	0.44204	0.88586	2.08601	2.24324	1.45453	0.40881
2.57474	0.30191	0.68559	0.33538	0.61851	0.29529	1.80737	0.88486	1.8036	1.57011	0.63755	-0.17139
1.86468	1.16436	0.68559	0.33517	0.26148	0.29522	0.44024	1.49198	1.14111	2.23535	0.99393	0.14201
0.27958	0.29927	0.68559	0.29987	0.61462	0.29478	0.43972	0.88241	2.35768	1.56369	0.82578	-0.17127
0.2794	0.35127	0.6849	0.33386	1.62184	0.29459	1.3643	0.88238	1.13823	1.56129	1.11034	-0.37408
0.37203	0.63226	0.76055	1.11715	0.25749	0.29224	1.80072	1.46072	1.79134	1.56031	1.35918	-0.4122
0.27889	0.2975	0.67998	0.33284	1.60984	0.29187	1.36072	1.48843	1.5135	2.21466	1.24456	0.17371
0.47822	1.37549	0.75689	0.29793	1.80031	0.29131	1.79546	0.88063	1.12999	1.52705	1.45282	0.18662
0.27754	0.59965	0.42176	0.29793	1.29741	0.2906	1.35886	0.87825	1.87984	1.54981	1.14066	0.39669
0.45291	0.29657	0.42162	0.29793	1.59541	0.29057	1.35651	0.37209	1.87765	1.54054	1.20777	-0.12326
0.27616	0.62949	0.42095	0.29793	1.59507	0.29056	1.79203	1.70529	0.84784	1.53694	0.32673	0.2945
0.23195	0.34879	0.67455	0.29759	0.59686	0.28989	0.37697	1.48126	1.77326	1.51003	0.37371	0.20901
0.27511	0.34872	0.41971	0.33238	0.59434	0.28658	0.36662	0.36832	2.33064	2.17662	1.36042	-0.4635
0.27483	2.14908	0.67291	1.75726	1.27994	0.28461	1.7777	1.70065	1.11959	1.52888	0.41143	0.23942
1.92637	0.62553	0.79705	1.7539	0.58843	0.28461	1.34375	0.87184	1.7649	1.52879	1.60394	0.61831
0.47248	1.14911	0.6699	0.29517	0.24844	0.28449	1.77003	1.4765	2.31903	2.17038	0.00000	-0.31635
0.23613	0.6229	0.74374	0.29503	1.57478	0.28441	0.37222	1.44087	0.84287	2.17031	0.17284	0.38221
1.92083	1.38117	0.41511	0.33019	0.58497	0.28407	1.33647	1.6813	2.03911	1.52605	0.18014	-0.4292
0.36491	0.34363	0.78154	0.32953	0.24738	0.28402	1.76525	0.35759	1.10952	1.49686	-0.08864	0.31512
0.46977	0.34292	0.77938	0.3288	1.26702	0.28357	0.37121	0.85332	1.10119	2.16237	-0.22965	-0.17167
0.23413	0.61292	0.65538	0.32804	1.56298	0.28353	0.37094	1.45634	2.02345	1.49543	0.08261	0.45582
1.91023	1.37044	0.65193	0.29191	1.74803	0.28346	0.37071	1.66545	0.8349	1.52115	-0.11563	-0.57329
0.46638	0.61216	0.65189	0.32722	1.74614	0.2819	1.33034	1.78185	1.64211	1.49071	0.16813	-0.41359
0.27139	0.28902	0.65114	0.32564	1.74471	0.28188	1.75723	1.44598	2.29027	1.51754	0.13193	-0.28425
1.90175	0.34158	0.75904	0.32562	0.57645	0.27883	0.36996	0.34813	1.46581	1.48735	0.20351	0.75226
0.46363	1.95271	0.63419	0.28809	1.55401	0.27782	0.42858	0.34723	0.83156	1.48687	0.19939	0.38065
0.22533	0.34085	0.40589	0.32376	1.54594	0.2777	1.75354	1.4002	1.72624	1.48358	0.19859	0.78017
0.26943	1.36396	0.40544	0.32376	0.23966	0.2772	1.75297	1.43739	1.08344	1.51032	0.15326	0.62126
1.88646	0.37221	0.62895	0.32376	0.23964	0.27699	0.35878	1.75374	1.08324	1.47983	0.09715	1.28643
0.26681	0.28727	0.62839	0.32376	0.23908	0.2766	0.36754	1.63588	0.82624	1.4797	-0.07321	0.21587
0.35625	1.34235	0.74742	0.32376	1.71176	0.27639	1.74233	1.63465	1.07462	2.1344	-0.19971	0.57864
0.35526	0.58445	0.40268	1.71902	1.70558	0.27597	0.35769	0.33582	1.61155	1.47794	0.22491	0.2078
0.43902	0.3386	0.40249	0.3225	1.70558	0.27595	0.35708	1.73698	1.70885	1.50417	-0.11123	0.84433
2.70408	2.10743	0.40249	1.71365	1.70558	0.27589	0.35677	1.42025	1.98247	1.83837	-0.12168	0.7078
0.26504	1.33491	0.40249	1.07903	1.70558	0.27563	1.73619	0.81787	1.9814	1.47151	-0.01083	-0.04142
2.69863	0.3376	0.40249	1.71074	1.52228	0.27555	1.73619	1.60437	1.80467	1.46588	0.00000	-0.0369
0.45365	0.2843	0.40227	1.71027	0.23609	0.27512	1.73619	1.40419	1.80454	1.46363	0.17130	1.38127
0.22641	1.92939	0.70342	0.32124	1.51706	0.27442	1.73619	1.59607	1.43278	1.46363	0.10220	0.45284
0.26442	0.59546	0.62126	0.28172	1.21913	0.27391	0.3557	1.71148	1.06354	1.46363	0.04804	0.16515
0.43598	0.57936	0.70149	0.31975	1.51546	0.27294	0.35555	0.80589	1.42855	1.46363	0.09246	-0.17568
1.86784	0.33374	0.70081	0.28122	0.55562	0.27247	0.3551	0.8035	2.23646	2.10857	0.04643	0.07936
0.26328	0.28024	0.61856	0.31912	0.23439	0.27199	1.72704	0.32116	2.23517	1.45674	-0.47337	0.77326
1.86554	0.59005	0.40033	0.2807	1.51198	0.27163	1.72109	1.58434	1.79276	1.48546	-0.22194	0.32499
0.22477	0.33289	0.61692	0.28033	0.55355	0.27149	0.35388	0.79893	1.96595	1.47645	0.05383	0.32499
2.68123	2.08289	0.69769	1.69535	0.23258	0.27067	0.42112	1.33701	1.05758	1.44564	-0.03216	0.47917
0.26255	0.33254	0.39732	0.31798	1.50618	0.26974	0.36182	1.38998	1.69027	1.43959	0.16472	-0.15271
0.26164	1.31691	0.68659	0.27905	1.20454	0.26916	0.35275	0.31577	1.68983	1.46764	0.03048	-0.21188
0.2158	2.08123	0.60325	0.27881	1.20361	0.26809	1.29531	1.33347	1.78879	1.46026	0.09160	-0.14662
0.26135	0.27896	0.60243	0.27861	0.23078	0.26799	0.36052	0.79282	1.68589	1.45977	-0.25369	0.26573
1.85662	1.33363	0.59646	1.05978	1.67254	0.26652	1.71082	1.68803	1.41593	1.4288	-0.41523	-0.21937
0.26127	0.27874	0.59095	0.27656	1.19814	0.26624	0.35164	0.30911	1.78039	1.42087	-0.60738	-0.4223
0.43107	1.32454	0.39018	1.05552	1.66739	0.26522	0.41597	1.37748	1.04821	2.04188	0.03762	-0.1012
0.25981	0.32893	0.58929	0.31461	0.22892	0.26474	1.28232	0.7837	1.77872	1.41822	-0.58432	-0.64856
0.25976	0.58048	0.70537	0.31357	1.66274	0.26457	0.35671	0.30698	0.80502	1.44949	-0.40415	1.23657
0.34483	2.06149	0.66894	0.31336	1.48594	0.26389	1.6923	1.54966	1.94139	1.44904	0.04144	-0.0443
0.22002	0.32724	0.38821	1.04926	0.5348	0.26348	0.35643	0.77804	1.66798	2.02247	0.00000	0.14099
0.42801	0.32705	0.58182	0.3126	0.22441	0.26303	0.41461	1.54771	1.03984	2.01187	0.03098	0.08793
2.44698	1.3134	0.58098	0.3126	1.64429	0.26243	1.69002	0.77535	1.76627	1.3996	0.30320	-0.6849
0.21842	0.35845	0.66217	0.31242	0.22404	0.26224	0.35566	0.30206	0.80248	1.43102	0.20391	-0.30654
0.25578	0.32583	0.66217	0.3121	1.46963	0.26211	1.68838	1.65838	1.0331	1.42713	0.27222	0.21287
1.82743	0.56604	0.66217	0.31151	0.22305	0.26209	0.41415	0.77403	2.18995	1.42277	-0.09030	0.57003
0.43664	2.05269	0.66217	0.31105	1.63557	0.26107	0.35563	1.36477	2.18464	1.42016	-0.49424	-0.02888
1.82711	0.56575	0.5759	0.27002	0.52791	0.26083	1.68821	1.54026	0.79819	1.9808	-0.48232	-0.34243
0.34054	0.57215	0.57409	1.65665	1.16786	0.26075	1.68817	1.53946	1.02305	1.71328	0.15872	0.14999
0.25432	1.0779	0.65619	0.30924	0.52729	0.25898	0.35558	1.3615	1.7447	1.37722	0.03144	-0.27792
0.423	0.32497	0.57251	0.26727	1.62872	0.25875	1.27588	1.35946	1.53325	1.37349	0.35314	-0.38523
0.25407	0.27164	0.69052	1.64989	0.52366	0.25848	0.3473	0.29771	1.36563	1.96824	0.32819	-0.04143
2.61704	1.28943	0.38316	0.30801	1.45226	0.25836	0.3548	0.29614	1.73118	1.40544	0.64433	-0.47972
0.25283	0.32411	0.65323	0.30795	1.61547	0.25816	0.35476	1.29089	1.62946	1.36688	-0.35133	-0.50121
0.42929	0.32409	0.38225	0.30771	0.51837	0.25814	0.41249	1.51982	1.89816	1.36644	-0.53253	0.18826
0.21441	0.32409	0.68418	0.30717	0.51816	0.25699	1.27028	1.51951	1.62699	1.95713	-0.73365	-0.14795
0.3365	0.2703	0.38118	0.30687	1.4405	0.25664	0.34597	0.76071	0.78613	1.39726	0.02577	0.21312
0.33531	0.32326	0.64726	0.30675	0.51587	0.25652	0.35151	1.63514	1.00487	1.39158	-0.74192	-0.20445
0.42639	1.29778	0.37983	0.3062	0.21661	0.25628	0.34414	1.63395	1.35324	1.38989	-0.57742	0.83836
0.21136	1.29768	0.55995	0.30597	1.60323	0.25602	0.40942	1.34746	1.61535	1.38003	0.24995	-0.14217
0.24823	1.06553	0.55944	0.26307	0.21521	0.25597	0.34385	1.28137	1.71588	1.37591	0.00000	-0.06897
0.41467	0.32134	0.55809	0.30384	0.21505	0.25566	1.66551	0.75426	0.99586	1.33667	-0.20278	-0.06335
0.24802	0.26766	0.67527	1.01833	0.21505	0.25497	0.40873	1.5088	2.13108	1.37304	-0.06189	-0.41217
0.24713	1.29328	0.67088	0.30251	0.21505	0.25412	0.40847	0.75325	2.1272	1.33634	-0.41838	-0.41273
0.24665	0.35251	0.55377	0.3025	0.21505	0.25334	0.3502	0.75219	1.70992	1.65518	-0.55094	0.28793
0.2095	0.26652	0.55217	0.25967	0.21497	0.25165	1.66224	1.62114	1.70717	1.33467	-0.02348	-0.06433
0.24649	1.06026	0.37679	0.3023	1.14	0.25118	0.40823	1.50401	0.99063	1.36783	0.06371	0.19908
0.24618	0.26546	0.37655	0.30223	1.13904	0.25092	0.40808	1.33743	2.11841	1.36676	0.03786	0.12571
2.5638	1.27119	0.5446	1.6202	0.21402	0.25047	1.25537	1.27067	2.11732	1.36454	-0.28047	-0.06122
0.20805	1.28551	0.54199	0.30107	1.42544	0.25033	0.34985	0.28465	0.77634	1.36031	-0.37614	-0.2421
0.32826	0.35067	0.54075	0.30063	0.50867	0.25025	0.34946	0.7491	1.59682	1.31469	-0.39894	-0.37817
0.24341	0.55532	0.37246	0.30054	1.58549	0.24976	0.34163	1.49654	0.9836	1.34357	-0.29650	-0.05136
0.24318	1.26867	0.53737	0.2572	0.50504	0.24956	0.34839	0.74571	0.77459	1.33924	-0.12177	-0.2319
0.2429	0.35017	0.62166	0.3003	0.21021	0.24912	1.65152	1.33046	1.85692	1.29978	-0.07321	1.10768
0.24261	0.26421	0.37106	0.29988	1.40968	0.24877	1.24704	1.49067	1.58841	1.33581	-0.34523	-0.0527
0.40786	0.31718	0.37096	1.60927	1.56889	0.24691	0.3471	0.74167	1.68931	1.59723	-0.56204	0.11399
0.32455	1.26559	0.37035	0.29875	1.11251	0.24649	0.34035	0.73628	0.97375	1.29152	-0.15405	-1.12334
1.75506	0.34922	0.61923	0.2986	0.20777	0.24591	1.24496	1.47826	1.68536	1.33038	-0.30884	-0.56562
0.24166	2.01416	0.36835	0.25404	0.20669	0.24541	0.34681	1.3189	0.97254	1.33038	-0.09752	-0.91765
0.20359	0.26321	0.614	0.99922	1.39315	0.24501	0.40462	1.31865	1.58106	1.33038	0.29919	0.10267
2.51554	1.27738	0.52591	0.9987	0.48833	0.24491	0.34653	1.31865	1.58063	1.33038	0.00000	1.1718
0.23862	0.55309	0.61159	0.25222	1.09618	0.24484	0.40419	1.31865	0.76385	1.33038	0.08645	1.81062
0.40233	0.26295	0.63899	0.29615	1.37918	0.24452	0.40411	1.31865	1.8332	1.33038	0.08820	0.98488
0.23795	1.27445	0.36633	1.59141	0.48495	0.24436	0.40408	1.47549	0.76123	1.33038	0.06880	0.6362
1.73369	0.31549	0.52167	1.59035	1.08809	0.24427	0.33907	1.31806	0.76078	1.33038	0.12947	0.24686
0.23737	1.04682	0.52065	0.29521	0.20174	0.24427	0.34561	0.72965	1.66327	1.32912	0.01728	0.94175
0.2007	1.2731	0.36531	1.58701	1.37246	0.24427	0.40315	1.58449	0.95572	1.28804	-0.37661	0.99589
0.40065	2.00777	0.36523	1.58505	1.53112	0.24427	0.33866	1.31269	0.955	1.58302	-0.32387	1.26539
0.23675	0.31467	0.63024	1.58486	0.20085	0.24378	1.63021	1.58332	0.95482	1.27973	0.07464	1.26539
2.50123	0.2612	0.36405	0.29424	0.20008	0.2437	0.40107	0.72675	1.293	1.27805	0.02071	0.41268
2.49665	0.26047	0.36373	0.29418	0.47823	0.24297	1.62873	1.30923	0.95212	1.27799	-0.01630	0.737
0.1996	0.31379	0.36221	0.29412	1.52538	0.24241	1.23084	0.72479	1.28989	1.82103	0.00162	1.05789
0.2368	0.25979	0.50922	1.58288	0.19943	0.24213	0.33636	1.23389	1.81793	1.81946	0.19649	1.93492
0.39896	0.31275	0.61873	0.2936	0.19842	0.24197	0.39927	1.45996	0.75349	1.81946	-0.28289	1.06699
0.18769	0.25906	0.36006	0.29314	1.07136	0.24111	0.39853	1.45778	0.94143	1.81946	-0.49493	-0.09964
0.39843	1.99515	0.50316	0.29286	1.35526	0.23989	1.61528	1.45778	0.75235	1.81946	-0.71058	-0.11875
0.1986	1.26104	0.35914	1.57716	1.06881	0.23929	0.34013	1.45778	0.93914	1.81946	0.03403	-0.43418
1.71698	1.98976	0.35902	0.29258	0.47058	0.23923	0.33421	1.45778	2.04009	1.81946	-0.55898	0.87968
0.2352	1.98937	0.35864	0.29252	0.46995	0.23875	0.33969	1.56811	2.03914	1.81946	-0.40534	0.05699
0.23364	0.25743	0.49995	0.29252	1.06192	0.23847	1.21493	0.71881	1.41721	1.81946	-0.02477	-0.34277
0.39426	0.25698	0.58699	0.29252	1.34257	0.2384	1.60703	0.71777	2.03071	1.31369	0.00000	1.55286
0.1967	0.54433	0.49608	0.29252	1.33958	0.2382	1.60645	1.29881	0.74789	1.31366	0.11852	2.12581
0.31326	0.31015	0.35636	0.29235	1.0549	0.23815	0.39581	1.5609	1.40985	1.2721	0.03518	1.73474
0.39449	0.30976	0.49212	0.29197	0.19115	0.23811	0.33253	1.56065	1.78539	1.27004	0.09744	2.206
0.1955	0.30921	0.57961	1.5733	0.45748	0.23787	0.33784	1.56053	1.26004	1.30968	0.06978	0.56685
0.31151	0.53161	0.35502	0.24258	1.4809	0.23721	0.33782	1.55896	1.62373	1.26405	-0.03087	-0.04628
1.51804	0.30831	0.48925	1.55792	0.18923	0.23683	0.33212	1.43962	1.51918	1.26277	-0.49954	0.70712
0.23017	1.02327	0.489	0.24232	1.03744	0.23522	1.60072	0.70775	1.62139	1.301	-0.33789	0.30789
1.51415	0.30802	0.35325	0.24211	1.31901	0.23444	0.33722	1.4322	0.74267	1.79255	-0.01616	0.25092
0.22984	0.34039	0.59736	0.24204	0.18851	0.23412	0.33712	1.283	2.01196	1.29941	0.06448	1.48225
0.19373	1.02258	0.48456	0.28803	1.3159	0.23396	0.39444	0.70306	1.5133	1.29811	-0.19095	0.25177
0.39026	1.24427	0.48339	0.28803	0.18813	0.23329	1.59909	0.70259	1.51174	1.54325	0.20364	0.19351
0.23019	0.25375	0.59411	0.28803	1.02913	0.23303	0.33132	1.42372	0.74011	1.77403	0.23728	0.70454
1.68822	0.33962	0.35157	0.28803	1.30946	0.23288	1.59578	1.28045	1.50907	1.28809	-0.47411	-0.18792
0.38902	0.25289	0.4798	1.55276	0.18645	0.23276	0.33621	1.27844	0.91597	1.28204	-0.57830	1.52923
0.30744	0.5382	0.35127	1.55142	1.30552	0.23213	0.39322	1.18997	0.73972	1.23874	-0.84529	2.42621
0.1794	0.25228	0.5916	1.5479	0.18548	0.23203	0.33035	1.27199	2.00118	1.23673	-0.00318	1.84165
0.22792	0.30548	0.59121	0.28597	0.1854	0.23201	0.33536	1.27182	1.50533	1.2773	-0.70544	1.60086
0.19188	1.96591	0.34984	1.54554	0.18479	0.23162	0.33	1.27168	1.60794	1.7516	-0.55974	1.35125
0.22888	1.23654	0.47315	0.28571	0.18475	0.23063	0.33525	1.26943	1.50358	1.27549	0.17710	1.63745
0.22812	0.33721	0.56245	0.28542	1.45277	0.2303	1.20129	1.40409	1.76341	1.27264	0.00000	1.75951
0.17754	0.25112	0.34824	0.2854	1.45216	0.23016	0.32979	0.68702	1.99503	1.26742	0.03267	0.49672
1.49975	0.30451	0.5806	1.5428	0.18419	0.22992	0.3297	1.26199	0.73493	1.22276	0.06146	0.49672
0.38619	0.3033	0.34696	0.95802	0.18329	0.22959	0.39197	1.39575	0.73488	1.26409	-0.27201	1.80614
0.30471	0.30205	0.57636	0.23791	1.01347	0.22918	1.19952	1.26055	0.90629	1.21787	-0.46162	-0.11418
0.22593	1.21499	0.46451	0.28441	0.18298	0.22914	0.39156	0.68216	0.90485	1.2166	0.21018	0.16683
2.42383	0.24803	0.55332	0.28424	1.2908	0.22809	0.32901	1.25662	0.73365	1.21587	0.24923	0.16178
1.58832	0.30131	0.57399	0.28424	1.00912	0.22807	0.32881	1.38682	1.98167	1.21206	0.62646	0.31946
0.18857	1.2121	0.34523	0.28395	0.18107	0.22807	0.32854	1.2553	0.73174	1.21184	-0.11898	0.16137
0.17506	0.30094	0.34494	0.28348	1.0043	0.22807	0.33324	1.25383	1.48778	1.25207	-0.02593	0.16683
0.22409	0.24721	0.45974	0.28315	0.17977	0.22807	0.32814	0.2351	1.97777	1.25	0.77570	-0.04565
2.41227	0.5302	0.45496	0.28305	0.17838	0.22805	0.32719	1.16599	1.36839	1.24546	-0.01451	-0.37283
0.22363	0.24657	0.34235	0.23526	1.27305	0.22769	0.32692	1.25134	1.48034	1.19653	-0.04207	-0.00642
0.37633	0.33209	0.45396	0.23474	1.42074	0.22756	0.38871	1.49695	1.96633	1.24129	0.34022	0.21669
0.22289	0.29944	0.34113	1.52897	1.26609	0.2274	1.18718	1.16292	0.72704	1.239	0.17434	0.14379
0.22264	0.29935	0.34075	0.23449	0.17654	0.2274	0.33056	0.23272	1.47193	1.23415	0.09431	-0.06504
0.38123	1.93813	0.53833	0.23409	0.42547	0.2274	0.32576	1.49186	1.21214	1.22799	-0.06393	0.05984
0.29953	1.2135	0.44675	0.28172	0.17637	0.2274	0.32574	0.67122	0.88586	1.18168	0.18926	-0.16583
0.38026	0.52811	0.33867	0.28158	0.42534	0.22671	0.32989	1.24616	1.95634	1.22646	-0.05516	1.19331
0.2217	0.29876	0.33865	0.28109	1.26187	0.22648	1.56187	1.15561	0.8803	1.22493	0.44923	1.28073
2.25037	1.21056	0.33755	0.94375	0.98126	0.22648	0.32388	0.66799	0.72084	1.22315	0.00000	0.3111
0.22157	0.2975	0.44015	1.51869	0.17509	0.22648	0.32377	1.24193	0.87941	1.17662	-0.11922	-0.20809
0.22077	0.29747	0.4395	1.51772	0.42236	0.22648	0.32782	1.24191	1.45987	1.22133	0.23174	1.16829
0.29725	0.32969	0.33709	0.27979	0.17486	0.22648	1.5551	1.48059	1.45943	1.17444	-0.10277	1.22445
0.18467	0.29666	0.33633	0.94	1.25619	0.22589	0.32315	1.36417	1.56418	1.43598	-0.16876	1.07093
0.29698	1.92742	0.3363	0.93998	0.17377	0.22578	0.32656	1.47655	0.7197	1.16467	0.26979	0.04411
0.22124	0.24254	0.33575	0.27947	1.24816	0.22535	0.32212	1.47316	1.94279	1.15922	0.39852	0.02601
0.37728	0.29615	0.3353	0.23088	1.24777	0.22529	1.16891	1.35723	1.9419	1.15892	0.18625	0.44747
1.63964	0.29592	0.43407	1.51499	1.24498	0.22513	1.16891	0.66089	1.71688	1.41858	-0.00255	1.08812
2.37682	0.24139	0.33481	0.27925	0.41479	0.22511	1.16891	1.13938	0.87592	1.41858	0.10681	0.13388
0.18356	0.52258	0.43294	0.93866	0.41355	0.22491	1.16891	1.469	0.87575	1.41858	0.28006	1.77194
0.21872	0.49888	0.33477	0.279	1.2394	0.22491	1.16668	1.13616	0.71848	1.41858	0.00340	0.18187
0.21868	0.52203	0.43218	0.2789	0.95947	0.22491	0.32569	1.3446	0.71816	1.63286	0.16916	-0.35738
2.23351	1.19478	0.33431	1.51126	0.16925	0.22491	0.38241	1.13146	1.19594	1.15663	0.23516	2.34458
1.6341	0.23973	0.33409	0.22961	1.23113	0.22434	0.38176	1.34409	1.93812	1.202	0.08421	1.53696
0.16852	0.49475	0.33397	0.27825	0.1686	0.22429	0.38122	1.45912	1.55709	1.15062	-0.25162	0.56311
0.37556	0.29256	0.33392	0.27821	1.37416	0.22394	0.38095	1.12924	1.19169	1.19811	0.03431	1.80696
0.29468	0.23878	0.42954	0.27793	0.16809	0.22369	0.32391	1.45586	1.9324	1.40701	-0.07552	1.27121
0.21949	0.29208	0.42905	0.22666	1.37177	0.22308	0.3237	0.64982	1.44621	1.6172	0.17962	1.21398
0.36603	1.90837	0.53831	0.275	0.16796	0.22285	0.31965	1.33743	1.44544	1.14571	0.42511	-0.94946
0.36563	1.18205	0.42835	0.275	0.9524	0.22282	0.32336	1.33656	0.86634	1.14481	0.00000	2.21157
0.29421	0.97091	0.33285	0.275	1.222	0.22281	0.3795	1.45065	1.54799	1.1442	-0.19833	1.309
0.21782	1.18604	0.42745	0.275	0.94468	0.22202	1.15419	1.21842	1.43999	1.19246	-0.48299	2.01329
0.21759	0.29124	0.42745	0.27386	0.94468	0.22184	0.32215	0.6445	1.43845	1.18584	-0.84469	1.45389
0.21745	1.90445	0.42745	0.92123	0.94468	0.22126	0.31824	1.328	0.86124	1.59794	-0.94135	0.35436
0.16738	0.29115	0.42745	0.27376	0.94468	0.2209	0.37847	1.328	1.43624	1.18328	-0.21010	-0.20716
0.21703	0.2364	0.53621	0.27317	0.16551	0.22078	1.15232	1.328	1.17764	1.17598	0.07072	1.45062
0.29309	0.96498	0.33151	0.27309	1.35406	0.22047	0.32151	1.328	0.70999	1.12271	-0.85859	1.51445
1.62627	0.96473	0.51556	0.27197	0.93518	0.22027	0.37788	1.21304	1.69265	1.17053	-0.75695	0.05829
2.36089	1.17974	0.42265	0.22126	1.20688	0.22021	0.31728	1.20976	1.31248	1.11942	0.05861	-0.79489
2.35995	1.17112	0.33065	0.27162	0.16278	0.22002	1.52057	0.209	1.69146	1.36527	-0.87193	0.20693
0.21771	1.17091	0.33007	0.91293	0.16225	0.21981	0.31679	0.20869	1.69079	1.11527	-0.62624	1.0523
0.18083	1.17002	0.41828	0.27081	0.1617	0.21951	0.31679	1.20566	1.68631	1.16547	-0.19678	0.3873
0.21581	1.17326	0.41565	0.22004	0.39188	0.21951	0.31679	1.31493	1.68554	1.16508	0.14530	-0.0491
0.21581	0.28772	0.32858	0.27071	1.19988	0.21942	0.31679	1.42971	1.42748	1.11118	-0.24795	0.5232
0.21581	0.3204	0.32815	0.21974	1.33455	0.21942	0.31679	0.63199	1.30481	1.15969	-0.58679	0.343
0.21581	0.51227	0.41348	0.27029	1.33397	0.21942	0.31678	1.30489	0.70531	1.3538	-0.36086	-0.41658
1.61987	0.28745	0.50464	0.26964	0.38827	0.21942	1.51575	0.20117	0.84915	1.15882	-0.21548	0.69006
0.29133	0.48038	0.3272	1.46839	1.19299	0.21903	0.37585	1.09371	0.70312	1.15289	-0.26624	-0.13597
0.37186	1.88643	0.40825	0.26927	1.19268	0.21898	0.31926	1.09301	0.70309	1.15207	-0.15099	0.37863
0.2149	1.70288	0.40809	0.26894	0.15934	0.21877	0.31521	0.62542	1.8912	1.15207	0.00000	0.46876
0.21459	0.47948	0.32546	0.21704	0.91663	0.2183	0.37315	0.19868	1.15647	1.15207	1.94398	-0.72612
0.17918	0.28662	0.51423	1.46378	0.38468	0.21793	0.37257	1.41326	1.66815	1.15207	1.73673	-0.41746
0.37039	0.28598	0.51034	0.26793	1.1856	0.21781	1.13194	1.41192	0.69971	1.09828	1.21573	-0.06638
0.21377	0.28578	0.32395	1.45696	1.18464	0.21764	0.31311	1.08605	1.40927	1.14708	0.81462	-0.41914
0.36958	0.28563	0.32322	0.8974	0.38349	0.21762	1.49697	1.08495	1.6649	1.14699	1.70703	-0.21625
0.36957	0.50923	0.32314	0.26643	0.91088	0.21751	0.31253	1.18538	1.40665	1.09359	1.79312	-0.25802
0.21368	0.28521	0.32274	0.26616	0.90842	0.21713	0.3151	0.19431	1.28288	1.3283	1.65408	0.35792
0.21348	1.15677	0.49236	0.26594	0.38149	0.21601	0.31459	1.40283	0.83631	1.13717	1.31481	0.33539
0.21433	0.23027	0.32174	0.26527	1.17955	0.2159	1.12577	1.40283	0.83631	1.13501	1.40984	0.30435
0.2142	1.15448	0.50321	0.26512	1.3148	0.21541	0.31443	1.40283	0.83631	1.08256	1.32849	1.24724
0.21253	0.28361	0.32087	0.26502	0.15554	0.21533	0.31404	1.40283	0.83631	1.51506	1.64303	0.52558
1.60327	0.22958	0.39289	0.21269	0.15512	0.21516	0.37009	1.40201	1.51078	1.13281	1.34067	0.92005
0.21347	0.22957	0.48623	0.26483	1.17185	0.21457	0.31121	1.28513	1.27908	1.07971	2.03783	0.84205
1.60137	1.15588	0.32026	0.21205	0.15468	0.21397	0.31358	1.18074	1.14355	1.07861	1.39406	0.07141
1.60014	0.50491	0.48486	1.44407	1.30524	0.21321	0.313	1.18001	1.50437	1.31068	1.37986	0.13263
0.16121	0.28202	0.31962	0.26375	1.16834	0.21316	1.11879	1.17877	1.86696	1.07433	1.80796	1.59896
0.21133	0.28108	0.31937	0.26366	1.30171	0.21306	1.11564	1.39203	0.82876	1.1147	1.71564	0.22677
0.21108	1.67522	0.38904	0.26361	1.15938	0.2126	0.30907	1.39038	0.82812	1.06081	1.51224	-0.63832
0.36557	0.28063	0.49554	1.44051	0.3706	0.21228	0.30739	0.60971	1.50127	1.10973	1.15924	0.15766
0.36555	0.28024	0.49535	1.43981	0.88852	0.21216	1.46819	1.27313	0.82576	1.05388	0.00000	-0.33948
0.36523	1.1452	0.31908	1.43943	1.15562	0.21206	0.3073	0.60876	1.85957	1.04735	1.01493	0.51804
0.20982	0.31268	0.38809	0.88477	0.15094	0.21164	0.30908	0.18796	0.69197	1.09376	0.57045	1.44187
0.3638	0.27923	0.38773	0.2627	0.15041	0.2115	1.10543	0.18725	1.49517	1.09309	-0.06134	0.57953
0.20935	1.13896	0.482	0.20971	0.15008	0.21136	0.30902	1.17237	1.4937	1.44399	-0.07798	0.03267
0.20931	1.85226	0.3187	0.26237	0.87955	0.21121	0.30889	1.2675	1.64219	1.08869	0.31990	0.49865
0.15856	1.13773	0.31792	0.88331	0.1495	0.21108	0.36451	1.06316	0.82108	1.08532	0.99520	0.20614
0.3494	0.31074	0.38496	0.2622	0.14918	0.21101	0.30845	0.18507	1.26089	1.08422	0.85022	0.32931
1.50504	1.83816	0.31743	0.20917	0.36427	0.21093	1.103	1.26507	1.38576	1.24749	0.08579	0.32931
0.17416	1.64981	0.31714	0.26039	0.14883	0.21085	0.3082	1.26421	1.8527	1.08241	0.31511	1.32976
0.349	0.27505	0.31701	0.20688	0.14882	0.21069	0.30767	1.05824	1.85237	1.08019	1.18234	-0.07178
0.36285	1.12645	0.31661	0.25992	0.87511	0.21022	0.3626	0.6012	1.38376	1.4213	0.41371	0.81372
0.34805	1.12153	0.47492	0.25955	0.3619	0.21014	0.30493	0.18265	1.38325	1.42096	0.42799	1.09305
0.34781	1.12153	0.37962	0.2595	1.27414	0.21011	0.30636	1.37411	1.6373	1.01791	0.82375	0.62793
1.58201	1.12153	0.31588	0.20578	1.14079	0.20987	0.30448	1.25819	1.25515	1.06737	0.61045	-0.67142
0.20813	1.12153	0.48504	0.25898	0.14738	0.20982	0.30399	1.255	1.48356	1.06662	1.00146	0.8515
0.36181	1.82981	0.31561	1.41873	0.14658	0.20982	1.09301	0.59759	1.4807	1.00022	0.75943	0.91768
0.28163	1.82981	0.48352	1.4182	0.86601	0.20982	0.30533	0.59664	0.81084	1.20711	1.12799	1.58686
0.20786	1.82981	0.31487	0.25856	0.86553	0.20982	0.30533	1.15994	1.24566	0.99796	0.51613	1.23925
0.20755	1.82981	0.31463	0.20443	0.3569	0.20912	0.36084	1.24827	1.62581	1.05464	1.21112	-0.47068
0.20738	0.27367	0.48094	0.25792	1.13076	0.20904	0.30501	0.59402	1.37049	1.20491	0.00000	0.19348
0.20714	0.21946	0.47915	1.411	1.13071	0.20901	0.35998	0.59377	1.83209	1.20258	0.65244	-0.3317
0.36058	0.27284	0.37263	0.86489	0.85945	0.20882	0.35986	1.04552	1.47367	1.04831	0.19502	-0.81404
0.20812	0.27274	0.37115	0.20207	0.14384	0.20879	1.08773	1.24673	0.80603	0.98935	-0.04385	-0.81404
0.1717	1.82505	0.31265	0.86414	0.14344	0.20871	0.30409	1.36165	0.68233	1.36916	-0.34377	0.6477
0.35921	0.27224	0.46582	0.86195	1.12248	0.2087	1.43766	1.15365	1.61931	0.98747	0.33408	0.47176
0.20595	1.82017	0.36802	0.25504	1.12164	0.20776	0.35822	1.0403	1.61845	0.98358	0.78573	0.02129
0.20522	0.21663	0.47344	0.25461	1.24515	0.20765	0.30274	1.15164	1.35957	0.9813	0.86422	0.97982
0.2782	1.10873	0.31165	0.25456	0.14194	0.20758	0.30266	0.5891	1.23193	1.03811	0.01882	0.43359
0.17016	1.10544	0.31156	0.85742	0.34762	0.20731	0.30238	1.15037	1.2304	0.97303	-0.08227	0.71444
0.20463	0.30179	0.45915	0.85634	0.34755	0.20692	1.07884	1.15037	0.67836	1.03206	1.94880	-0.6645
0.16982	0.89766	0.36222	0.199	0.14159	0.20691	0.35694	1.15037	1.46186	0.97223	0.15262	0.20801
0.15325	0.30146	0.45733	0.25348	1.11384	0.20671	0.30135	1.15037	1.4612	0.97118	0.21610	0.32806
0.35704	0.26817	0.30945	0.19806	0.14126	0.20671	1.07648	1.23731	1.35398	1.34183	0.93178	1.00063
0.2771	1.10201	0.36025	0.25301	1.11215	0.20658	0.35642	1.23627	1.349	0.96745	0.71721	0.37981
0.20385	0.43466	0.46416	0.19768	0.14043	0.20655	0.30112	1.23552	0.79074	0.96684	0.21304	0.00913
0.20385	0.89539	0.35769	0.25278	1.23631	0.20617	1.42592	0.58583	1.44853	0.96422	0.08957	0.85544
0.20385	0.26775	0.35505	0.25272	1.23505	0.20572	1.4255	1.3501	1.79669	0.95899	0.22229	1.54953
0.20385	1.80324	0.30679	0.25266	0.13986	0.20539	0.30068	0.5835	1.3386	0.95747	0.20677	0.64332
0.339	1.09927	0.45733	0.25231	0.13953	0.20519	0.35588	1.03018	1.3386	1.00822	1.80746	-0.31443
0.20337	0.26683	0.30623	0.25229	1.23328	0.20516	0.29928	0.17014	1.3386	0.94686	0.00000	2.41798
0.20307	0.29938	0.35202	0.19609	0.13949	0.20503	0.35534	0.58213	1.3386	1.1349	0.55776	0.47228
0.27538	0.21137	0.35116	0.19559	0.13933	0.20497	0.29872	0.16895	1.79439	1.2918	0.89194	0.81976
0.33766	0.26553	0.35086	0.84504	0.34044	0.20482	0.29967	1.22602	1.58709	1.29169	-0.10728	0.00308
0.20214	0.26541	0.30561	0.25051	0.13807	0.20476	0.2994	1.34008	0.78085	0.93551	-0.31913	0.2675
0.20173	0.26541	0.30542	0.19362	0.13765	0.20466	0.2983	1.13932	1.78931	0.93296	0.73482	0.40398
0.20148	1.09155	0.30514	0.19291	0.3385	0.20457	0.29825	1.02417	1.78931	0.99395	0.79332	-0.13674
1.54634	1.08944	0.45327	0.24784	0.83111	0.20412	0.29884	0.57759	1.78931	0.99395	0.97460	-0.14673
0.20121	1.78724	0.34867	0.24737	1.09667	0.20407	0.29869	0.16651	1.78931	0.99395	0.05089	-0.16925
2.13392	1.7869	0.30489	0.24691	1.09443	0.20405	1.41493	0.57729	1.44071	0.99395	0.19420	-0.55515
0.35053	0.47874	0.34806	0.24684	1.09316	0.20395	0.29724	0.16494	1.44071	0.93199	1.19562	2.45426
0.34993	1.08586	0.30471	1.36174	0.13652	0.20388	0.29703	1.33185	1.44071	0.93199	0.74405	-0.37691
0.34984	0.42302	0.45091	0.1887	0.82615	0.20354	0.29777	1.13357	1.44071	0.93199	0.16040	-0.80029
0.19889	0.42184	0.30424	0.18859	0.13586	0.20269	0.29694	0.57301	0.66794	0.93199	0.90301	-0.26175
1.39281	1.0838	0.44318	1.35685	0.13584	0.20231	0.2969	0.572	1.32903	0.93067	0.60182	-0.49748
0.3495	0.20788	0.30405	0.18779	1.21534	0.2023	0.29686	0.57128	1.78247	0.99215	0.95375	0.14548
0.34902	0.42063	0.34482	1.35544	0.1356	0.20222	1.4098	1.12993	1.32575	0.93038	0.60478	-0.0938
0.14645	1.77923	0.34397	0.24467	1.08847	0.2018	1.06241	1.12941	1.32475	1.27896	1.12904	-0.02107
0.26937	1.08161	0.44009	0.24463	1.08641	0.20156	0.29723	0.56867	1.32419	0.9287	0.68069	0.88487
0.19817	1.77799	0.34267	0.24458	1.21111	0.20142	0.29707	1.32182	1.32336	0.92766	1.38796	0.58655
0.32863	1.08001	0.44578	0.18709	0.13448	0.20099	0.297	0.15967	1.57467	0.92654	0.00000	0.52235
0.198	0.26109	0.30238	0.24437	1.08079	0.20092	0.29603	0.56737	1.3226	0.98754	-0.45920	0.12922
0.34851	0.41806	0.30228	0.24349	0.13362	0.20089	0.29588	0.56674	1.42846	1.26781	-0.59661	1.74746
0.32802	1.77415	0.34065	0.81842	0.81547	0.20077	1.05608	1.12463	0.76985	0.92311	-1.10914	-0.36026
1.52254	0.41772	0.43731	0.24233	0.81459	0.20066	0.35002	0.15808	1.31968	0.91952	-1.23126	0.73115
0.32576	1.07789	0.33773	0.2421	0.13332	0.20065	0.34978	1.12304	1.31882	0.91915	-0.31572	-0.21754
0.19825	0.26076	0.43286	0.24161	0.13322	0.20044	0.29418	1.19646	1.42444	0.91672	-0.21407	0.61582
0.19784	1.77351	0.33525	0.24157	0.81319	0.19958	1.04975	1.1203	1.56741	0.97842	-0.88642	0.52143
0.3246	0.26064	0.3002	1.33843	1.20009	0.19942	0.29333	1.1203	1.56318	0.97682	-0.92679	0.52143
2.21281	0.4171	0.30017	0.24135	0.81159	0.19941	1.0476	1.1203	1.56029	0.97586	-0.15037	1.67586
0.34518	0.41687	0.42814	0.24102	0.1325	0.19935	0.34811	1.1203	1.75938	0.91104	-0.79009	0.16507
0.14327	1.076	0.29847	0.18259	1.19886	0.19908	0.34808	0.15571	0.65884	0.91011	-0.80985	-0.15099
0.34498	1.77136	0.32992	1.33307	0.13235	0.19902	0.29298	0.15531	1.4138	0.90978	-0.81566	0.26949
0.34465	0.25948	0.29827	0.24009	0.81063	0.19892	0.34776	1.11593	1.05348	0.97089	-0.33945	-0.00187
0.34426	0.29249	0.29792	1.33137	1.07223	0.19847	0.34763	1.19015	0.75774	0.97035	-0.50973	0.0661
0.34412	1.57308	0.29529	0.23965	0.32485	0.19834	1.38747	1.30549	0.75774	0.97021	-0.33481	-0.11664
0.19439	0.41157	0.29522	0.80811	0.32454	0.19822	0.3475	1.30514	0.75774	0.96853	-0.78112	-0.41611
0.19428	1.763	0.29478	0.23934	1.06619	0.19818	0.2927	1.11525	0.75774	1.08288	-0.15440	-0.89134
0.19408	0.41019	0.29459	0.18032	0.32158	0.19804	1.0453	1.18905	1.41218	0.90326	-0.21081	-0.44654
0.19403	1.56924	0.3133	0.23907	0.12961	0.1979	0.29229	1.18859	1.7534	0.90119	-0.35380	0.02403
0.19552	0.25761	0.29224	0.80502	0.12922	0.19745	0.29227	1.11453	1.17299	0.96402	0.00000	0.47299
0.32005	0.25685	0.31223	0.23841	1.05987	0.19745	0.34681	0.9928	0.6572	1.22987	-0.40208	0.71184
0.19351	1.06074	0.31211	0.80365	0.79514	0.1972	0.29174	1.30305	1.75263	0.9616	-0.88326	-0.25495
0.15945	1.75546	0.29187	0.17817	0.31717	0.19684	0.34653	0.15179	0.65688	1.22651	-1.36228	2.08688
0.15939	0.25644	0.31126	0.23729	0.12794	0.19674	1.38092	0.55504	1.30124	0.95793	-1.37834	0.01058
0.19329	1.75419	0.29131	0.8	1.17626	0.19672	0.29112	0.99018	1.30058	0.95776	0.32195	-0.80796
0.26309	0.25614	0.2906	0.17703	0.12731	0.19649	1.03826	0.15062	0.7541	0.89228	0.09114	0.44912
0.31839	1.75172	0.29057	0.79882	1.1726	0.19649	0.29064	0.15037	0.75356	0.95525	-1.15324	-0.03125
2.18863	0.25558	0.29056	0.23632	0.127	0.19649	0.29034	0.15009	1.74657	0.89012	-1.11844	0.48763
0.19225	0.20057	0.3072	0.79807	0.12664	0.19649	0.2902	0.55335	0.75219	0.886	0.20081	0.30048
0.34086	0.8538	0.30719	0.1765	1.05019	0.19623	0.2902	1.1075	1.40381	0.8848	-0.96237	-0.08014
0.19396	0.20028	0.30719	0.79686	0.31318	0.19588	1.3743	1.29224	0.65341	0.88233	-0.87655	0.4686
0.1918	1.05707	0.30719	0.23564	0.31294	0.19561	0.34464	0.98185	0.74892	0.9462	-0.39667	0.1646
0.3403	1.05578	0.30719	0.79505	0.78416	0.19557	0.2898	0.54912	1.29277	0.88017	-0.43691	-0.2714
0.33966	1.55227	0.30616	0.17534	0.78334	0.19541	1.37329	1.10514	1.29215	0.94345	-0.17560	0.13558
0.13871	1.04832	0.30613	0.23516	1.04487	0.19538	0.28985	1.28848	0.65165	0.94232	0.13398	0.32694
0.19111	0.84727	0.30613	0.17503	0.30904	0.19473	0.28954	0.146	1.39702	0.9421	-1.00581	2.03842
2.1794	0.25258	0.30613	0.17471	0.12384	0.19433	0.34367	1.17184	0.65085	0.87406	0.28201	1.80719
2.17837	1.73644	0.30613	0.23456	0.12356	0.19406	0.28867	1.16969	1.28804	0.93568	0.04601	0.68583
0.19068	1.73474	0.28989	0.23439	1.1504	0.19321	1.36685	1.10119	0.74226	0.93496	-0.14460	-0.75526
0.31429	1.54088	0.40669	0.17428	0.12222	0.19278	1.36685	1.09938	1.72355	1.18325	0.00000	0.62165
0.13782	0.25141	0.30478	1.30341	1.149	0.19271	1.36685	1.16455	0.73689	0.8688	-0.25416	0.30113
0.19003	1.03978	0.40604	0.23353	0.12212	0.19243	1.36685	0.54143	0.73689	0.86787	0.04579	0.62066
0.1899	0.19629	0.30117	0.17277	0.76951	0.19239	1.02968	1.09593	0.73689	0.86502	-0.89576	0.01889
0.18955	0.25036	0.28658	0.17266	0.76944	0.19213	1.02925	0.5402	0.73689	0.86502	-1.27764	0.44755
0.19114	0.24974	0.29453	0.23274	1.1472	0.19211	0.28821	1.1599	1.38482	0.86502	-0.02430	1.6128
1.35604	0.24963	0.29435	0.78629	1.14176	0.19195	0.34203	1.09348	1.52474	0.86502	-0.28925	0.43341
0.18917	0.38979	0.39279	0.23234	0.29991	0.19162	0.28753	1.15813	1.27453	0.863	-0.75996	0.12452
0.18905	0.38789	0.29149	0.17166	1.0219	0.19132	1.02518	1.26995	1.27453	1.17244	-0.33651	0.52694
0.18894	0.24776	0.29136	0.23226	1.13767	0.1913	0.28672	0.96336	1.27453	0.928	0.19334	0.11457
0.25742	0.38632	0.29136	0.78361	0.11944	0.1913	0.28681	1.26785	1.27453	0.85842	-0.09194	0.19777
0.1904	0.28106	0.29136	1.29322	0.11881	0.1913	1.35593	0.13689	1.13724	0.85638	-0.21585	0.55047
0.25688	1.02648	0.29136	0.23163	0.75623	0.1913	0.28668	0.53406	1.37826	0.85279	-0.55347	-0.15743
0.19022	0.24719	0.28461	0.17058	1.0159	0.19105	0.34041	0.9596	1.51771	0.84986	-0.25696	1.50063
0.25669	0.38432	0.28461	0.23132	1.01526	0.19075	0.28587	1.14996	0.73006	0.84966	0.06670	-0.21158
0.18795	1.51957	0.29086	1.28947	1.1308	0.19075	0.28582	0.95937	1.37512	0.84912	0.15531	-0.20898
0.18783	0.24664	0.28449	0.16933	0.11817	0.19031	0.28574	0.95879	1.01112	0.84778	-0.70066	0.64284
0.18772	0.38367	0.39091	0.23039	0.29496	0.19026	0.28556	0.95869	1.26162	0.9098	0.10784	0.75765
0.3088	0.24597	0.28441	1.28439	1.01328	0.19003	0.28555	1.08438	1.26162	0.9072	-0.39566	-0.3597
0.18752	0.19142	0.28407	0.7765	1.12561	0.18951	1.34852	1.26063	1.26162	0.83498	-0.21183	0.70307
0.25525	1.02141	0.28402	0.16839	0.11707	0.18938	1.01567	1.14458	1.26162	0.83208	0.00000	0.78379
0.18684	1.02139	0.2894	0.22956	0.11701	0.18884	1.01567	0.53019	1.50731	0.83031	0.47756	0.4977
0.25492	1.02776	0.28357	0.22947	0.11684	0.18874	1.01567	0.95434	1.2588	0.82958	0.04108	0.55759
0.18676	1.70896	0.28353	0.77482	0.74774	0.18858	1.01567	0.95264	1.00699	0.82933	-0.52324	0.74479
0.33321	0.19118	0.28346	0.16686	0.74683	0.18817	1.01473	1.14198	1.69206	0.89578	-0.40207	0.07492
0.13338	0.24563	0.38677	1.27705	1.00553	0.18792	1.34671	0.52872	0.63721	0.89553	0.25868	0.64908
0.18563	0.45301	0.38542	0.1665	1.11734	0.18735	0.28413	1.14177	0.63624	0.82598	0.43130	1.25528
0.33202	0.24535	0.28459	0.22806	0.11493	0.18714	1.34538	1.08156	0.63608	0.82378	-0.34111	1.2391
0.15197	0.19005	0.2819	0.22801	0.28721	0.18646	1.01313	1.08146	0.63599	0.89097	-0.15075	0.47744
0.18526	0.24442	0.28188	0.22796	0.11445	0.18631	0.2839	1.08069	1.2486	0.81629	0.57164	1.32982
0.18515	1.01531	0.38201	0.16567	0.11442	0.18622	0.28459	0.94996	1.24805	0.81498	-0.17723	1.38086
0.18504	0.81996	0.2811	0.22728	0.11432	0.18597	0.28456	1.13725	1.35354	0.81343	-0.15539	2.12802
0.15142	0.18953	0.27827	0.16533	1.11092	0.18578	0.28366	0.52475	0.6332	0.87909	0.04300	1.96456
0.18659	0.24401	0.37568	0.22697	0.7366	0.18562	0.33785	1.07416	0.70987	0.87315	0.39035	2.12411
2.0455	0.24394	0.27883	0.22648	0.11353	0.18534	0.28344	1.24595	1.10455	0.80106	0.10810	0.54028
2.13264	1.01448	0.27379	0.16425	0.28446	0.18532	1.01125	0.12829	0.63118	0.79935	0.09650	0.70601
0.32975	0.24352	0.37389	0.16394	0.99325	0.18512	1.34092	1.07317	1.10352	0.86586	-0.04373	0.00589
0.13061	0.189	0.27782	0.16366	0.28396	0.18499	0.28396	1.24436	1.34732	0.7955	0.24607	-0.18543
0.1838	0.24345	0.2777	0.22579	0.99239	0.18493	0.28389	0.1275	0.7055	0.79307	0.32594	0.20569
0.32949	0.37497	0.2772	1.26511	0.99155	0.1849	0.33713	1.24122	1.23765	0.86041	0.72786	-0.04809
0.1836	0.18829	0.27699	0.16313	0.11279	0.18455	0.2826	0.93647	1.23508	0.78843	0.00000	0.32059
0.18352	1.69626	0.2766	0.22511	0.11274	0.18432	0.2821	1.06865	1.48028	0.8578	1.58757	2.21968
0.18312	1.00985	0.27639	1.26194	0.11266	0.18374	0.28178	0.51716	1.47898	0.85633	1.14447	0.65441
0.14962	1.69528	0.36702	0.22461	0.98951	0.1834	0.33581	0.12488	0.70054	0.78499	0.56284	0.59735
0.18242	0.81342	0.26721	0.16151	1.10205	0.18332	0.33532	1.12164	1.47667	0.85476	0.14946	-0.15804
0.1823	1.00738	0.27597	0.22414	0.7306	0.18308	1.00222	0.51627	0.98141	0.78226	1.23716	0.55176
0.1288	1.00678	0.27595	0.22364	0.11221	0.18285	0.28092	0.51627	0.62762	0.77842	0.58505	0.50196
1.36674	1.01407	0.27589	0.16079	1.10002	0.18273	1.00206	0.51627	0.62759	0.84748	0.70088	-0.06685
0.12792	1.49552	0.26636	0.1597	0.28062	0.18231	0.28207	0.51627	0.70005	0.84579	0.81873	0.14266
0.18122	0.81172	0.27563	0.22247	0.11152	0.18224	0.28204	1.12079	1.47365	1.03355	1.00953	-0.22888
0.12774	0.24135	0.27555	1.24769	0.11152	0.18161	0.28179	1.23591	1.3371	0.7727	0.96983	-0.53766
0.1478	1.00513	0.36448	0.22186	0.11152	0.18161	0.28178	1.06615	0.62623	0.77217	1.27013	-0.29204
0.18055	0.27479	0.36651	0.22182	0.11152	0.18161	0.28051	1.23429	0.62606	0.77168	1.03078	0.70038
0.24692	0.24076	0.27512	0.22177	0.11135	0.18161	0.33443	1.11797	1.22653	0.77149	0.98831	0.05866
0.18037	1.00294	0.26364	0.15846	0.11119	0.18155	0.28153	0.51382	0.62556	0.89881	0.83728	1.30824
0.32499	0.24063	0.26356	1.24531	0.11099	0.18154	1.32739	0.51371	1.22522	0.83638	0.25834	1.72706
0.32481	1.0102	0.27442	0.22139	0.98285	0.18154	0.33425	0.5137	1.33421	0.76292	0.16990	0.03048
0.2464	0.24028	0.36387	0.22135	0.725	0.18141	0.28001	1.11498	1.22331	0.83407	1.34155	0.33778
0.29455	0.27392	0.27391	0.15773	0.27821	0.18134	0.99746	0.92607	1.46657	1.01086	0.70363	0.38692
0.18196	0.18563	0.36205	0.22082	0.2779	0.18125	0.28094	1.22667	0.68964	0.75694	1.28491	0.29339
0.12621	1.4894	0.2599	0.2204	0.2776	0.18098	1.32401	0.5095	1.21666	0.82852	0.00000	0.17892
0.29363	0.24013	0.25966	0.15646	0.7231	0.18076	0.27919	0.50818	0.68914	0.88389	0.40666	0.11562
0.14615	1.48772	0.25966	0.21978	1.08881	0.18069	0.33311	1.22313	1.32394	0.8823	0.41850	0.03048
0.17905	1.00755	0.25966	0.74342	0.10968	0.18032	0.27907	1.10727	1.21433	1.00245	-0.22035	-0.21369
0.17858	0.23955	0.25966	0.21918	0.10958	0.18026	0.27898	0.11745	1.64138	0.82174	-0.53675	-0.24663
0.29161	0.18445	0.36147	0.21911	0.9761	0.18025	0.33279	0.11701	0.61979	0.82142	0.59491	1.64803
0.18047	0.23884	0.27294	0.74155	0.97595	0.18019	0.27854	1.21806	1.63743	0.7474	0.98443	0.33778
0.32205	1.00482	0.25761	0.21874	1.08504	0.18017	0.33245	0.91556	0.68365	0.8198	0.96604	0.81322
1.4234	0.18413	0.25758	0.21834	0.10892	0.17985	0.27969	0.11559	1.20858	0.99024	0.03153	2.65695
0.17738	1.67881	0.27247	0.21828	1.08465	0.17972	0.27958	0.50271	0.68282	0.81695	0.09870	-0.22413
0.12347	0.99433	0.27199	0.21823	0.97391	0.17956	0.99115	0.91469	0.68173	0.81272	0.97277	0.88057
1.42129	1.4798	0.25481	0.21818	0.1087	0.17946	0.33162	0.11427	0.67879	0.73805	-0.23145	-0.07333
0.32085	0.23743	0.27163	0.21801	1.08242	0.1792	0.98986	0.91195	1.3115	0.73587	0.48615	0.97313
0.242	0.23739	0.27149	1.22843	0.10842	0.17873	0.27756	1.09481	1.31107	0.80799	0.62085	0.87716
0.17651	0.18271	0.25333	0.21741	0.10788	0.17845	0.33134	1.0471	0.67436	0.80471	-0.00498	1.57416
0.1785	0.36073	0.27067	1.22535	0.96729	0.17838	0.33108	1.04531	1.43867	0.80344	0.48231	0.2085
0.176	1.67169	0.25127	0.21699	0.10687	0.17816	0.33068	1.20548	0.61295	0.96441	0.60606	2.64801
0.24107	0.9894	0.26974	0.21652	0.10674	0.17766	0.33064	0.11123	1.30354	0.72287	1.08674	0.65643
0.17584	0.98881	0.26916	0.15182	0.26924	0.1774	0.27838	0.90325	0.66916	0.79657	0.42167	1.54359
0.31892	0.99792	0.24583	0.15142	0.2687	0.17736	0.33029	0.9023	1.19061	0.721	1.22576	2.00329
0.1754	0.79651	0.34847	0.21574	1.07073	0.17652	0.27795	1.19929	1.29889	0.72026	0.00000	-0.11017
0.31838	0.35957	0.3436	0.2157	0.26736	0.17626	1.30754	0.10877	1.43134	0.95105	1.33527	0.29271
0.17524	0.98703	0.2448	0.21506	1.06939	0.17621	0.27561	1.08196	1.18787	0.78802	1.39389	0.08043
2.06862	0.18143	0.2448	0.21504	0.26699	0.17606	0.27534	1.07949	1.29507	0.93295	0.36909	0.19099
0.17714	0.98596	0.2448	0.21497	1.06865	0.17578	0.32878	0.48959	1.18509	0.82235	0.24954	0.0728
0.31763	0.79411	0.2448	0.21478	0.95886	0.1756	0.2768	1.03547	1.18404	0.70789	0.98092	0.08826
0.3176	0.23579	0.24461	0.727	0.26506	0.17554	0.27604	0.10573	0.66218	0.82062	0.34936	0.37992
0.17454	0.98436	0.26809	0.21453	0.95317	0.17526	0.27377	1.19082	0.60773	0.70662	0.71857	0.21559
0.31698	0.99356	0.26799	0.21435	0.69592	0.17512	1.29237	0.48763	0.60764	0.92873	0.75162	0.22581
0.17398	1.66499	0.34174	0.21367	0.94999	0.17511	0.27488	0.10465	1.1814	0.70499	0.93971	2.01486
0.17398	0.23541	0.24369	0.21355	0.69295	0.17511	0.27473	0.48618	1.60113	0.92593	1.06671	-0.44579
0.17398	0.18074	0.24316	1.20765	0.94757	0.175	0.27248	1.18698	0.66039	0.70385	1.14030	1.53964
0.17398	0.35609	0.24296	0.21321	0.26037	0.17487	0.32531	1.03098	0.66018	0.7033	1.02392	2.38024
2.05917	0.99216	0.24105	0.2132	0.94657	0.17471	0.32476	1.0296	1.03873	0.70276	0.93305	2.98585
0.17386	0.78936	0.24065	0.21303	0.10252	0.17468	1.2828	0.88743	0.6601	0.70214	0.31933	0.17029
0.17367	0.4371	0.26652	0.14745	0.10221	0.17456	0.27086	0.48282	1.03835	0.77792	0.68141	-0.58237
0.17342	0.97937	0.33768	0.21294	0.25866	0.17447	0.27071	0.10124	0.65939	0.77524	1.26076	0.43821
0.14045	0.17937	0.26624	0.21258	0.25853	0.17401	0.2707	0.88503	1.17791	0.69859	0.69921	3.1313
0.17326	0.23378	0.26522	1.20372	1.05023	0.174	0.32418	0.48165	1.17788	0.77429	0.59389	0.30569
0.17324	1.65774	0.26474	0.14659	0.9381	0.1739	0.27301	1.0652	1.28772	0.80739	0.74518	0.99912
0.23747	0.23372	0.26457	0.14615	0.93743	0.17379	0.32396	0.88408	1.28301	0.91371	0.00000	2.91112
0.17302	1.45963	0.33665	1.20065	1.04301	0.17368	0.27254	0.8838	1.17243	0.91294	-0.28560	0.83227
0.11868	0.35204	0.23268	0.21165	0.25491	0.17357	1.27838	0.48007	1.28109	0.76994	-0.02907	1.12846
0.31478	0.43569	0.26389	0.21154	0.25411	0.17354	0.26992	1.06219	1.27886	0.69265	-0.28854	-0.69618
1.31992	1.65511	0.23233	0.14543	0.0997	0.1734	0.32279	1.06041	1.27884	0.68986	-0.34554	0.30916
0.11818	0.97525	0.32924	0.14536	0.68049	0.17285	0.32273	1.17186	1.27795	0.90357	-0.34135	0.55745
0.23611	0.97404	0.26348	0.2112	0.6796	0.17245	0.27142	1.02	1.2776	0.76614	-0.59148	0.54797
0.17199	0.17794	0.2307	0.71404	0.67899	0.17236	0.27131	1.01963	1.16333	0.68052	-0.66215	0.03692
0.23606	0.26647	0.23036	0.71401	0.09908	0.17215	0.27117	0.87388	1.16327	0.75682	-0.28819	0.76463
0.27943	1.45441	0.26303	0.71344	0.93136	0.17204	1.26963	1.05299	1.02066	0.67799	-0.31693	1.06806
0.13911	1.45389	0.26243	0.21039	0.09886	0.17171	0.95386	0.87294	0.5992	0.75509	-0.32274	0.42461
0.11732	0.23229	0.33213	0.14368	0.09885	0.17165	0.27012	1.16675	1.15906	0.75414	-0.02360	-0.36407
0.17166	0.26617	0.22811	0.20992	0.2513	0.17142	0.26717	0.87079	1.15866	0.75399	-0.04025	0.06437
0.2354	0.34921	0.26224	0.20985	0.92968	0.17131	0.32043	1.01615	0.59815	0.75204	0.02853	0.00478
0.17119	0.78167	0.22786	0.20956	1.03346	0.17099	0.26706	0.8684	1.39651	0.67209	-0.50978	0.04823
0.13841	0.78119	0.26211	1.1894	0.09828	0.17049	0.9505	0.47036	1.26338	0.87461	-0.89228	-0.36523
0.23434	0.97073	0.26209	0.2094	0.92793	0.17029	1.26292	0.46993	0.63957	0.66879	-0.92109	0.24535
0.11595	0.26535	0.22687	0.20924	0.67283	0.17028	1.26291	1.04494	0.63894	0.66816	-0.17743	0.01636
0.17034	0.77932	0.22672	0.2092	0.67195	0.16976	0.31992	1.01088	0.59495	0.66639	-0.83586	0.07857
1.38474	0.96799	0.26107	0.20879	0.9241	0.16971	0.94882	1.15702	0.59463	0.74266	-0.81740	-0.21238
0.17222	1.4477	0.32857	0.20867	0.67105	0.16967	1.2614	1.03978	0.59462	0.66376	0.00000	0.25856
1.38351	1.64566	0.26083	0.142	0.6706	0.16967	0.26935	0.08975	1.25727	0.74134	0.35372	0.41513
0.31096	1.64448	0.26075	0.70659	1.02684	0.16962	0.94849	0.46318	1.14651	0.73601	0.47626	-0.1288
0.23324	0.26451	0.22295	0.14168	0.09688	0.16952	0.26614	1.00539	0.59269	0.73456	0.64523	0.2174
0.23319	0.23049	0.32617	0.20836	0.24704	0.16925	0.94635	1.00426	0.59262	0.65547	0.52190	0.08696
0.11505	0.34484	0.22186	0.20823	0.09668	0.16907	0.26871	1.00219	1.25467	0.65531	0.58587	0.98549
0.31065	0.23028	0.22164	0.20749	0.24507	0.16895	0.31886	1.14473	0.63224	0.75214	0.50170	1.24124
1.96217	0.77599	0.32499	0.20749	0.91783	0.16895	0.3185	0.45725	1.14321	0.65354	0.65524	-0.37687
2.02576	0.26416	0.31725	0.20749	0.09574	0.16854	0.26502	0.99693	1.55437	0.6523	0.45127	1.03244
2.02576	0.26411	0.32433	0.20749	0.66406	0.16837	0.31805	0.99452	0.5908	0.6523	1.35994	0.33492
2.02576	0.23015	0.219	0.20717	0.24413	0.16821	0.31781	0.99353	0.89306	0.65034	0.37152	-0.29915
2.02576	0.34351	0.25898	0.20713	0.91468	0.16814	0.31757	1.13077	1.37593	0.64923	0.41904	0.2238
0.16907	1.44185	0.3226	0.20698	1.01717	0.16807	1.25191	0.44957	1.24668	0.72758	0.87568	0.84902
0.27368	0.96284	0.25875	0.70121	0.91342	0.16807	0.3175	0.98998	1.54565	0.72758	0.61196	0.00889
2.02116	0.96198	0.21751	0.20667	0.09455	0.16791	0.26365	0.0786	0.88975	0.72758	0.59990	1.19881
0.16794	1.63832	0.25848	0.20664	0.65984	0.16721	0.31669	0.07855	0.58818	0.72758	0.41964	-0.12163
0.16792	0.17402	0.25836	0.70003	0.09448	0.167	0.26359	0.44667	1.24264	0.83779	0.52498	0.24993
0.30833	0.22841	0.32111	0.13902	0.09426	0.16669	0.93839	0.98645	1.37123	0.83736	0.59948	0.40474
0.30828	0.228	0.25816	0.20607	1.01289	0.16668	0.2634	1.1224	1.3712	0.64643	0.57488	-0.04159
0.16718	0.17295	0.25814	0.20593	1.01188	0.16645	0.31606	0.98609	1.24096	0.72413	1.41889	0.07104
1.36771	0.76783	0.21477	0.69837	0.24032	0.1661	0.26633	1.12205	1.13016	0.72411	0.00000	0.0593
0.16684	0.42772	0.21418	0.20581	0.09301	0.16586	0.26631	0.98597	1.36811	0.72164	0.45034	-0.16146
0.16678	0.76666	0.25699	1.17073	0.09283	0.16579	0.93582	1.12129	0.6185	0.64153	0.12726	-0.04984
0.22922	0.22711	0.30895	0.20539	1.00605	0.16534	0.26612	1.12014	1.12484	0.71989	0.17446	0.74884
0.3066	0.4269	0.30895	0.20536	0.90406	0.1653	0.266	0.44413	1.12472	0.63779	0.21910	0.52848
0.16867	1.42855	0.30895	0.6948	0.09254	0.16516	0.26584	1.11901	0.61733	0.82147	0.67978	-0.73878
0.30632	0.26048	0.30895	0.13691	0.0925	0.16513	0.93308	0.07288	1.23356	0.72664	0.95210	-0.56598
0.16594	0.17114	0.31699	0.20425	0.23713	0.16512	0.26533	0.9799	1.52901	0.81696	0.15166	-0.28004
0.30581	0.22571	0.31699	0.20412	0.23631	0.16502	0.31461	1.11285	1.51888	0.7215	0.01177	0.10496
0.16589	0.2256	0.31699	0.20407	0.90035	0.165	0.26503	0.99725	1.22497	0.70996	1.67847	-0.02973
0.16573	0.25953	0.31699	0.20401	0.90003	0.16453	0.31432	0.43936	1.11347	0.62949	-0.04318	1.33706
0.16567	0.33286	0.31699	0.69212	0.64769	0.16449	0.31388	0.99484	1.3502	0.70959	0.11964	2.63095
0.3054	0.2252	0.31699	0.20395	0.23502	0.16449	0.26442	1.10556	0.57946	0.70929	0.65921	0.30587
0.13307	0.17005	0.31699	0.20382	0.09107	0.16449	0.92812	0.06947	1.34951	0.71729	1.01819	2.73387
0.16774	0.95793	0.31699	1.16297	0.09042	0.16449	0.31329	1.10465	0.60715	0.62436	0.21115	0.12364
0.22767	0.9578	0.25664	0.13553	0.09033	0.16414	0.31317	0.98783	1.11096	0.61862	0.11524	0.24378
0.16511	0.75811	0.25652	1.16054	0.09029	0.16403	0.31316	0.06833	0.60675	0.79189	0.18083	-0.49684
0.13246	0.16947	0.3161	0.13485	0.09025	0.16371	0.25991	0.97107	1.3482	0.61632	0.20956	0.24137
0.22703	0.22426	0.25628	0.20238	0.09004	0.16353	0.2636	0.06744	0.60492	0.78829	0.49823	0.14342
1.28018	0.16938	0.31531	0.20235	0.23186	0.1633	0.31272	0.43169	1.51081	0.61476	2.16950	-0.04241
0.13233	0.95557	0.31531	0.20188	0.08948	0.16312	0.26351	0.98342	1.21803	0.69558	0.00000	-0.09654
0.16467	0.16917	0.31531	0.20174	0.23006	0.1629	0.92417	0.96871	1.3424	0.78272	0.15047	0.11041
0.16467	0.32906	0.31531	0.2015	0.98906	0.16273	0.26344	0.96871	0.57649	0.69359	0.11276	-0.20431
0.16467	0.2231	0.31529	0.20134	0.98772	0.16262	0.263	0.96871	0.60179	0.61165	-0.40413	-0.10609
0.16467	1.61147	0.25602	0.68302	0.63736	0.16255	0.31183	0.96871	1.34141	0.61	-0.53534	0.30647
1.99433	0.25671	0.30618	0.20112	0.08876	0.16253	0.26263	0.96682	0.57619	0.69063	0.05892	-0.13496
0.13208	1.40898	0.25597	0.20099	0.08871	0.16228	0.31127	0.96652	1.10329	0.60869	0.12321	-0.21557
0.13197	0.32563	0.20962	1.14881	0.0886	0.16223	0.31105	1.09393	1.50518	0.6891	0.52373	-0.69828
1.35389	1.60857	0.25566	0.20069	0.08846	0.16193	0.31098	0.96564	1.50376	0.686	-0.21367	0.23434
0.16409	0.16744	0.3139	0.6812	0.88535	0.16186	0.25799	0.96505	0.57512	0.67827	-0.31456	1.44062
0.22606	0.22223	0.2085	0.20064	0.88455	0.16177	0.2619	0.42769	0.59821	0.59718	0.76562	0.33387
0.22573	0.22223	0.20745	0.20026	0.63387	0.16177	0.3106	0.80586	0.57431	0.67773	-0.24337	-0.28569
0.16605	0.22223	0.25497	0.13144	0.98276	0.16164	0.26182	0.97568	1.49942	0.67765	-0.14111	1.14399
0.26381	0.22223	0.20588	0.13143	0.88314	0.16088	0.25775	0.96326	0.59575	0.67765	0.17497	0.28524
0.16296	0.94935	0.20498	1.14622	0.63104	0.16071	0.26165	0.97387	1.09544	0.67765	0.24467	0.39223
0.1629	0.74785	0.25412	0.19997	0.22551	0.16064	0.2574	0.06235	1.33056	0.67765	-0.07468	0.36589
1.3465	0.32288	0.30989	1.14317	0.08709	0.1604	0.26134	0.97052	0.59277	0.67703	-0.19036	0.88822
1.98043	0.16621	0.25334	0.67656	0.08674	0.16038	0.30964	0.95987	1.32923	0.6746	0.06182	1.14458
0.30133	1.60312	0.29762	0.13016	0.8781	0.16033	0.26086	1.08381	0.59249	0.67395	-0.04941	0.92152
0.16489	0.16615	0.201	0.12882	0.08646	0.16027	1.21518	0.96797	1.32903	0.7485	0.41554	0.24608
0.22331	0.32227	0.20062	1.13648	0.87259	0.16022	0.30918	1.08277	0.57147	0.59009	0.00000	0.7603
0.26037	1.40063	0.30599	1.13572	0.62314	0.16018	0.91212	0.42146	1.32764	0.67259	0.31172	-0.4089
0.22309	0.2204	0.20046	0.1977	0.87226	0.15971	1.21328	0.96677	0.84565	0.67185	0.20420	-0.1578
0.16172	0.7442	0.20015	0.12741	0.22105	0.15947	0.26034	0.96459	1.08944	0.66253	0.00310	0.63813
0.16406	1.5964	0.30521	0.19691	0.86829	0.15934	0.3083	0.79463	0.56953	0.58608	-0.15424	-0.69045
0.10622	0.21926	0.19904	0.19688	0.2181	0.15905	0.30793	0.96302	1.48509	0.65862	0.42865	0.83728
0.30002	0.31785	0.30413	0.19656	0.96252	0.15899	0.25523	0.41859	0.56935	0.73897	0.94590	0.96297
1.33941	0.16416	0.19811	0.66711	0.08367	0.1587	0.2552	0.05768	1.32212	0.66645	0.99613	-0.15634
1.33787	0.41546	0.25165	1.12798	0.21682	0.15813	0.25511	0.96057	0.58495	0.66622	0.19624	0.36385
0.16349	1.39097	0.25118	0.19619	0.2159	0.15763	1.20709	1.07483	1.08174	0.58159	1.67143	0.12456
0.25892	0.21834	0.25092	0.19607	0.86166	0.15749	0.90687	0.95214	0.58405	0.58041	0.09703	-0.30964
0.25842	0.41456	0.25047	0.12596	0.21502	0.1572	0.25444	0.95177	0.93336	0.66226	0.16487	0.10279
0.16317	0.16287	0.25033	0.19566	0.95484	0.15702	0.30684	0.78907	0.58254	0.66144	0.69883	1.42041
1.96614	0.3145	0.25025	0.12404	0.95449	0.15681	0.25422	0.95525	1.19112	0.57662	1.05053	0.00074
1.91226	0.16262	0.2882	0.19429	0.95398	0.15675	1.20295	1.06985	1.07747	0.57635	0.38737	-0.72314
0.22127	1.58728	0.29893	0.12368	0.95333	0.15653	0.25406	0.41338	0.58073	0.72422	0.42694	-0.50633
0.16022	0.93237	0.24976	0.194	0.21334	0.15628	0.30656	0.41294	1.31082	0.57191	0.19099	-0.21422
0.25735	0.21687	0.24956	0.19378	0.21268	0.15624	1.20204	0.9529	1.07405	0.65503	0.69115	0.05926
0.22113	0.25092	0.29713	0.19345	0.85568	0.15622	0.30648	0.95132	1.18438	0.63849	0.71576	-0.10865
0.221	1.58412	0.19112	0.19322	0.08144	0.15604	1.20134	0.05297	1.30795	0.63762	1.92290	-0.24454
0.29732	0.41203	0.24912	0.19303	0.08089	0.15577	0.90187	0.94592	1.46702	0.63011	0.00000	-0.09165
0.1272	1.58273	0.19069	0.12184	0.08082	0.15572	0.306	0.95032	1.46702	0.64636	-0.46515	0.38712
0.21989	0.21629	0.19035	0.12168	0.21083	0.15571	0.25349	1.06327	1.46702	0.64626	-0.71093	-0.29726
0.12704	0.41176	0.19004	0.65417	0.21057	0.15541	0.30583	0.9442	1.46702	0.56143	-1.20842	0.09414
0.16154	0.16108	0.24877	0.19235	0.60345	0.15533	1.19637	0.05044	0.82658	0.64603	-1.18809	-0.2679
1.23768	0.21598	0.28445	0.19229	0.94456	0.15527	0.30506	0.94139	1.06906	0.64583	-0.65523	0.06826
0.25385	0.30948	0.18911	0.12127	0.60059	0.1552	0.25235	0.40664	1.18085	0.64443	-0.45876	0.09005
1.90023	0.21554	0.18816	0.12109	0.20814	0.15518	0.25234	0.04953	1.0679	0.64218	-0.12864	-0.04425
0.1582	0.24954	0.18779	0.12104	0.20777	0.15504	0.30468	0.94089	0.57277	0.55654	-1.16151	-0.01736
0.15801	0.72744	0.18779	0.12101	0.07924	0.155	0.30445	0.94083	1.06581	0.55625	-1.06462	-0.12762
1.94754	0.15998	0.18779	0.121	0.845	0.15477	0.25153	0.40399	1.06559	0.63902	-0.26283	-0.02515
0.25285	0.21469	0.18779	0.19174	0.59781	0.1547	0.25611	0.93748	0.55997	0.5534	-1.21914	0.07557
0.10193	0.90712	0.28219	0.12073	0.20681	0.15448	0.25595	0.40378	0.81996	0.55309	-1.00972	-0.12683
0.15768	0.30605	0.28219	0.12039	0.07881	0.15412	0.25101	1.05307	1.2977	0.63745	-0.71182	0.2722
1.32003	0.72453	0.28219	1.10509	0.20625	0.15389	0.2509	0.93708	0.55901	0.55188	-0.84524	-0.13988
0.15761	0.30547	0.28219	0.19125	0.20624	0.15373	0.30315	0.40204	0.56793	0.55147	-0.79470	0.07794
0.25171	0.72366	0.28023	0.19121	0.07841	0.15366	0.2553	0.40144	0.56716	0.63595	-0.75828	0.03344
0.12516	0.9211	0.18503	0.64884	0.07825	0.15351	0.30227	0.04578	1.45125	0.54973	-0.67744	0.02139
0.12507	0.30496	0.18497	0.18985	0.20521	0.15326	0.24998	0.93391	1.05902	0.63345	-0.67455	-0.18035
0.2168	0.24774	0.24691	1.09762	0.20452	0.15325	0.24954	0.93281	0.56523	0.5473	-0.42117	-0.03337
1.22981	1.36718	0.1846	0.11817	0.07779	0.15255	0.30136	0.04425	1.29154	0.54717	0.00000	0.0058
0.12458	0.90406	0.2906	0.18965	0.07765	0.15232	0.24902	0.93124	0.56331	0.62977	-0.09785	-0.03383
0.29329	0.2134	0.27852	0.6428	0.59214	0.15229	0.25396	1.04424	1.16656	0.5436	-0.27776	-0.16114
0.15647	0.21327	0.27843	0.18894	0.07738	0.15226	0.2489	1.04405	1.28858	0.5436	-0.70343	0.02883
0.25032	1.56876	0.27836	0.18874	0.20345	0.1521	0.884	1.04278	1.28858	0.67473	-0.77611	-0.17119
0.15634	0.90207	0.18397	0.64112	0.83619	0.15199	0.2487	0.9297	0.56267	0.54281	-0.32832	-0.00109
0.15874	0.24685	0.24649	0.11652	0.20225	0.15198	0.30089	1.04197	1.28781	0.54209	-0.00597	0.06164
0.15615	0.21256	0.24591	0.64066	0.07681	0.15188	0.30085	0.92387	0.56107	0.62769	-0.49402	0.03428
0.15589	1.36236	0.27527	0.18812	0.07672	0.15167	0.24829	0.92599	1.28486	0.54017	-0.45719	0.06844
0.24891	0.15734	0.28752	1.08911	0.2012	0.15148	0.24816	0.0408	1.16202	0.53675	0.01412	0.23424
0.09921	0.89867	0.27499	0.18754	0.83246	0.1513	0.30027	0.92559	0.55411	0.59524	-0.51000	0.00994
0.21483	1.35926	0.24541	0.18693	0.58558	0.15079	0.30001	1.03551	1.28239	0.62261	-0.41553	-0.1424
0.29148	0.21172	0.24501	0.18685	0.19982	0.15058	1.17251	0.92439	1.43634	0.62219	-0.37969	-0.18156
0.15759	0.91452	0.17897	0.18677	0.83103	0.15017	0.24756	0.91932	1.27971	0.66283	0.11506	-0.18034
0.15503	0.30002	0.24491	0.63513	0.0757	0.15011	0.24751	0.92218	0.55625	0.62163	-0.48692	-0.01705
0.2469	0.30001	0.24484	0.18622	0.0755	0.14991	0.87916	0.91409	1.43409	0.66196	-0.64074	-0.17564
0.1546	1.56255	0.24452	0.18621	0.07545	0.1499	0.29949	0.91104	1.43237	0.53048	-0.23766	0.03685
0.15454	1.56098	0.24436	1.08052	0.07528	0.14989	1.17017	0.9099	1.04331	0.61682	-0.48089	0.06799
0.21398	0.4044	0.24427	1.07962	0.19873	0.14971	0.8786	0.9094	1.43061	0.61682	-0.30880	0.04639
0.12268	0.29859	0.24427	1.07927	0.07515	0.1495	0.25254	0.03523	0.55318	0.61682	-0.07147	-0.39928
0.21393	0.40428	0.24427	0.63156	0.19843	0.14944	0.24728	0.03478	0.55065	0.61682	0.00000	-0.08094
0.21385	0.2109	0.24427	0.11292	0.92016	0.14941	0.24728	0.91394	1.04045	0.61682	0.44666	-0.17224
0.15441	0.40407	0.17713	1.07786	0.07495	0.14924	0.24728	0.91345	1.0399	0.61682	0.19918	-0.39191
0.15436	0.89456	0.27035	0.63103	0.07427	0.14901	0.24728	0.38099	1.03934	0.61682	-0.09003	-0.06235
0.24626	0.21066	0.24378	0.18526	0.82257	0.149	0.24705	0.90052	1.15124	0.61682	-0.08423	-0.62459
0.15429	0.89352	0.2437	1.0748	0.19525	0.14894	0.87686	0.3801	1.1509	0.61682	0.47678	0.44007
0.21363	0.24442	0.26875	1.07458	0.19488	0.14827	0.29884	0.90808	0.54973	0.61562	0.71480	-0.15294
0.15679	0.21002	0.28174	1.07422	0.07349	0.14807	1.16589	0.02911	0.54959	0.64943	0.85810	-0.32653
0.15679	0.88862	0.17437	0.11184	0.19442	0.14789	0.25176	0.73329	1.14833	0.52608	-0.04934	0.60775
0.15679	0.209	0.24297	0.1118	0.81869	0.14759	0.87528	0.02873	1.26727	0.61122	0.10298	-0.30803
0.15679	0.15395	0.24241	1.07305	0.07282	0.14757	1.16372	0.02833	1.03363	0.52268	1.08869	-0.06471
0.29005	0.88768	0.24213	0.18426	0.07282	0.14731	0.87284	0.37528	1.03312	0.52252	0.03143	-0.18666
0.15661	0.20885	0.24197	0.18417	0.19237	0.14731	0.25105	0.9044	0.54511	0.63429	0.61837	1.15383
0.15652	0.2086	0.17062	0.18417	0.19224	0.14731	0.25079	0.02793	1.0305	0.51598	1.20114	1.19027
0.15642	0.88628	0.17012	0.11069	0.19138	0.14731	0.24523	0.89153	0.54651	0.63109	0.31899	0.04075
1.29972	0.90327	0.26166	0.11067	0.07157	0.14726	0.8709	0.88971	1.14235	0.63071	0.42890	0.59902
0.28924	0.29198	0.24111	0.18365	0.19044	0.14719	0.24502	0.02682	1.02938	0.51307	0.19720	-0.11378
0.21261	0.8846	0.27504	0.18358	0.07153	0.14718	0.24489	0.88784	1.41275	0.60048	1.01076	-0.15775
0.28906	0.20801	0.16606	0.11025	0.81252	0.14703	0.24486	0.88731	0.78645	0.59982	0.52886	0.1037
0.1559	0.20779	0.27345	0.18304	0.18999	0.14697	0.29681	0.88711	1.41155	0.59982	1.12894	-0.13399
0.153	0.88299	0.25866	1.06643	0.1899	0.14691	0.24482	0.90092	1.41155	0.59982	0.00000	1.08532
0.21189	1.54497	0.16534	0.18241	0.18898	0.14675	0.29653	1.00154	1.41155	0.59982	0.37782	0.56432
0.1527	1.54402	0.25817	0.109	0.07088	0.1467	0.25007	1.00128	1.41155	0.59907	0.07837	-0.43759
0.15269	0.20722	0.2581	0.18238	0.81005	0.14669	0.29631	1.00079	0.54158	0.59873	-0.14333	0.01094
0.15254	0.70203	0.25789	0.18228	0.18862	0.14623	0.86747	0.02532	0.54457	0.59703	-0.28929	0.16911
0.21144	0.28886	0.23989	0.18183	0.89926	0.14616	1.15535	0.88528	0.54426	0.59636	0.36863	-0.73149
1.29252	1.33642	0.16464	0.18181	0.56463	0.14614	0.86705	0.99907	1.13725	0.50477	0.84737	0.20853
0.24256	0.15143	0.23929	0.10821	0.56353	0.14609	0.24972	0.8978	1.13677	0.50265	1.31865	0.42309
0.15221	1.33419	0.23923	0.18176	0.18773	0.14602	1.15434	0.36945	0.53855	0.50247	0.00411	0.28388
0.21096	0.87803	0.16253	1.06046	0.5626	0.14583	0.24966	0.36926	1.02231	0.50119	0.03893	0.68639
0.152	0.20602	0.25524	0.18164	0.18698	0.14576	0.86554	0.997	1.02221	0.58941	1.24843	-0.35712
0.28721	0.24009	0.16193	0.18125	0.89557	0.14576	0.24926	0.02317	1.02054	0.58912	0.02598	0.25328
0.12015	0.20529	0.16191	0.18118	0.89434	0.1453	0.24917	0.89581	0.53574	0.58912	0.56510	0.18228
1.28946	0.87419	0.16177	0.10748	0.06968	0.14528	1.15082	0.72033	1.01834	0.58912	1.47289	-0.33424
0.28652	0.20514	0.23875	0.10746	0.80499	0.14527	0.2951	0.87787	1.01394	0.58912	0.24169	-0.57003
0.15137	0.87339	0.23847	0.1074	0.18593	0.1447	0.24313	0.87588	0.53985	0.58912	0.64006	-0.58883
0.24069	1.32807	0.2384	0.18102	0.0695	0.14456	0.24873	0.89249	1.24443	0.50059	0.03954	0.55584
0.24025	0.28218	0.26789	0.18079	0.06928	0.14407	0.29465	0.87215	1.39066	0.49396	1.15877	-0.49322
0.15098	0.28218	0.2382	0.18069	0.18533	0.14376	0.24854	0.98665	0.53799	0.53807	0.75502	0.44731
0.09449	0.28218	0.23815	1.05548	0.80285	0.14376	0.29447	0.36282	1.38773	0.58182	1.20084	0.33387
1.86008	0.28218	0.23811	0.18051	0.89164	0.14376	0.24829	0.01922	1.11932	0.49228	0.00000	-0.28569
0.11931	0.14904	0.23787	0.18043	0.06878	0.14376	0.85985	0.36183	1.00533	0.57989	-0.07432	1.14399
0.1509	0.20372	0.23721	0.18013	0.0681	0.14376	0.29394	0.36183	1.00341	0.57964	-0.02364	0.28524
0.20934	1.52804	0.23683	0.17998	0.06805	0.14317	1.14389	0.36183	0.52312	0.48975	-0.19768	0.39223
1.20733	0.2035	0.26388	0.10575	0.79713	0.14235	0.29359	0.36183	1.00045	0.57689	-0.28481	0.36589
0.20913	0.20347	0.262	0.17967	0.88508	0.14175	0.2935	0.01837	0.99995	0.48761	-0.17773	0.88822
0.23904	0.86742	0.15315	0.1793	0.06743	0.14172	0.85581	0.01824	0.53317	0.58379	-0.53898	1.14458
0.15043	0.68998	0.24466	0.17884	0.1806	0.14145	0.24098	0.35685	0.99696	0.48327	-0.35456	0.92152
0.15032	1.52617	0.23522	0.17862	0.88142	0.14132	0.29255	0.97665	0.75554	0.57247	-0.39657	0.24608
0.11872	0.14781	0.23444	0.17856	0.18034	0.141	0.2925	0.88289	0.53247	0.48092	-0.62828	0.7603
1.28199	0.39229	0.14932	0.17834	0.06694	0.14084	0.2925	0.86141	0.53204	0.57642	-0.32147	-0.4089
0.11863	1.52277	0.23412	0.10367	0.17941	0.14077	0.2925	0.97542	0.99352	0.47958	-0.37032	-0.1578
0.15011	0.23666	0.24041	0.10335	0.17882	0.14071	0.2925	0.70358	1.10553	0.56769	-0.30407	0.63813
0.15011	1.52195	0.23396	0.17786	0.878	0.1406	0.2407	0.01474	0.75171	0.56769	0.08351	-0.69045
0.09346	0.39173	0.25639	1.0423	0.87777	0.14034	0.24068	0.01438	0.5141	0.56769	-0.95347	0.83728
0.15237	0.88069	0.14747	0.17758	0.06627	0.1401	0.24045	0.88112	0.53007	0.56769	-1.05863	0.96297
1.27906	0.23595	0.14734	0.17742	0.87327	0.14	0.29191	0.97163	1.36483	0.57275	-0.00368	-0.15634
0.20768	0.39024	0.23905	0.10239	0.7864	0.14	1.13561	0.85568	0.98853	0.47473	-0.73739	0.36385
0.28402	0.38998	0.23329	1.03831	0.78638	0.14	1.13523	0.85493	1.3637	0.46938	-0.74013	0.12456
0.14955	0.68208	0.14608	1.03816	0.06521	0.14	0.29173	0.01225	1.10081	0.5523	-0.43895	-0.30964
0.15216	0.235	0.23303	1.03771	0.87049	0.13993	0.23958	0.35218	0.9872	0.55265	0.00000	0.10279
0.09278	1.30772	0.23288	0.17658	0.87045	0.13986	0.23957	0.96918	0.52905	0.54968	-0.10110	1.42041
0.14918	0.20037	0.25336	0.17653	0.06474	0.13978	0.23951	0.96918	0.52856	0.48889	-0.17884	0.00074
1.84904	0.27313	0.23276	0.10161	0.06474	0.13973	0.23949	0.96918	0.5091	0.45612	-0.75012	-0.72314
0.28317	0.14518	0.14347	0.10156	0.06467	0.13972	0.23949	0.96918	0.98483	0.45609	-0.70188	-0.50633
1.27489	1.51404	0.23213	1.0353	0.17482	0.13957	0.23949	0.34993	0.50854	0.54639	-0.11116	-0.39191
0.14868	0.23459	0.23203	0.17619	0.06447	0.13945	0.23949	0.96441	0.98259	0.54638	-0.00231	-0.06235
0.11704	1.51234	0.23201	0.10103	0.06431	0.13934	0.23935	0.96435	0.52719	0.53638	-0.06436	-0.62459
0.11704	0.852	0.14158	0.17583	0.8681	0.13921	0.23925	0.34824	0.7425	0.54369	-0.70265	0.44007
0.11704	0.19884	0.23162	0.59929	0.06424	0.13908	0.23924	0.87123	1.2105	0.54369	-0.73372	-0.15294
0.11704	0.19881	0.25017	0.10049	0.53843	0.13905	0.23919	0.95968	0.5262	0.54369	0.05726	-0.32653
0.14853	0.19881	0.24909	0.17544	0.86643	0.13905	0.29074	0.84324	0.52587	0.54369	-0.66568	0.60775
0.2826	0.19881	0.24909	1.03104	0.86619	0.13905	0.23903	0.84293	0.52576	0.45184	-0.52201	-0.30803
1.19806	0.19881	0.24909	0.17535	0.53763	0.13905	0.29064	0.84079	0.52575	0.449	-0.18415	-0.06471
0.28239	0.26936	0.24909	0.09999	0.17206	0.13874	0.29033	0.83892	1.0905	0.44865	0.04839	-0.18666
0.20601	0.67579	0.13962	0.09995	0.06316	0.13851	0.29032	0.86544	1.0905	0.47717	-0.38758	1.15383
0.0915	1.50716	0.23023	0.17515	0.0631	0.13847	0.23855	0.00476	1.0905	0.47593	-0.39027	1.19027
0.28225	0.87101	0.23063	0.09969	0.17118	0.13844	0.2385	0.86493	1.0905	0.52323	-0.37984	0.04075
1.87873	0.19861	0.2303	0.17472	0.77573	0.13844	0.2447	0.34067	1.20643	0.44426	-0.07320	0.59902
0.14814	0.2689	0.22884	0.1747	0.86061	0.13844	1.12702	0.86412	0.97664	0.53284	-0.10040	-0.11378
0.15079	1.29789	0.22865	0.09914	0.0627	0.13844	0.28979	0.86235	1.20581	0.53245	0.00000	-0.15775
0.14807	0.26817	0.23016	0.1745	0.06264	0.13844	0.28971	0.83127	0.82026	0.53192	0.23608	0.1037
0.23442	0.14301	0.22992	0.17429	0.06263	0.13844	0.23809	0.8306	0.50193	0.53192	0.19079	-0.13399
0.09117	0.23271	0.13582	0.09879	0.77448	0.13844	0.28961	0.00206	1.34626	0.53192	-0.24607	1.08532
0.1479	0.19814	0.22959	0.17423	0.06258	0.13844	0.24439	0.85945	1.20327	0.53192	-0.34778	0.56432
0.28176	0.26732	0.13507	0.17381	0.77423	0.13844	0.24439	0.94314	0.49936	0.43826	0.30200	-0.43759
0.14775	0.84768	0.22595	0.17376	0.06252	0.1383	0.24428	0.33466	0.97133	0.50979	0.40057	0.01094
0.20509	1.29553	0.22918	0.5927	0.06245	0.13786	0.23782	0.33461	0.9713	0.4372	0.85356	0.16911
0.14739	0.14242	0.2437	0.09777	0.16974	0.13784	0.24411	-7e-05	0.52237	0.4372	-0.22252	-0.73149
1.87273	0.26654	0.22914	0.59154	0.1692	0.13764	0.23754	0.93915	0.96947	0.4372	-0.03126	0.20853
0.20479	0.19754	0.22442	0.17332	0.77193	0.13752	0.23747	0.33311	0.49699	0.4372	0.91762	0.42309
0.14715	0.1421	0.13184	0.09749	0.06197	0.13733	0.28898	-0.00105	0.52155	0.52806	-0.13698	0.28388
0.14713	0.38456	0.22809	0.59079	0.0619	0.13722	1.12272	0.8228	0.96838	0.52641	0.05469	0.68639
0.20458	0.19674	0.22807	0.1731	0.85589	0.13713	0.28884	-0.00107	0.49601	0.52641	0.21105	-0.35712
0.14682	1.49851	0.22807	0.1728	0.06173	0.1371	0.24345	0.85475	0.49564	0.52641	0.83396	0.25328
0.20416	0.14145	0.22807	0.17273	0.0612	0.13696	0.23688	0.66944	0.52105	0.52641	0.22047	0.18228
0.14646	0.19646	0.22807	0.1727	0.16643	0.1368	1.11914	0.33168	0.52071	0.52633	0.06491	-0.33424
0.14636	0.14103	0.22805	0.58912	0.16643	0.13658	0.83942	0.81974	1.33606	0.43316	0.38288	-0.57003
0.1463	0.66601	0.22769	0.17208	0.06029	0.13657	0.24267	0.33008	0.96549	0.52554	0.32869	-0.58883
1.86321	1.2856	0.22756	0.17199	0.16509	0.13613	0.24258	0.85213	1.07822	0.52184	0.48285	0.55584
0.08894	0.66514	0.2274	0.17193	0.84729	0.13612	0.24249	-0.00348	0.80636	0.42744	0.00000	-0.49322
0.23044	1.49262	0.2274	0.17191	0.52216	0.13584	0.28721	0.85073	0.96309	0.42742	0.61064	0.44731
1.25901	0.38218	0.2274	0.0958	0.05985	0.13569	0.24199	0.32718	0.80482	0.4922	0.15424	0.3202
1.8311	0.13986	0.2274	0.0958	0.05984	0.13569	0.24195	0.32706	1.18994	0.42619	0.02161	0.59527
0.20258	0.2605	0.22671	0.0958	0.16352	0.13569	0.23524	0.92668	1.32965	0.51913	-0.02843	0.20627
1.18223	0.38166	0.12736	0.0958	0.16315	0.13569	0.28662	0.92648	0.48998	0.51778	0.51842	0.11193
0.08842	0.25956	0.22648	0.17175	0.16278	0.13565	0.23517	0.92626	1.18745	0.4865	0.93937	0.01737
0.14518	0.66292	0.22648	0.09538	0.05919	0.13555	0.28645	0.81156	0.9586	0.42127	1.35026	0.06317
1.8281	0.25951	0.22648	1.01301	0.05919	0.13532	0.23491	0.32561	0.9586	0.5144	-0.05302	0.02811
1.82753	0.25934	0.22648	0.17152	0.0591	0.13522	0.28631	0.84635	0.9586	0.48361	0.05242	-0.17162
0.14482	0.85738	0.22648	1.01272	0.75919	0.13475	0.23489	0.65777	0.9586	0.44143	1.26804	-0.12049
0.1448	0.13923	0.21661	0.17143	0.84242	0.13453	0.23472	0.32374	1.18567	0.41732	0.10493	0.05093
1.25297	0.25828	0.23542	1.01056	0.05867	0.13446	0.23443	0.84412	1.18534	0.41641	0.56343	0.19517
0.14451	0.22838	0.12562	0.17097	0.16143	0.13446	0.2412	0.9214	0.48707	0.4141	1.30600	0.19775
0.08695	0.25681	0.22589	1.00998	0.5166	0.13435	0.23437	0.91884	0.48689	0.41324	0.36112	-0.66256
0.14401	1.48453	0.22578	0.58346	0.75571	0.13412	0.23431	0.80371	0.95638	0.47154	0.68551	0.31044
0.27654	1.48422	0.12487	0.17083	0.83772	0.13398	0.28562	0.84151	1.32371	0.50663	0.07760	0.16529
0.2259	1.48367	0.23401	0.17044	0.05797	0.13386	0.23406	-0.00935	1.06907	0.4109	1.23859	0.28943
0.14344	0.13785	0.23374	0.58187	0.15998	0.13386	0.24083	0.31972	1.32272	0.50355	0.69762	-0.08476
0.14611	0.19301	0.21434	0.09378	0.05751	0.13386	1.10618	0.80069	0.95355	0.50339	1.19663	-0.34496
0.27564	0.19299	0.12379	0.09303	0.05726	0.13386	0.23355	0.91391	1.32014	0.40845	0.00000	0.31381
0.14315	0.19292	0.22535	0.09299	0.83363	0.13372	0.23354	0.31812	0.95279	0.50061	0.15734	-0.07332
0.14295	0.13754	0.22529	0.09297	0.75091	0.13367	0.24025	0.91185	0.51483	0.46072	0.07285	-0.03317
0.22478	0.25491	0.23302	1.00374	0.51061	0.13367	0.28451	0.31703	0.51473	0.40561	0.04969	0.11769
0.14257	0.13742	0.22513	0.09275	0.05678	0.13367	0.23312	0.83632	0.51461	0.45668	0.13686	0.54784
0.08525	1.48037	0.22511	0.16932	0.83136	0.13367	0.28427	0.7955	1.06495	0.49628	0.03554	1.5213
0.1425	0.19241	0.22491	0.57817	0.82977	0.13354	0.82558	0.83485	0.48137	0.4007	-0.55152	0.37057
0.08519	0.13694	0.22491	0.16919	0.74745	0.13342	0.82558	0.7936	1.06136	0.41444	-0.39483	2.09917
0.14509	0.25348	0.22491	1.00134	0.74745	0.133	0.82558	0.83349	1.06112	0.41361	0.11065	0.80691
0.14208	0.25317	0.22491	0.5773	0.74745	0.13265	0.82558	0.83323	1.06089	0.41221	0.18559	-0.27689
0.11094	0.82595	0.22434	0.57681	0.74745	0.13263	1.1002	0.31346	1.31258	0.39819	-0.27043	-0.00305
0.19762	0.19179	0.22429	0.09175	0.50746	0.13258	0.23253	-0.01449	1.31227	0.49179	0.08347	-0.24581
0.1414	0.82526	0.23066	0.09175	0.05622	0.13257	0.23253	0.90448	1.31166	0.39589	0.10246	-0.42757
1.23579	0.25226	0.12015	0.09175	0.05615	0.13254	0.23253	0.7887	0.94563	0.44333	-0.21218	-0.06513
0.19718	0.19109	0.12009	0.09175	0.05603	0.13249	0.23253	0.3093	0.47787	0.48887	-0.45031	0.11477
0.19712	0.37625	0.12009	0.16838	0.82675	0.13249	0.23937	0.78395	0.51157	0.38786	-0.82524	0.12539
0.14397	0.22571	0.12009	0.16803	0.74418	0.13234	0.28354	0.8966	0.78551	0.43032	-0.03867	0.05502
0.27284	0.84554	0.12009	0.1679	0.05548	0.13229	0.23226	0.89621	0.47639	0.4813	-0.78814	0.17829
0.14116	0.19101	0.11983	0.16775	0.05547	0.13227	0.28336	-0.02023	1.05593	0.3848	-0.48654	0.3239
0.1969	0.19088	0.22394	0.99524	0.74348	0.13223	0.23919	-0.02024	1.30618	0.42588	-0.05601	-0.30709
0.1435	0.37594	0.22956	0.16735	0.0552	0.13189	0.82278	0.89139	0.47538	0.42543	0.00000	-0.00508
0.08307	0.22538	0.11932	0.08999	0.05515	0.13158	0.23906	0.62939	0.93926	0.38002	0.28007	-0.43695
1.15663	0.84418	0.11919	0.57135	0.05496	0.13153	0.23902	0.62884	1.05187	0.47519	0.09308	0.57828
0.08291	0.1352	0.22369	0.16711	0.74154	0.13134	0.28309	0.77294	1.05185	0.41842	-0.24722	-0.41826
1.16706	0.84303	0.22848	0.99187	0.15198	0.13075	0.28262	0.30153	0.93695	0.41686	-0.33098	0.01933
0.14026	1.46912	0.11807	0.16681	0.73897	0.1303	0.23137	0.30153	0.69902	0.37667	0.14463	-0.13589
0.13996	0.84142	0.22803	0.0892	0.81921	0.13016	0.23134	0.30153	1.16255	0.41383	0.44708	-0.02538
0.19548	1.25807	0.22308	0.56849	0.15118	0.13015	0.23849	0.30153	0.93514	0.37534	1.08390	1.38047
0.1399	0.24735	0.22285	0.16627	0.73766	0.13005	0.23845	0.30153	1.16003	0.46983	-0.10557	1.49557
0.27113	0.18956	0.22282	0.1658	0.15054	0.13004	0.28243	0.30153	0.46858	0.37695	-0.00394	0.52462
0.27098	0.18951	0.11651	0.16574	0.7357	0.12995	0.28208	0.30153	0.50693	0.36517	1.06693	2.13089
0.13968	0.18949	0.22281	0.5655	0.73537	0.1297	0.28198	0.30153	0.50674	0.36421	0.08255	0.19451
0.13967	0.84028	0.22677	0.08746	0.05342	0.12962	0.81633	0.30072	1.15626	0.46028	0.18711	-0.03739
0.13961	1.46576	0.11621	0.16501	0.05339	0.12957	0.28144	0.88478	0.92876	0.45984	0.96113	0.13316
0.1396	1.46576	0.11466	0.56416	0.05306	0.1295	0.23025	-0.02346	0.92812	0.45926	0.21555	0.1985
0.13948	1.46576	0.22202	0.16473	0.73338	0.12948	0.81597	0.884	0.6902	0.45794	-0.00115	0.78401
0.10848	1.46576	0.20401	0.16459	0.05284	0.12923	0.23021	0.88277	0.46318	0.3604	0.10626	0.27092
0.13917	0.22376	0.11387	0.98026	0.49304	0.12895	0.28121	0.61995	0.50432	0.35874	0.27429	0.08129
0.21771	0.13359	0.22184	0.16447	0.05232	0.12872	0.23718	0.81486	0.76534	0.3776	0.43015	1.52249
0.21764	0.24547	0.22126	0.16427	0.05206	0.12865	1.08466	-0.0261	0.50378	0.44983	1.06998	0.03864
0.14165	0.22338	0.22239	0.08607	0.14653	0.12843	0.81259	0.87754	0.92248	0.37633	0.00000	0.0607
0.21693	0.18861	0.2209	0.08604	0.14641	0.12829	0.28036	0.8772	1.03695	0.35172	0.07929	-0.14861
0.13858	0.22321	0.22078	0.97738	0.05188	0.12818	0.22911	0.7626	0.45943	0.44832	0.08046	3.10306
0.13857	0.24462	0.11069	0.08567	0.05184	0.12812	1.0827	0.29577	1.14711	0.35049	-0.24675	0.50657
0.13851	0.24462	0.22094	0.97577	0.05165	0.12783	0.23643	0.87614	1.14638	0.35025	-0.59326	1.53516
0.08037	0.24462	0.22047	0.1635	0.1449	0.12782	0.23625	0.29417	0.45852	0.37341	0.35448	4.04667
0.1381	0.24462	0.10956	0.16325	0.05088	0.12742	0.27949	0.75698	0.50157	0.34682	0.31913	2.43772
0.14091	0.81313	0.1095	0.97225	0.48584	0.12703	0.80939	0.75515	1.03167	0.34831	0.65594	1.39185
0.26865	0.18831	0.22027	0.97195	0.05083	0.1269	0.23596	0.8073	1.03118	0.34813	-0.36291	3.29353
0.08005	0.83634	0.22021	0.16266	0.05074	0.12675	0.80931	-0.02999	1.02949	0.34723	-0.25778	1.38498
0.14064	1.46158	0.22002	0.16265	0.05041	0.12663	0.27943	0.75258	0.45457	0.44416	0.94380	3.54058
0.21519	0.64069	0.10803	0.97086	0.14293	0.12644	0.22818	0.28959	0.45163	0.35898	-0.40095	0.30687
0.14058	0.81068	0.21981	0.55592	0.05036	0.12644	0.22816	0.28931	0.91015	0.33368	-0.21886	-0.37647
0.14029	1.45932	0.10779	0.16242	0.14208	0.12642	0.22811	0.75185	0.9098	0.4358	0.32911	-0.16566
0.10641	1.45914	0.21951	0.08381	0.04993	0.12633	0.22811	0.86165	0.44977	0.43478	0.18233	-0.03542
0.1064	0.63946	0.21951	0.08381	0.71833	0.12606	0.22799	0.80172	0.49699	0.33583	-0.08154	-0.11114
0.19171	0.80907	0.21942	0.08381	0.14051	0.12593	1.07761	0.74588	1.12957	0.43063	0.25679	-0.13949
0.1398	0.83256	0.21942	0.08381	0.71523	0.12589	1.07723	0.74588	0.49513	0.3234	0.07967	-0.15953
0.21351	0.22161	0.21942	0.16222	0.13894	0.12587	0.27884	0.74588	0.49492	0.42989	0.18743	-0.36038
0.13684	0.24063	0.21942	0.16213	0.71411	0.12576	1.07687	0.74588	0.90172	0.42867	0.78649	0.07756
0.13669	1.24471	0.19636	0.96888	0.47639	0.12567	0.80661	-0.03379	0.90051	0.32773	0.00000	0.74991
0.13659	1.45548	0.10661	0.16171	0.13857	0.12523	0.22762	-0.03404	1.12515	0.326	0.12458	-0.16105
1.78078	0.24035	0.19544	0.16171	0.13826	0.12503	0.22755	-0.03416	1.01271	0.32343	0.05783	1.09787
0.26657	0.24035	0.21678	0.16158	0.71195	0.125	0.23511	0.74306	0.89633	0.42202	-0.43846	0.99058
0.10544	0.24035	0.21903	0.96617	0.04793	0.12482	1.07513	0.79854	0.89517	0.42202	-0.60506	1.4545
0.21217	0.24035	0.21898	0.16115	0.7084	0.12457	0.23495	0.28341	0.49164	0.42202	0.06132	-0.98992
0.13892	0.24028	0.21646	0.08226	0.04707	0.12426	0.23476	0.59611	1.24762	0.42202	0.14538	-0.0903
0.19042	0.63696	0.21877	0.16106	0.4704	0.12419	0.27796	0.85276	1.00911	0.32173	0.53387	2.25906
0.0779	0.13058	0.10472	0.16101	0.13534	0.1241	0.22699	0.27911	0.89358	0.41899	-0.33131	0.3214
0.13578	0.63505	0.2183	0.16084	0.0469	0.12408	0.27789	-0.03808	0.73122	0.31925	-0.17435	-0.15736
0.13577	0.80434	0.10352	0.16071	0.70656	0.124	0.27751	0.73435	0.43667	0.31837	1.09823	0.3214
0.13569	0.8282	0.10334	0.16069	0.7054	0.1234	0.27748	0.84866	1.24328	0.32196	-0.21180	-0.15736
0.1351	1.45155	0.1032	0.96248	0.13426	0.12336	0.27714	0.79235	0.72573	0.31551	0.04302	1.13426
0.26453	1.23948	0.21793	0.16064	0.46833	0.12334	0.27714	0.79187	1.23943	0.41533	0.82797	-0.4826
0.13494	0.23706	0.21781	0.54966	0.04619	0.12308	0.27713	0.84626	0.88745	0.31528	0.01368	-0.59309
0.18913	0.18519	0.19141	0.08132	0.04618	0.12288	1.0691	0.73176	0.88745	0.31496	-0.17714	0.00128
0.18911	0.18506	0.19134	0.1603	0.46665	0.12283	0.27663	0.79077	0.88745	0.31765	-0.10475	-0.19883
0.13491	0.23607	0.21764	0.16022	0.04572	0.12253	0.2766	0.73079	0.88745	0.31401	0.07142	-0.16304
0.13483	0.36737	0.21762	0.16021	0.04554	0.12198	0.23343	-0.03997	0.4314	0.31336	0.00030	0.14533
0.13477	1.44611	0.21751	0.95949	0.70098	0.12192	0.22533	0.58828	0.48742	0.31289	1.08420	-0.43174
0.20947	0.63045	0.10137	0.08089	0.04541	0.1217	0.27589	0.27549	0.99865	0.29796	0.00000	1.4871
0.13468	1.44561	0.21247	0.16001	0.0454	0.1217	0.27577	0.84386	1.23417	0.41226	0.14505	-0.33232
0.26399	1.23402	0.18996	0.95871	0.46392	0.12149	0.27576	0.7288	1.10673	0.29693	0.23387	-0.74684
0.13739	0.62985	0.21713	0.54676	0.04536	0.12097	0.27566	0.27494	0.88184	0.31121	0.02531	-0.40525
0.10366	0.36662	0.10019	0.15967	0.70022	0.12066	0.2756	0.8419	0.87965	0.30935	-0.15605	0.24663
1.78024	0.219	0.09893	0.15964	0.69944	0.12049	0.79592	-0.04143	1.10309	0.40906	-0.45386	-0.38913
1.78009	0.21893	0.21601	0.15959	0.69937	0.12043	0.79559	0.72547	0.64405	0.4047	-0.34301	-0.05792
0.20828	0.18409	0.2159	0.54622	0.13053	0.12034	1.06155	0.78616	1.22927	0.29899	-0.04510	0.61836
0.26331	0.23378	0.20838	0.54614	0.04472	0.11996	1.06141	-0.04241	0.87876	0.40279	0.02949	1.1483
0.26331	0.21852	0.20795	0.15945	0.04444	0.11986	0.22459	0.58322	0.4265	0.40246	-0.22071	-1.39166
0.26331	0.6279	0.21541	0.07964	0.04444	0.11977	0.22456	0.83818	1.10195	0.29686	0.08275	0.00775
0.26331	0.79582	0.21533	0.15895	0.04429	0.11977	0.23253	0.78443	0.87846	0.29534	0.12684	-0.49114
0.18795	1.44152	0.09532	0.95424	0.77072	0.11977	0.2752	0.58081	1.10184	0.29447	0.23947	0.24333
0.18779	1.44152	0.09526	0.1588	0.12908	0.11977	0.27518	0.26994	0.42481	0.29889	-0.09316	-0.08309
1.14166	1.44152	0.09522	0.54371	0.45869	0.11967	0.23226	-0.04524	1.22575	0.29603	-0.74864	0.0961
0.13383	1.44152	0.21516	0.15869	0.12876	0.11967	0.27499	0.83121	0.99038	0.39223	-0.71024	-0.23064
0.2078	0.79517	0.09486	0.54263	0.12862	0.11964	0.2242	0.2673	0.87447	0.29046	0.16198	-0.12154
0.2629	0.79464	0.18318	0.15836	0.04367	0.11962	0.22402	0.83055	0.42174	0.39172	-0.74612	0.10468
0.26278	1.43989	0.09351	0.15835	0.12773	0.11915	0.22402	0.26696	0.98687	0.2759	-0.66408	0.11748
0.20739	0.81901	0.21457	0.15825	0.04338	0.11909	0.22396	0.7788	0.4821	0.28669	-0.11235	0.59499
1.76419	0.79407	0.20361	0.15815	0.04338	0.11898	0.23193	0.71371	0.48209	0.28547	0.00000	1.49896
0.10287	0.79343	0.18027	0.15809	0.04338	0.11818	0.23176	-0.04733	0.41803	0.28537	0.00001	0.43383
0.13635	0.12727	0.21397	0.158	0.04338	0.11815	0.27441	0.26504	0.98283	0.28486	-0.11379	-0.80786
0.13326	0.18258	0.20325	0.0782	0.0433	0.11809	0.22359	0.77695	0.86727	0.26134	-0.47323	0.09526
0.26216	0.18253	0.20232	0.54055	0.12703	0.11774	0.2316	0.26453	0.41562	0.38496	-0.49458	-0.07325
0.18662	0.23013	0.08953	0.07808	0.12677	0.11773	0.22333	0.77535	0.47913	0.28307	0.16995	0.10402
0.18636	0.81646	0.21321	0.15768	0.04314	0.1176	0.23143	0.77515	1.20317	0.28302	0.31973	0.16475
0.07442	0.18226	0.21316	0.94827	0.04309	0.11745	1.05464	-0.04871	0.97349	0.38459	-0.41466	0.09131
0.13556	0.22913	0.08898	0.94658	0.04286	0.11732	0.78937	0.77404	0.85754	0.25504	-0.23895	0.14766
0.1354	0.1818	0.21306	0.15727	0.1261	0.11731	0.78916	-0.04935	0.85743	0.25322	0.48982	0.00947
0.26113	0.12624	0.08847	0.94598	0.45289	0.11701	0.22291	0.26214	0.85719	0.27809	-0.39129	-0.14089
0.07408	0.18158	0.2126	0.07715	0.0424	0.11674	1.05287	0.56869	0.85672	0.3798	-0.12436	-0.05312
0.26087	1.43354	0.1993	0.1568	0.04239	0.11666	0.27298	0.2613	1.20052	0.27725	0.07896	-0.1695
1.76468	0.62086	0.08723	0.94436	0.04197	0.11656	0.22217	0.77265	1.20005	0.25106	0.31174	0.3153
0.13192	1.22004	0.21228	0.94436	0.68476	0.11655	0.27279	0.26103	1.07733	0.37704	-0.01840	0.13059
0.13186	0.21606	0.21216	0.15676	0.12322	0.11638	0.22214	-0.05062	1.07669	0.37619	-0.20790	-0.88794
0.13184	0.18103	0.21206	0.07667	0.04145	0.11625	0.27254	-0.05062	0.47527	0.27364	-0.10787	0.49628
1.1861	0.78645	0.17375	0.94295	0.0414	0.11617	0.2219	0.70485	0.96957	0.24617	-0.09474	1.89538
1.75377	1.43017	0.17322	0.07636	0.12227	0.11571	0.27248	0.7709	0.85372	0.25157	0.04604	3.76145
0.10106	0.22599	0.21164	0.53554	0.04114	0.11546	0.22182	0.25909	0.47494	0.37294	0.24913	0.12194
0.10103	0.78533	0.2115	0.07614	0.04084	0.11535	0.2218	0.70286	0.40634	0.37294	0.00000	4.18341
0.13152	0.18061	0.0844	0.1562	0.04083	0.11526	0.22167	-0.05203	0.8519	0.37294	-0.44082	-1.77223
0.1312	0.22561	0.08438	0.07599	0.75271	0.11516	1.04722	0.76939	0.85185	0.37294	-0.54733	0.69246
0.20261	0.6176	0.19633	0.07583	0.44271	0.11494	0.27206	0.7684	1.073	0.37294	-1.06996	-0.38093
0.2593	0.18036	0.21136	0.53405	0.03998	0.11488	0.22111	0.76835	1.07214	0.37294	-1.11708	2.77817
0.13102	0.1802	0.17219	0.93934	0.03982	0.11437	1.04468	0.25637	0.47383	0.37294	-0.52224	-0.18177
1.74946	0.78303	0.19623	0.15544	0.11805	0.11427	0.27122	0.25637	1.07128	0.37294	-0.33854	-0.04366
0.13089	0.17994	0.19623	0.15538	0.67151	0.11422	0.22882	0.25637	0.40382	0.37231	-0.11095	0.04698
0.25906	0.3605	0.19623	0.53221	0.11604	0.1142	1.04016	0.25637	0.40382	0.37115	-1.05615	1.30392
0.13345	0.61577	0.19623	0.93698	0.03811	0.1142	0.22863	0.55834	0.40382	0.26771	-1.04778	0.49971
0.18337	0.12429	0.08389	0.93689	0.03801	0.1142	0.22007	0.25463	0.40382	0.23704	-0.31048	0.70327
0.13035	0.22382	0.21121	0.15519	0.0379	0.1142	1.03942	0.69552	0.84917	0.23704	-1.07986	1.06372
1.74603	1.42521	0.21108	0.15519	0.66745	0.11414	0.21977	0.76487	0.9648	0.23704	-0.81794	0.34004
0.1302	0.17963	0.08316	0.15519	0.03758	0.11407	0.27017	0.25369	0.84881	0.23704	-0.52790	0.64045
0.13004	0.78168	0.21101	0.15519	0.03736	0.11368	0.21959	-0.05533	0.84828	0.3683	-0.66672	0.35465
0.13293	0.78122	0.21093	0.15519	0.03734	0.1134	0.21937	0.69356	1.06955	0.36663	-0.77849	1.17427
0.12988	0.61437	0.21085	0.15499	0.03734	0.11337	1.03617	0.69355	0.84798	0.36661	-0.66963	0.53297
0.12986	0.78004	0.17035	0.15498	0.03733	0.11331	0.21923	0.80561	0.84789	0.26306	-0.66902	0.48334
1.17503	1.42309	0.21069	0.15469	0.03725	0.11292	0.22776	0.80559	1.06767	0.36574	-0.36670	0.03028
0.12958	0.77966	0.19432	0.15469	0.03697	0.11249	1.03508	0.25192	0.47138	0.26205	-0.44962	0.37589
0.18231	0.22215	0.08177	0.15454	0.03679	0.11235	0.21895	0.68801	0.39973	0.23498	0.00000	1.15883
0.13254	0.21378	0.19404	0.15443	0.03648	0.11222	0.2694	0.68719	0.84418	0.36394	0.01765	0.2698
0.25711	0.80504	0.0811	0.15434	0.66161	0.11216	1.03342	0.68608	0.39843	0.23375	0.11504	1.28084
0.1292	1.42116	0.21022	0.93292	0.03634	0.11209	0.22706	0.79901	1.18332	0.23304	0.01880	-0.04637
0.12882	1.42116	0.21014	0.15429	0.11143	0.11158	0.2687	0.68411	0.84164	0.25983	-0.12691	-0.32813
0.19795	1.42116	0.21011	0.07334	0.03631	0.11158	0.26849	0.68409	1.06164	0.36006	-0.19662	-0.0108
1.12124	1.42116	0.1685	0.07334	0.66107	0.11158	0.77104	0.75675	0.84041	0.2222	-0.63717	1.56432
0.13159	0.35872	0.20987	0.07334	0.73125	0.11158	0.26833	0.68368	0.46967	0.35469	-0.26052	1.22981
0.12848	0.22104	0.20982	0.07334	0.1107	0.11112	0.22669	0.24627	1.05937	0.21494	-0.10861	0.847
0.19777	1.20594	0.20982	0.15397	0.03593	0.11105	0.26817	0.79577	1.05888	0.35175	-0.24431	1.20085
0.18093	0.22018	0.20982	0.93042	0.11004	0.11097	0.26793	0.54444	0.83512	0.35104	-0.15174	1.22306
0.12844	0.17821	0.20982	0.15376	0.03561	0.11097	0.2673	0.67986	0.46754	0.3494	0.03820	0.78748
0.18087	0.17813	0.19161	0.15375	0.03553	0.11092	0.76667	-0.06137	0.95047	0.34793	0.25551	0.74283
0.12825	1.41864	0.07905	0.15374	0.03538	0.11077	0.2255	0.24455	0.95042	0.24232	-0.28719	0.20573
1.73626	0.17801	0.16665	0.07291	0.10921	0.11071	0.2163	0.24432	0.95024	0.20333	-0.51010	0.63208
0.1278	0.12238	0.1662	0.15356	0.10874	0.11053	1.02143	-0.06203	0.94952	0.34514	-0.70967	0.44968
1.16553	1.20392	0.20912	0.92921	0.42281	0.11047	0.26637	0.2433	0.83285	0.34277	-0.12362	1.04271
0.12765	1.20392	0.20904	0.15353	0.10847	0.11012	0.26631	0.78964	0.83252	0.19808	-0.79335	0.53912
0.17984	1.20392	0.20901	0.52553	0.10832	0.10993	0.26626	-0.06324	0.94723	0.19662	-0.49126	-0.05176
0.17978	1.20392	0.07746	0.07231	0.0349	0.10978	0.22477	0.24179	1.05155	0.23665	-0.03574	0.55571
0.06871	0.12222	0.0774	0.92754	0.7251	0.10975	0.26573	0.538	0.46594	0.23652	0.00000	1.20434
0.13018	0.80114	0.20882	0.1531	0.03483	0.10962	0.21539	0.67277	0.59735	0.3405	0.33562	0.25573
0.09676	0.21837	0.20879	0.52508	0.03482	0.10959	0.22443	0.24048	0.38876	0.33832	0.67143	0.02482
0.17909	0.80037	0.07679	0.92661	0.03474	0.10948	1.01619	0.67171	1.05039	0.3358	0.24438	0.36734
0.12686	0.17731	0.07677	0.07172	0.7244	0.10942	0.26536	0.23969	1.16758	0.18569	0.18933	2.06226
0.1299	0.21765	0.20871	0.07172	0.10737	0.10911	0.21507	0.78099	0.38741	0.18443	0.54316	1.12082
0.12677	0.21752	0.2087	0.07172	0.03436	0.10911	0.22416	0.23673	0.8273	0.33406	0.54381	-0.43503
0.17852	0.21201	0.16386	0.07172	0.10648	0.10909	0.22411	0.23588	0.94313	0.18248	0.60447	-0.48299
0.25336	0.17701	0.07605	0.92532	0.03401	0.109	0.75921	0.23509	0.8256	0.18158	0.30722	0.63392
0.1265	0.3564	0.18866	0.15243	0.03389	0.10894	0.26467	0.52961	0.82559	0.22497	0.82140	1.07997
0.1784	0.12144	0.18859	0.52252	0.03387	0.10877	0.21447	-0.06948	1.16194	0.1777	0.32126	1.07997
0.1784	0.3559	0.18844	0.92315	0.65046	0.10863	0.26423	0.77321	0.46338	0.22069	0.46175	0.91529
0.1784	0.1766	0.18678	0.15223	0.71813	0.108	0.21381	0.65842	1.04391	0.16734	0.47486	0.91529
0.1784	1.41156	0.20776	0.52208	0.10492	0.10795	1.0097	0.52493	0.38364	0.32349	0.59146	0.36871
0.06751	0.17643	0.16135	0.1521	0.0334	0.10787	1.00902	0.7721	1.16046	0.32318	0.32801	0.71301
0.25313	0.21581	0.16116	0.15198	0.03319	0.10761	0.22288	0.77191	0.93928	0.32189	0.08397	1.34513
0.12637	0.17626	0.20765	0.15179	0.41508	0.10738	0.22287	0.73771	0.58718	0.16292	0.39074	0.4585
0.09599	0.21101	0.20758	0.07032	0.10352	0.10733	0.26363	-0.07104	0.81991	0.31852	0.12905	-0.02819
0.17779	0.12011	0.07314	0.1515	0.64539	0.10713	0.21325	-0.07142	1.03948	0.211	0.29823	0.67305
0.19257	1.4076	0.07312	0.15149	0.03246	0.10694	0.2131	-0.07185	0.81936	0.20978	0.67942	0.40367
0.17721	0.17544	0.18579	0.15135	0.41229	0.10691	0.22245	0.65386	0.81936	0.20978	0.00000	0.28224
0.12529	0.21319	0.20731	0.15129	0.03242	0.10661	0.21307	0.76743	0.81936	0.20978	0.52249	0.6268
0.06625	0.21281	0.07234	0.15114	0.64419	0.10602	0.21307	0.65307	0.81936	0.20978	0.30430	3.11813
0.19172	0.60035	0.18516	0.151	0.64379	0.10593	0.21307	0.76733	0.81717	0.31572	-0.01981	0.27701
0.25152	0.60013	0.07212	0.51814	0.03215	0.1057	0.21307	0.22739	0.46039	0.31369	-0.16733	1.57288
0.17656	0.17492	0.15938	0.15089	0.10198	0.1054	0.21307	-0.07326	0.3784	0.31273	0.66623	1.50779
0.12493	0.3534	0.15937	0.06938	0.03185	0.10522	0.21307	0.73272	0.4599	0.20481	1.23146	-0.07382
0.09473	0.20967	0.20692	0.06931	0.0318	0.10477	0.21307	-0.07421	0.45979	0.20481	1.27557	0.35394
0.1248	0.35296	0.20691	0.91533	0.10088	0.1047	0.21307	-0.07482	0.81437	0.30966	-0.03012	0.52331
0.09462	0.21144	0.20671	0.91466	0.03154	0.10464	0.21307	0.76172	0.37637	0.30826	0.07867	0.00572
0.09462	0.20953	0.20671	0.15041	0.03086	0.10464	0.26317	0.76111	1.14888	0.2012	1.23608	0.55174
0.25078	0.2106	0.20658	0.91459	0.03075	0.10459	0.22233	-0.07546	0.8131	0.14002	0.04935	1.06269
0.12436	0.17421	0.20655	0.06854	0.03073	0.1045	0.21293	0.72908	0.92936	0.30746	0.39753	0.38077
1.14776	0.21025	0.06996	0.14967	0.0306	0.10409	0.2222	0.64449	0.81194	0.20023	1.30890	1.78972
0.18991	0.20904	0.20617	0.06782	0.09826	0.10408	0.26218	0.75849	0.80992	0.1385	0.21878	1.19277
0.12408	0.11849	0.06917	0.14958	0.09806	0.10386	0.26137	0.72869	0.92503	0.19854	0.60931	1.0937
1.14499	1.39899	0.06903	0.14956	0.09759	0.10367	0.99732	-0.07645	0.92348	0.19567	0.15618	1.12419
0.06464	1.39899	0.20572	0.91024	0.09716	0.10312	0.26069	-0.07728	0.80655	0.13052	1.14780	0.88804
0.12377	1.39899	0.15467	0.06759	0.40206	0.10303	0.21068	0.22039	1.13912	0.19396	0.65137	1.17354
0.12376	1.39899	0.20539	0.14941	0.63273	0.10303	0.26059	-0.07825	1.02396	0.19357	1.07828	1.17354
0.09349	0.1735	0.20519	0.51243	0.4009	0.10302	0.26046	-0.07842	0.80415	0.1288	0.00000	2.67292
0.12667	0.20882	0.20516	0.90726	0.09588	0.10297	0.26039	0.72491	0.80415	0.12728	-0.27342	1.75592
0.18821	0.20846	0.20503	0.14881	0.02919	0.10258	0.9934	0.21898	0.80415	0.12495	-0.17398	-0.09411
0.12337	0.17335	0.20497	0.0667	0.02912	0.10191	0.74269	0.72337	0.80415	0.19053	-0.52913	-0.1733
0.18809	0.20817	0.20482	0.14859	0.09526	0.10186	0.2102	0.21764	0.36726	0.1228	-0.55755	0.03734
0.24897	0.59446	0.20476	0.14859	0.02895	0.10167	0.21015	-0.08009	0.36682	0.29607	-0.21069	0.16037
0.1742	0.20772	0.20466	0.90593	0.09476	0.10165	0.21963	0.74881	0.8007	0.18784	-0.31546	0.16037
0.12292	0.20768	0.17831	0.14837	0.09476	0.10112	0.99067	0.63413	0.45347	0.2952	-0.23359	0.21442
0.09283	0.20732	0.20457	0.14833	0.09476	0.10108	0.2098	0.74834	0.36467	0.11871	-0.52827	0.93294
1.14008	0.20732	0.06397	0.14832	0.09476	0.101	0.99056	0.72123	0.91591	0.11711	-0.51693	0.61189
0.18724	0.20732	0.20412	0.90488	0.02863	0.101	0.20971	0.74758	0.79893	0.11611	-0.22427	0.08913
0.12581	0.20732	0.20407	0.14826	0.09383	0.101	0.25959	0.63276	0.91525	0.18151	-0.45805	1.18596
0.12262	0.78329	0.20405	0.14814	0.09363	0.101	0.20952	0.50229	0.79839	0.28742	-0.32118	-0.2003
1.13843	0.34954	0.20395	0.90321	0.09362	0.10067	0.25921	-0.08137	0.56594	0.28732	0.02047	0.05913
0.06327	0.20559	0.17653	0.14778	0.02817	0.10054	0.25915	0.21535	0.56562	0.10626	-0.06014	0.28046
0.12254	0.75348	0.17648	0.06516	0.02784	0.10044	0.21898	-0.08184	1.12728	0.28639	-0.63103	0.02905
0.12232	0.17183	0.20388	0.14741	0.02768	0.10028	0.20912	0.50049	0.91255	0.28639	-0.71629	-0.08114
0.06294	0.17183	0.17568	0.50605	0.02737	0.10027	0.21877	-0.08252	0.91185	0.28639	-0.23935	0.48784
0.06294	0.17183	0.14888	0.06464	0.09101	0.10026	0.25836	0.49869	0.45083	0.28639	-0.47864	0.11793
0.06294	0.17183	0.20354	0.89831	0.02715	0.10026	0.2184	0.2119	0.79325	0.10469	-0.59764	0.23196
0.06294	0.11623	0.14687	0.89766	0.02707	0.10015	0.25809	0.73971	0.36005	0.10196	0.00000	0.26045
0.12214	0.2046	0.20269	0.06419	0.62107	0.10012	0.25793	0.71501	0.36002	0.28459	0.15848	0.12526
0.12522	0.17161	0.05961	0.06418	0.62022	0.09988	0.98243	0.71485	0.79256	0.28443	0.31901	0.01356
0.12498	0.11598	0.05911	0.14657	0.38907	0.09985	0.21805	-0.08469	0.79213	0.10133	0.13332	0.37283
0.12457	0.3487	0.20231	0.0638	0.02628	0.09971	0.21805	0.71353	0.35903	0.27859	0.16332	-0.04757
1.09317	0.34866	0.2023	0.50233	0.61808	0.09951	0.98101	0.71345	0.90804	0.27852	0.20212	-0.07895
0.09134	0.204	0.17206	0.14609	0.02611	0.0995	0.20769	0.73664	0.7905	0.27818	-0.32005	0.09458
0.17175	1.38972	0.20222	0.14596	0.02591	0.09923	0.25746	0.20935	0.44941	0.27788	-0.11551	0.06118
0.12104	0.20628	0.1716	0.14588	0.61565	0.09917	0.25714	0.71273	1.00603	0.16791	0.18720	-0.07418
0.09107	0.17114	0.05767	0.1457	0.08757	0.09909	0.25714	0.20903	0.35577	0.16526	0.34608	0.16659
1.13017	0.74992	0.2018	0.1457	0.02566	0.09909	0.25714	0.20872	0.78698	0.27398	0.19683	-0.04256
0.06149	0.58709	0.17079	0.1457	0.02563	0.09894	0.25714	0.71202	0.78617	0.07813	0.17425	-0.04848
0.06145	0.74952	0.05679	0.1457	0.02563	0.09894	0.20729	0.62053	0.55468	0.07773	0.40020	-0.0552
0.0909	0.17027	0.20156	0.14569	0.02563	0.09892	0.20721	0.20813	0.44756	0.07668	-0.03747	0.21625
1.12933	1.38462	0.20142	0.14568	0.02563	0.09823	0.25696	0.20811	0.78455	0.07668	-0.27334	0.0353
0.17115	0.17018	0.20099	0.14564	0.02547	0.09812	0.25685	-0.08674	0.78321	0.07668	-0.59563	-0.00021
1.12793	0.20093	0.20092	0.89176	0.08683	0.09807	0.20705	0.71092	0.35199	0.07668	0.08190	0.0498
0.12359	0.17	0.20089	0.89156	0.02525	0.09739	0.20703	0.73294	0.89934	0.15774	-0.56588	0.75607
1.12715	1.16745	0.20077	0.89136	0.02521	0.09733	0.21711	-0.08857	0.78182	0.26613	-0.31152	0.22615
0.1821	0.114	0.20066	0.14541	0.08566	0.09724	0.20674	0.20482	0.78138	0.06641	0.40724	0.22086
0.12012	0.1138	0.20065	0.14499	0.08523	0.09724	0.25645	-0.0887	0.78138	0.2625	0.00000	0.24821
1.08848	0.1138	0.20044	0.14497	0.02447	0.09722	0.20657	0.70743	0.78138	0.26151	-0.57417	0.06683
0.182	0.1138	0.053	0.14497	0.02435	0.09701	0.21669	0.70713	0.78138	0.06292	-0.23467	0.18826
0.17029	0.1138	0.16696	0.14494	0.02421	0.09686	0.72849	0.61363	0.35048	0.06237	-0.16274	0.2732
0.24437	1.16554	0.16641	0.88907	0.60886	0.09646	0.25564	-0.08938	0.34972	0.06185	-0.21920	0.02144
0.08981	0.74403	0.05149	0.14491	0.02412	0.09644	0.20577	-0.08967	0.89701	0.06063	-0.55010	0.38715
0.24407	0.19854	0.13734	0.14478	0.0241	0.09607	0.20575	-0.0897	0.44518	0.25968	-0.83495	0.27645
0.11951	0.20417	0.19958	0.06168	0.08389	0.09586	0.20571	0.612	0.99484	0.05758	-0.77571	0.25646
0.24394	1.37973	0.13681	0.49758	0.67216	0.0957	0.9709	0.7247	0.77766	0.25675	-0.26347	-0.15126
0.16956	1.37973	0.19942	0.14469	0.67207	0.09567	0.72528	-0.09069	0.34714	0.14625	-0.32921	0.03577
0.11943	1.37973	0.19941	0.49736	0.60703	0.09564	0.21569	-0.09071	0.44347	0.07706	-0.26055	0.11589
1.67572	1.37973	0.05025	0.14454	0.02355	0.09556	0.21554	0.70371	0.44345	0.14419	-0.24425	0.10014
1.08503	0.7723	0.19935	0.14453	0.60627	0.09534	0.25489	0.60843	0.89229	0.07447	-0.20672	0.14302
0.11919	1.37917	0.13611	0.14437	0.0235	0.09516	0.21552	0.20077	0.89217	0.04943	-0.69820	0.15044
0.24338	1.37917	0.1638	0.49627	0.02319	0.09514	0.72349	0.20043	0.54274	0.04753	-0.71111	-0.12492
0.24321	1.37917	0.19908	0.14417	0.02305	0.09482	0.96732	0.7017	0.44284	0.04492	-0.91689	0.09671
0.12209	1.37917	0.19902	0.88558	0.60393	0.09414	0.96732	0.19956	0.7734	0.04313	-0.33571	0.35503
0.11885	1.16253	0.19892	0.88556	0.02288	0.09392	0.96732	0.69986	0.98764	0.13563	-0.77827	0.36019
0.11873	0.58028	0.1341	0.14392	0.08039	0.09363	0.96732	0.19712	0.76961	0.1352	-0.81766	-0.0302
0.12194	0.74201	0.16234	0.14389	0.66419	0.09359	0.25448	0.71559	0.98585	0.13509	-0.10813	0.3546
0.24274	0.16849	0.19847	0.06049	0.37132	0.09358	0.72214	0.69808	0.44103	0.03307	0.00000	0.02859
0.24272	0.16817	0.13339	0.06034	0.5993	0.09345	0.25426	-0.09476	0.53794	0.03307	1.26920	0.23344
0.05875	0.73843	0.13331	0.06033	0.07904	0.09309	0.96574	0.59899	0.88587	0.03307	0.58300	0.42972
0.11839	1.1576	0.19834	0.14357	0.02132	0.09285	0.20457	0.19508	0.88474	0.03307	0.72081	0.05774
0.08854	0.16762	0.19822	0.14351	0.36708	0.09272	0.20418	0.70882	0.59539	0.03286	1.14159	0.03875
0.12156	0.11164	0.19818	0.88211	0.02081	0.09241	0.20415	-0.09729	0.76668	0.03212	1.95962	0.15652
0.16802	0.76626	0.04669	0.88191	0.07652	0.0923	0.21447	0.69288	0.43998	0.13054	2.06502	0.24004
0.11824	0.19322	0.19804	0.05995	0.36535	0.09227	0.20392	0.19193	0.98242	0.12943	0.77055	-0.15981
0.24223	0.1668	0.1979	0.87929	0.02061	0.09226	0.20392	0.19174	0.33884	0.2398	0.60274	0.23041
0.1181	0.73501	0.04587	0.059	0.0206	0.09185	0.20392	-0.0977	0.59421	0.23967	1.50290	0.17595
0.1181	0.7347	0.16013	0.14229	0.59361	0.09159	0.20392	0.59312	1.08785	0.23941	0.25172	0.17595
0.1181	0.19241	0.04528	0.14228	0.59265	0.09158	0.2037	-0.09783	0.33728	0.12677	0.35465	-0.06947
0.1181	1.36855	0.15934	0.48924	0.02022	0.09144	0.25325	0.19096	0.33674	0.23792	1.03767	0.14213
0.11792	0.16615	0.19745	0.87601	0.02004	0.09092	0.21405	0.7052	0.53257	0.12601	1.54756	-0.05684
0.16756	0.11038	0.19745	0.48889	0.07406	0.09069	0.25305	0.69098	0.76201	0.12502	1.03241	0.07831
0.11791	0.20113	0.04428	0.14204	0.07405	0.09034	0.20315	-0.0993	0.76049	0.02192	1.32365	0.14503
1.67749	0.76101	0.1972	0.14194	0.01947	0.09014	0.20307	0.18903	0.33405	0.0203	0.84863	0.05962
0.17769	0.16563	0.15829	0.87438	0.07363	0.09014	0.21361	0.58785	0.33351	0.23516	1.78325	-0.0884
0.12093	1.14807	0.12884	0.14159	0.01929	0.09012	0.21361	0.18838	1.0804	0.01477	1.36873	0.049
0.11765	0.16559	0.19684	0.14145	0.35967	0.08967	0.21361	0.1878	0.75769	0.11848	1.70628	0.22769
0.11758	0.18998	0.19674	0.14131	0.01903	0.08957	0.21361	0.6875	0.75769	0.00986	0.00000	0.15069
0.08751	0.73041	0.19672	0.1413	0.35837	0.08956	0.95824	0.68614	0.75769	0.11326	0.79718	0.12583
0.17651	0.16536	0.19649	0.05717	0.5862	0.08953	0.25232	-0.10153	0.75769	0.22393	0.56183	0.11783
0.11678	0.33978	0.19649	0.05687	0.0187	0.08949	0.20278	-0.10156	0.33203	0.22387	-0.13494	0.06361
0.12003	0.75956	0.19649	0.14085	0.35697	0.08943	0.71473	-0.10165	0.43593	0.03026	-0.31068	0.07874
1.67103	0.72936	0.19649	0.14071	0.01826	0.08939	0.20262	0.45893	1.07653	0.03026	0.35148	0.10468
0.17537	0.10938	0.15666	0.1407	0.01825	0.08921	0.20248	-0.10185	0.43536	0.03026	0.76942	0.23844
0.16555	0.56877	0.15636	0.14044	0.07092	0.08891	0.71397	-0.10206	0.87251	0.03026	0.06740	-0.05043
0.11632	1.14534	0.19623	0.86793	0.01824	0.08871	0.71304	0.69618	0.7545	-0.00057	0.33656	0.13854
0.23958	0.16465	0.15575	0.14026	0.01817	0.08844	0.2516	0.58199	0.32941	0.22251	1.10931	0.18297
0.05564	0.18763	0.04043	0.86721	0.5819	0.0884	0.25148	0.68458	0.43474	0.22237	0.50179	0.37645
0.08592	0.7263	0.19588	0.14021	0.06923	0.08779	0.9531	0.58104	0.3291	0.21934	0.47467	0.04349
0.16447	0.75662	0.19561	0.14017	0.35249	0.08777	0.7119	0.68391	1.07383	0.10575	0.22245	0.03946
0.11546	0.16429	0.19557	0.1399	0.01742	0.0873	0.21252	-0.10303	0.96718	-0.01004	0.83030	0.12068
0.11544	1.14166	0.03948	0.48142	0.06885	0.08714	0.20164	0.69439	0.75133	-0.01059	0.64072	0.00052
1.10142	0.18581	0.15418	0.1397	0.06802	0.08699	0.20164	0.45516	0.75124	0.21557	0.68188	0.20579
0.11868	1.35624	0.19541	0.05519	0.63813	0.08689	0.21234	0.69326	0.75063	-0.01533	0.28564	0.2663
0.05536	1.35511	0.19538	0.13952	0.63795	0.08681	0.25101	0.45483	0.9655	0.01702	0.37815	0.15422
0.23837	0.18416	0.12335	0.86389	0.57768	0.08668	0.25097	0.18128	0.74932	0.1004	0.58849	-0.03227
0.1642	0.10743	0.19473	0.13951	0.01683	0.0864	0.70967	-0.10508	0.51929	0.21297	1.11494	0.02986
0.11519	0.16312	0.03664	0.13951	0.01676	0.08635	0.2013	0.45109	0.32578	0.21218	0.00000	0.07926
0.16406	0.72145	0.15117	0.05473	0.06692	0.0863	0.2011	-0.10559	0.96385	0.21168	0.07354	0.35303
0.16399	0.72119	0.19433	0.05467	0.63581	0.08622	0.20102	0.17999	0.74852	-0.02018	0.01483	-0.1286
0.16398	1.35329	0.12084	0.86161	0.06666	0.08612	0.21172	0.68621	0.51783	0.09715	-0.59617	0.06862
0.11816	0.16287	0.19406	0.13876	0.34808	0.08596	0.25018	0.67706	0.74681	0.09708	-0.73285	-0.05862
0.11485	0.1071	0.03292	0.05402	0.57399	0.08596	0.20066	0.68523	1.06577	0.20982	0.42213	0.18604
0.0852	0.33597	0.19321	0.47704	0.34659	0.08546	0.21136	-0.10716	0.43122	-0.02315	0.49371	0.14597
0.17208	0.18251	0.03249	0.05359	0.0159	0.08511	0.20045	0.67415	0.32231	0.00986	-0.52710	-0.06157
0.11793	0.56053	0.03205	0.85813	0.06525	0.085	0.20044	0.68003	0.74468	-0.02598	-0.26197	0.21286
0.11451	0.33589	0.19278	0.13826	0.63113	0.08486	0.20009	0.67956	0.86115	-0.02909	0.71708	0.08349
0.11764	0.33579	0.19271	0.47593	0.63051	0.08478	0.24937	-0.10941	0.7423	-0.02961	-0.18892	0.24961
0.11424	1.35087	0.14665	0.47576	0.34372	0.08474	0.19999	0.17446	0.32027	0.0901	-0.13408	0.30417
0.16287	1.13149	0.19243	0.13799	0.01519	0.08464	0.24927	0.67227	0.74146	0.08914	-0.20826	0.1292
0.11415	0.19718	0.03064	0.13772	0.62907	0.08384	0.94271	0.5645	0.74146	0.089	0.72748	0.15569
1.02307	0.1062	0.19239	0.85555	0.56938	0.08384	0.21068	0.67215	0.74146	-0.03552	0.35083	0.02619
1.09476	0.18117	0.11524	0.47448	0.0145	0.08373	0.21055	0.17397	0.74146	0.19622	0.69157	0.23223
0.11405	0.33502	0.03001	0.1372	0.06206	0.08369	0.21036	0.17394	0.74146	0.19597	-0.14393	0.23223
1.0227	0.16179	0.19213	0.05214	0.06196	0.08369	0.19928	-0.11007	0.74146	0.1959	1.01049	0.18908
0.08448	0.18076	0.19211	0.05213	0.56507	0.08369	0.93981	0.67731	0.74146	-0.04598	0.55494	-0.12821
0.1626	0.10571	0.19195	0.13668	0.01392	0.08369	0.21021	0.17221	0.74146	0.1948	0.91505	0.24137
0.08434	0.18006	0.02926	0.05149	0.56377	0.08369	0.21016	0.17151	0.74146	0.07918	0.00000	0.11056
0.16244	0.17995	0.14415	0.0514	0.06061	0.08365	0.93908	0.669	0.74033	-0.05103	1.32341	0.15432
0.16244	0.16139	0.19162	0.13646	0.62204	0.08329	0.93858	0.17062	0.73938	0.07537	0.97839	0.01216
0.16244	1.1284	0.11238	0.8495	0.56315	0.0831	0.93842	0.67252	0.95406	0.0752	0.36325	0.10254
0.16244	0.16115	0.19132	0.13636	0.05992	0.08309	0.19879	0.66751	0.85602	0.18974	0.14868	-0.0598
0.16236	0.16114	0.1913	0.05115	0.6204	0.08234	0.19865	0.55787	0.42834	-0.05681	0.90695	-0.04118
0.16219	0.71354	0.1913	0.84813	0.6203	0.08226	0.20972	0.16986	0.73744	0.18856	1.22793	0.20741
0.1696	0.19602	0.1913	0.05073	0.01324	0.0822	0.93664	0.67125	0.42806	0.18739	1.47991	0.28389
0.11347	1.34413	0.1913	0.13546	0.01298	0.08202	0.69928	0.16885	0.73623	0.07001	0.75427	-0.07448
0.16129	1.34413	0.14247	0.1352	0.01283	0.08159	0.24756	0.66599	0.31556	-0.06475	0.80291	0.22808
0.11291	1.34413	0.19105	0.04971	0.01282	0.08119	0.19824	-0.11451	0.7358	-0.06572	1.91656	0.24472
1.06061	1.34413	0.02661	0.13508	0.55938	0.08117	0.20937	-0.11451	0.85344	-0.06857	0.99132	0.17399
0.11619	0.71246	0.19075	0.04956	0.55929	0.08079	0.1982	-0.11451	0.73477	-0.06863	0.87578	0.00669
0.11284	0.19561	0.19075	0.84318	0.05817	0.08076	0.19817	-0.11451	0.31366	-0.06942	1.19423	0.07439
0.16824	1.34177	0.14067	0.04938	0.05795	0.0807	0.93481	0.66717	0.42583	-0.06942	1.35899	0.05461
0.05237	0.16015	0.14063	0.04938	0.01241	0.0807	0.69627	0.16696	0.55692	-0.06942	0.84125	-0.1156
0.11259	0.71092	0.19031	0.13491	0.0124	0.08058	0.24677	0.66653	0.73046	-0.06942	0.51858	0.0125
1.64837	0.55245	0.19026	0.13482	0.01234	0.08004	0.69552	-0.11487	0.94412	-0.07109	1.13655	0.02458
0.16078	0.33211	0.02431	0.04898	0.33178	0.07982	0.20869	0.66355	0.31049	0.06277	0.75748	0.19604
0.1607	0.3321	0.02412	0.13448	0.01189	0.0797	0.93097	-0.11491	0.94347	0.06265	1.97212	0.21238
1.08584	0.17557	0.19003	0.1343	0.05637	0.07943	0.24651	-0.11533	0.72789	0.05878	0.00000	0.03459
0.16048	0.15949	0.02357	0.83941	0.55478	0.07943	0.24636	0.66228	0.94156	0.17339	-0.03455	0.18888
0.11563	1.12007	0.13903	0.83896	0.05586	0.07943	0.20836	-0.11572	0.93862	-0.04066	-0.19153	0.11669
0.23427	0.33168	0.10735	0.04824	0.01145	0.07943	0.20831	-0.11587	0.72441	0.05632	-0.64033	0.12883
0.16704	0.70869	0.02295	0.1338	0.01121	0.07924	0.24619	-0.11591	0.72389	-0.04342	-0.61100	0.00459
0.234	0.3315	0.02275	0.13367	0.61015	0.07913	0.20823	0.66253	0.72384	0.0508	-0.21345	0.30186
0.11204	1.33625	0.18951	0.04761	0.55288	0.0791	0.19673	0.425	0.84139	0.05044	-0.07409	0.0048
0.11539	0.54843	0.18938	0.04759	0.05471	0.07898	0.92706	0.65797	0.72318	-0.09781	-0.17704	0.00504
0.08252	0.33038	0.13764	0.46088	0.01097	0.0788	0.2456	0.42199	0.72159	0.16453	-0.64346	0.07637
0.1596	0.33017	0.13699	0.83592	0.0109	0.07856	0.24548	0.53933	0.72107	0.16349	-0.51513	-0.09895
0.23336	0.1583	0.18884	0.13349	0.55174	0.07855	0.24537	0.65396	1.03387	-0.05508	0.18562	0.06276
0.23336	1.11453	0.18874	0.13344	0.01081	0.07829	0.2452	-0.12112	0.30317	0.16211	-0.39963	0.06949
0.15895	0.15816	0.18858	0.04738	0.0107	0.0781	0.24514	0.15693	0.71998	-0.10283	-0.35184	0.03472
0.16514	0.5458	0.13549	0.13314	0.32552	0.07786	0.24507	0.53633	0.93227	-0.05738	-0.39049	0.2048
0.05041	0.17126	0.13498	0.13287	0.01059	0.07779	0.19589	-0.1222	1.03103	-0.10388	-0.00625	0.00612
0.23239	0.17105	0.18817	0.13271	0.6063	0.07763	0.19587	0.64881	1.03095	-0.10438	-0.31995	0.01522
0.08135	0.1576	0.13398	0.13248	0.01038	0.07722	0.92372	0.65097	0.42042	-0.10528	-0.24070	0.29453
0.08135	0.19286	0.18792	0.13246	0.05273	0.07712	0.19579	0.53376	1.03008	0.0414	-0.43296	0.29453
1.61446	1.111	0.18735	0.4572	0.54761	0.07683	0.24486	0.64751	0.5424	-0.10903	-0.12692	0.25965
0.15833	0.17052	0.13207	0.13228	0.00982	0.07662	0.1956	0.65019	0.48825	0.15773	-0.27169	0.29599
0.05009	0.10159	0.18714	0.04586	0.31997	0.07652	0.19554	0.64985	0.71637	0.15667	0.00000	0.16987
0.1582	0.17008	0.01543	0.04586	0.5429	0.07637	0.19552	0.64959	0.92904	0.03947	0.24095	0.07081
0.15793	1.32892	0.13105	0.13212	0.5429	0.07583	0.68835	-0.12337	0.48625	0.03816	0.17714	0.18653
0.15771	0.1925	0.13063	0.04584	0.5429	0.07564	0.92137	0.41205	0.92767	0.03679	0.09295	0.12014
0.11348	0.32814	0.13057	0.45552	0.5429	0.07555	0.24398	0.15305	0.83195	0.0359	-0.16901	0.05242
0.16324	1.108	0.18646	0.82819	0.04891	0.07539	0.2062	0.53	0.83195	0.0359	0.11876	0.01987
0.23121	0.10099	0.12996	0.04541	0.00809	0.07525	0.68473	-0.12428	0.83195	0.0359	0.20062	0.0067
0.08052	1.1078	0.01351	0.13177	0.04812	0.07513	0.24349	0.15284	0.83195	0.0359	0.00572	0.13041
0.16263	0.73084	0.18631	0.13163	0.53966	0.07512	0.20605	-0.12452	0.92598	0.15304	0.17753	-0.01697
0.10975	0.10062	0.18622	0.13143	0.0476	0.07492	0.19427	0.5294	1.02358	-0.11777	0.15194	0.04691
0.23094	0.10055	0.09674	0.13138	0.00783	0.07486	0.24302	0.64321	0.41772	-0.12188	0.18293	0.08448
0.23094	0.72989	0.12932	0.13137	0.00767	0.07484	0.19399	0.15186	1.02231	0.14823	0.20955	0.13315
0.23094	0.6966	0.18597	0.04447	0.31335	0.07478	0.19387	0.646	0.41741	0.14652	0.15396	-0.00432
0.23094	0.19136	0.12876	0.04438	0.0076	0.07474	0.24279	0.64555	0.71058	-0.12937	0.25103	-0.09133
0.10972	0.16703	0.12851	0.82386	0.53742	0.07468	0.19378	0.64079	0.53355	-0.12974	-0.06161	0.1426
0.11293	0.19112	0.01208	0.04412	0.00753	0.07467	0.24264	0.6448	0.29353	-0.12987	-0.05152	0.14377
0.11288	1.3227	0.18578	0.13072	0.53724	0.07459	0.19356	0.64414	0.70623	0.02755	0.18720	0.22366
0.15679	0.16631	0.18562	0.82263	0.00745	0.07361	0.24252	0.14966	0.70573	-0.13001	0.01982	0.10491
0.23042	0.32615	0.0112	0.13062	0.53662	0.07346	0.19317	0.14795	0.70573	0.14481	-0.03788	0.04993
0.15663	1.10207	0.09472	0.82121	0.04609	0.07321	0.67971	0.51935	0.70573	-0.1316	0.07771	-0.2143
0.10921	0.15552	0.12738	0.81813	0.00708	0.07318	0.91075	0.14573	0.70573	0.02396	0.00000	0.35174
0.10909	0.09949	0.18534	0.04267	0.0457	0.07305	0.19295	0.14489	0.4773	0.14113	-0.04931	0.01558
0.15629	0.16532	0.01056	0.12959	0.53475	0.07291	0.20471	0.39912	0.91776	0.02174	-0.13220	-0.10211
0.11216	0.15516	0.18532	0.12945	0.53244	0.07263	0.90988	0.51583	0.41509	0.0214	-0.59672	0.09315
0.2296	0.15507	0.18512	0.12938	0.00636	0.07257	0.90988	0.62895	0.29123	0.02064	-0.74904	0.0998
1.06643	0.32543	0.18499	0.81664	0.00633	0.07254	0.90988	0.39805	0.70437	0.13851	0.05270	-0.03635
1.06619	0.15502	0.18493	0.0423	0.00616	0.07229	0.90988	0.51472	0.41469	0.01946	0.09402	0.28071
0.10858	0.69208	0.1849	0.12886	0.00598	0.07216	0.2418	0.63674	0.91576	0.01936	-0.29832	0.01431
0.22936	0.15484	0.00919	0.04173	0.04264	0.07216	0.20463	0.51443	0.70279	0.01851	-0.30490	0.24457
0.16013	0.15482	0.12567	0.12881	0.04247	0.07216	0.19281	-0.13086	0.70232	0.01844	0.50796	0.05271
0.11185	0.19014	0.12561	0.12877	0.04175	0.07216	0.19252	0.62794	0.52541	-0.14622	-0.25520	0.22843
1.06528	0.16411	0.0924	0.12872	0.04172	0.0719	0.9078	0.62641	0.70026	-0.15061	-0.22093	0.27437
0.15979	1.3171	0.18455	0.04148	0.00515	0.07152	0.19238	0.62582	0.81869	0.13285	-0.15543	0.20001
0.10822	0.16325	0.00834	0.81206	0.04133	0.07142	0.24099	-0.13207	0.69982	-0.15076	0.07107	0.28289
0.15964	0.15427	0.18432	0.12819	0.58024	0.07109	0.67578	0.62444	0.47183	0.01303	-0.38720	0.23353
0.15958	0.16271	0.00752	0.04082	0.30299	0.07106	0.24088	0.51019	0.81698	-0.15282	-0.53851	-0.03001
0.07886	0.18946	0.12293	0.12794	0.00493	0.0709	0.67483	0.14067	0.91039	-0.09929	-0.32044	0.25476
0.22845	1.09517	0.12286	0.04049	0.0049	0.07072	0.24059	0.14065	0.91023	0.00931	-0.55683	0.16161
0.10775	0.18937	0.18374	0.12785	0.30122	0.0707	0.90315	0.63251	0.28553	-0.15912	-0.21423	0.30038
0.22817	0.68861	0.12273	0.80955	0.578	0.07044	0.24025	0.50839	0.9089	0.12615	0.11987	0.12067
0.10754	0.3238	0.1834	0.12777	0.00436	0.07042	0.90201	0.63227	0.28448	0.00635	0.00000	0.03577
0.22791	0.18919	0.12188	0.04037	0.00428	0.07041	0.20319	-0.13384	0.51858	0.00374	0.20127	0.2794
1.06013	0.32368	0.00496	0.04033	0.00425	0.0702	0.19115	0.13872	0.90716	0.00348	0.13728	0.28208
0.07823	0.18913	0.12172	0.12752	0.00409	0.07019	0.23969	0.50669	0.81369	0.00273	-0.46918	0.01507
0.1582	0.32321	0.18332	0.04004	0.03906	0.07003	0.20277	0.13835	0.81283	0.00266	-0.43252	0.22602
0.22774	0.32321	0.00463	0.03998	0.03894	0.06988	0.20267	0.61993	1.00028	-0.17158	0.07747	0.14277
0.10708	0.32321	0.18308	0.03962	0.00388	0.06976	0.23936	0.13809	0.28195	-0.17164	0.19288	0.15062
0.22731	0.32321	0.12065	0.12698	0.00374	0.06975	0.67017	0.62998	0.90271	0.00055	0.18455	0.21633
0.15739	0.09759	0.0037	0.03925	0.57389	0.06965	0.89835	0.6163	0.68951	-0.11692	-0.42037	0.21176
0.04614	0.15313	0.18285	0.8047	0.00339	0.06963	0.66958	0.13547	0.68928	-0.17392	-0.41495	0.4639
0.11035	0.18845	0.18273	0.12671	0.51881	0.06941	0.19032	-0.13717	0.80735	-0.00064	0.47430	0.18894
0.15346	0.68512	0.00281	0.80308	0.03676	0.06941	0.89704	0.61243	0.89839	0.11813	-0.33398	0.30449
0.10676	0.15289	0.1193	0.12638	0.00291	0.06941	0.23897	-0.13755	0.40768	-0.00237	-0.02010	-0.14202
0.15694	0.68485	0.18231	0.80275	0.00281	0.06941	0.23874	0.62516	0.80509	-0.17902	0.01383	0.17945
0.11015	1.30914	0.18224	0.03857	0.03622	0.0693	0.23873	0.38315	0.99119	0.11505	0.48789	0.1847
0.22687	0.18791	0.08476	0.80098	0.03609	0.06923	0.895	-0.13795	0.80476	-0.00561	-0.01112	-0.08505
0.10667	0.68346	0.11857	0.43625	0.03602	0.0688	0.23834	0.49744	0.40704	-0.18388	-0.00506	0.00571
0.10663	1.08806	0.11823	0.12592	0.00259	0.0688	0.2383	0.13227	0.40702	-0.18427	0.04227	-0.01694
1.61532	0.15857	0.08408	0.12568	0.03558	0.06728	0.23827	0.61012	0.45704	-0.19032	0.36671	0.21299
1.61498	0.71701	0.18161	0.12568	0.00212	0.06704	0.89273	-0.13901	0.27527	-0.01203	-0.08375	-0.44067
0.10993	1.08759	0.18161	0.03768	0.03433	0.06704	0.20144	-0.13915	0.27527	0.1067	0.00000	0.20297
0.1064	0.15237	0.18161	0.12561	0.00189	0.06704	0.66464	0.60807	0.27527	-0.01408	0.06055	-0.0116
0.10598	0.71626	0.18161	0.12546	0.00157	0.06704	0.89129	0.49276	0.27527	0.10522	0.05889	0.39175
0.15546	1.30706	-2e-05	0.43402	0.56304	0.06649	0.20111	0.37827	0.68393	-0.19684	-0.05895	0.16704
1.5805	1.30641	0.18155	0.1253	0.03165	0.06649	0.66299	0.37827	0.27497	0.10473	-0.07117	0.00836
0.10573	0.15742	0.18154	0.03668	0.03133	0.06642	0.23724	0.37827	0.89471	-0.01603	0.33084	0.46303
0.10535	1.08566	0.18154	0.12478	0.00034	0.06602	0.18853	0.37827	0.80159	0.10338	0.49677	0.09717
0.10535	0.32097	0.18141	0.43224	0.00026	0.06584	0.66265	0.49089	0.80074	-0.0179	0.54449	-0.09534
0.15155	1.30587	0.11656	0.12451	0.00018	0.06533	0.20077	-0.14082	0.27345	-0.019	-0.11397	0.19272
0.22495	0.18713	0.18134	0.43107	0.28356	0.06529	0.88834	0.60454	0.45435	-0.01927	1.46624	0.21519
0.10521	0.32059	0.08198	0.12428	0	0.06529	0.20062	0.12826	0.2726	-0.01941	-0.12761	0.25345
0.15142	0.32026	0.18125	0.43017	-0.00037	0.06529	0.6614	0.61837	0.68026	-0.02093	-0.10579	0.29779
0.22478	0.09546	0.18098	0.43011	-0.00043	0.06529	0.23664	0.37426	0.79787	-0.02253	0.57537	0.25837
0.10502	0.32008	0.18076	0.03576	0.55283	0.06505	0.88585	0.60002	0.67838	-0.02282	0.75501	0.07579
0.10502	0.15108	0.11472	0.03557	0.02835	0.06484	0.20025	0.59913	0.79665	0.09744	0.11858	0.18484
0.10502	0.6783	0.18069	0.12394	0.02822	0.06472	0.23642	0.4841	0.26988	0.09676	0.04884	0.23012
0.10502	0.31982	-0.00293	0.0355	-0.00083	0.06455	0.88499	0.59784	0.79554	0.09647	-0.15501	0.63352
0.15115	0.52408	0.11429	0.12386	-0.00101	0.0645	0.65975	0.12412	0.67544	0.09599	0.10897	0.5171
1.04706	0.15083	0.18032	0.12385	-0.00142	0.06419	0.65973	0.61435	0.67521	0.095	0.38193	0.33232
0.151	1.30073	0.11368	0.03527	0.02655	0.06418	0.18759	0.12371	0.88451	-0.15194	1.62539	0.35454
0.15096	0.09458	0.18026	0.12368	0.54801	0.0637	0.19976	-0.1445	0.267	0.09409	0.00000	0.1704
1.04658	1.29962	0.18025	0.03514	0.02592	0.0636	0.65779	0.12321	0.79229	-0.21673	-0.18433	0.025
0.97565	0.15349	0.18019	0.0351	0.02529	0.06353	0.19953	0.48104	0.67329	0.09249	-0.22303	0.1286
0.07573	0.67488	0.18017	0.12345	0.02527	0.06282	0.187	-0.14503	0.67316	0.0924	-1.01262	0.19099
0.04359	1.29829	0.11269	0.12341	-0.00221	0.06243	0.23553	0.59377	0.88326	0.09208	-1.04525	0.06668
0.10441	0.14955	0.11254	0.12336	0.54449	0.06218	0.23553	-0.14656	0.49419	-0.21881	-0.19452	0.04454
0.15043	0.1514	0.17985	0.03442	0.02442	0.06213	0.23553	0.61004	0.26608	-0.22026	0.12570	-0.232
0.15024	0.31754	0.07771	0.12286	0.49131	0.06209	0.23553	0.11983	0.44527	-0.03117	-0.69306	0.20072
0.22359	0.09332	-0.00515	0.1227	0.54043	0.06196	0.23553	0.58974	0.40159	0.08852	-0.73672	-0.13332
0.10768	0.09326	0.17972	0.1226	0.27016	0.06181	0.23553	0.11963	0.97322	-0.22573	0.11513	0.18542
1.56812	0.31695	0.17956	0.12254	0.02277	0.06162	0.23553	0.60912	0.67134	-0.03547	-0.63575	0.52272
0.07501	0.15024	0.17946	0.12251	0.26976	0.06151	0.23553	-0.14741	0.88134	-0.22838	-0.52714	0.16126
0.04284	0.14984	-0.00622	0.0337	-0.00339	0.06146	0.23553	0.47358	0.97257	0.08451	-0.46236	0.01118
1.5665	0.14936	0.11122	0.12227	0.53917	0.06133	0.23545	0.11791	0.40128	0.08451	-0.04522	-0.00455
0.14948	1.29097	-0.00627	0.12214	0.02206	0.06132	0.23537	0.58619	0.88077	0.08451	-0.55268	0.08627
0.14943	0.14882	0.11117	0.12214	-0.00362	0.06078	0.88026	0.58591	0.66976	0.08451	-0.50108	0.24905
0.10711	0.14861	0.11101	0.03319	0.53797	0.06077	0.18649	0.1163	0.66976	-0.03786	-0.36951	0.44618
0.10354	0.31564	0.1792	0.12197	-0.00384	0.06074	0.87871	0.60515	0.66976	0.08289	-0.53519	-0.03133
0.10705	1.28964	0.11004	0.12193	0.53627	0.06069	0.19895	0.46931	0.66976	0.08242	-0.29471	0.00125
1.5627	0.18349	0.10998	0.12186	0.26673	0.06066	0.18637	0.46931	0.66976	-0.03968	0.00121	0.05985
0.22201	0.18333	0.17873	0.1216	0.02075	0.06018	0.19894	0.46931	0.66976	-0.04107	0.00000	0.04019
0.14853	0.31503	0.10908	0.0326	0.02055	0.06017	0.19882	0.46931	0.66976	-0.24173	-0.04189	0.0462
0.10642	0.70044	0.17845	0.1215	-0.00423	0.06011	0.87747	0.11482	0.66976	-0.24204	-0.19728	-0.00443
0.10638	0.51282	0.17838	0.12126	-0.00431	0.05982	0.23414	0.46715	0.66976	-0.17741	-0.77337	0.04851
0.14942	0.66496	0.10849	0.77868	0.01998	0.05976	0.23413	0.1132	0.40068	-0.1785	-0.81605	0.10553
0.07377	0.3146	0.10817	0.1212	-0.00451	0.05962	0.23369	0.57736	0.97019	-0.18017	-0.16691	0.22885
0.0414	1.28629	-0.00964	0.42036	-0.00464	0.0595	0.23368	0.57672	0.40029	0.07185	0.14459	0.1551
0.10246	0.18264	0.17816	0.0317	0.01942	0.0594	0.23339	0.11125	0.26153	-0.05232	-0.57751	0.32381
0.14792	0.3142	-0.00976	0.12084	0.01936	0.05935	0.8703	0.46176	0.87646	-0.05243	-0.55583	0.22725
0.1024	0.18255	-0.01042	0.12075	0.01926	0.05883	0.23302	0.46067	0.26119	-0.25481	0.17598	0.041
0.10232	0.14693	0.17766	0.77615	0.01918	0.05872	0.23299	0.11021	0.4394	-0.25613	-0.47977	0.19161
0.10573	0.31361	0.1774	0.12064	0.53218	0.05833	0.19707	0.45833	0.96608	0.06847	-0.25580	0.20973
0.10572	0.31361	-0.01187	0.12062	-0.00501	0.0583	0.19701	0.34674	0.26043	-0.05497	-0.12967	0.06356
1.5537	1.28267	0.17736	0.12043	0.01875	0.05824	0.86761	0.45635	0.25992	-0.25932	0.14803	0.27097
0.1018	0.6607	-0.01206	0.12025	0.01865	0.05813	0.2325	-0.15555	0.78236	0.06729	-0.16803	-0.3631
0.14766	0.31293	0.10573	0.03084	-0.00509	0.05812	0.86755	0.56929	0.25792	-0.26065	-0.43480	-0.03331
0.22022	0.18168	0.1046	0.03081	-0.00512	0.05796	0.23244	-0.15571	0.39745	-0.26099	-0.26126	-0.10561
0.07284	0.146	-0.0141	0.12015	0.0181	0.05727	0.18365	0.45359	0.96025	-0.05641	-0.31237	-0.10561
0.1051	0.69547	0.17652	0.03064	0.48062	0.05727	0.18334	0.10524	0.257	-0.05664	-0.07477	0.05609
1.02954	0.08991	-0.01475	0.77087	-0.0057	0.05727	0.23167	0.45211	0.25666	-0.26257	-0.12962	-0.00738
0.10504	0.31219	0.10301	0.11942	0.01701	0.05727	0.64279	0.34231	0.25655	-0.19365	0.00000	0.00574
1.58681	0.312	0.17626	0.02974	0.47978	0.05705	0.23141	0.56376	0.43376	0.0644	0.14262	-0.15276
0.07252	0.08934	0.17621	0.41301	0.01685	0.0565	0.23133	0.59028	0.86924	0.06221	0.01088	-0.0561
0.14667	0.14124	0.17606	0.11888	-0.00613	0.05641	0.64222	0.1026	0.86917	-0.19796	-0.37270	-0.12534
0.10126	1.27708	0.10215	0.76745	0.526	0.05606	0.1958	0.10238	0.95846	-0.27006	-0.28618	-0.24704
0.2195	1.2757	0.17578	0.02907	-0.00619	0.05564	0.1828	0.58901	0.86736	-0.27048	0.25590	-0.03428
0.101	0.08876	0.1756	0.11858	0.01602	0.05538	0.23113	0.44667	0.39598	-0.0626	0.46571	0.18231
1.01411	1.27383	0.17554	0.11851	-0.0063	0.0552	0.19564	0.56044	0.43127	-0.27406	0.43610	-0.03587
0.1458	0.6539	0.10098	0.76609	0.01578	0.05482	0.2309	0.44631	0.65608	0.05858	-0.29582	0.03883
1.01349	1.05074	0.10064	0.11848	-0.0064	0.05478	0.23051	0.58807	0.65583	-0.06549	-0.15710	0.23211
0.14561	0.14433	0.17526	0.4107	0.0156	0.05448	0.18217	0.44562	0.86505	-0.06666	1.17458	-0.02038
0.21882	0.13908	0.17512	0.02831	-0.0066	0.05446	0.19521	0.09975	0.77416	-0.27723	-0.21199	-0.00031
0.14546	0.65355	0.06355	0.11793	0.52328	0.05445	0.8577	0.55639	0.65401	-0.27796	0.08766	0.12261
0.10047	0.17958	0.17511	0.40977	0.52292	0.05412	0.8575	-0.16271	0.42743	0.05592	0.84399	0.08949
0.03895	1.04919	0.17511	0.02799	-0.0068	0.0541	0.23023	-0.16392	0.65345	-0.20627	0.14672	-0.10402
0.10034	1.04892	0.175	0.7626	-0.00713	0.05376	0.23015	-0.16541	0.2503	-0.06924	0.14623	0.17281
0.14517	1.04888	0.06298	0.11768	-0.00716	0.05363	0.23014	0.09207	0.77104	0.05413	0.02878	-0.22858
0.1	0.13808	0.09927	0.11747	0.0136	0.05346	0.19491	-0.16614	0.85938	0.05342	0.30096	-0.27432
0.10352	0.13808	0.17487	0.1174	0.01353	0.05338	0.22999	0.42978	0.64955	-0.28318	0.45836	-0.12153
0.0384	0.13808	0.09919	0.11714	0.0135	0.05331	0.85614	-0.16648	0.24776	0.05172	1.08215	-0.03874
0.21762	0.13808	0.099	0.02696	-0.00739	0.05295	0.22996	0.54282	0.39201	-0.28829	0.00000	-0.20445
0.14371	0.50129	-0.01927	0.02671	0.0128	0.05272	0.22983	0.42728	0.64785	-0.21653	-0.07844	0.15559
0.0709	1.27128	-0.01931	0.40637	-0.0077	0.0525	0.22983	-0.16752	0.39187	-0.29192	-0.29034	-0.82826
0.07083	0.50112	0.17471	0.1168	-0.00785	0.05246	0.85493	-0.16771	0.64733	0.04696	-0.75013	0.78658
0.14425	0.65055	0.17468	0.02651	0.47088	0.05238	0.18136	-0.16813	0.8561	-0.07792	-0.82025	0.97692
0.21731	0.14337	0.17456	0.11661	-0.00798	0.05222	0.22958	0.31867	0.76628	-0.29721	-0.14433	-0.52498
0.03775	0.17893	0.17447	0.11643	-0.0081	0.05214	0.85439	0.31855	0.24544	-0.08024	-0.13213	1.34842
0.21698	0.1433	0.17401	0.75595	0.01176	0.05211	0.63614	0.53602	0.64551	0.04379	0.01088	1.07259
0.14391	0.13606	0.174	0.02592	-0.00823	0.05206	0.18112	0.53583	0.85318	-0.22381	-0.57191	1.08858
0.14283	0.68572	0.1739	0.40401	0.24983	0.05203	0.85312	0.56948	0.64408	-0.08119	-0.53913	0.95269
0.09921	0.64917	0.17379	0.02578	0.01122	0.05155	0.22924	0.56939	0.64408	-0.30319	0.10258	-0.04283
1.00739	1.26686	0.17368	0.11615	0.46871	0.05155	0.22918	-0.17138	0.64408	0.0406	-0.71579	0.12497
0.07037	1.04354	0.17357	0.0257	0.01114	0.05155	0.19412	0.56821	0.64408	-0.08439	-0.58516	1.12226
0.10265	0.64806	0.17354	0.11589	0.0109	0.05155	0.18075	0.56821	0.93934	-0.08635	-0.40706	1.9189
0.07033	0.68421	0.1734	0.11582	0.5133	0.05155	0.19395	0.56821	0.46313	0.03838	0.09408	1.04437
0.09894	0.13435	0.17285	0.11573	-0.0088	0.05155	0.22882	0.56821	0.85192	-0.23143	-0.56126	1.07113
0.09888	0.68313	0.09316	0.02523	-0.00886	0.05155	0.63359	0.53096	0.76186	0.03797	-0.58068	2.97072
0.09884	0.68297	0.09313	0.02515	0.2471	0.05155	0.63207	0.53074	0.24124	-0.2332	-0.39975	0.13818
0.09861	0.14191	0.09296	0.11519	0.51167	0.05155	0.22836	0.41661	0.64024	0.03496	-0.52685	-0.00029
0.14165	0.1419	0.17245	0.0243	-0.00911	0.05151	0.1934	0.52875	0.63954	-0.09255	-0.35165	-0.26234
0.06982	0.14187	0.17236	0.02424	-0.00912	0.05113	0.22821	0.41474	0.38799	-0.24073	0.00000	-0.03542
0.09848	0.14184	0.17215	0.11464	-0.00922	0.05112	0.63112	0.56585	0.63794	-0.09593	-0.07345	0.37335
0.1414	0.08578	0.17204	0.02375	0.00912	0.05092	0.63112	0.52727	0.93153	-0.09749	0.07899	0.05031
0.06971	0.4943	-0.02733	0.11447	0.46376	0.05085	0.63112	0.41342	0.63728	-0.24571	-0.20126	-0.09056
0.03671	0.13246	-0.02734	0.39839	-0.00979	0.05061	0.63112	-0.17388	0.75623	-0.09984	-0.20212	2.93511
0.14116	0.30632	0.17171	0.02362	-0.00979	0.05006	0.84739	0.0801	0.92948	0.02472	0.18179	2.47618
0.2156	0.17708	0.09071	0.74599	-0.00987	0.04988	0.17973	-0.17436	0.23747	-0.33217	0.05472	1.61923
1.00384	0.49323	0.17165	0.39746	0.00773	0.0498	0.17962	0.56299	0.63523	0.02166	0.31769	0.31904
0.21515	0.13146	0.17142	0.11414	0.46162	0.04967	0.1796	0.41039	0.63443	-0.25493	0.00477	1.54375
0.06916	1.03558	0.05233	0.11413	0.46102	0.04965	0.22761	0.5625	0.8423	-0.33644	-0.02208	1.67225
1.00178	0.14068	0.17131	0.11408	0.46058	0.0492	0.19286	0.56048	0.23565	0.02013	0.50584	-0.0307
1.00947	0.305	0.17099	0.02287	0.00692	0.0491	0.84522	0.40337	0.23443	0.01923	-0.09863	0.66822
0.03588	0.17617	0.08843	0.02286	0.00676	0.04876	0.62899	-0.17763	0.7513	0.01521	0.13130	1.79046
1.00097	0.63896	0.17049	0.11379	0.00676	0.04871	0.22743	0.51674	0.23364	0.01488	0.24853	0.5986
0.09737	0.67629	0.08747	0.1137	0.00676	0.04866	0.17916	-0.17804	0.83813	-0.11223	0.06667	0.21291
0.21418	0.3044	-0.03172	0.11361	0.00676	0.04866	0.17897	-0.17814	0.74803	-0.26778	-0.11923	-0.5634
0.09702	0.67594	0.17029	0.11349	-0.01119	0.04859	0.17884	0.07401	0.74792	-0.11562	0.05359	-0.01825
0.13862	0.30403	0.17028	0.39505	0.50117	0.04832	0.22693	0.55664	0.74564	0.01001	-0.11360	-0.08699
0.141	0.30386	-0.03273	0.11329	-0.01158	0.04813	0.6271	0.55614	0.83277	-0.35775	0.13508	-0.03911
0.03507	0.30364	0.04776	0.11326	-0.01184	0.04748	0.17865	-0.17906	0.22889	-0.35926	0.55529	0.13848
0.03499	0.63564	-0.0333	0.11319	-0.01194	0.04746	0.19196	0.07289	0.2283	-0.36012	0.00000	-0.04639
0.13826	0.08312	0.16976	0.11301	0.00275	0.04677	0.22647	0.39835	0.22791	0.00674	0.70549	0.14672
1.51676	0.13903	0.16971	0.02166	0.49677	0.04658	0.17833	0.55399	0.74288	-0.12816	0.21133	-0.08638
0.03481	0.12603	0.16967	0.39319	0.45213	0.04629	0.22627	-0.18025	0.62269	-0.3739	-0.03567	0.14015
0.09662	0.48542	0.16967	0.11281	-0.0124	0.04624	0.22615	-0.1818	0.74228	-0.12936	-0.06924	-0.01949
0.13792	0.17429	0.16962	0.73951	0.45147	0.04603	0.83881	0.55072	0.62222	-0.13508	0.51735	0.22109
0.14031	0.12533	0.16952	0.1126	0.49499	0.04583	0.62425	0.39248	0.39742	-0.38884	0.81098	0.02439
0.09642	0.13854	-0.03435	0.11255	0.00179	0.04547	0.2261	0.06841	0.82933	-0.13854	0.76923	0.19338
0.09994	0.12509	0.08429	0.73777	-0.01259	0.04503	0.17802	0.55017	0.62191	-0.01208	0.10679	0.22109
0.93249	0.63213	0.16925	0.11235	-0.01283	0.04442	0.22606	0.54955	0.91212	-0.01366	0.16223	0.22109
0.13707	0.48344	0.08427	0.11212	0.44941	0.04416	0.19147	0.0672	0.38128	-0.01499	1.08736	0.77615
1.00159	0.17383	0.16907	0.02042	0.2313	0.04388	0.19136	0.38986	0.91087	-0.14675	0.12441	0.85946
0.21276	1.2469	0.16895	0.11188	0.44895	0.04381	0.17763	0.06657	0.82719	-0.01839	0.64330	0.19442
0.21271	0.13806	0.16895	0.11188	0.00077	0.04378	0.22564	0.54802	0.73978	-0.40254	1.11403	0.03851
0.0341	0.12371	0.08313	0.38981	-0.01327	0.04368	0.19101	0.06639	0.43739	-0.40876	0.46203	0.11324
0.06744	0.30116	-0.03659	0.11172	-0.01335	0.04358	0.17721	0.50273	0.61934	-0.40932	0.55981	0.09941
0.21254	0.63032	-0.03677	0.11169	0.44718	0.04343	0.17721	-0.18487	0.82588	-0.02265	0.12802	-0.39103
0.13966	0.12357	0.16854	0.11153	-0.01344	0.0434	0.17721	0.54544	0.61775	-0.41225	1.00874	-0.07249
0.09584	0.17345	0.16837	0.11149	-0.00042	0.04328	0.17721	0.5453	0.73541	-0.41239	0.87733	-0.07249
0.21207	0.17336	0.16821	0.11145	-0.00048	0.04326	0.17721	0.49913	0.90335	-0.41419	1.12391	0.13735
1.50831	0.17331	0.08141	0.73157	-0.01373	0.04317	0.17721	0.385	0.37814	-0.02561	0.00000	0.28107
0.13592	1.24451	0.16814	0.0193	0.22823	0.04294	0.17721	0.49842	0.90074	-0.41508	-0.14409	0.12623
0.99342	0.1732	0.16807	0.11088	0.48833	0.04293	0.17721	0.06326	0.21929	-0.41508	-0.35625	0.14635
0.99323	0.48113	0.16807	0.73024	-0.00149	0.04273	0.17721	-0.18574	0.38757	-0.41508	-0.76292	-0.07785
0.09545	0.13744	0.0811	0.1108	-0.00186	0.04268	0.22517	0.06264	0.60993	-0.41508	-0.75754	0.00764
1.50724	0.30056	0.16791	0.11058	-0.01465	0.04265	0.83403	-0.1866	0.89741	-0.41579	0.04216	-0.08215
0.0953	0.13723	0.08013	0.11039	0.22444	0.04259	0.19059	0.06189	0.7298	-0.02815	0.20025	0.10739
0.09892	0.12092	0.08007	0.01847	-0.00312	0.04199	0.83226	0.54145	0.60936	-0.15821	-0.62108	-0.17652
0.13875	0.17233	0.07996	0.38485	-0.01497	0.04185	0.19042	-0.18782	0.60841	-0.42049	-0.51050	0.1298
0.13861	0.13655	0.04096	0.01834	0.48313	0.04183	0.61916	0.37887	0.37605	-0.16051	0.26066	-0.03388
0.13856	0.13651	-0.03999	0.11004	-0.00366	0.04179	0.22449	0.54028	0.89496	-0.42671	-0.54368	-0.17038
0.13497	1.23987	0.16721	0.11002	-0.00373	0.04168	0.22431	0.49189	0.72762	-0.03409	-0.45455	-0.08865
0.06643	0.08029	-0.04113	0.10998	-0.00383	0.04157	0.17619	-0.18831	0.2156	-0.4319	-0.25080	-0.16554
0.0948	0.13637	0.07835	0.38371	0.43946	0.04157	0.6173	0.05921	0.21535	-0.43214	-0.05814	-0.09866
0.21101	1.23927	0.167	0.10991	0.22134	0.04157	0.17615	0.37667	0.72727	-0.16695	-0.30951	0.08011
0.09847	0.12008	0.16669	0.7253	0.22091	0.04157	0.17584	-0.18949	0.21523	-0.03757	-0.45775	0.0632
0.13817	0.12004	0.16668	0.01772	-0.01558	0.04157	0.17584	0.05729	0.21511	-0.43498	-0.42090	-0.06261
0.09832	1.01379	0.16645	0.01768	0.43733	0.04139	0.17584	0.48786	0.81243	-0.03886	-0.31495	0.30171
1.50181	0.62405	-0.04329	0.10968	-0.01582	0.04117	0.17584	0.37383	0.21354	-0.17122	-0.00736	0.30749
0.13796	0.13606	0.1661	0.01747	-0.01591	0.04083	0.22368	0.3735	0.81081	-0.34372	0.02581	0.12215
0.99351	0.0799	0.16586	0.10949	-0.00577	0.04071	0.18952	0.48714	0.21249	-0.17197	0.00000	0.09851
0.0982	0.11857	0.16579	0.10949	-0.01602	0.04056	0.18951	-0.19041	0.37931	-0.44215	0.00884	0.25951
0.21059	0.13569	0.07463	0.10949	-0.00609	0.04054	0.22356	0.37249	0.80898	-0.44215	0.39163	-0.43668
0.21047	0.13569	0.16534	0.10949	-0.0162	0.04044	0.17562	0.48454	0.21144	-0.44215	0.13345	0.26109
1.49999	0.13569	0.1653	0.01736	-0.01634	0.04042	0.22347	0.37032	0.88718	-0.44215	0.25655	0.58566
0.03216	0.13569	-0.04603	0.72373	0.21782	0.04002	0.82639	0.48224	0.60156	-0.17281	0.46144	0.035
0.21023	0.29805	0.0736	0.01709	0.47584	0.03941	0.82615	0.26591	0.37734	-0.44531	-0.01335	0.99488
0.09403	0.17131	0.16516	0.01673	0.21661	0.03935	0.22329	-0.19373	0.21013	-0.44588	0.16895	-0.10721
0.09403	0.0793	0.16513	0.10893	0.43294	0.03912	0.61334	-0.19446	0.21013	-0.35089	0.08781	-0.07999
0.13722	1.23472	0.16512	0.10893	0.43281	0.0391	0.61291	0.5292	0.21013	-0.04667	-0.08257	-0.12969
0.0975	0.47413	0.16502	0.10883	-0.01678	0.0391	0.1747	-0.19483	0.21013	-0.04858	0.16796	0.42088
0.1368	0.13519	0.165	0.37881	-0.0077	0.0391	0.1747	-0.19496	0.20901	-0.18023	0.03485	0.24697
1.49466	0.11727	0.07225	0.10847	-0.01701	0.0391	0.61177	0.36177	0.59772	-0.1808	0.25172	0.08211
0.06506	1.23318	0.16453	0.10846	0.47271	0.03811	0.17465	-0.1951	0.88175	-0.05046	0.46276	0.35085
0.1364	0.07878	0.16449	0.1082	-0.00849	0.03808	0.18857	-0.1952	0.80273	-0.18394	0.03250	2.38085
0.1364	0.29673	0.16449	0.10809	-0.01728	0.03804	0.61139	0.36014	0.88136	-0.18408	-0.16479	-0.24621
0.13634	0.61793	0.16449	0.01556	0.21234	0.0378	0.22238	-0.19589	0.59653	-0.05356	-0.10352	0.13438
0.13623	0.07817	0.16449	0.01556	-0.01781	0.0378	0.18843	0.52701	0.20709	-0.18907	0.50946	0.08764
0.09685	0.29611	0.03164	0.01556	-0.01052	0.03777	0.17438	0.52683	0.59639	-0.05832	0.05194	0.29997
0.09685	0.11455	0.03161	0.01556	-0.01052	0.03748	0.22219	0.04814	0.87994	-0.47075	0.09137	0.01406
0.09685	0.16975	0.07146	0.10788	-0.01052	0.03738	0.61047	0.04785	0.71571	-0.19248	0.00000	0.03935
0.09685	0.29564	0.0714	0.10781	-0.01052	0.03705	0.22205	0.04781	0.8003	-0.19538	1.23534	0.2208
0.09299	0.13368	-0.04872	0.10778	-0.01052	0.03648	0.22201	0.3578	0.71418	-0.48262	0.88678	-0.11455
1.49004	0.29526	-0.04905	0.01523	-0.01052	0.03636	0.60997	0.46996	0.20479	-0.2004	0.29414	0.198
0.03073	0.29514	0.16414	0.1077	-0.01052	0.03539	0.22197	0.04597	0.59263	-0.06937	0.30453	0.253
0.06447	0.46812	0.07048	0.01506	-0.01052	0.0349	0.18807	0.46902	0.71213	-0.06937	1.05735	0.11938
0.0928	0.07719	0.16403	0.01501	-0.01052	0.0345	0.22158	0.52375	0.36799	-0.06937	1.34464	-0.13286
0.06444	0.6138	-0.04993	0.01485	-0.01829	0.03449	0.22109	0.35481	0.59143	-0.06937	1.07754	0.12894
0.20833	0.1331	0.07005	0.10735	-0.01832	0.03444	0.22105	0.35459	0.20163	-0.2015	0.45376	-0.0291
0.20829	1.2248	0.02965	0.01464	-0.01837	0.03441	0.18731	0.04464	0.79476	-0.20365	0.78062	0.14496
0.20802	0.29429	0.06973	0.10705	-0.01142	0.03398	0.81527	0.25488	0.20146	-0.49327	1.04092	0.02575
0.13538	0.29429	0.16371	0.01434	-0.01857	0.03396	0.81482	0.25477	0.79395	-0.49619	0.72118	-0.02876
1.5375	0.29429	-0.05069	0.10703	-0.01861	0.03314	0.60529	0.04335	0.58824	-0.07843	0.86254	0.27949
0.13002	0.29429	-0.05087	0.10668	-0.0188	0.03301	0.2203	0.04315	0.79327	-0.0788	0.49710	-0.0819
0.09611	0.0765	0.02881	0.10652	-0.01884	0.03279	0.81238	0.52092	0.36763	-0.39815	1.09291	-0.04594
0.13506	0.16831	0.16353	0.10616	0.20783	0.03225	0.1725	0.35059	0.20003	-0.50573	0.90914	-0.08462
0.09596	0.07605	-0.05147	0.10614	-0.0129	0.03203	0.22017	-0.19986	0.70766	-0.08459	0.66966	0.33085
0.98104	1.22139	0.1633	0.01317	-0.01292	0.03199	0.22013	0.51945	0.70706	-0.40491	0.87780	-0.01055
0.06369	0.11008	0.16312	0.01315	-0.0193	0.03198	0.21997	0.46262	0.86826	-0.08501	0.99881	2.3216
1.48309	1.22125	0.1629	0.01314	-0.01945	0.03195	0.18652	0.34748	0.58572	-0.21814	0.81894	0.01183
0.06364	0.10936	0.16273	0.70822	-0.01367	0.03168	0.81051	0.34735	0.19796	-0.40778	0.00000	-0.09689
0.12917	0.16762	-0.05339	0.70782	-0.0195	0.03149	0.21985	0.34651	0.36643	-0.0871	0.35279	-0.11629
0.1345	1.21918	0.16262	0.10578	-0.01393	0.03144	0.18642	-0.20192	0.70411	-0.51916	0.09047	-0.07051
0.02945	0.29239	0.06659	0.01267	-0.01978	0.03113	0.18622	0.45901	0.70396	-0.08898	-0.13971	-1.09637
0.1343	0.10825	0.16255	0.10569	-0.01983	0.03093	0.21954	0.34502	0.86339	-0.08928	-0.08048	1.81146
0.06334	1.21787	-0.05382	0.70507	-0.01462	0.03092	0.21954	0.34411	0.19571	-0.41728	-0.36763	-0.34812
0.09162	0.29181	0.16253	0.01201	-0.01475	0.03058	0.21954	0.51577	0.70189	-0.22709	0.04416	-0.42606
0.2067	0.07495	0.16228	0.01193	-0.02007	0.03028	0.21954	0.03857	0.58093	-0.09513	0.08778	-0.09623
0.09139	0.60613	0.16223	0.70367	-0.01518	0.0299	0.80899	0.34382	0.36489	-0.53032	0.14091	0.05495
0.09135	0.6059	-0.0552	0.01183	-0.02046	0.02961	0.21936	-0.20273	0.70133	-0.09704	0.17761	0.08238
0.13381	0.13055	0.16193	0.10503	-0.01632	0.02927	0.18601	0.03752	0.86075	-0.53521	0.33868	0.39129
0.09125	0.29079	0.16186	0.01174	-0.01635	0.02892	0.18598	0.03723	0.57951	-0.23409	0.31927	0.0376
0.02886	0.13045	-0.0558	0.70204	-0.02069	0.02887	0.1715	0.03512	0.19356	-0.23769	0.24528	0.39472
0.12744	0.98629	0.16177	0.36636	-0.02108	0.02841	0.17132	0.03464	0.69918	-0.43159	-0.07639	0.23825
0.20589	1.21254	0.16177	0.10414	-0.01763	0.02839	0.18562	-0.20588	0.78257	-0.10582	-0.62523	-0.15616
0.20585	0.13011	0.16164	0.36384	-0.02151	0.02827	0.17116	0.50966	0.7821	-0.2406	-0.45854	0.04277
0.13329	0.1301	0.06353	0.69601	-0.02168	0.0281	0.21879	0.03287	0.39188	-0.1085	0.46363	0.14415
0.09451	0.45737	-0.05709	0.69581	0.41125	0.02761	0.18546	0.50859	0.782	-0.55495	-0.30735	0.68043
0.02826	0.29011	-0.05762	0.36209	-0.0218	0.0274	0.59821	0.03226	0.19228	-0.44213	-0.39030	0.19133
0.20554	0.10467	-0.05843	0.10306	-0.01899	0.02718	0.17083	0.33333	0.69776	-0.4427	0.66566	-0.32575
0.09061	0.60126	0.16088	0.103	-0.01902	0.02438	0.21835	0.33333	0.36321	-0.24733	0.00000	0.10107
0.09054	1.2107	-0.05893	0.10293	-0.02189	0.02437	0.21826	0.33333	0.8531	-0.56125	0.38155	-1.06166
0.12634	0.10404	0.16071	0.69333	-0.02191	0.02429	0.21811	0.33333	0.18944	-0.11429	0.25746	0.89299
0.97343	0.0733	0.16064	0.10277	0.19485	0.02427	0.18485	0.03187	0.77801	-0.56224	0.22421	-0.38139
0.06213	0.12952	0.06101	0.10276	0.4095	0.02384	0.8016	0.03119	0.77619	-0.45321	0.05912	0.12922
0.06211	0.07327	0.1604	0.69258	0.19426	0.02362	0.18478	0.50712	0.5705	-0.12219	0.26152	0.46754
0.0903	0.9827	0.16038	0.00877	-0.02006	0.0236	0.18477	0.03098	0.18606	-0.12229	0.22663	0.65377
0.12606	0.1035	0.16033	0.00864	0.44707	0.02351	0.17011	-0.20806	0.18504	-0.12327	0.13221	-0.20623
0.06203	0.07296	0.16027	0.00856	-0.02053	0.0227	0.21749	0.23482	0.77175	-0.12358	0.27134	-0.00147
0.20483	0.28889	0.16022	0.00839	-0.02265	0.02265	0.59401	0.03007	0.38119	-0.46259	0.24382	-0.42914
0.09004	0.98074	0.16018	0.69054	-0.02086	0.02265	0.18436	0.02966	0.18456	-0.5809	0.13770	0.15834
0.96963	0.10237	-0.06121	0.688	-0.02132	0.02238	0.59392	0.02891	0.38059	-0.26182	0.29095	-0.45722
0.12529	0.10188	0.15971	0.68768	-0.02138	0.02222	0.16973	0.44167	0.68697	-0.26242	0.25006	-0.358
0.08979	0.12849	0.05835	0.68661	-0.0216	0.02219	0.59289	0.02881	0.56588	-0.12701	0.32310	-0.03193
0.13184	0.12846	-0.06248	0.10134	-0.02194	0.02165	0.1841	0.4406	0.68638	-0.12779	0.31853	1.2368
0.09345	0.45241	0.15947	0.10132	-0.0229	0.02143	0.1841	0.50195	0.68591	-0.2662	0.03652	-0.30928
0.06148	0.59625	0.15934	0.35511	-0.02404	0.0203	0.1841	0.43724	0.37803	-0.13046	0.05711	-0.24612
0.20409	0.10094	0.01616	0.10118	-0.02393	0.02021	0.1841	0.43704	0.18178	-0.13059	0.42010	-0.05582
0.89844	0.07206	0.01615	0.10117	0.40108	0.02011	0.79774	-0.21134	0.18157	-0.1321	-0.02339	0.10083
0.06117	0.63597	0.0574	0.10104	-0.02436	0.01988	0.21699	0.02537	0.76732	-0.2683	-0.01436	0.21795
0.06102	0.28742	-0.06347	0.00676	-0.02473	0.01986	0.21691	-0.2117	0.76732	-0.1325	0.00000	0.33005
0.08912	0.28732	0.15905	0.3538	-0.02443	0.01965	0.16931	0.32135	0.76732	-0.27119	2.50822	-0.454
0.06093	1.20327	0.05707	0.10085	-0.02505	0.0196	0.21675	-0.21207	0.76732	-0.13517	2.44656	0.03683
0.06093	0.45033	0.15899	0.00647	-0.02507	0.01954	0.18384	0.43434	0.18114	-0.4796	1.33175	-0.10875
0.06093	0.07148	-0.06415	0.00634	0.43521	0.01949	0.21665	0.4338	0.83937	-0.60336	2.37273	0.00031
0.06093	0.16357	0.05645	0.00569	-0.0249	0.01948	0.16895	0.49848	0.56268	-0.60506	1.49762	0.1459
0.13084	0.1276	0.05645	0.00566	-0.02506	0.01917	0.18347	0.02325	0.83918	-0.27968	1.57596	0.66674
0.1308	0.12751	0.05645	0.67933	-0.02646	0.01905	0.58985	0.3188	0.76599	-0.28161	1.82023	0.14567
0.20314	0.12744	0.05645	0.09983	-0.02537	0.0189	0.21593	-0.21329	0.83833	-0.28569	2.06801	0.03284
0.13064	1.20037	0.1587	0.09976	-0.02724	0.01851	0.16836	0.22415	0.17985	-0.62224	1.10180	-0.02628
0.203	0.28631	0.05529	0.09973	0.39394	0.01834	0.21577	0.49636	0.56073	-0.15365	2.09349	0.31976
0.08859	0.16316	0.05483	0.67862	-0.02589	0.0182	0.21574	0.49563	0.37279	-0.29582	2.33599	0.51089
0.12267	0.28599	0.15813	0.09937	-0.02888	0.01787	0.58795	0.02048	0.35611	-0.16234	1.99647	0.86335
0.13025	1.19925	0.05464	0.34883	0.42794	0.0176	0.79119	0.02048	0.55883	-0.1642	2.01326	0.04558
0.96161	0.09764	0.05404	0.67665	-0.02939	0.01721	0.18284	0.02048	0.33611	-0.65444	1.60918	0.24083
0.12995	0.16284	0.15763	0.00459	-0.02657	0.01714	0.16807	0.02048	0.33595	-0.30877	1.14386	-0.01278
0.0882	0.97116	0.15749	0.09915	-0.02666	0.01708	0.16801	0.49425	0.17693	-0.31075	2.51407	-0.06306
0.08816	0.09752	0.05263	0.00438	0.39012	0.01695	0.18273	0.4265	0.55754	-0.17229	1.34536	-0.09135
0.05993	0.0704	0.05245	0.09903	-0.02978	0.01691	0.16764	0.49284	0.33419	-0.17281	1.63725	-0.02193
0.96429	0.07036	-0.06873	0.09902	-0.03004	0.01612	0.16757	0.01784	0.75694	-0.17469	0.89696	-0.09286
0.088	0.1624	0.1572	0.09894	-0.02695	0.01584	0.18213	0.30879	0.82815	-0.31589	0.00000	-0.1241
0.08798	0.12648	0.05221	0.00406	0.42357	0.01515	0.16723	0.30876	0.55365	-0.18372	-0.02891	-0.12487
0.12957	0.96858	0.00972	0.00402	0.423	0.01514	0.16702	0.01642	0.36606	-0.18442	-0.22606	-0.14395
0.20178	0.16217	0.15702	0.67445	-0.02739	0.01499	0.16699	0.41649	0.36565	-0.33163	-0.58030	-0.08918
0.12946	0.16208	0.05152	0.67435	-0.02761	0.01443	0.16695	0.4162	0.5524	-0.19317	-0.60606	-0.07205
0.20175	0.44502	-0.06974	0.67429	-0.0277	0.01414	0.58314	0.30249	0.67318	-0.56094	-0.05927	-0.23183
1.45314	0.96716	0.15681	0.09873	0.38497	0.01397	0.21408	0.41487	0.75486	-0.1962	0.03908	-0.12412
0.08767	0.16197	0.15675	0.00387	-0.03352	0.01387	0.18158	0.2082	0.67284	-0.33843	0.02138	-0.22775
0.12107	0.12601	-0.07021	0.00379	-0.03377	0.01373	0.16663	0.29899	0.55149	-0.33958	-0.55728	-0.06217
0.02487	0.58685	0.05053	0.09864	-0.02866	0.0132	0.21386	0.2061	0.82533	-0.20392	-0.48171	0.00694
0.12099	0.12581	0.15653	0.09862	0.3815	0.01296	0.21385	0.29754	0.172	-0.20963	-0.00442	-0.34292
0.08742	0.62812	0.00722	0.67273	0.38111	0.01247	0.58055	0.20583	0.17194	-0.5849	-0.64150	-0.13498
0.88697	0.06942	0.15628	0.00351	-0.02886	0.01241	0.18112	0.29635	0.82506	-0.35438	-0.57363	-0.13489
1.44946	0.62784	0.15624	0.09842	-0.02887	0.01236	0.2134	0.29511	0.55113	-0.21478	-0.28158	-0.06394
1.44904	0.44329	0.15622	0.00338	-0.02908	0.01184	0.18097	0.48041	0.75354	-0.2158	-0.46515	1.4433
0.08709	0.0692	0.00647	0.34528	-0.02913	0.01119	0.21313	0.48028	0.17063	-0.21793	-0.13829	-0.25879
0.08689	0.28375	0.04923	0.09815	-0.03579	0.01067	0.1807	0.00766	0.17051	-0.36309	-0.15537	-0.16427
0.12822	0.58548	-0.07212	0.67103	-0.03581	0.01044	0.1656	0.47964	0.75197	-0.22306	-0.01697	0.01999
0.08685	0.12533	0.15604	0.00273	-0.02943	0.0102	0.21283	0.20185	0.17026	-0.74374	-0.10908	-0.27542
0.05869	0.12522	-0.0722	0.66922	-0.03599	0.0102	0.21268	0.47905	0.16793	-0.36581	-0.10637	0.06067
0.20014	0.12519	0.15577	0.09768	-0.03617	0.0102	0.77664	0.47843	0.54574	-0.60961	0.00000	-0.26607
0.08662	0.12519	0.15572	0.34328	-0.02967	0.0102	0.18011	0.40426	0.66699	-0.37535	0.50683	-0.54928
0.02373	0.12519	0.15571	0.09758	-0.02977	0.00994	0.57612	-0.22537	0.66692	-0.23495	0.54664	0.61589
0.11904	0.12519	0.00453	0.09749	-0.02992	0.00958	0.18008	0.00467	0.54539	-0.37952	0.72053	-0.67201
0.11886	0.12519	0.15541	0.00233	-0.02998	0.00953	0.16493	0.28836	0.54531	-0.76573	0.66095	0.11161
0.08641	0.12519	-0.07417	0.66771	-0.03729	0.00938	0.16493	0.40169	0.35041	-0.24016	0.65679	-0.01278
0.95106	0.12519	0.15533	0.00204	-0.03008	0.00933	0.77587	0.00407	0.74701	-0.6258	0.74808	-0.06306
0.12752	0.12519	0.15527	0.09699	0.16251	0.00888	0.16481	0.28639	0.66553	-0.24809	0.63302	-0.02763
0.08633	0.12519	0.00386	0.34098	0.37471	0.00845	0.16457	0.39849	0.54335	-0.39606	0.62961	-0.03831
0.95741	0.06869	0.1552	0.00164	-0.03784	0.00826	0.16453	0.47395	0.66438	-0.25241	1.17046	0.04857
0.12729	0.28302	0.15518	0.0969	-0.03798	0.00826	0.17968	0.28424	0.6642	-0.25432	0.37478	-0.32204
0.11822	0.44091	0.15504	0.09687	-0.03037	0.00823	0.21162	0.00116	0.1652	-0.64705	0.59121	-0.1274
0.11809	0.16072	0.155	0.66507	0.37393	0.00815	0.16432	0.39616	0.54253	-0.25947	1.05205	-0.54249
0.19932	0.96054	0.0461	0.09669	-0.03827	0.00815	0.57351	0.47194	0.81225	-0.40405	0.93808	0.92295
0.08598	1.1882	0.15477	0.09669	0.37344	0.00815	0.21125	0.28069	0.66178	-0.80542	0.73790	-0.08319
0.9491	0.62349	0.1547	0.09666	0.37319	0.00815	0.21112	0.39371	0.31763	-0.81332	0.38282	0.24027
0.19922	0.43933	0.00231	0.09658	0.37294	0.0081	0.21109	0.28005	0.7411	-0.41045	0.50441	-0.9302
0.19922	0.06796	0.15448	0.00112	-0.03074	0.00807	0.17899	0.2799	0.66028	-0.81487	0.56133	-0.08995
0.0578	0.28201	0.00122	0.00111	-0.03085	0.00806	0.21081	0.27847	0.3173	-0.27185	0.64726	-0.19143
0.0896	0.09113	0.04458	0.09647	-0.03087	0.0076	0.17885	0.3918	0.3173	-0.67484	1.27353	-0.0274
1.50012	0.16009	0.15412	0.00098	-0.03924	0.00745	0.21072	0.27825	0.3173	-0.83616	0.00000	-0.47049
0.19882	0.28167	0.04353	0.09635	0.37127	0.00686	0.21072	-0.0018	0.3173	-0.43541	0.24524	-0.5589
0.1266	1.1855	0.15389	0.66291	-0.0311	0.0066	0.21072	-0.00196	0.74027	-0.43613	0.12263	0.0001
0.11717	0.09015	-0.07843	0.0963	0.4049	0.00625	0.21072	0.46891	0.31648	-0.70062	-0.34015	0.79426
0.02261	0.2814	0.15373	0.00077	-0.03994	0.00608	0.21069	0.39116	0.34714	-0.44282	-0.36857	0.36588
0.08941	0.15971	0.15366	0.09614	-0.03994	0.00601	0.17879	0.27757	0.73843	-0.29651	0.14157	1.94713
0.08553	0.12372	0.15351	0.33818	-0.03994	0.00563	0.21056	0.46761	0.80677	-0.29682	0.19669	0.04583
0.11707	0.57873	0.04223	0.66167	-0.03994	0.00545	0.21034	-0.00325	0.53626	-0.30827	0.26018	1.92505
0.12646	0.57834	0.15326	0.09605	0.40435	0.00519	0.21027	-0.00405	0.31468	-0.46278	-0.24158	-0.28851
0.11693	0.08926	0.15325	0.09595	-0.03136	0.00497	0.76679	0.46541	0.65649	-0.46437	-0.19811	0.35259
1.43701	0.15932	0.04161	0.00024	-0.04032	0.00461	0.21008	-0.00572	0.15884	-0.73759	1.06320	0.79477
0.19847	0.28064	0.04161	0.3372	0.40227	0.00417	0.21003	0.38364	0.65577	-0.32184	-0.22572	0.11841
0.08918	0.08873	-0.08046	0.33718	0.15631	0.00408	0.1628	0.46306	0.65564	-0.47261	0.05952	0.97963
0.19816	1.18201	-0.00246	0.09573	0.15561	0.00382	0.16276	0.38249	0.15702	-0.32456	0.86963	0.11458
0.02214	0.08724	0.15255	0.09544	-0.03199	0.00352	0.56798	-0.0075	0.34288	-0.32685	0.12012	0.21849
0.08511	0.12258	0.15232	0.09539	-0.03207	0.00348	0.17814	0.37885	0.15661	-0.48028	-0.15465	0.129
0.08896	0.06613	0.15229	0.09536	-0.04224	0.00342	0.20985	-0.00969	0.65276	-0.33429	-0.12460	0.14996
0.02205	0.43329	0.15226	0.09534	-0.03223	0.0034	0.17808	-0.01066	0.79883	-0.3372	-0.01174	0.24465
0.08885	1.17864	0.1521	0.09524	-0.03226	0.00259	0.16254	0.37557	0.79881	-0.48831	0.03092	0.00778
0.1258	0.57386	-0.08355	0.09517	0.36582	0.00211	0.17796	-0.23733	0.65142	-0.76546	1.07348	-0.13315
0.19787	0.06537	0.15199	0.09497	-0.03242	0.00191	0.17793	-0.01318	0.73093	-0.34143	0.00000	-0.04768
0.02193	0.06533	0.15198	-0.00092	0.36491	0.00172	0.17783	0.4559	0.30676	-0.49261	0.24074	0.29311
0.1978	0.94699	0.03824	0.0947	-0.03254	0.00155	0.16235	0.25871	0.64811	-0.34568	0.09131	0.09917
0.19764	0.15759	0.03824	-0.00142	0.39786	0.00155	0.56642	0.25847	0.72772	-0.50026	-0.32676	-0.12187
0.08472	0.12155	0.0382	0.65399	-0.04301	0.00139	0.76319	-0.01408	0.64779	-0.50037	-0.48042	-0.0181
0.19758	0.08428	0.15188	0.09441	-0.044	0.00138	0.5659	0.37048	0.15206	-0.50362	0.04516	-0.13884
0.0568	0.9456	0.15167	0.33259	-0.03318	0.00123	0.17764	0.3665	0.34246	-0.37212	0.12665	-0.11772
0.08454	0.57007	-0.08507	-0.00156	-0.04442	0.001	0.1776	0.25157	0.7262	-0.52982	0.34496	0.05843
0.12518	0.57007	0.15148	0.0943	-0.03321	0.00072	0.76165	0.25152	0.79206	-0.53031	-0.24262	0.50514
0.19724	0.57007	0.03698	-0.00186	-0.04452	0.00039	0.56489	0.36442	0.64606	-0.53334	-0.14678	0.02106
0.08439	0.57007	0.1513	0.09405	-0.04464	0.00017	0.76112	-0.01851	0.30338	-0.53478	1.07180	0.02839
0.05644	0.15703	0.03629	0.09395	-0.04468	-3e-05	0.56463	0.24988	0.72538	-0.53824	-0.19055	0.40755
0.05644	0.27734	0.03598	0.09387	-0.03332	-8e-05	0.56405	0.2496	0.72528	-1.02559	0.03180	-0.35589
0.11466	1.17254	0.15079	0.09378	-0.0334	-0.00026	0.16159	0.36152	0.79156	-0.84848	0.87778	-0.04072
0.08422	0.56866	-0.08719	0.65014	-0.03344	-0.00026	0.56347	0.35904	0.52399	-0.40245	0.05897	0.10808
0.12475	0.94255	-0.08719	-0.00282	-0.03344	-0.00026	0.56342	0.44537	0.15048	-0.55703	-0.09531	0.12508
0.08414	0.2769	-0.08719	0.09337	-0.04532	-0.00026	0.17692	0.44532	0.78989	-0.40694	-0.12570	0.16158
0.088	0.27654	-0.08719	0.09335	-0.03366	-0.00109	0.2084	0.24432	0.52257	-0.4207	0.09349	0.1167
0.02093	0.56679	-0.08724	0.09335	0.39164	-0.00111	0.2084	0.24292	0.5225	-0.57677	0.12547	0.08181
0.05606	0.12025	0.15058	0.09335	0.35856	-0.00119	0.20834	-0.24547	0.3413	-0.57738	1.04089	0.28868
1.49019	1.16899	0.03409	0.09335	0.35815	-0.0018	0.16123	-0.02418	0.14933	-0.60702	0.00000	0.06788
0.02078	0.08024	0.15017	-0.00289	-0.04648	-0.00229	0.17673	-0.24671	0.72283	-0.60702	-0.05069	0.22893
0.11389	0.4246	-0.08894	0.09303	0.14691	-0.00233	0.16096	0.23889	0.14897	-0.47226	-0.21134	0.24304
0.08766	1.16739	0.15011	0.09302	-0.03441	-0.00245	0.16093	0.23838	0.14813	-0.47333	-0.40770	0.13774
0.0558	0.08	0.14991	0.09289	-0.03441	-0.00302	0.20792	0.23674	0.1478	-1.17326	-0.53307	0.12603
0.08362	0.27527	0.1499	0.09289	-0.0345	-0.00368	0.56077	0.23674	0.64093	-1.18447	-0.04131	0.07157
0.12398	0.42334	0.14989	0.09289	-0.04748	-0.00374	0.17639	0.23674	0.14684	-0.65653	0.24399	0.15478
0.94675	0.9356	0.14971	0.09289	-0.03459	-0.00406	0.75447	0.23674	0.6406	-0.50542	0.20917	0.25798
0.12377	0.07895	0.03202	-0.00351	0.35533	-0.00436	0.17604	0.23634	0.51816	-0.51149	-0.35843	0.06076
1.48718	1.16462	0.1495	-0.00355	-0.0481	-0.00475	0.16016	-0.02753	0.1452	-0.67522	-0.36874	-0.00045
0.19568	0.11899	0.14944	0.32678	-0.03485	-0.00486	0.55844	0.4383	0.1452	-0.524	-0.13696	0.08515
0.19567	0.06255	0.14941	-0.00387	-0.0483	-0.00527	0.55844	0.23199	0.1452	-0.70144	-0.59563	-0.2185
0.12358	0.56159	0.14924	-0.00389	-0.03518	-0.00536	0.55844	-0.24973	0.1452	-0.70592	-0.53410	0.03281
0.12337	1.1639	0.0309	0.64478	-0.04889	-0.00558	0.55844	-0.03034	0.51663	-0.71797	-0.21298	0.11859
0.19533	1.16387	-0.09186	0.09235	-0.03527	-0.0059	0.55665	-0.25034	0.14443	-0.72408	0.43846	-0.12937
1.42018	0.11862	0.14901	0.32576	-0.03548	-0.0059	0.15956	0.22989	0.63728	-0.57553	-0.05953	-0.12937
0.1124	0.07754	0.149	0.09216	-0.03558	-0.0059	0.15956	0.14611	0.5152	-0.74178	0.13787	-0.08383
0.0552	0.11841	-0.09225	0.64304	0.3827	-0.0059	0.15956	-0.25143	0.71586	-0.58773	-0.09967	-0.03435
0.08692	0.11833	0.14894	-0.00451	0.35103	-0.00593	0.15956	-0.03281	0.29427	-1.36168	0.38634	-0.11449
0.08688	0.93169	0.02886	0.09195	-0.03576	-0.00628	0.20648	-0.03383	0.14314	-0.60436	-0.01629	0.15834
0.05512	0.93163	0.14827	0.09194	0.14033	-0.00634	0.74968	0.22592	0.7146	-0.77312	0.00000	0.02997
0.19504	0.07686	0.02808	0.09193	-0.03606	-0.00647	0.15932	0.43095	0.63586	-0.77588	0.02646	0.15845
0.12296	1.16143	0.14807	0.32433	0.13816	-0.00661	0.15926	0.43016	0.77893	-0.61602	0.05223	0.07514
0.05492	0.55849	-0.09513	-0.00509	-0.03681	-0.00672	0.20614	0.33625	0.14207	-0.80165	-0.03936	0.03692
0.93177	0.27317	0.14789	-0.00514	-0.037	-0.00682	0.17484	-0.03594	0.77767	-0.80165	0.54259	0.09137
0.0548	0.06142	-0.09562	-0.0052	0.34536	-0.00724	0.20584	0.33567	0.5115	-0.80165	0.44807	0.15592
0.08646	0.11782	0.14759	0.09144	0.34521	-0.00761	0.55341	-0.25462	0.14054	-0.80165	1.21813	-0.00339
0.19463	0.15381	0.14757	0.09121	-0.03728	-0.00774	0.17459	0.13712	0.71058	-0.63611	-0.01459	0.09602
0.05472	1.15916	0.02609	0.3215	-0.05376	-0.0084	0.17459	0.21939	0.33621	-0.81268	0.08594	0.06035
0.05468	0.07535	0.14731	0.09092	-0.05388	-0.00842	0.17459	0.33238	0.31853	-0.82271	1.54413	0.20157
0.08635	0.11763	0.14731	0.0908	-0.05396	-0.00842	0.17459	0.13594	0.70938	-0.65792	0.00419	0.05584
0.08627	1.15856	0.14731	-0.00627	-0.05401	-0.00842	0.20549	0.21815	0.33576	-1.50675	0.09294	0.0269
0.11113	0.0751	0.14731	-0.00633	-0.05413	-0.00842	0.15857	0.21795	0.33525	-0.87587	0.57702	0.0424
0.08624	0.60079	0.14726	-0.00641	-0.03758	-0.00846	0.17434	-0.25677	0.6291	-0.87629	1.03039	-0.00012
0.08224	0.55634	0.02561	-0.00661	-0.05497	-0.00858	0.17423	-0.25679	0.33503	-0.71485	0.27944	0.08848
0.08223	0.15323	0.14719	0.0903	-0.03821	-0.00917	0.17416	-0.2568	0.70692	-0.8976	0.25598	0.06746
0.12228	0.07412	0.14718	0.09014	0.36952	-0.00941	0.17404	-0.0408	0.13691	-0.76774	0.02993	0.13499
0.08217	0.92599	0.14703	0.31864	-0.03841	-0.01011	0.15795	0.3277	0.5056	-0.78792	0.45512	0.25324
0.194	0.11705	0.02504	0.63364	0.33947	-0.01041	0.20474	-0.0411	0.70429	-0.98587	0.51858	0.3474
0.19388	0.2718	0.14697	0.31817	-0.05625	-0.01048	0.54937	0.21235	0.33374	-0.9915	1.89912	0.08477
0.05412	0.15301	0.02486	-0.00723	0.36869	-0.01079	0.17354	0.21209	0.28332	-0.9974	0.00000	-0.22194
0.94026	0.1169	0.14691	0.08986	-0.03857	-0.01099	0.15736	0.32513	0.70293	-1.03593	0.45772	0.10271
0.05398	0.92516	0.14675	-0.00745	-0.0568	-0.011	0.7397	0.4213	0.33343	-1.16779	0.21263	0.10271
0.10948	0.55386	0.1467	0.08967	0.33767	-0.011	0.7397	0.12836	0.31163	-1.17753	-0.15789	0.03455
1.40908	0.92301	0.14669	0.08964	-0.03894	-0.011	0.7397	0.42031	0.50271	-1.04181	-0.29333	-0.10593
0.08141	0.27086	-0.09982	0.08961	-0.03905	-0.011	0.7397	0.42008	0.31146	-1.29462	0.30126	-0.2149
0.08535	0.27045	0.14623	0.08961	-0.03917	-0.011	0.54752	0.32049	0.62461	-1.0988	0.70763	0.11943
0.10929	0.11597	0.14616	0.08961	-0.05794	-0.01139	0.15715	-0.04628	0.13328	-1.30516	0.99707	0.03453
0.08133	0.9201	0.14614	0.08961	-0.05798	-0.01143	0.20389	-0.04671	0.13327	-1.35482	-0.05444	-0.22089
0.0536	0.41124	0.14609	0.0896	-0.05858	-0.01156	0.15692	-0.04828	0.70109	-1.39097	0.01747	0.05892
0.08523	0.26955	0.14602	-0.00758	-0.03952	-0.01178	0.17298	0.20167	0.62323	-1.45511	0.98619	0.72446
0.05349	0.26954	0.14583	0.08948	0.12375	-0.01193	0.15666	-0.26256	0.62323	-1.50226	0.07370	0.36493
0.19288	0.26935	0.14576	-0.00784	0.12361	-0.01248	0.5449	0.41449	0.62323	-1.71058	0.39013	0.17883
0.08508	0.41039	0.14576	-0.00793	-0.04008	-0.01317	0.15636	-0.26278	0.62323	-1.72243	1.14561	0.15557
0.19273	0.2692	-0.10183	0.08928	-0.04009	-0.01356	0.15634	-0.04935	0.13297	-1.75598	0.28212	0.12173
0.19256	0.11515	-0.10206	0.08922	0.36054	-0.01373	0.20302	0.2004	0.33268	-1.75628	0.50608	-0.07692
0.19226	0.0586	0.1453	-0.0085	0.36033	-0.01394	0.20291	0.4131	0.50027	-1.82361	0.01042	0.00202
0.12037	0.06905	-0.10258	0.08881	-0.04036	-0.01401	0.2029	0.19793	0.7623	-2.01513	0.91542	0.26561
0.1922	0.91642	0.14528	0.62741	-0.04053	-0.01414	0.15608	-0.26431	0.3323	3.91078	0.36032	0.05283
0.1922	1.14733	0.14527	-0.00873	-0.04115	-0.01427	0.17222	-0.052	0.76208	3.70866	1.22203	0.19303
0.1922	0.26888	-0.10288	0.08868	-0.06316	-0.01452	0.15591	0.19569	0.13202	3.50276	0.00000	0.04428
0.1922	0.11462	-0.10309	0.62711	0.32581	-0.01457	0.15573	0.41045	0.49974	3.1882	-0.19929	-0.07512
0.10791	0.11462	0.01998	-0.00884	0.32565	-0.01481	0.17194	-0.05272	0.6992	3.09062	-0.18247	0.1484
0.0845	0.11462	0.01953	-0.0089	-0.04167	-0.01497	0.73144	0.30846	0.62158	3.07492	-0.16101	0.0553
0.192	0.11462	-0.10402	-0.0089	0.35307	-0.01498	0.73106	0.11533	0.69716	2.90142	-0.42620	-0.01376
0.08443	0.1146	0.1447	-0.00899	0.35299	-0.01563	0.15553	0.19467	0.33107	2.76014	-0.06810	0.25136
0.08429	0.05801	0.14456	0.08841	0.3529	-0.01585	0.2022	0.11362	0.331	2.67972	0.03941	-1.20771
0.19168	0.05801	0.14407	-0.00911	-0.06374	-0.01605	0.20218	0.30586	0.69619	2.59592	0.15620	1.6377
0.01683	0.11445	0.01696	-0.00929	-0.04221	-0.01615	0.20218	-0.26629	0.1295	2.43729	-0.21018	0.12631
1.47	0.15049	-0.1065	0.08822	0.11426	-0.01648	0.54095	-0.26633	0.12943	2.41701	-0.33117	0.21606
0.19157	0.06737	0.14376	-0.00934	-0.06543	-0.01672	0.1552	-0.05518	0.12856	2.3995	0.43974	-0.04593
0.08404	0.06737	0.14376	-0.00952	-0.06566	-0.01672	0.72929	-0.26699	0.12856	2.35037	-0.48445	-0.24039
0.07998	0.06715	0.14376	0.62366	-0.06603	-0.01773	0.54013	-0.05589	0.12856	2.31013	-0.31677	0.59059
0.05224	0.26774	0.14376	0.08773	0.34771	-0.01782	0.15514	0.40652	0.12856	2.22482	0.20001	-0.07181
0.10622	0.0669	0.14376	0.31045	-0.06617	-0.01783	0.17142	-0.05631	0.27505	2.18378	-0.36407	0.45554
0.19092	0.06664	-0.10701	-0.01023	0.34744	-0.01793	0.2013	0.18902	0.75508	2.16607	-0.10785	0.50045
1.39697	0.11398	0.14317	0.62144	-0.04296	-0.01805	0.20128	0.1099	0.75508	2.16176	-0.20901	-0.18459
0.11892	0.11396	-0.10869	0.08733	-0.04306	-0.01839	0.72546	0.1886	0.75508	2.14924	0.00637	0.02658
0.19063	0.11396	-0.11021	0.08719	-0.06729	-0.01845	0.20083	0.40549	0.75508	1.87574	-0.08704	0.15775
0.19059	0.11396	-0.11043	0.08718	-0.04342	-0.01923	0.20073	0.40541	0.69288	1.85466	0.20159	0.30353
0.05181	0.11396	0.01299	0.62026	-0.04349	-0.01948	0.53618	-0.0574	0.61408	1.80596	0.00000	-0.0009
0.1904	1.14295	0.14235	0.08677	0.10954	-0.01953	0.20066	0.4048	0.69094	1.77498	0.06531	-0.31469
0.07932	0.0665	-0.11184	0.08669	0.31713	-0.01971	0.5359	-0.26887	0.29957	1.75064	-0.15777	-0.02159
0.10545	0.54374	-0.03577	-0.0114	-0.04363	-0.02019	0.53443	0.29863	0.12548	1.70625	-0.82064	0.10601
0.11851	0.06643	0.14175	-0.0114	-0.04364	-0.02037	0.20018	-0.26935	0.49122	1.69702	-0.85141	0.56667
0.10517	0.54346	0.01106	0.08655	-0.04369	-0.02038	0.16996	0.40289	0.75097	1.63908	-0.20163	1.19331
0.05124	0.91116	0.14172	0.08637	-0.04377	-0.02091	0.16995	0.29796	0.75015	1.62724	-0.02626	1.10912
0.07878	0.2673	0.14145	-0.01172	-0.04385	-0.02115	0.19997	0.10513	0.12406	1.48447	0.09061	-1.32174
1.46092	0.26729	0.14132	0.30592	-0.06857	-0.02146	0.53347	-0.27029	0.4895	1.48323	-0.75197	-0.09654
0.05088	0.06596	0.141	0.08624	-0.04403	-0.02166	0.16987	-0.06043	0.12319	1.45159	-0.65985	-0.22633
0.11749	0.91031	-0.11503	0.08562	0.31447	-0.02198	0.19985	0.10366	0.1229	3.2969	0.29138	0.75072
0.11723	0.11363	0.14084	0.08561	-0.06917	-0.0223	0.53301	-0.06122	0.74539	1.3691	-0.64538	0.40754
0.10324	1.14056	0.14077	0.0856	-0.06917	-0.02257	0.15319	0.40025	0.2933	1.35912	-0.35244	0.026
0.10324	0.11331	0.14071	-0.01284	-0.06917	-0.02261	0.15306	-0.27164	0.12098	1.32642	-0.38412	0.04499
0.10324	0.40386	-0.11563	-0.01307	-0.06917	-0.02262	0.16956	0.39902	0.48473	1.31776	0.16757	0.39058
0.10324	0.05669	0.00816	-0.01332	-0.04435	-0.0233	0.53205	0.17822	0.11992	1.29036	-0.40820	0.06858
0.84016	0.06452	0.00812	-0.01338	0.34053	-0.02361	0.19938	0.2908	0.68265	1.28924	-0.36488	0.23242
0.07803	0.26618	0.1406	-0.0134	-0.07007	-0.02383	0.71781	0.29042	0.11935	3.09152	-0.28435	-0.10392
0.18862	0.26597	0.14034	-0.01399	0.33874	-0.02498	0.19912	0.28999	0.11902	1.26987	-0.31410	1.098
0.08198	0.40274	0.1401	0.08441	-0.04482	-0.02515	0.15249	-0.06421	0.29035	1.26053	-0.26236	2.47349
0.08194	1.13749	-0.04174	0.60618	-0.04485	-0.02516	0.53009	-0.27314	0.74062	1.25051	0.00000	0.25942
0.08194	0.58457	0.14	-0.01448	0.10399	-0.02517	0.16899	0.2893	0.60492	1.23966	-0.15697	-0.19423
0.18852	0.05618	0.14	0.08394	0.33498	-0.02618	0.19887	-0.06453	0.32415	3.00937	-0.30997	0.06544
0.07791	0.26556	0.14	-0.01476	-0.07238	-0.02622	0.1988	-0.06462	0.47858	2.95434	-0.86413	0.00799
0.9251	0.1486	0.14	-0.01485	-0.04586	-0.02653	0.15214	0.17526	0.3235	1.1847	-0.69480	0.01639
0.11681	0.06277	0.13993	-0.0151	-0.04607	-0.02669	0.19863	0.28797	0.67495	1.1847	0.17019	-0.03067
0.1168	1.13543	0.13986	0.29681	-0.04608	-0.02689	0.15208	-0.2738	0.47628	1.1847	0.29426	0.05379
0.1168	0.53695	0.13978	-0.01529	0.09848	-0.02738	0.15205	-0.0658	0.59846	1.1847	0.59126	0.01469
0.1168	0.11196	0.13973	0.08342	-0.07433	-0.02806	0.16869	0.17229	0.47565	2.89825	-0.62734	0.06667
0.1168	0.06151	0.13972	-0.01577	-0.07447	-0.02818	0.71396	-0.27514	0.28241	1.17345	-0.61810	0.00748
1.3836	0.11179	-0.11833	-0.01587	-0.04665	-0.02822	0.71341	-0.27598	0.59798	2.87262	0.54218	0.00802
0.11671	0.53594	0.00565	0.29516	-0.07487	-0.02843	0.19828	-0.06922	0.25593	1.17101	-0.86285	0.07586
0.08178	0.11169	-0.11852	0.08293	-0.04713	-0.02848	0.19828	0.16829	0.32198	1.16979	-0.53507	0.05597
0.10251	0.26419	0.00546	-0.01601	-0.04753	-0.02873	0.19799	0.28108	0.25431	1.15608	0.24106	0.01291
0.10246	1.13182	0.13957	0.0828	-0.04784	-0.02875	0.71166	-0.06962	0.67087	1.15367	0.35027	-0.00531
0.08156	0.2638	0.00514	-0.01633	-0.07729	-0.02875	0.1514	0.16701	0.67061	1.14949	-0.01408	-0.03058
0.10162	1.13117	0.13945	0.59869	-0.07762	-0.02958	0.19771	0.39007	0.47173	1.13921	-0.13767	-0.04408
0.08127	0.14733	0.13934	-0.01644	-0.04831	-0.02974	0.16798	0.08929	0.59434	1.13844	-0.15873	-0.12422
0.0772	0.05972	0.13921	0.59864	-0.07832	-0.03021	0.16796	0.16432	0.47101	2.79413	0.13240	0.01462
0.07718	0.0545	0.13908	0.082	-0.07848	-0.03036	0.15115	-0.27905	0.72565	2.77612	0.31541	-0.12393
0.18745	0.11096	0.13905	0.59507	-0.04839	-0.03047	0.52512	-0.27919	0.27688	1.15827	0.00000	-0.12613
0.07705	0.05919	0.13905	-0.01751	-0.0789	-0.03075	0.52498	-0.0737	0.59284	1.09756	-0.21431	-0.0207
0.10114	0.26262	0.13905	0.08167	-0.07918	-0.03081	0.52423	-0.07396	0.59274	2.62168	-0.49999	0.00894
0.04941	0.39535	0.13905	0.08114	0.29474	-0.03096	0.15082	0.38567	0.25138	1.07937	-1.01961	-0.00602
0.10073	0.0581	0.13874	-0.01844	-0.04907	-0.03117	0.19724	0.27354	0.1079	1.07814	-1.17508	-0.05557
0.11542	1.12694	0.00307	0.08078	-0.08003	-0.03127	0.15054	0.16007	0.66639	2.58225	-0.19464	-0.01077
0.10052	0.05741	0.00262	0.08072	-0.04913	-0.03133	0.70663	-0.27999	0.24953	1.03311	0.02135	0.03797
0.04923	0.11002	0.00256	-0.01877	0.08699	-0.03175	0.70652	-0.27999	0.58973	2.55606	0.00915	-0.06998
0.11518	0.05694	0.13851	-0.01943	-0.08024	-0.03191	0.16703	-0.27999	0.66267	2.49492	-0.88471	-0.02163
0.04903	0.05675	0.13847	0.08007	0.31671	-0.03231	0.19641	-0.27999	0.24632	0.97135	-0.93325	-0.20949
0.1865	0.89272	0.13844	0.07986	-0.08045	-0.03237	0.52121	0.27165	0.66213	2.35558	-0.10871	0.02819
0.18648	0.26164	0.13844	0.07986	-0.0493	-0.03284	0.16692	-0.07744	0.46426	0.96441	-1.18715	-0.07987
0.0998	0.05324	0.13844	0.07986	0.29215	-0.03288	0.70377	0.26767	0.31771	0.95368	-0.83732	-0.12912
0.07629	0.05312	0.13844	0.07986	-0.04946	-0.03294	0.19615	0.38118	0.46398	2.32168	-0.30424	-0.12921
0.8306	0.392	0.13844	0.58592	0.29192	-0.03341	0.70165	0.07896	0.58669	0.93605	-0.51995	-0.03395
0.09954	0.10939	0.13844	0.58592	-0.04961	-0.03372	0.16632	-0.28279	0.66063	0.93267	-0.17812	0.04103
0.01228	0.3917	0.13844	0.58592	-0.0497	-0.03426	0.51853	-0.28313	0.6599	2.34555	-0.26466	-0.03875
0.07614	0.0526	0.13844	0.58592	-0.08205	-0.03444	0.7004	0.37902	0.26826	0.99032	-0.05674	0.01363
0.08011	0.05245	0.13844	-0.02041	0.2885	-0.03485	0.1954	0.15071	0.71436	0.90823	-0.18115	0.0431
0.89762	0.5722	0.1383	0.07936	-0.05043	-0.03584	0.19523	0.26359	0.58361	1.4046	-0.36650	-0.04246
0.11433	0.10892	0.00169	0.07912	0.311	-0.03611	0.16589	-0.08079	0.46059	0.90566	0.00000	0.0261
1.37019	0.26037	0.00086	-0.02093	-0.08329	-0.03636	0.69796	0.37769	0.71309	0.90269	0.05386	0.07682
0.07571	0.88811	0.13786	-0.02098	0.08108	-0.03669	0.14858	0.37766	0.10107	3.23816	-0.21528	-0.00023
0.07967	0.0539	0.13784	-0.021	-0.05111	-0.03725	0.19465	0.37699	0.58278	0.8938	-0.65509	0.01456
0.18544	0.10867	-0.12365	0.58048	0.07921	-0.03746	0.16548	-0.08191	0.31575	0.88919	-0.62379	0.02242
0.0756	0.05359	-0.1238	-0.02136	-0.085	-0.03747	0.69646	-0.2853	0.71151	0.88539	-0.21287	0.0425
0.07552	0.05187	0.13764	-0.02149	0.07847	-0.03799	0.51475	-0.28545	0.10008	0.85826	0.01751	-0.02139
0.11379	0.25958	-0.12433	-0.02152	-0.08576	-0.03812	0.14822	-0.08268	0.0997	0.85826	0.02527	-0.01513
0.82682	0.10826	2e-05	-0.02166	-0.05168	-0.03946	0.51466	-0.28564	0.58104	0.85826	-0.58281	0.02846
0.07949	0.56924	0.13752	0.0783	-0.05173	-0.03994	0.14812	0.25915	0.7104	0.85826	-0.71778	0.02408
0.07947	0.5225	-0.00035	0.07825	-0.05179	-0.04051	0.14807	0.37525	0.45802	2.19782	0.12355	0.06848
0.07534	0.88423	0.13733	0.07806	-0.08624	-0.04056	0.16517	0.2577	0.65469	2.19133	-0.77134	-0.09562
0.89375	0.05206	0.13722	0.07771	-0.05191	-0.04061	0.5138	-0.08412	0.6546	2.09717	-0.60588	0.06975
0.07927	0.56838	-0.12542	-0.02254	0.07565	-0.04101	0.14754	0.14387	0.09857	0.8441	-0.13563	0.03042
0.09761	0.25874	0.13713	0.07723	-0.08681	-0.04102	0.16472	0.14108	0.45679	0.84072	0.27432	-0.00452
0.0792	1.11625	0.1371	0.07723	0.30277	-0.04132	0.19358	0.2539	0.45638	2.15676	-0.16378	-0.00842
0.11322	0.10766	-0.12588	0.07723	-0.05222	-0.04142	0.14719	0.0673	0.45581	2.13777	-0.29561	0.00934
0.0791	0.05094	-0.0507	0.07723	-0.0524	-0.04283	0.19341	0.25275	0.45471	2.11858	-0.33577	0.07338
0.09738	0.0509	0.13696	0.07711	-0.05267	-0.04352	0.69082	-0.08816	0.25991	2.11267	-0.14748	0.04717
0.04763	0.10737	-0.05113	0.07689	-0.05268	-0.04352	0.14713	0.06316	0.09646	2.03458	-0.13093	-0.11808
0.01075	0.10728	0.1368	-0.02357	-0.08821	-0.04352	0.14711	-0.08964	0.57449	1.98697	0.00000	-0.1218
0.18424	0.10727	0.13658	-0.02359	-0.05297	-0.04352	0.19325	0.06246	0.57353	2.70251	0.00103	-0.00497
0.11271	0.05047	0.13657	0.07676	-0.05303	-0.04352	0.14701	0.06199	0.45041	2.22668	-0.25685	-0.01505
0.09664	0.0505	-0.00344	0.07668	-0.05311	-0.04352	0.68983	-0.29114	0.7004	2.02788	-0.76022	0.02617
0.18409	0.14332	0.13613	0.07662	-0.08924	-0.04352	0.1642	-0.09215	0.44977	1.3456	-0.82878	-0.05461
0.18392	0.14332	0.13612	-0.024	0.27457	-0.04352	0.19305	0.24408	0.64616	2.0245	-0.04662	-0.0153
0.07853	0.05028	0.13584	-0.02411	-0.09021	-0.04392	0.19302	0.13066	0.44924	0.77395	0.15346	-0.00228
0.07437	0.04947	0.13569	0.07639	-0.05363	-0.04394	0.19302	0.24369	0.44876	0.87103	-0.74749	0.00438
0.09604	1.11213	0.13569	0.07639	-0.05411	-0.04398	0.19302	0.13005	0.57079	2.01014	-0.76974	0.02651
0.11219	1.11137	0.13569	0.56962	0.27122	-0.04507	0.19302	0.36402	0.2524	0.74465	-0.01812	0.03275
0.04692	0.2571	0.13569	-0.02432	-0.09171	-0.04564	0.14675	0.3634	0.44725	0.74066	-0.91049	0.02176
0.07419	0.10657	0.13565	-0.02438	-0.09198	-0.04564	0.19296	-0.09383	0.31073	2.09716	-0.68084	-0.02737
0.07419	0.3823	0.13555	0.07612	-0.05454	-0.04564	0.50924	0.05631	0.44665	1.91437	-0.15683	-0.00497
0.11209	0.14247	-0.00548	0.07605	0.27002	-0.04564	0.68878	0.0547	0.44655	1.91218	0.10451	-0.01479
0.11207	0.04771	0.13532	-0.0248	-0.05464	-0.04565	0.50886	-0.29446	0.69612	1.9076	-0.36975	-0.07235
0.0955	0.25637	0.13522	0.56771	0.28995	-0.04592	0.19283	0.12522	0.09051	1.90369	-0.27202	0.03423
0.074	0.10604	-0.05613	0.07588	-0.05485	-0.04628	0.14653	-0.29474	0.5692	2.47972	-0.17902	-0.01453
0.88696	0.38112	-0.05619	0.07585	0.28935	-0.04628	0.68782	0.12382	0.44506	1.86854	-0.18219	0.05499
0.88621	0.0494	-0.13116	0.07576	0.0636	-0.04628	0.68625	-0.09699	0.5677	0.70127	-0.09633	0.03177
0.11165	0.38084	-0.0563	0.07575	0.26728	-0.04628	0.19234	0.12115	0.69314	0.70127	-0.29400	-0.04448
0.18301	1.10842	0.13475	-0.02499	-0.09445	-0.04671	0.1921	-0.29677	0.24818	0.70127	0.00000	-0.01762
0.00968	1.10836	-0.0078	0.07565	-0.09479	-0.04671	0.1459	-0.09913	0.44354	0.70127	0.45107	0.00081
0.09498	0.1059	0.13453	0.07546	-0.09493	-0.04671	0.14588	0.35648	0.69169	0.70101	0.24276	0.05076
0.09491	0.1058	0.13446	-0.02541	-0.05576	-0.04671	0.16318	0.35623	0.08741	0.69944	0.02828	-0.00917
0.18289	0.10573	0.13446	0.0752	0.06062	-0.04674	0.19187	-0.29755	0.08651	0.698	-0.06615	0.03133
0.00954	0.87393	0.13435	0.07512	-0.05581	-0.04714	0.68299	-0.29796	0.08613	2.40237	0.75784	0.00125
0.07358	0.10569	0.13412	-0.0259	-0.09539	-0.0472	0.19159	0.35482	0.4408	2.40022	1.01724	0.03567
0.07357	0.10563	0.13398	0.26884	-0.05615	-0.04804	0.19148	0.22941	0.63635	1.78067	1.32940	0.02732
0.07355	0.25555	0.13386	0.26884	-0.0961	-0.0483	0.1628	0.35417	0.43939	0.66302	0.09875	-0.10604
0.00923	0.25553	0.13386	0.26884	-0.09616	-0.04895	0.68173	-0.10183	0.24288	1.70206	1.36967	-0.01331
1.43198	0.04882	0.13386	0.26884	0.28233	-0.04899	0.19126	0.35359	0.08386	0.65129	0.05756	-0.10281
0.04605	0.04882	0.13386	0.07486	0.28183	-0.04916	0.50267	-0.29879	0.30694	1.90882	0.05528	-0.00413
0.00909	0.04882	-0.00996	0.07486	-0.05663	-0.04974	0.16247	0.04481	0.24131	1.89156	0.56455	0.01588
0.11091	0.04882	0.13372	0.07478	-0.05675	-0.04976	0.50213	-0.29883	0.55829	1.87651	1.41177	0.00007
0.07732	0.04871	0.13367	0.07454	-0.09736	-0.04998	0.14474	0.11459	0.55776	1.87323	0.30204	-0.03057
0.18225	0.10521	0.13367	0.56083	-0.05688	-0.0504	0.14467	-0.10241	0.63001	0.63369	0.76670	0.04469
0.0773	0.04545	0.13367	-0.02682	-0.05694	-0.0504	0.14466	0.35164	0.43315	0.63369	0.30744	0.05128
0.04591	0.10507	0.13367	-0.02726	0.05538	-0.0504	0.67824	0.1121	0.62834	0.63369	1.19731	0.01277
0.11082	0.10496	0.13354	0.07386	-0.05747	-0.0504	0.50009	0.11147	0.55582	0.63369	0.52058	0.03846
0.09385	0.10491	0.13342	0.07369	0.25585	-0.05102	0.19023	-0.30099	0.07932	1.6506	1.41395	0.02586
0.07313	0.51076	-0.13665	0.07362	-0.05799	-0.05104	0.49961	0.34897	0.07929	1.86492	0.00000	-0.13827
0.04587	0.10475	0.133	0.07358	-0.10033	-0.05189	0.19008	0.10742	0.30474	1.86402	0.45740	-0.07824
0.07298	0.55781	0.13265	0.55683	-0.05825	-0.05263	0.67592	-0.30267	0.62654	1.86317	0.26504	-0.01442
0.11059	0.86901	0.13263	0.26335	0.05063	-0.05325	0.14396	0.10503	0.30438	1.86178	0.05298	-0.00483
0.18192	0.55758	0.13258	-0.02831	0.2728	-0.0534	0.18996	0.21772	0.23429	1.7053	0.09314	-0.02786
0.18189	0.55754	0.13257	0.07308	0.27239	-0.05403	0.14388	0.10434	0.07799	1.85976	0.91524	0.00989
0.07294	0.25421	0.13254	0.55441	-0.10097	-0.05408	0.14376	0.34473	0.0779	2.87334	1.17903	-0.02148
0.09346	1.10249	0.13249	0.26149	-0.1014	-0.05437	0.67415	0.34293	0.5534	1.69767	1.39875	-0.0801
0.04565	0.37583	0.13249	-0.02887	-0.05863	-0.05452	0.1436	0.21269	0.07747	1.63148	0.19076	-0.04058
0.0728	0.04325	0.13234	-0.02922	-0.1015	-0.05526	0.1612	0.34216	0.62388	1.83756	1.53173	0.01136
0.07275	0.37528	0.13229	0.07233	0.04879	-0.05529	0.14341	0.02859	0.3034	1.68269	-0.07022	-0.00424
0.11012	0.04273	0.13227	-0.02932	0.04829	-0.05547	0.14326	0.0273	0.62283	1.6147	0.20849	-0.03561
0.07671	0.10398	0.13223	0.55028	-0.10202	-0.05577	0.14301	-0.30736	0.42697	0.61196	0.93322	0.02888
0.09282	0.04259	0.13189	0.2591	0.251	-0.05717	0.66976	0.2074	0.42655	0.61175	1.14245	-0.03282
0.87931	0.86517	-0.01554	-0.02987	-0.0594	-0.05929	0.18869	-0.1151	0.66999	0.60582	0.50786	0.01555
0.07656	0.10373	-0.14099	0.07182	-0.10363	-0.05955	0.49439	0.09371	0.302	0.60538	0.83181	0.04428
0.07647	0.50677	0.13158	0.07169	0.04499	-0.06083	0.1605	-0.30805	0.54808	1.79017	0.36126	0.00392
0.07234	0.13999	0.13153	0.54809	-0.05988	-0.06091	0.18859	0.02528	0.54743	2.18969	1.24950	0.0088
0.09222	0.3735	-0.14152	0.07155	-0.05989	-0.06101	0.18855	-0.30851	0.42025	1.57153	0.95380	-0.05275
0.07222	0.04695	0.13134	0.07154	-0.10429	-0.0612	0.14257	-0.1161	0.06987	1.62804	1.44889	0.03103
1.34416	0.25282	-0.01802	0.07151	-0.05995	-0.06126	0.66847	-0.30884	0.61427	0.59129	0.00000	-0.03874
0.07633	0.10352	-0.06947	0.07139	0.26437	-0.06178	0.16006	0.02213	0.66257	1.77237	0.41749	-0.01675
0.07625	0.04683	0.13075	0.07117	-0.06005	-0.06234	0.16002	0.02171	0.29929	0.71772	0.54564	0.01083
0.10947	0.2524	0.1303	0.07108	-0.06006	-0.06286	0.14207	-0.11801	0.29929	1.7622	0.14201	0.02174
0.87725	0.37152	-0.01964	0.07107	-0.06016	-0.06294	0.14202	0.33493	0.29929	1.76161	0.15376	-0.02306
0.18064	0.25193	0.13016	0.54498	0.24475	-0.06294	0.15986	0.02048	0.29929	0.58323	1.02852	-0.01765
0.07197	0.04628	0.13015	0.07091	-0.06061	-0.06294	0.18782	-0.11932	0.61224	1.75187	1.05243	-0.10087
0.0718	0.0462	0.13005	0.25386	-0.06063	-0.06294	0.14177	0.01812	0.29872	1.74976	1.22301	0.01819
0.90132	0.37087	0.13004	0.07039	-0.10604	-0.06328	0.18759	-0.31181	0.53969	1.53721	0.13782	0.01785
0.18021	0.13904	0.12995	0.07027	-0.06089	-0.06333	0.18755	-0.1213	0.53902	0.57518	1.31226	0.04991
0.0071	0.50233	0.1297	0.53996	0.25989	-0.06373	0.18755	0.08234	0.06598	1.58593	0.12753	0.05984
0.87372	0.04583	0.12962	0.06963	-0.06101	-0.06422	0.14161	-0.31272	0.06562	1.58309	0.50226	-0.08987
0.07135	0.10238	0.12957	0.06963	0.24088	-0.06691	0.66312	0.32834	0.06522	1.5124	1.00086	0.02416
0.04418	0.13857	0.1295	0.06963	0.03828	-0.06691	0.18724	-0.12375	0.41351	1.56963	1.20457	0.00262
0.07129	0.13845	0.12948	0.06963	0.2403	-0.06691	0.14134	-0.12512	0.06485	1.50455	0.52749	-0.31669
0.17964	0.50079	0.12923	0.06948	0.23922	-0.06691	0.14134	0.19002	0.21524	1.70092	0.65236	-0.05523
0.00687	0.50039	0.12895	-0.03311	-0.10844	-0.0672	0.14134	-0.12583	0.41123	0.95804	0.53195	-0.03633
0.17959	0.04529	0.12872	0.53683	0.23818	-0.06744	0.14134	0.01036	0.41	1.70004	1.09413	-0.10227
0.044	0.50013	0.12865	-0.03327	-0.06198	-0.06817	0.14134	-0.31594	0.6035	1.69973	0.79296	-0.20131
0.17945	0.10184	0.12843	-0.03331	0.23763	-0.06838	0.15917	0.32448	0.60219	0.55693	1.55933	0.03959
0.04392	0.10171	-0.02456	0.06906	0.23761	-0.06876	0.18695	0.07421	0.40815	0.5544	0.00000	0.09893
0.07104	0.13806	0.12829	-0.03352	-0.1098	-0.0688	0.18692	0.32404	0.06066	1.68862	-0.15754	0.31104
1.41896	0.04493	0.12818	0.53508	0.25295	-0.0691	0.15902	-0.31653	0.06066	1.48408	0.09629	0.05093
0.17925	1.08943	0.12812	-0.03377	-0.06243	-0.06912	0.48759	-0.31711	0.06066	1.47965	-0.00443	0.37793
0.10795	0.24978	-0.02525	-0.03378	-0.06254	-0.06918	0.1408	-0.31734	0.06066	1.67395	-0.10674	0.03627
0.10795	0.13754	0.12783	0.06874	-0.0633	-0.06958	0.14073	0.3221	0.18793	1.67098	-0.04500	-0.00283
0.10795	0.36552	0.12782	0.53402	-0.0634	-0.06984	0.15875	0.06866	0.40367	0.54134	-0.58424	0.07086
0.10795	0.49687	-0.07943	-0.03403	-0.0637	-0.07008	0.14065	-0.13107	0.20501	1.65637	-0.28593	0.09157
0.17915	0.13721	0.12742	0.24768	0.23049	-0.07032	0.18646	0.06756	0.52691	1.50967	-0.17608	-0.26792
0.04373	0.03503	-0.02716	0.06839	0.23014	-0.0704	0.14037	-0.31902	0.05666	1.64865	-0.20608	-0.32409
0.07499	0.03497	-0.15345	0.06834	-0.06399	-0.07075	0.15837	-0.13161	0.05657	1.50331	-0.13423	-0.47304
0.07084	0.54457	0.12703	0.53254	0.22922	-0.07084	0.15837	0.00197	0.18617	1.64593	0.00698	0.07343
0.10786	0.5445	-0.15438	0.06822	-0.11354	-0.07084	0.18604	-0.13198	0.5254	1.6443	0.29901	-0.03309
0.08935	0.10059	0.1269	-0.03463	-0.11368	-0.07084	0.18603	-0.32031	0.40085	0.53287	-0.17441	0.05757
0.10776	0.49481	0.12675	0.06799	0.24389	-0.07084	0.48515	-0.13364	0.05458	1.64078	-0.61447	-0.0942
0.04362	0.10035	-0.02881	0.06799	0.22802	-0.07156	0.65686	0.176	0.63892	1.64032	-0.70778	-0.11595
1.3336	0.03307	0.12663	0.06799	0.22802	-0.07189	0.18584	-0.32093	0.63823	0.91534	-0.22434	0.0365
0.17881	0.04328	0.12644	0.06799	0.22802	-0.07197	0.15802	0.17508	0.29144	2.55507	-0.69304	0.03427
0.10749	0.24766	0.12644	0.53061	0.22802	-0.07259	0.15802	0.06182	0.19938	2.13679	-0.54876	-0.08555
0.07461	0.54183	0.12642	-0.03497	0.02655	-0.07303	0.15802	-0.13477	0.28997	1.60813	0.00253	-0.0907
0.07454	0.54156	-0.02971	-0.03506	0.02539	-0.07364	0.15802	0.3156	0.05079	1.46572	0.00000	-0.03275
0.08852	0.13612	0.12633	-0.0351	-0.11508	-0.07366	0.18557	0.17413	0.51873	1.60492	0.20772	-0.11645
0.04319	0.04294	0.12606	-0.0351	-0.11508	-0.07398	0.18543	-0.13537	0.17879	1.46339	0.15167	-0.00175
0.04319	0.49169	0.12593	-0.0351	-0.11508	-0.07411	0.15778	-0.32174	0.39413	0.51246	-0.21177	-0.00817
0.08847	0.24695	0.12589	-0.0351	-0.11508	-0.07411	0.15775	-0.13633	0.39409	0.89556	-0.40485	-0.10161
0.07441	0.84489	-0.08411	0.52916	0.02459	-0.0743	0.13947	-0.13691	0.63126	1.43992	0.25403	-0.02769
0.07438	0.35995	0.12587	0.06757	0.2257	-0.0743	0.13944	0.31261	0.39322	1.57928	0.57678	-0.09303
0.0701	0.13566	-0.03135	0.06757	-0.06504	-0.07438	0.15763	-0.13761	0.63034	0.64938	0.62710	-0.13027
0.08791	0.84399	0.12576	0.06757	0.2244	-0.07477	0.18516	0.31221	0.04828	0.88758	-0.01675	-0.06348
0.10679	0.49014	0.12567	0.06757	-0.11635	-0.07478	0.18503	-0.13795	0.04765	0.87801	0.01326	-0.02029
0.0878	0.48956	-0.03257	0.06757	-0.06536	-0.07518	0.15736	-0.13808	0.28798	1.42014	1.10580	0.07734
0.06987	0.0303	-0.08607	0.06755	-0.06539	-0.0752	0.15728	-0.00797	0.38964	0.87693	0.03076	-0.12669
0.86541	0.09872	0.12523	-0.03532	-0.1166	-0.07526	0.13892	0.05543	0.38899	1.4156	0.11000	-0.01762
0.06978	0.35773	-0.15967	0.06725	-0.06558	-0.07607	0.65121	-0.32411	0.17326	2.45473	0.41901	0.01479
0.06975	0.2459	0.12503	-0.03567	-0.06564	-0.07616	0.13878	-0.32422	0.38765	0.49242	0.71182	-0.0522
0.86512	0.48835	0.125	-0.03583	-0.06566	-0.07657	0.13878	-0.32422	0.6234	1.55047	0.16448	-0.02776
0.07389	0.09845	0.12482	0.2428	0.23706	-0.07671	0.13878	-0.14061	0.04354	1.35607	0.04330	0.07192
1.41155	0.35639	-0.0342	-0.03598	0.22126	-0.0774	0.13878	0.16337	0.18588	1.40791	0.23280	-0.06104
0.86443	0.09821	-0.0345	-0.03602	0.22011	-0.07747	0.1568	0.30764	0.17047	0.48926	0.26743	-0.1164
1.41053	0.48654	0.12457	0.52554	-0.06633	-0.0776	0.64931	-0.32619	0.62026	1.35231	0.88297	0.06147
0.1772	0.04135	-0.03497	0.06679	0.0185	-0.0795	0.64886	0.30697	0.04247	0.48822	0.00000	-0.00397
0.07355	0.53587	-0.0351	0.06656	-0.06644	-0.07969	0.15667	0.04896	0.38431	1.54216	0.62651	-0.11486
0.08663	0.24505	0.12426	0.52412	-0.06655	-0.07995	0.18378	-0.14262	0.38431	1.54014	0.35743	-0.31786
0.8917	0.13441	0.12419	0.52412	0.21776	-0.08042	0.13803	-0.14315	0.38431	0.86416	-0.04872	0.32404
0.00469	0.04119	0.1241	0.52412	-0.11953	-0.08048	0.64622	-0.14372	0.38431	1.396	-0.02912	-0.18442
0.07334	0.02808	0.12408	0.52412	-0.11989	-0.08146	0.18347	0.04664	0.04146	1.88897	0.73767	-0.21138
0.17667	0.04116	0.124	-0.03668	-0.12003	-0.08189	0.18329	0.1595	0.61825	1.33987	1.07633	-0.22981
0.10555	0.1343	-0.03618	0.06639	-0.12033	-0.08229	0.15583	-0.01607	0.03966	1.39177	1.33935	0.07043
0.00442	0.02801	-0.03638	0.06624	-0.12036	-0.08395	0.18292	-0.32796	0.38084	1.52589	-0.02056	0.0279
0.08604	0.04113	-0.16344	0.06619	0.01443	-0.08465	0.13715	0.30355	0.38071	1.38733	0.12526	-0.01454
0.86116	0.24466	-0.03712	0.06617	0.01443	-0.08534	0.47309	0.1575	0.16419	2.41586	1.27590	-0.00473
0.00433	0.09774	-0.16383	0.06609	0.01443	-0.08626	0.15536	-0.01787	0.61232	0.47459	0.13201	-0.0065
0.0043	0.02767	0.1234	0.06609	0.01443	-0.0863	0.64119	0.04403	0.56923	1.37107	0.50166	0.04505
0.00421	0.35454	-0.03778	-0.03714	-0.12165	-0.0882	0.13657	0.04397	0.37704	1.36771	1.31761	0.04547
0.00412	0.02741	0.12336	-0.03716	0.21334	-0.08822	0.18215	0.30264	0.0362	1.49802	0.42168	-0.03995
1.40638	0.04073	0.12334	-0.03726	-0.06773	-0.08831	0.15504	-0.14633	0.03581	2.37355	1.03581	0.0209
0.08552	0.24417	0.12308	0.23929	0.01292	-0.08884	0.18205	-0.32932	0.2821	0.83825	0.20233	0.00398
0.07286	0.24409	0.12288	0.06574	0.22691	-0.08889	0.155	0.15428	0.37562	0.61608	1.56846	-0.17237
0.06867	0.09731	0.12283	0.51902	0.0125	-0.08889	0.63916	-0.33018	0.17488	1.48004	0.75851	-0.08718
0.85947	0.0265	-0.16625	0.2371	-0.06803	-0.08898	0.13629	0.04009	0.4995	0.88991	1.13390	-0.10083
0.06858	0.13348	-0.09356	0.06517	0.01136	-0.08951	0.15472	-0.14814	0.03463	1.33066	0.00000	0.01964
0.07274	0.48246	-0.03957	-0.03831	-0.06859	-0.08958	0.15468	-0.33055	0.37453	0.83558	0.29981	-0.06571
0.79158	0.09686	0.12253	0.06511	-0.06879	-0.09184	0.15463	0.03958	0.49852	1.32625	0.32752	-0.02374
0.07261	0.83259	-0.04014	0.5167	0.20845	-0.09239	0.136	-0.14914	0.37345	1.32625	0.05643	-0.01311
0.08495	0.35123	-0.04046	0.06493	-0.06922	-0.09268	0.13598	0.29879	0.03158	1.32625	0.06842	-0.04025
0.10479	0.13295	-0.0948	-0.03861	-0.12521	-0.09355	0.13585	-0.33193	0.27988	1.32625	0.59735	-0.24529
0.07259	0.48056	-0.16819	0.0648	-0.12535	-0.09408	0.46873	0.14874	0.37005	0.60683	0.74080	-0.00852
0.00368	0.48051	-0.09571	0.06459	0.21922	-0.09451	0.63581	-0.33223	0.03068	1.45882	0.74969	0.04439
0.06826	0.8312	0.12198	0.23476	-0.06954	-0.09527	0.13558	-0.0279	0.56049	0.45128	0.21965	0.0525
0.88747	1.06666	0.12192	0.0645	0.20517	-0.09575	0.1811	0.29512	0.36833	1.45491	1.39903	-0.01366
0.06816	1.06618	0.1217	-0.03913	-0.12624	-0.09731	0.15413	0.29491	0.02928	1.44946	-0.06574	-0.03167
1.40303	1.06618	0.1217	-0.03921	-0.12626	-0.09755	0.18094	0.2944	0.02927	1.4419	0.21071	-0.10685
0.10442	1.06618	-0.09669	-0.03929	-0.12698	-0.09781	0.18078	-0.3348	0.02927	0.44275	0.53691	-0.04029
0.10438	1.06618	-0.09669	0.06427	-0.07012	-0.09798	0.18057	-0.0308	0.02927	0.4423	0.87887	-0.04773
0.04109	1.06561	-0.09669	0.2334	0.00208	-0.09852	0.15356	0.14046	0.02927	1.77492	0.25412	-0.20831
0.10435	0.09591	-0.09669	0.06398	-0.12801	-0.09898	0.13478	-0.15606	0.55876	0.44007	0.08009	-0.00145
0.10429	0.47831	0.12149	-0.03997	0.2005	-0.09906	0.18024	-0.33591	0.02861	0.44007	0.24207	-0.00688
0.17514	0.0958	-0.04312	-0.04013	0.21105	-0.09906	0.13458	-0.15632	0.36681	0.44007	0.10836	0.03368
0.07203	0.0958	-0.17075	0.06353	-0.12935	-0.09906	0.13458	-0.1569	0.16511	0.44007	0.48840	-0.0089
0.04084	0.24186	-0.04406	-0.04037	-0.12979	-0.09906	0.13458	-0.33653	0.4903	1.30031	1.43806	-0.03928
0.10382	0.02279	0.12097	0.50965	-0.07131	-0.0993	0.13458	-0.1572	0.55684	1.29947	0.00000	-0.11788
0.17469	0.09556	-0.17158	-0.04047	-0.00146	-0.09956	0.18003	-0.33672	0.59589	0.59658	0.23587	0.0115
0.17464	1.06367	-0.17207	0.06336	-0.00164	-0.10136	0.15301	0.28958	0.36477	0.80455	0.16754	-0.11347
0.10362	0.0219	0.12066	-0.04058	-0.13006	-0.10145	0.13416	0.13757	0.5944	0.81092	-0.17122	-0.11347
0.10352	0.03849	0.12049	0.06313	-0.1301	-0.10176	0.13404	-0.03526	0.02597	1.23478	-0.31757	-0.10849
0.06739	0.47566	0.12043	-0.04084	-0.13015	-0.10232	0.17947	-0.15768	0.5937	1.88737	0.16240	-0.03271
0.07158	0.13161	0.12034	0.06291	-0.13051	-0.10269	0.17942	0.13687	0.02593	1.28386	0.17247	0.06438
0.07141	0.13157	-0.1011	0.06279	-0.07172	-0.10399	0.17938	0.13644	0.02532	0.43117	0.32099	0.04501
0.10324	0.09496	0.11996	0.50647	-0.13112	-0.10439	0.46172	-0.3374	0.36141	1.41065	-0.08772	-0.07689
0.85176	0.03808	0.11986	0.50642	-0.0722	-0.10513	0.17926	-0.15838	0.36107	1.40473	-0.00253	0.04268
0.08261	0.24033	0.11977	0.06251	-0.07221	-0.1055	0.46138	-0.15838	0.48454	1.2739	0.96550	0.04231
0.00236	0.82316	0.11977	-0.04188	-0.00517	-0.10724	0.17916	-0.15838	0.02257	0.78981	0.04340	-0.10914
0.10302	0.13102	0.11977	0.06225	0.20426	-0.10735	0.17915	-0.15838	0.27501	0.42646	0.23784	-0.18234
0.07117	0.47314	0.11977	0.06225	-0.07244	-0.10735	0.13364	-0.15863	0.48179	0.84638	0.43676	0.0398
0.04004	0.09434	0.11967	-0.04205	0.20328	-0.10735	0.13363	-0.33774	0.14261	1.27	0.08375	-0.04352
0.08209	0.03757	0.11967	0.06214	0.1917	-0.10735	0.15247	-0.03761	0.02009	1.39741	-0.14968	0.02715
0.17365	0.23978	0.11964	0.06198	-0.1332	-0.10821	0.62422	0.13459	0.58422	1.39741	-0.00186	-0.00086
0.06672	0.4724	0.11962	0.06189	0.20209	-0.1086	0.17854	-0.33819	0.54609	1.39741	0.02223	-0.03686
0.06665	0.09418	-0.17544	0.06187	-0.07291	-0.1086	0.13306	0.28715	0.47991	1.39741	0.07486	0.03521
0.00174	0.03729	-0.04816	0.06179	-0.13357	-0.10911	0.45858	0.13364	0.01942	1.39403	1.05470	-0.21661
0.08126	0.03729	0.11915	-0.04252	-0.13385	-0.11009	0.62198	0.28652	0.01939	1.39301	0.00000	-0.16573
0.06635	0.03729	-0.10438	0.50124	-0.0731	-0.11073	0.62167	-0.3387	0.01917	1.26306	-0.19330	0.0108
0.8471	0.03729	0.11909	-0.04315	-0.07315	-0.11073	0.13259	-0.33872	0.47915	1.72048	-0.18948	0.03032
0.06624	1.05709	0.11898	0.22362	-0.13463	-0.11073	0.15146	-0.33881	0.35433	0.41869	-0.46137	-0.05288
0.06618	0.09386	-0.10511	0.4985	-0.01033	-0.11073	0.17766	0.02001	0.27315	1.38462	-0.54857	-0.08508
0.06616	0.03698	-0.10535	0.06094	-0.07358	-0.11095	0.45538	-0.33887	0.3527	0.77922	-0.00745	0.01828
0.84633	0.81916	-0.17876	0.0609	-0.135	-0.11148	0.13197	0.0197	0.58041	0.778	0.10218	-0.10057
0.08053	0.01813	-0.17885	-0.04397	0.19774	-0.11257	0.17695	-0.33915	0.13851	0.78616	0.07363	-0.11054
0.06603	0.09369	0.11818	0.49663	0.18712	-0.11337	0.15066	0.28549	0.35167	1.37958	-0.34834	0.03536
0.17264	0.0179	0.11815	0.06048	-0.13551	-0.11348	0.15056	-0.33921	0.47605	0.83202	-0.30388	-0.02193
0.08037	0.09353	0.11809	0.49587	-0.07387	-0.11423	0.45278	0.01886	0.34996	0.77499	0.55178	-0.11017
0.17258	0.12972	0.11774	0.49587	-0.07389	-0.11474	0.17666	-0.33943	0.01532	1.37276	-0.33339	-0.03726
0.03911	0.09318	-0.18042	0.49587	-0.13571	-0.11563	0.61452	-0.33968	0.34914	1.8189	-0.23034	-0.06178
0.08007	0.23817	0.11773	0.49587	0.19665	-0.11629	0.61321	-0.16165	0.57596	1.23264	0.22414	-0.1195
0.06998	0.09289	-0.05307	-0.04477	-0.074	-0.11629	0.15012	0.01674	0.53896	1.18304	-0.31277	-0.01147
0.03878	0.0361	0.1176	0.05996	0.18607	-0.11629	0.13069	-0.16255	0.01446	1.35501	-0.22079	0.02961
0.03878	0.03606	0.11745	0.05968	-0.07407	-0.11629	0.13065	-0.16316	0.57516	1.35147	-0.21571	-0.12396
0.03869	0.09275	0.11732	0.05934	-0.13627	-0.1165	0.17563	0.12823	0.47267	2.1734	-0.04730	0.01055
0.10112	0.46703	0.11731	-0.04581	0.18462	-0.11655	0.44871	-0.1638	0.27066	0.40279	-0.01034	-0.1027
0.87707	0.09267	0.11701	0.05915	-0.07455	-0.11752	0.14946	-0.16415	0.14474	0.75887	0.64865	-0.02208
0.07935	0.03581	0.11674	0.05892	-0.13806	-0.11785	0.60902	-0.3419	0.27027	0.40123	0.00000	-0.08506
0.10092	0.09249	0.11666	-0.0462	-0.13822	-0.11794	0.1493	-0.16482	0.53516	0.56496	0.19099	0.0115
0.17174	0.0147	-0.05585	0.05881	-0.07511	-0.11797	0.4474	-0.16511	0.34506	0.75494	0.08090	0.16469
0.0653	0.23692	0.11656	0.05877	-0.13839	-0.11851	0.6077	0.12505	0.34491	0.75423	-0.32542	-0.02986
0.06953	0.12881	0.11655	0.05868	-0.13907	-0.11854	0.44686	-0.34229	0.53467	1.33877	-0.44047	0.14445
0.07889	0.01459	-0.05615	0.05868	-0.07544	-0.1188	0.6073	-0.34279	0.53403	0.56239	0.14125	0.26643
0.07875	0.33696	0.11638	0.05868	-0.07557	-0.11922	0.17487	-0.16621	0.56782	0.80419	0.47631	0.26223
0.07873	0.01397	0.11625	0.05868	-0.13965	-0.11933	0.60675	-0.34291	0.00963	1.33297	0.69282	-0.09226
0.06509	0.09191	-0.11307	0.05862	-0.07582	-0.12127	0.17466	-0.34307	0.00921	1.33212	-0.17663	-0.04233
0.06932	0.23629	0.11617	0.05856	-0.07582	-0.12158	0.17466	-0.34314	0.34119	1.15127	-0.23170	-0.0888
0.07867	0.33552	-0.05756	0.48636	-0.07613	-0.1217	0.14886	-0.16749	0.34119	1.1964	0.92071	-0.10671
0.06505	0.23603	-0.18553	0.05835	0.17642	-0.12211	0.12937	-0.34381	0.34119	1.19575	-0.37918	0.41178
0.17133	1.04686	-0.05796	-0.04687	-0.14104	-0.12223	0.14876	-0.34394	0.34119	0.74835	0.08186	0.27396
0.06496	0.33452	0.11571	-0.04715	-0.14134	-0.12268	0.14858	0.12024	0.34059	1.31942	0.99708	0.32132
0.84028	0.23555	-0.05827	0.05783	-0.07659	-0.12286	0.14857	0.27676	0.46526	1.63856	0.11563	0.07425
0.06919	0.09119	-0.11529	0.0578	-0.07675	-0.12383	0.14857	-0.34468	0.1365	0.74059	-0.00904	0.05307
0.03811	0.03435	0.11546	-0.04765	0.18265	-0.12441	0.17393	-0.16902	0.33938	0.74059	-0.07606	0.00541
0.06479	0.09109	-0.05913	0.21223	0.18254	-0.12527	0.12877	0.27603	0.464	0.74059	0.61351	0.09172
-0.00021	0.01183	0.11535	0.48287	-0.07695	-0.12547	0.44247	-0.34486	0.46368	0.74059	0.33658	-0.03091
0.07792	0.01183	-0.0593	0.21158	-0.07709	-0.12554	0.14807	-0.34498	0.33862	1.14135	1.04008	-0.10149
0.17069	0.01183	0.11526	0.21158	-0.14286	-0.12562	0.1284	-0.34498	0.33837	1.63327	0.00000	-0.00502
0.8378	0.01183	0.11516	0.21158	-0.14322	-0.12567	0.12816	-0.34498	0.52782	0.38664	-0.33222	0.05957
0.06443	0.33341	-0.18786	0.21158	-0.1436	-0.12589	0.59981	-0.34498	0.00628	1.31051	-0.53497	0.03742
0.06443	0.09096	-0.05995	0.21039	-0.07755	-0.12591	0.59878	-0.05222	0.00623	1.75041	-0.93258	0.06815
0.07739	0.03412	0.11494	-0.04838	-0.02655	-0.12715	0.12782	-0.3451	0.00576	1.30643	-1.22956	0.02419
0.06437	0.09092	0.11488	0.21033	-0.14429	-0.12866	0.17285	0.27481	0.33692	3.58889	-0.43805	-0.10437
0.06863	0.80601	0.11437	0.05712	-0.07776	-0.12892	0.59788	0.004	0.13287	1.30398	-0.25654	0.07693
0.17038	0.03392	0.11427	0.0571	-0.14437	-0.12959	0.17278	-0.34562	0.52492	0.78472	-0.09924	-0.10558
0.06857	0.09072	0.11422	-0.04845	-0.14457	-0.13022	0.14728	-0.34598	0.52484	1.30273	-1.06974	0.04256
0.06423	0.45966	0.1142	0.47982	-0.07809	-0.13028	0.14703	-0.17097	0.33528	1.302	-1.01097	-0.10914
0.06419	0.01083	0.1142	0.47977	-0.07811	-0.13059	0.17236	0.11524	0.00388	1.17691	-0.22139	-0.12463
0.06411	0.09059	0.1142	-0.04884	0.16684	-0.13066	0.59554	0.11494	0.00344	1.17612	-1.10202	-0.10763
1.38041	0.12711	0.1142	0.05659	-0.14624	-0.13119	0.14687	0.0014	0.33369	0.54847	-0.70214	0.04083
0.07661	0.01024	0.11414	0.20838	0.1657	-0.13119	0.17216	0.00123	0.55649	0.37771	-0.53109	-0.02801
0.07655	0.45824	0.11407	-0.04915	-0.0312	-0.13119	0.14677	0.27095	0.55615	1.29092	-0.73627	-0.01739
0.06392	0.12685	-0.19106	0.05644	0.16527	-0.13119	0.4368	-0.17351	0.26474	1.29057	-0.52347	-0.18942
0.83465	0.33102	-0.06284	0.05642	0.16449	-0.13158	0.43677	-0.00175	0.5221	0.54546	-0.61981	0.05823
0.03712	0.00982	0.11368	0.05633	-0.07915	-0.13324	0.12698	0.27045	0.33283	1.16587	-0.33864	0.03121
0.03711	0.03338	-0.19192	0.05625	-0.07918	-0.1343	0.17189	0.1105	0.12871	3.55431	-0.35504	-0.00157
0.16956	0.45767	0.1134	0.20735	-0.14761	-0.13447	0.17183	-0.34844	0.11873	1.16328	-0.52711	0.0128
0.16947	0.12671	0.11337	0.05621	-0.14794	-0.13544	0.17175	-0.34844	0.52015	1.28669	0.00000	-0.01861
0.06789	0.09012	-0.06449	0.05593	-0.07955	-0.13566	0.12664	-0.34844	0.00037	1.60278	0.23171	0.06695
0.16937	0.00951	0.11331	-0.04989	-0.0796	-0.13611	0.14631	-0.34844	0.55226	0.72783	0.08619	0.03651
0.83291	0.12666	-0.06463	-0.05	-0.14848	-0.13655	0.59231	-0.34844	0.51801	1.27988	-0.15450	0.0112
0.03675	0.08983	-0.06498	0.05562	0.16188	-0.13687	0.12646	-0.34844	0.32871	0.54135	-0.32111	0.05167
0.03663	0.03274	0.11292	0.05525	-0.14893	-0.13712	0.17147	-0.34844	0.26288	1.27916	0.62124	-0.01852
0.09828	0.0081	-0.06581	0.05524	0.16014	-0.13723	0.14612	-0.34844	-0.00142	0.37208	0.69321	-0.10204
0.06317	0.79936	-0.06673	-0.05087	-0.14984	-0.13764	0.12613	-0.34844	0.51708	1.59199	0.65226	-0.01309
0.03647	0.79888	0.11249	-0.05095	-0.15051	-0.13771	0.12597	-0.00311	0.12364	1.15381	-0.05908	-0.11332
0.07496	0.3273	-0.19538	-0.05164	-0.08059	-0.13896	0.58919	-0.17482	-0.00169	1.1536	0.08958	0.06726
0.16855	0.23238	-0.1954	0.05443	-0.08071	-0.13907	0.12587	0.109	0.45238	0.53948	0.05707	-0.0178
0.82983	0.45356	0.11235	0.05426	-0.08103	-0.13967	0.14569	-0.1753	0.32634	1.10247	-0.24197	-0.0289
0.1685	1.0352	0.11222	0.05424	-0.15174	-0.14082	0.17068	-0.34915	0.54669	1.10219	-0.02136	0.02867
0.82947	0.12545	0.11216	0.05414	0.16225	-0.1421	0.58712	0.26748	-0.00467	1.14875	-0.05280	0.03742
0.16839	0.32571	-0.06778	0.05413	-0.15222	-0.14292	0.14522	0.26729	0.54504	1.27171	0.76792	0.02548
1.27761	0.03167	0.11209	0.05403	-0.08132	-0.14339	0.58612	-0.35046	0.11868	1.27103	0.20179	0.02608
0.06705	1.03354	-0.19642	0.05402	-0.1525	-0.14375	0.14512	-0.3508	0.26081	0.7139	0.35984	-0.10364
1.27753	0.45161	-0.12627	0.05391	0.15353	-0.14488	0.58573	-0.17815	0.51148	0.71342	0.24860	0.03605
0.06273	0.00558	-0.06915	0.0539	-0.15316	-0.14488	0.58573	-0.06503	0.5113	0.71342	0.79917	-0.04095
[truncated: 998,000+ more rows]
