# Supplementary material for: Functionally constrained human proteins are less prone to mutational instability from single amino acid substitutions
Source: Nat Commun. 2025 Mar 13;16:2492. doi: 10.1038/s41467-025-57757-y (PMC11906876; doi:10.1038/s41467-025-57757-y)
Supplement: Supplementary file 4 — Source Data [file 41467_2025_57757_MOESM4_ESM.zip › SourceData/fig1e.txt]

Protein	Mutation	MAESTRO_DDG	DYNAMUT2_DDG	DDGUN_DDG
ADORA1	P3S	1.22269	-0.23	0
ADORA1	I5V	1.21560	0.02	0
ADORA1	A11S	-0.21125	-0.29	0.4
ADORA1	G14V	-0.18475	0.09	-1.6
ADORA1	G14S	-0.28353	-0.67	-0.3
ADORA1	G14C	-0.18128	-0.46	-0.9
ADORA1	I15M	0.00963	-0.74	0.5
ADORA1	V17M	-0.14565	-0.07	0.4
ADORA1	V17L	-0.08474	-0.22	-0.1
ADORA1	A20T	0.35275	-1.9	0.4
ADORA1	V28M	-0.14206	-0.03	0.3
ADORA1	I31M	0.53913	-0.66	1
ADORA1	V34M	0.24453	-0.32	0.6
ADORA1	N37T	1.05064	-0.34	-0.2
ADORA1	A39V	0.11419	-0.84	-0.3
ADORA1	C46Y	-0.30553	-0.91	-0.8
ADORA1	C46R	0.39393	-0.39	0.3
ADORA1	V53M	-0.09924	-0.16	0.4
ADORA1	V56M	-0.01177	-0.49	0.2
ADORA1	V58G	1.57799	-2.15	3.6
ADORA1	G59S	0.29552	-1.21	-0.5
ADORA1	L65F	0.51155	-0.59	-0.1
ADORA1	I71T	-0.01416	-1.22	0.8
ADORA1	Q74H	1.03806	-0.01	-0.1
ADORA1	T79A	0.09054	-0.14	0.1
ADORA1	C85G	1.54542	-1.27	2
ADORA1	P86L	-0.97654	-0.33	-2.7
ADORA1	Q92H	0.99471	-0.59	-0.5
ADORA1	S93T	0.37613	-0.05	-0.8
ADORA1	S93I	-0.45903	-0.56	-2.6
ADORA1	S93G	0.88446	-0.43	0.8
ADORA1	S94F	-0.77296	-0.79	-1.5
ADORA1	K110R	0.01756	-0.54	-0.6
ADORA1	I111L	0.03235	-0.32	-0.1
ADORA1	L113F	-0.04101	-0.68	0
ADORA1	M117T	0.05169	0.17	0.3
ADORA1	M117I	0.28393	-0.02	-0.1
ADORA1	V118M	-0.16261	-0.26	0
ADORA1	V118L	-0.04111	-0.56	-0.2
ADORA1	R122W	0.22801	-0.16	-0.1
ADORA1	R122Q	-0.24599	0.15	0.1
ADORA1	A125V	0.29180	-0.8	-0.8
ADORA1	G130S	-0.06891	-0.43	-0.3
ADORA1	W132R	2.35043	-0.18	3.4
ADORA1	I133V	0.08703	-0.29	0.1
ADORA1	V137M	-0.15709	-0.08	0.3
ADORA1	V137L	-0.12091	-0.2	-0.1
ADORA1	M143V	0.50001	-0.33	-0.1
ADORA1	M143I	0.59983	-0.34	-0.3
ADORA1	A151V	0.22951	-1.08	-0.4
ADORA1	V152M	0.12835	-0.19	0
ADORA1	E153K	1.42511	-0.07	0
ADORA1	E153D	0.41045	-1.05	0.1
ADORA1	R154W	0.37101	-0.44	-0.1
ADORA1	R154Q	-0.25272	-0.29	0.1
ADORA1	W156S	0.92281	-1.35	1.1
ADORA1	A158S	-0.49809	0.17	0
ADORA1	N159S	0.00860	0.3	0
ADORA1	N159K	-0.04089	0.16	0.1
ADORA1	G160S	-0.33283	-0.11	-0.2
ADORA1	S161T	0.78278	-0.08	-0.2
ADORA1	S161N	-0.00843	0.09	0
ADORA1	M162V	1.46136	0.14	0
ADORA1	G163V	1.01779	-0.86	-0.3
ADORA1	P165S	0.70395	-1.8	-0.1
ADORA1	V166M	0.44342	-0.2	0.1
ADORA1	V166L	0.25622	-0.63	0
ADORA1	K168T	1.56051	0.02	-0.3
ADORA1	K168N	1.76757	0.39	-0.1
ADORA1	E170D	0.46023	-0.21	0.1
ADORA1	K173T	0.37687	-0.41	-0.5
ADORA1	S176G	0.94963	-0.36	0.6
ADORA1	E178G	0.55339	-0.04	0.3
ADORA1	Y182C	1.31996	-0.69	0.9
ADORA1	P191S	0.03139	-1.31	0.2
ADORA1	P192Q	-0.39074	-1.1	0.9
ADORA1	V197A	0.09632	-1.5	1.1
ADORA1	L198P	-0.38306	-0.23	1.1
ADORA1	R208L	-0.10746	0.19	-0.3
ADORA1	R208H	0.55979	-1.14	0.1
ADORA1	R208C	0.25467	-0.12	0.3
ADORA1	N212S	-0.04655	0.23	0
ADORA1	N212D	-0.16795	0.09	0
ADORA1	V215A	-0.26890	-0.56	0.2
ADORA1	V215L	-0.21224	-0.25	0
ADORA1	S216L	-0.02298	-0.4	-0.1
ADORA1	G220S	0.03918	-0.08	-0.2
ADORA1	D221N	0.12616	0.15	-0.1
ADORA1	P222L	0.40589	-0.44	-0.7
ADORA1	K228N	-0.12630	-0.42	-0.2
ADORA1	K234Q	-0.29615	-0.27	-0.3
ADORA1	S235L	-0.53307	1.1	-2.8
ADORA1	A237T	0.64789	-0.04	0.2
ADORA1	I239V	1.13519	-0.78	0.4
ADORA1	I252T	-0.10755	-1.22	1.3
ADORA1	I252M	-0.10083	-0.59	0.5
ADORA1	I256V	0.50545	-0.78	0.2
ADORA1	T257P	0.99855	0.1	0.6
ADORA1	F259L	0.12609	-0.74	0.2
ADORA1	P261L	0.42423	0.09	-0.2
ADORA1	S262F	0.31441	-0.6	-0.1
ADORA1	K265R	0.21578	-0.14	-0.8
ADORA1	T270A	0.41959	-0.39	-0.1
ADORA1	T270I	-0.18247	0.43	-1.1
ADORA1	I274V	0.61024	-0.83	0.1
ADORA1	G279S	0.17150	-0.46	-0.7
ADORA1	A282S	0.67503	-0.67	0.7
ADORA1	M283K	1.32462	0.05	2
ADORA1	M283I	0.70047	-0.16	-0.6
ADORA1	I286T	0.20993	-1.27	1.4
ADORA1	V287G	1.24566	-1.81	4.3
ADORA1	R291H	1.60939	-1.03	0
ADORA1	K294E	0.17140	-0.31	-0.6
ADORA1	R296H	0.06265	-1.02	0.3
ADORA1	V297I	-0.06518	-0.44	-0.1
ADORA1	N304S	0.27607	-0.47	0
ADORA1	R308L	1.88265	1.18	-0.2
ADORA1	R308H	1.83653	-1.13	0
ADORA1	R308C	2.42471	0.1	0
ADORA1	C309Y	0.48245	-0.3	0
ADORA1	A312V	0.76108	-0.91	-0.1
ADORA1	I315T	1.46253	-0.88	0
ADORA1	I315F	0.90105	-0.08	0
ADORA1	D316V	0.49764	-0.12	0
ADORA1	D316N	0.96109	0.11	0
ADORA1	E317K	0.54588	0.03	0
ADORA1	E322D	1.63845	-0.26	0
CST7	R2G	-0.65497	-0.25	0
CST7	R2Q	-0.47444	-0.21	0
CST7	A3T	-0.07965	0.26	0
CST7	G5R	-0.10196	-0.49	0
CST7	T6S	-0.36186	-0.35	0
CST7	F10L	-0.20353	-0.49	0
CST7	C11R	-0.68307	0.3	0
CST7	C12S	-0.01027	0.05	0
CST7	L15S	-0.48132	-0.52	0
CST7	G19A	0.96432	-0.94	0
CST7	G19E	0.07210	0.07	0
CST7	G20V	1.05338	-1.31	0
CST7	G20S	0.46376	-0.18	0
CST7	G20D	0.46234	-0.44	0
CST7	P21R	-0.51044	0.09	0
CST7	T25S	0.08531	-0.09	0
CST7	C26R	-0.79723	0.75	0
CST7	S27P	0.27402	-0.18	0
CST7	S27F	0.36581	-0.74	0
CST7	Q28L	0.03766	0.61	0
CST7	D29A	1.10438	0.15	0
CST7	L30I	-0.26818	-0.27	0
CST7	N31K	-0.54536	0.03	0
CST7	N31D	-0.46051	0.16	0
CST7	R33S	-0.59661	-0.38	0
CST7	R33H	-0.51727	-0.2	0
CST7	R33C	-0.57014	-0.18	0
CST7	V34M	-0.16499	-0.27	0
CST7	G37R	1.66204	-0.83	0.3
CST7	K43Q	-0.64025	0.1	-0.2
CST7	D46H	2.55037	0.02	-0.2
CST7	D46E	1.00860	-0.09	0.2
CST7	G48R	-0.48724	-0.56	-1.2
CST7	Q51P	1.45760	0.14	0.5
CST7	A52P	3.24827	0.72	1
CST7	A53V	1.23603	-1.0	-1.2
CST7	A53T	3.18445	-1.69	0.7
CST7	R54K	0.97312	-2.05	0.8
CST7	Y55H	2.29988	-1.31	1.7
CST7	S56R	0.17054	-0.47	-0.3
CST7	V57A	2.23240	-1.74	2.6
CST7	E58K	0.82401	-0.61	0.1
CST7	E58D	1.29564	-1.0	0.2
CST7	K59R	0.08296	-0.32	-0.5
CST7	F60L	0.20271	-0.37	0.7
CST7	T64M	0.64000	0.07	0.1
CST7	D66Y	2.51366	0.7	-0.5
CST7	D66N	1.56414	-0.84	-0.1
CST7	M67I	-0.06724	-0.47	0
CST7	F68Y	0.89760	-0.55	-0.3
CST7	L69F	1.35310	-1.53	-0.3
CST7	E72V	-1.88648	0.28	-2.3
CST7	R74H	0.25178	-0.81	0.2
CST7	R74C	-0.01059	-0.16	0.4
CST7	I75V	0.79984	-1.16	0
CST7	R77T	0.04090	-0.16	0.2
CST7	R77S	0.55264	-0.46	0.4
CST7	R77G	0.64141	-0.33	0.9
CST7	I82T	0.43563	-0.91	0.7
CST7	I82M	0.02675	-0.58	0.3
CST7	I82R	-0.01800	0.25	0.9
CST7	V83A	1.17318	-0.62	1.8
CST7	V83M	0.04932	-0.06	1
CST7	V83L	0.21835	-0.33	0.9
CST7	G85V	0.61586	0.77	0.1
CST7	G85R	1.83748	-0.63	0.7
CST7	M89V	1.08321	-0.32	0.1
CST7	M89T	2.30344	-1.68	0.8
CST7	M89K	3.19978	-1.31	1.3
CST7	E91K	0.14925	-0.57	0.2
CST7	V92M	1.66815	-1.03	1
CST7	I94T	3.19944	-2.75	2.3
CST7	G95D	1.70838	-1.61	0.1
CST7	R96S	1.98415	-2.05	0.9
CST7	C99S	2.09287	-1.41	2.2
CST7	H104Y	-0.52988	0.99	0
CST7	H104Q	-1.20132	0.21	0
CST7	H104D	-1.10570	-0.03	0
CST7	R106S	-0.37158	-0.25	0.1
CST7	R106H	-0.08990	-0.46	0
CST7	R106C	0.10782	0.47	0
CST7	D108V	0.27018	0.06	-0.2
CST7	D109V	0.08799	0.07	-0.2
CST7	D109G	-0.14556	-0.21	0.2
CST7	C110Y	1.29088	-0.67	1.5
CST7	T114N	-0.43843	0.18	0
CST7	H116Y	-0.28348	1.19	0
CST7	Q120P	1.26878	0.18	0.4
CST7	L122M	0.95942	-0.35	0.3
CST7	C124R	2.19409	-1.13	2.5
CST7	Y125S	2.74998	-1.2	1.1
CST7	E127Q	0.15626	-0.92	-0.5
CST7	W129S	2.58466	-2.72	2.8
CST7	W129R	1.71864	-0.56	2.1
CST7	V131M	0.53703	-0.18	-0.2
CST7	P132T	0.11685	-0.62	0.5
CST7	H136Y	0.00365	1.19	-0.6
CST7	H136Q	0.11077	-0.42	0.1
CST7	E138K	-0.29898	0.03	0.1
CST7	E138Q	0.00780	-0.33	-0.2
CST7	V139M	0.94903	-0.39	0.3
CST7	V141L	0.70068	-0.85	0
CST7	R143H	0.07345	-1.39	0
CST7	R143C	-0.18735	-0.11	-0.1
IFNA16	A2V	-0.15093	-0.6	0
IFNA16	L3P	-0.31731	-0.15	0.3
IFNA16	S4T	-0.29556	-0.06	-0.2
IFNA16	S4F	-0.29948	-0.85	-0.5
IFNA16	S6P	0.66585	-0.22	0
IFNA16	L8M	-0.40505	-0.58	0.3
IFNA16	M9T	0.07088	-0.32	0.6
IFNA16	A10V	0.75569	-0.71	-0.4
IFNA16	A10T	1.16206	-0.98	0.4
IFNA16	Y16N	-0.19816	-0.17	0.7
IFNA16	S18P	0.55147	-0.24	0
IFNA16	S18C	-0.38015	-0.15	-0.3
IFNA16	I19V	-0.36852	-0.14	0.1
IFNA16	I19F	-0.32627	-0.33	0.1
IFNA16	I19M	-0.78487	-0.65	0.2
IFNA16	C20W	-0.06291	-0.62	0
IFNA16	S21C	-0.33862	-0.16	-0.1
IFNA16	L22V	0.41530	-0.09	0.5
IFNA16	L22P	0.77648	0.14	1.2
IFNA16	G23V	1.44553	-0.77	-0.2
IFNA16	C24Y	0.55393	-0.32	1.8
IFNA16	C24S	1.35387	-0.36	3.2
IFNA16	D25E	-0.08380	-0.02	0
IFNA16	P27T	0.25050	-1.06	0.1
IFNA16	H30L	-0.07632	-0.47	0.1
IFNA16	L32V	0.08980	0.07	0.3
IFNA16	G33A	0.59156	-0.2	-0.8
IFNA16	G33R	-0.21419	-0.63	-1.3
IFNA16	N34K	1.06757	-0.76	0.6
IFNA16	A37T	1.46706	-1.39	-0.2
IFNA16	L38S	2.04144	-2.29	2.8
IFNA16	L38F	1.59090	-0.77	0.5
IFNA16	L41V	2.45495	-1.31	1.7
IFNA16	L41P	4.23481	-0.52	4
IFNA16	A42V	0.19563	-1.05	-0.4
IFNA16	A42T	0.72740	-1.13	0.1
IFNA16	A42G	1.05434	-0.61	0.5
IFNA16	Q43H	0.31865	-0.5	0.1
IFNA16	M44I	1.79499	-1.11	0.5
IFNA16	R46S	-0.02484	-0.51	0.4
IFNA16	I47V	0.64664	-0.15	0.2
IFNA16	H49P	-0.31938	-0.02	-0.4
IFNA16	H49L	-1.10184	0.36	-0.5
IFNA16	S51F	-0.29698	-0.71	-0.5
IFNA16	L53P	0.87191	-0.19	1.5
IFNA16	D55E	1.07414	-0.77	0
IFNA16	R56S	0.71271	-0.14	0.7
IFNA16	R56I	-0.37939	1.01	0.4
IFNA16	Y57H	0.57418	-0.06	0.3
IFNA16	Y57C	0.39733	0.3	0.7
IFNA16	D58N	0.01950	-0.32	0
IFNA16	F59L	0.66139	0.11	1.7
IFNA16	G60R	0.35350	-0.9	-0.9
IFNA16	F61V	1.36802	-0.75	1.9
IFNA16	Q63E	0.68087	-0.29	0.3
IFNA16	E64V	-0.17823	0.28	-0.1
IFNA16	E64K	-0.39081	0.19	0.1
IFNA16	E64D	-0.32669	-0.19	0.1
IFNA16	V65E	2.59628	-1.5	2.1
IFNA16	G68V	0.18672	-1.26	-0.7
IFNA16	G68D	1.48295	-0.25	0.1
IFNA16	N69K	0.15487	0.15	0.2
IFNA16	Q70H	0.28504	-0.11	0
IFNA16	Q70E	-0.12161	0.21	0.2
IFNA16	F71L	0.54526	-1.44	0.3
IFNA16	A74V	1.05824	-0.84	-0.2
IFNA16	A74T	1.49620	-1.34	0
IFNA16	Q75E	1.85118	-0.17	0.5
IFNA16	A76V	1.90605	0.05	-0.6
IFNA16	A76P	3.27151	0.38	1.6
IFNA16	I77V	2.34729	-0.93	0.3
IFNA16	I77N	4.35611	-2.54	3.5
IFNA16	A79V	1.92347	-0.99	-2.2
IFNA16	A79T	2.15583	-1.94	0.3
IFNA16	F80L	1.02536	-1.25	-0.4
IFNA16	H81Y	-1.24746	1.12	-1
IFNA16	E82G	2.97901	-2.25	1.5
IFNA16	E82D	2.10427	-1.18	0.7
IFNA16	I84T	2.73117	-3.1	2.2
IFNA16	I84N	3.56844	-2.98	3.3
IFNA16	Q85H	1.55591	-0.95	0.1
IFNA16	T87N	1.99913	-0.5	1.4
IFNA16	S92C	-0.46182	-0.36	-0.2
IFNA16	S92R	-0.80743	-0.2	-0.3
IFNA16	T93S	0.57955	-0.28	0.4
IFNA16	T93K	0.67936	-0.09	0.6
IFNA16	K94T	-0.34687	0.01	-0.1
IFNA16	D95H	0.02440	0.36	-0.5
IFNA16	D95N	0.62620	0.07	-0.1
IFNA16	S97Y	-0.25593	-0.92	-0.7
IFNA16	A99V	2.20669	0.17	0
IFNA16	A99T	1.76587	0.13	0.3
IFNA16	A99S	1.70442	-0.46	0.4
IFNA16	W100S	3.42506	-3.08	5.6
IFNA16	W100G	3.62317	-2.84	6.1
IFNA16	D101E	0.88106	-0.19	0.1
IFNA16	D101N	0.64904	-0.14	-0.1
IFNA16	E102A	-0.26344	-0.08	0
IFNA16	E102Q	-0.53764	0.22	-0.1
IFNA16	T103S	-0.11172	-0.22	0.3
IFNA16	D106E	-0.50360	-0.16	-0.1
IFNA16	F108L	1.00537	-0.12	0.6
IFNA16	Y109S	1.98590	-2.43	2.2
IFNA16	I110T	-0.24761	-1.17	0.5
IFNA16	I110L	-0.67568	-0.03	0.1
IFNA16	E111D	2.00281	-1.11	0.2
IFNA16	F113Y	-0.14470	-0.17	-0.3
IFNA16	F113L	-0.90945	-0.37	0.3
IFNA16	Q114E	0.33132	-0.14	0.5
IFNA16	Q114R	0.10832	-0.26	-0.1
IFNA16	Q115H	3.22327	-1.05	0
IFNA16	L116M	1.79927	-0.89	0.6
IFNA16	D118V	0.37323	0.61	-0.5
IFNA16	L119V	2.37281	-1.52	1.8
IFNA16	L119P	3.81188	-1.32	4.2
IFNA16	A121T	0.58739	0.07	0.1
IFNA16	V123M	0.45416	-0.19	0.2
IFNA16	T124I	-0.37852	0.05	-0.3
IFNA16	E126A	-0.11575	-0.04	0
IFNA16	E126D	0.17845	-0.12	0.2
IFNA16	V127A	0.70683	-0.38	0.4
IFNA16	V127I	-0.03655	-0.12	0
IFNA16	G128E	0.20868	-0.14	-0.1
IFNA16	V129M	0.01501	-0.26	-0.1
IFNA16	E130G	-0.37659	0.25	0.2
IFNA16	I132T	1.36529	-1.37	0.2
IFNA16	A133V	1.01182	-0.43	-0.3
IFNA16	A133T	0.99089	-0.83	-0.2
IFNA16	A133P	2.05418	-0.02	0.1
IFNA16	A133G	1.14867	-0.61	0.5
IFNA16	L134V	-0.14316	0.1	0.3
IFNA16	M135I	-0.20850	-0.17	0.2
IFNA16	N136T	0.90132	0.17	-0.3
IFNA16	N136K	1.46160	0.22	0.1
IFNA16	E137K	-0.27383	-0.08	0.2
IFNA16	E137G	0.18163	-0.95	0.4
IFNA16	D138E	-0.51915	-0.31	0
IFNA16	L141V	0.78714	-1.04	0.7
IFNA16	L141P	1.63313	-0.36	1.9
IFNA16	L141R	-0.57161	0.19	1.5
IFNA16	A142S	2.03030	-1.08	0.6
IFNA16	A142P	2.90951	-0.3	0.7
IFNA16	A142D	1.82568	-0.31	0.9
IFNA16	V143G	2.96618	-3.29	4.1
IFNA16	Y146H	2.83425	-1.35	2.8
IFNA16	Y146D	2.90445	-2.99	5.2
IFNA16	Q148R	-0.02691	-0.47	-0.1
IFNA16	R149K	-0.16185	-1.38	0.7
IFNA16	Y153C	2.27130	-0.01	3
IFNA16	M155T	0.07238	-0.03	0.4
IFNA16	M155I	-0.29790	-0.3	0.1
IFNA16	G156E	-0.17192	0.09	-0.4
IFNA16	K157N	0.16990	-0.24	0.1
IFNA16	K157R	-0.02098	-0.23	-0.7
IFNA16	K158Q	-0.47192	0.03	-0.1
IFNA16	P161L	-1.26625	-0.47	-0.2
IFNA16	P161R	-0.99245	-0.33	0
IFNA16	C162W	0.74994	-1.28	1.8
IFNA16	C162S	1.40698	-1.5	3.1
IFNA16	A163D	2.75169	-1.5	2.5
IFNA16	W164R	3.46975	-2.04	5.3
IFNA16	V166A	2.23177	-1.37	2.3
IFNA16	V166G	2.90645	-2.12	3.7
IFNA16	R168G	2.91713	-1.81	2.5
IFNA16	A169V	1.71776	-1.14	-1.1
IFNA16	A169E	1.26922	-1.49	0.8
IFNA16	M172I	0.38649	-0.68	-0.2
IFNA16	M172R	1.03331	-0.64	0.4
IFNA16	R173T	0.83471	-0.64	0.5
IFNA16	S174C	0.53659	1.17	-1.4
IFNA16	F175S	3.25963	-3.58	4.8
IFNA16	F175L	1.04923	-1.66	0.4
IFNA16	S176C	-0.47385	-0.34	-0.4
IFNA16	F177V	0.78027	-1.0	0.7
IFNA16	F177S	1.58493	-2.17	2.2
IFNA16	S178A	0.47426	-0.75	-0.5
IFNA16	T179A	1.29682	-0.41	0.1
IFNA16	Q182K	2.92544	-0.74	0.7
IFNA16	G184A	0.27509	-0.18	-0.4
IFNA16	G184V	1.00337	-0.65	-0.8
IFNA16	L185V	2.56524	-1.2	0.9
IFNA16	R186K	-0.30247	-1.56	0.4
IFNA7	R3W	-0.33620	-0.39	-0.1
IFNA7	R3L	-0.63701	0.04	-0.2
IFNA7	R3Q	-0.75220	-0.2	0
IFNA7	F5S	-0.45088	-0.52	0.5
IFNA7	S6C	-0.33175	-0.34	-0.2
IFNA7	M9I	-0.36441	-0.01	-0.2
IFNA7	V10A	-0.41955	-0.35	0.4
IFNA7	V10F	-0.24979	-0.37	0.2
IFNA7	V11M	-0.53434	-0.01	0.1
IFNA7	V11L	-0.64104	-0.09	-0.3
IFNA7	L14F	0.13164	-0.35	0.2
IFNA7	S15T	-0.31131	-0.07	-0.2
IFNA7	S15R	-0.25429	-0.05	0
IFNA7	I19F	-0.30411	-0.45	0.1
IFNA7	C20S	1.04011	0.08	1
IFNA7	L22V	-0.34512	-0.06	0.3
IFNA7	G23S	1.10622	-0.1	-0.1
IFNA7	D25Y	0.25531	0.17	-0.2
IFNA7	D25E	-0.11082	-0.34	0
IFNA7	D25N	0.14390	0.02	-0.1
IFNA7	L26R	1.01995	0.2	1.6
IFNA7	P27S	0.12716	-0.34	0.4
IFNA7	Q28H	0.19856	-0.06	0
IFNA7	H30Y	1.44697	0.51	-0.8
IFNA7	S31T	-0.46029	-0.65	-0.1
IFNA7	S31R	-0.89798	-0.67	-0.3
IFNA7	R33S	2.36544	-1.05	0.8
IFNA7	R33P	2.41793	-0.54	1
IFNA7	R33H	1.68422	-1.61	0.1
IFNA7	R33G	2.31462	-1.02	1.3
IFNA7	R33C	2.15321	-0.44	0.5
IFNA7	N34H	1.01703	-1.03	-0.2
IFNA7	R35K	-0.39384	-0.76	0.4
IFNA7	R36T	0.72986	-0.27	0.3
IFNA7	A37T	2.15479	-0.91	-0.2
IFNA7	I39V	-0.10317	-0.44	0.1
IFNA7	I39T	-0.21895	-1.05	0.6
IFNA7	L40V	2.32718	-1.48	1.3
IFNA7	L41P	4.02163	-0.91	4.1
IFNA7	L41M	1.74670	0.13	1.7
IFNA7	A42V	0.10272	-1.32	-0.4
IFNA7	A42T	0.77469	-0.83	0.1
IFNA7	A42S	0.76878	-0.52	0.3
IFNA7	A42G	1.04846	-0.66	0.5
IFNA7	M44L	1.54784	-0.69	0.1
IFNA7	M44I	1.81531	-0.63	0.5
IFNA7	G45E	0.41823	-0.6	-0.2
IFNA7	G45R	0.31439	-0.89	-0.7
IFNA7	I47S	1.04777	-0.17	0.9
IFNA7	P49A	-0.25457	-0.43	0.5
IFNA7	P49L	-0.64635	-0.21	0
IFNA7	P49H	0.10781	-0.29	0.4
IFNA7	C52R	1.43247	-0.86	3.6
IFNA7	L53F	0.25505	-0.7	0.4
IFNA7	D55V	0.03511	0.04	0.1
IFNA7	H57D	0.18347	-1.34	0.6
IFNA7	E58Q	0.07184	-0.6	0
IFNA7	F59L	0.61917	-1.76	1.7
IFNA7	R60G	-0.16527	-0.67	0.5
IFNA7	P62T	0.33345	-0.95	1.5
IFNA7	E63K	-0.01538	-0.31	0
IFNA7	E63D	1.15240	-0.78	0.3
IFNA7	E65V	-0.10283	0.68	-1.1
IFNA7	E65D	0.33542	-0.82	0.2
IFNA7	F66L	0.75361	0.21	0.1
IFNA7	D67G	-0.48715	0.37	0.2
IFNA7	D67N	-0.46759	0.32	-0.1
IFNA7	G68S	0.36718	-0.11	-0.2
IFNA7	H69Y	-0.57793	0.94	0
IFNA7	H69Q	-0.84532	0.15	0
IFNA7	H69N	-0.79772	0.23	0
IFNA7	H69R	-0.55670	0.12	0
IFNA7	Q70K	-0.02930	0.12	0.3
IFNA7	Q70H	0.61594	0.13	0.1
IFNA7	Q70E	0.19659	0.07	0.2
IFNA7	K73N	0.61583	-0.21	0.2
IFNA7	T74A	1.76840	-0.05	0
IFNA7	A76D	2.97359	-1.47	2
IFNA7	S78F	-0.97901	-0.65	-1.7
IFNA7	L80F	2.33062	-1.5	0.4
IFNA7	I84F	2.89233	-2.38	0
IFNA7	T87I	-0.69177	2.03	-2.8
IFNA7	N89S	-0.02697	0.25	0.1
IFNA7	S92R	-0.72084	-0.14	-0.3
IFNA7	E94K	-0.43710	0.8	0.1
IFNA7	E94D	-0.31434	-0.07	0
IFNA7	D95N	0.72053	-0.02	-0.1
IFNA7	S96L	-1.13285	1.06	-0.5
IFNA7	A98G	-0.08308	-0.38	0.3
IFNA7	A99T	1.45696	0.23	0.3
IFNA7	W100R	2.23441	-1.88	4.4
IFNA7	E101K	0.63300	-0.02	0.3
IFNA7	Q102R	-0.31157	0.16	-0.1
IFNA7	L105P	3.34313	-0.65	3.5
IFNA7	K107N	0.20703	-0.19	0
IFNA7	F108L	1.10978	0.57	0.6
IFNA7	S109P	2.03377	0.08	0
IFNA7	T110P	0.88506	-0.64	0.6
IFNA7	L112I	2.27030	-0.23	1.1
IFNA7	D118E	0.46636	-0.09	-0.2
IFNA7	D118N	1.23572	-1.26	-0.4
IFNA7	L119P	3.84493	-1.27	4.3
IFNA7	E120G	0.30072	-1.22	0.7
IFNA7	A121P	1.80372	-0.03	0.7
IFNA7	E126K	0.39474	-0.06	0.1
IFNA7	E126G	1.49609	-0.9	1
IFNA7	V127A	-0.70256	-0.3	0.2
IFNA7	V127I	-0.48067	-0.25	0
IFNA7	V129M	-0.23220	-0.23	-0.1
IFNA7	V129L	-0.20340	-0.41	0
IFNA7	E131D	-0.25436	-0.13	0
IFNA7	T132S	0.63294	-0.12	0.2
IFNA7	T132I	0.48282	0.23	-0.1
IFNA7	T132N	0.51064	-0.09	0.3
IFNA7	P133A	-0.09400	-0.13	0
IFNA7	L134V	0.15714	-0.02	0.2
IFNA7	M135V	0.05310	-0.28	0.3
IFNA7	N136K	1.06322	0.01	0.2
IFNA7	E137Q	-0.34782	-0.24	-0.2
IFNA7	F139S	2.25851	-3.47	1.5
IFNA7	I140V	1.50335	-1.29	0.3
IFNA7	L141R	-0.61521	0.3	1.4
IFNA7	A142V	2.63241	-1.16	-0.5
IFNA7	A142P	2.99606	-0.22	0.9
IFNA7	V143M	1.44038	-0.44	0.7
IFNA7	Q148E	-0.39725	-0.18	0.2
IFNA7	R149T	1.02194	-0.75	0.6
IFNA7	T151S	0.61079	-0.66	0.4
IFNA7	L154P	3.70049	-1.01	4.4
IFNA7	M155T	0.11308	0.11	0.3
IFNA7	M155I	-0.33331	-0.43	0.1
IFNA7	E156G	-0.43946	-0.64	0.5
IFNA7	K157E	1.08790	-0.25	0
IFNA7	K157N	0.17744	-0.75	0.1
IFNA7	K157R	-0.07279	0.03	-0.7
IFNA7	K158R	-0.13500	-0.02	-0.2
IFNA7	S160G	0.46544	-0.45	1.1
IFNA7	P161L	-1.20786	-0.44	-0.2
IFNA7	C162S	1.44846	-1.47	3.1
IFNA7	A163T	2.52004	-1.82	1.2
IFNA7	A163D	2.73726	-1.65	2.5
IFNA7	W164C	3.02678	0.09	4.2
IFNA7	E165D	2.13275	-0.96	0.6
IFNA7	V166F	1.74619	-1.2	0.5
IFNA7	R168T	2.35277	-1.5	1.4
IFNA7	R168I	1.30073	-0.56	0
IFNA7	A169T	1.07116	-1.56	0.1
IFNA7	E170G	2.12546	0.44	1.5
IFNA7	M172I	0.53444	-0.71	-0.2
IFNA7	R173K	-0.73234	-1.04	0.5
IFNA7	F175L	0.99731	-1.91	0.4
IFNA7	S178P	1.47457	-0.09	0.2
IFNA7	T179A	0.28019	-0.3	0.1
IFNA7	N180K	-0.55376	0.02	0
IFNA7	L181W	3.03519	-0.6	0.9
IFNA7	K182I	-0.61395	1.17	-1.4
IFNA7	K182Q	-0.05684	-0.6	-0.5
IFNA7	K183T	0.36435	-0.5	-0.1
IFNA7	R186K	-0.62246	-0.64	0.1
IFNA7	R187K	-0.69169	-0.67	0.1
IFNA7	K188N	-0.17452	0.73	0
IFNA7	D189N	-0.31882	0.01	0
IFNA8	A2D	0.15409	0.01	0.5
IFNA8	T4S	-0.08460	-0.34	0.1
IFNA8	F5V	-0.73077	-0.72	0.1
IFNA8	L11P	0.84919	-0.23	1.2
IFNA8	V13L	-0.39342	0.01	-0.1
IFNA8	S15T	-0.41896	-0.13	-0.2
IFNA8	S15I	-0.48605	-0.2	-0.7
IFNA8	S15N	0.14953	-0.05	0.2
IFNA8	Y16C	-0.90485	0.12	0
IFNA8	K17R	-0.23626	-0.04	-0.2
IFNA8	F19C	-0.73833	-0.7	0.1
IFNA8	S20N	-0.12847	0.14	0.2
IFNA8	S21Y	0.13058	-0.7	-0.1
IFNA8	S21T	-0.32900	0.13	0
IFNA8	L22P	-0.11774	0.05	0.9
IFNA8	C24Y	0.96790	-0.39	1.4
IFNA8	D25E	0.12695	0.05	0
IFNA8	L26P	2.42272	-0.46	2.3
IFNA8	P27L	0.72590	-0.39	-0.8
IFNA8	G33A	0.66852	-0.17	-0.9
IFNA8	G33D	1.95835	-1.66	-0.5
IFNA8	N34T	1.36280	-0.27	-0.3
IFNA8	N34K	0.79602	-0.69	0.7
IFNA8	N34D	1.85043	-1.19	0.5
IFNA8	R35T	0.27761	-0.29	0.2
IFNA8	R36T	0.44545	-0.46	0.3
IFNA8	A37S	2.22651	-0.99	0.5
IFNA8	I39V	-0.05635	-0.46	0.1
IFNA8	A42E	0.33367	-1.45	0.3
IFNA8	M44T	2.29928	-2.44	2.2
IFNA8	R45L	-0.20569	0.43	0
IFNA8	R45G	0.62671	-0.84	0.5
IFNA8	R45Q	0.25032	-0.48	0.2
IFNA8	R46I	0.16235	1.04	0.1
IFNA8	I47L	0.94766	-0.5	0.2
IFNA8	P49R	0.07755	-0.58	0.4
IFNA8	F50L	-0.62506	-0.12	0.1
IFNA8	C52F	1.07848	-0.47	2.5
IFNA8	D55E	0.90435	-0.78	0
IFNA8	D55N	1.41246	-0.83	0.2
IFNA8	R56K	-0.25658	-0.51	0.4
IFNA8	F61L	0.55291	-0.35	1.3
IFNA8	P62L	-0.26042	0.12	0.8
IFNA8	E65A	0.63143	0.08	-0.5
IFNA8	E65G	1.02822	0.18	0.6
IFNA8	D68G	0.86822	-0.62	0
IFNA8	K69N	-0.26463	0.85	-0.1
IFNA8	K69R	-0.14571	0.02	-0.1
IFNA8	Q72R	0.24319	0.03	0.1
IFNA8	K73Q	0.71590	-0.35	-0.2
IFNA8	K73N	1.47937	-0.34	0.2
IFNA8	A74S	1.69956	-0.62	0.3
IFNA8	Q75K	2.70085	-0.17	1.2
IFNA8	A76G	2.54147	-1.12	2
IFNA8	I77T	3.16565	-2.95	2.2
IFNA8	I77F	2.63844	-2.24	0.6
IFNA8	S78C	0.03771	0.07	-0.8
IFNA8	V79F	2.47406	-1.16	0.4
IFNA8	V79I	0.76633	-0.6	0.1
IFNA8	E82G	2.85009	-2.23	1.5
IFNA8	M83L	0.91393	-0.17	-0.3
IFNA8	T87S	2.21180	-0.45	1.4
IFNA8	N89S	0.05833	-0.29	0.1
IFNA8	S92I	-0.43150	-0.36	-0.6
IFNA8	D95E	-0.29263	-0.06	-0.1
IFNA8	S97T	0.32160	-0.24	-0.2
IFNA8	S97F	-0.90670	-0.89	-0.6
IFNA8	L100F	1.20163	-0.77	-0.8
IFNA8	T103N	-0.25858	-0.06	0.3
IFNA8	L104V	1.68978	-1.44	0.5
IFNA8	L105P	3.55449	-0.5	3.5
IFNA8	D106G	-0.02117	-0.58	0.5
IFNA8	E107K	-0.60574	-0.12	-0.1
IFNA8	F108Y	1.51139	-0.48	1.2
IFNA8	E111K	1.74964	-0.48	0.1
IFNA8	L112P	4.16847	-1.24	4.4
IFNA8	Q115H	3.20246	-0.76	0
IFNA8	N117D	-0.20819	-0.37	0.1
IFNA8	E120G	0.53669	-0.51	0.8
IFNA8	S121F	-0.25917	-0.24	-0.7
IFNA8	C122F	1.46295	-0.74	1.9
IFNA8	M124R	-1.04203	0.87	0.3
IFNA8	E126K	0.94740	-0.29	0
IFNA8	E126G	1.29713	-1.25	0.9
IFNA8	V127L	-0.64721	-0.2	0.1
IFNA8	V129M	-0.51058	-0.31	-0.1
IFNA8	I130T	0.79069	-1.4	0.1
IFNA8	I130M	0.30514	-0.52	-0.2
IFNA8	I130R	0.76826	0.24	-0.4
IFNA8	P133A	-0.54652	-0.14	0
IFNA8	L134V	0.18803	0.01	0.2
IFNA8	L134R	-0.53325	0.5	0.3
IFNA8	M135L	-0.30295	-0.2	0.1
IFNA8	Y136H	2.55392	-1.27	0.8
IFNA8	E137K	-0.22588	-0.12	0.2
IFNA8	E137Q	-0.34541	-0.16	-0.1
IFNA8	D138E	-0.57396	-0.23	0
IFNA8	S139F	0.47314	-0.46	-1.4
IFNA8	I140L	0.17564	-0.56	0.1
IFNA8	A142S	1.98718	-0.99	0.7
IFNA8	V143M	1.26728	-0.34	0.7
IFNA8	T151P	0.64360	0.06	0.5
IFNA8	Y153H	2.59389	-1.4	2.7
IFNA8	T155A	-0.48665	-0.19	0.1
IFNA8	T155I	-0.63395	-0.02	-0.3
IFNA8	S161P	-0.19457	-0.57	-0.1
IFNA8	C162S	1.55039	-0.68	3.1
IFNA8	E165A	1.02579	-0.48	-0.2
IFNA8	E165G	2.40458	-1.36	1.3
IFNA8	E165Q	0.84697	-1.1	-0.4
IFNA8	V167F	2.24914	-1.04	1.5
IFNA8	A169E	0.98604	-1.57	0.6
IFNA8	E170G	2.51872	0.32	1.7
IFNA8	I171V	2.41098	-1.58	0.8
IFNA8	I171M	1.81981	-0.15	1.9
IFNA8	F175L	1.00270	-2.14	0.4
IFNA8	S176F	-0.45643	-0.94	-1.1
IFNA8	I179V	0.17688	-0.06	0.1
IFNA8	I179S	0.46813	-0.25	0.7
IFNA8	I179F	0.18442	-0.72	-0.1
IFNA8	K183R	-0.19389	-0.9	-0.2
IFNA8	K188R	-0.14244	-0.02	0
IGLL1	R2K	-0.42165	0.11	0
IGLL1	P3L	0.16934	-0.71	0
IGLL1	P3Q	0.19191	0.35	0
IGLL1	G6A	0.42922	-1.23	0
IGLL1	Q7H	-0.07648	-0.08	0
IGLL1	Q7R	-0.39515	-0.37	0
IGLL1	G8R	-0.18822	-0.35	0
IGLL1	L10F	0.04024	-0.86	0
IGLL1	A12V	0.05055	-1.31	0
IGLL1	A12T	-0.01036	0.15	0
IGLL1	A12D	0.08396	-0.12	0
IGLL1	G14S	-0.06601	-0.34	0
IGLL1	P16A	0.24238	-0.25	0
IGLL1	P18S	0.16495	-0.08	0
IGLL1	R21T	-0.32319	0.17	0
IGLL1	R23H	-0.46579	-0.54	0
IGLL1	R23C	-0.40548	0.36	0
IGLL1	P25S	0.20915	-0.08	0
IGLL1	P25H	0.36386	0.4	0
IGLL1	A32V	0.10159	-0.65	0
IGLL1	V33M	0.19481	-0.52	0
IGLL1	V33L	0.12953	-0.39	0
IGLL1	R40L	-0.43429	0.54	0
IGLL1	R40H	-0.29534	-0.18	0
IGLL1	T42I	0.29040	-0.53	0
IGLL1	S45L	0.02196	-0.75	0
IGLL1	R48G	-0.41728	-0.28	0
IGLL1	A49V	0.17378	-1.38	0
IGLL1	G53E	0.13104	-0.29	0
IGLL1	P55S	0.11679	-1.03	0
IGLL1	S58N	0.06496	-0.23	0
IGLL1	R60W	-0.48822	-0.7	0
IGLL1	R66W	-0.47818	-0.76	0
IGLL1	R66Q	-0.26751	-0.55	0
IGLL1	R69S	-0.40429	-0.52	0
IGLL1	R74H	-0.40182	-0.36	0
IGLL1	R74C	-0.40840	0.06	0
IGLL1	G75S	0.00256	-0.36	0
IGLL1	S76F	0.06573	-1.24	0
IGLL1	W77R	-0.53964	0.53	0
IGLL1	G79D	0.36869	-0.45	0
IGLL1	R81S	-0.16182	0.07	0
IGLL1	R81M	-0.09281	-0.13	0
IGLL1	R81K	-0.32279	0.22	0
IGLL1	R81G	-0.14974	-0.03	0
IGLL1	C82G	-0.23666	0.27	0
IGLL1	R85W	-0.51439	-0.5	0
IGLL1	R85L	-0.59441	0.28	0
IGLL1	R85Q	-0.34150	-0.1	0
IGLL1	G86E	0.02712	-0.14	0
IGLL1	G86R	-0.13457	-0.22	0
IGLL1	H91Y	-0.22940	1.39	0
IGLL1	H91R	-0.59390	0.29	0
IGLL1	V94A	0.41048	-0.29	0.1
IGLL1	T95M	0.29083	-0.13	0
IGLL1	T95K	-0.01346	-0.06	0
IGLL1	T95R	-0.08478	0.15	0
IGLL1	H96Q	-0.33701	0.25	0
IGLL1	V97L	0.20988	-0.29	0
IGLL1	V97E	-0.09106	0.5	0.1
IGLL1	F98L	-0.21786	-0.09	0
IGLL1	G99S	-0.05376	-0.54	0
IGLL1	S100R	-0.45770	-0.23	0
IGLL1	G101R	0.13539	-0.26	0.1
IGLL1	V106I	0.19232	-0.3	0.1
IGLL1	S108G	0.27445	0.09	0
IGLL1	P110T	0.44611	-0.16	0
IGLL1	P110L	0.04648	-0.21	0
IGLL1	K111R	0.06054	-0.51	-0.2
IGLL1	A112T	0.28766	-1.46	-0.2
IGLL1	T113A	0.77861	-0.26	0
IGLL1	T113N	0.51254	-0.24	0.2
IGLL1	P114A	-0.01347	-1.56	1.5
IGLL1	P114L	-1.08306	-0.47	0.6
IGLL1	S115L	-0.34423	-0.38	-0.5
IGLL1	V116G	3.17353	-2.49	3.9
IGLL1	T117I	-0.37915	-0.17	-0.7
IGLL1	F119Y	0.27147	-0.27	0.2
IGLL1	P120L	-0.88646	-0.03	-0.4
IGLL1	P120Q	-0.02997	-0.66	0.2
IGLL1	P121L	-0.67582	-0.49	-0.5
IGLL1	S122P	0.89905	-0.08	0.1
IGLL1	S123P	-0.04541	-0.05	0.1
IGLL1	S123C	-0.50700	-0.33	0.1
IGLL1	L126P	1.97425	-1.53	1.4
IGLL1	Q127H	0.20343	-0.27	0
IGLL1	A128T	0.38754	0.11	-0.1
IGLL1	N129D	0.43911	-0.08	0.1
IGLL1	A131V	-0.25600	-0.67	-1.4
IGLL1	M137V	-0.03156	-0.56	-1.3
IGLL1	D139N	-0.15374	0.0	-0.3
IGLL1	F140L	0.78027	-2.82	2.2
IGLL1	P142L	-0.15748	-0.52	1.1
IGLL1	I144F	-0.13134	-0.69	0
IGLL1	T146S	0.39406	-0.11	0.4
IGLL1	T146M	-0.54615	0.16	-0.2
IGLL1	T148A	0.24503	-0.35	0.1
IGLL1	T148I	-0.55735	-0.06	-0.4
IGLL1	W149L	0.90302	-2.45	3.3
IGLL1	A151V	-0.58091	-0.99	-0.8
IGLL1	D152N	0.50968	-0.96	-0.1
IGLL1	G153V	0.48419	-1.16	0.3
IGLL1	T154N	0.12362	-0.11	0.1
IGLL1	P155S	0.63987	-0.23	0
IGLL1	P155L	0.21608	-0.38	-0.3
IGLL1	G159S	0.28991	-0.58	-0.1
IGLL1	V160M	-0.22284	-0.8	0.4
IGLL1	V160L	-0.39299	-0.59	0.3
IGLL1	M162V	0.72128	-0.46	-0.2
IGLL1	M162T	1.03348	0.61	0.2
IGLL1	M162K	1.04224	0.11	1
IGLL1	M162I	0.39019	-0.35	-0.3
IGLL1	T163N	0.39037	0.01	0.5
IGLL1	T164M	0.17849	0.09	0
IGLL1	T164K	-0.15653	-0.05	0.2
IGLL1	P165T	0.15291	-0.98	-0.3
IGLL1	P165L	-0.68604	-0.33	-1.1
IGLL1	K167R	-0.00048	-0.38	-0.5
IGLL1	S169N	0.31614	0.14	0
IGLL1	N171S	0.72993	0.38	0.1
IGLL1	N171K	0.33409	0.11	0.2
IGLL1	A174V	-0.75466	-0.84	-0.8
IGLL1	A174T	-0.40402	-1.83	-0.2
IGLL1	A174S	0.02121	-1.26	0.3
IGLL1	S176N	0.09026	-0.39	0.2
IGLL1	Y178H	1.35901	-0.69	0.9
IGLL1	L179R	1.78105	-1.79	3
IGLL1	T182A	1.36171	-0.41	0.3
IGLL1	T182M	1.44535	0.32	0
IGLL1	E184K	0.16121	-0.21	0
IGLL1	R187T	0.13646	0.08	0.3
IGLL1	R187K	-0.57691	-0.07	0.4
IGLL1	R189H	0.64011	-1.04	0.1
IGLL1	R189C	0.84387	-0.87	0.6
IGLL1	S193R	-0.03190	-0.32	-0.1
IGLL1	Q195H	-0.27278	-0.18	-0.1
IGLL1	Q195R	-0.20542	-0.14	-0.1
IGLL1	M197T	0.67629	0.3	0.2
IGLL1	H198Y	-0.74298	0.74	-0.4
IGLL1	H198Q	0.18907	-0.78	1.8
IGLL1	E199K	0.40263	0.1	0.2
IGLL1	G200R	-0.06903	-0.01	-0.1
IGLL1	T202S	0.41520	-0.12	0.2
IGLL1	V203M	-0.36066	-0.69	0.2
IGLL1	E204K	-0.02941	-0.01	0.1
IGLL1	E204G	0.22655	-1.04	0.4
IGLL1	T206S	0.96262	-0.06	0.2
IGLL1	T206M	0.15826	0.31	0
IGLL1	V207M	0.10285	-0.61	0.3
IGLL1	V207E	1.93737	-1.03	1
IGLL1	A208S	0.19390	-0.65	0
IGLL1	A210E	0.45178	-0.46	0
IGLL1	E211Q	-0.12654	0.32	0
IGLL1	C212F	0.27763	-0.49	0.1
IL1RL1	G2E	-0.67769	0.09	0
IL1RL1	W4C	0.07129	0.35	0
IL1RL1	A7S	-0.81612	-0.77	0.1
IL1RL1	A7G	-0.61831	-0.42	0.2
IL1RL1	A7E	-0.80984	-0.27	0.1
IL1RL1	I11V	-0.46139	-0.36	0
IL1RL1	M13I	-0.24823	0.03	0
IL1RL1	Y14H	0.06216	0.59	0
IL1RL1	S15F	-0.45540	-0.63	-0.2
IL1RL1	T16I	-0.38073	-0.2	-0.1
IL1RL1	A18V	-0.12123	-0.97	-0.1
IL1RL1	A18G	-0.14079	-0.43	0.1
IL1RL1	K19T	0.88282	-0.14	-0.1
IL1RL1	K19M	0.69311	0.09	-0.1
IL1RL1	G26V	-0.63781	0.75	-1.5
IL1RL1	G26D	0.09738	-0.84	0
IL1RL1	E28K	-0.13631	-0.65	0
IL1RL1	E30V	-0.62045	-0.12	-0.5
IL1RL1	A31V	-0.22303	-0.37	-0.5
IL1RL1	V34L	-0.20797	-0.77	-0.6
IL1RL1	Q39K	0.30817	-0.06	0.1
IL1RL1	Q39L	0.10226	0.46	-0.1
IL1RL1	P42R	0.16518	0.29	0
IL1RL1	S43T	0.18491	-0.11	-0.1
IL1RL1	T45N	-0.16747	0.01	0.2
IL1RL1	V46M	-0.05639	-0.38	0.4
IL1RL1	D47N	-0.26718	-0.4	-0.2
IL1RL1	W48C	-0.17923	-1.19	2.9
IL1RL1	T53K	-0.43912	-0.04	0.2
IL1RL1	S56I	-0.22600	0.12	-0.3
IL1RL1	S56N	-0.23879	0.03	0
IL1RL1	P58S	-0.24829	-0.82	0
IL1RL1	P58L	-0.33807	-0.49	-0.4
IL1RL1	T59I	-0.13650	-0.17	-0.1
IL1RL1	Q60R	0.26639	0.06	-0.1
IL1RL1	R62G	0.87366	0.25	0.2
IL1RL1	R64S	0.08924	-0.28	0.4
IL1RL1	R64H	0.27139	-1.13	0.1
IL1RL1	R64C	0.26046	-0.14	0.4
IL1RL1	V65M	-0.26862	-0.26	0.2
IL1RL1	F66L	-0.44432	-2.15	0.2
IL1RL1	F66I	-0.47477	-2.26	0.1
IL1RL1	Q70R	0.11216	-0.26	-0.3
IL1RL1	L72P	0.83239	-0.33	3
IL1RL1	P76L	-0.49313	-0.54	-0.5
IL1RL1	A77P	0.16702	-0.19	0.6
IL1RL1	A78E	-0.13474	-1.27	0.1
IL1RL1	V79D	-0.70428	-0.41	0.8
IL1RL1	A80V	-0.60635	-0.95	0
IL1RL1	A80T	-0.70771	0.17	-0.1
IL1RL1	I84V	-0.23462	-0.69	0.1
IL1RL1	C87Y	-0.14834	-0.63	1.6
IL1RL1	C87R	0.22770	-0.94	2.7
IL1RL1	R90K	-0.25430	-1.55	0.5
IL1RL1	R90G	-0.20249	-0.83	0.8
IL1RL1	P92L	0.13898	-0.32	-0.1
IL1RL1	T93A	0.10606	-0.37	0.1
IL1RL1	T93I	0.03310	-0.27	0
IL1RL1	N95S	-0.18412	0.04	0
IL1RL1	R96G	-0.44071	-0.73	0.5
IL1RL1	G98V	-0.36616	-0.78	-1.4
IL1RL1	A100V	-0.46646	-0.04	-1.1
IL1RL1	A100T	-0.17735	-0.93	0
IL1RL1	N101I	-0.59477	-0.34	-0.6
IL1RL1	Y105H	-0.17436	-0.85	0.7
IL1RL1	K106E	0.14225	-0.02	-0.1
IL1RL1	Q108K	0.06925	0.17	0.2
IL1RL1	C111S	-0.16123	0.26	0.2
IL1RL1	C111G	-0.05141	0.04	0.5
IL1RL1	N112S	0.01086	0.32	0
IL1RL1	V113I	-0.17420	-0.16	-0.1
IL1RL1	P114S	-0.06259	-0.64	0.2
IL1RL1	P114L	0.08770	-0.44	-0.3
IL1RL1	D115N	0.10777	0.02	-0.1
IL1RL1	L117F	0.07678	-0.39	0
IL1RL1	V122A	0.17315	-1.24	0.7
IL1RL1	S123T	-0.34912	-0.15	-0.2
IL1RL1	S123P	-0.28433	-0.31	0.1
IL1RL1	K127N	0.86624	0.22	0
IL1RL1	N128Y	0.20080	-0.32	-0.2
IL1RL1	N128S	-0.01027	0.28	0
IL1RL1	N128K	0.08877	0.08	0.1
IL1RL1	N128D	-0.02338	0.13	0.1
IL1RL1	S129Y	-0.36010	-0.76	-1.4
IL1RL1	S129C	-0.28585	-0.43	-0.6
IL1RL1	I131S	0.67954	-2.63	2.8
IL1RL1	I131M	0.05987	-0.73	0.7
IL1RL1	T135A	-0.19698	-0.73	0
IL1RL1	I136N	-0.15359	-1.45	1
IL1RL1	D137V	0.05916	0.06	-0.2
IL1RL1	L138I	-0.44313	-0.53	0
IL1RL1	N140S	-0.02845	0.07	0.1
IL1RL1	T142A	0.15514	-0.44	0
IL1RL1	A143V	-0.20371	-0.85	-0.2
IL1RL1	A143T	-0.20962	0.18	0
IL1RL1	P144S	0.03290	-0.2	0
IL1RL1	E146D	-0.30037	-0.89	0.2
IL1RL1	F148L	-0.41514	-1.41	0.4
IL1RL1	C151R	0.22179	0.38	-0.2
IL1RL1	A153V	-0.23217	-0.85	-0.3
IL1RL1	G156E	-0.44479	-0.51	-0.1
IL1RL1	R158K	0.03005	-1.19	0.6
IL1RL1	R160M	-0.52574	0.02	-0.1
IL1RL1	A161V	-0.30967	-0.84	-0.4
IL1RL1	A161G	-0.21912	-0.97	0.4
IL1RL1	H162Q	-0.45507	-0.07	0.1
IL1RL1	V167I	-0.25770	-0.32	-0.2
IL1RL1	I168V	-0.16734	-1.08	0.6
IL1RL1	I168T	0.06844	-2.85	2.2
IL1RL1	D169H	0.05357	-0.37	-0.6
IL1RL1	D169N	-0.00164	-0.38	-0.3
IL1RL1	M172I	-0.05893	-0.21	0
IL1RL1	A176T	-0.11269	-0.48	-0.2
IL1RL1	A176P	-0.03995	0.03	0.3
IL1RL1	G177S	-0.16164	-0.71	0.6
IL1RL1	D178N	-0.37846	-0.02	-0.2
IL1RL1	T180I	-0.51822	-0.51	-0.5
IL1RL1	I184T	-0.24994	-1.22	0.2
IL1RL1	H185R	0.01900	-0.71	0.1
IL1RL1	N186S	-0.31591	0.08	0.1
IL1RL1	E187K	-0.09567	-0.44	0.1
IL1RL1	G189V	-0.04874	-0.94	0
IL1RL1	V194A	0.23122	-1.17	0.8
IL1RL1	T195M	-0.48644	0.04	-0.1
IL1RL1	A196V	-0.41085	-0.82	-0.6
IL1RL1	S199P	-0.30822	-0.27	0.2
IL1RL1	S199F	-0.41205	-0.62	-1.1
IL1RL1	T201A	-0.07852	-0.78	0.1
IL1RL1	T201M	-0.15714	-0.21	-0.3
IL1RL1	V202I	-0.10525	-0.54	0.1
IL1RL1	K203T	-0.04476	0.05	-0.3
IL1RL1	K203R	-0.14688	0.13	-0.4
IL1RL1	D204V	0.12358	0.12	-0.2
IL1RL1	Q206E	0.18965	-0.13	0.1
IL1RL1	F208L	0.00322	-0.39	0.1
IL1RL1	S209Y	-0.36408	-0.9	-0.6
IL1RL1	P212L	-0.27534	-0.43	-0.1
IL1RL1	G215E	-0.42540	-0.42	-0.1
IL1RL1	G215R	-0.10498	-0.52	-0.3
IL1RL1	A216T	-0.20241	-0.44	-0.1
IL1RL1	P217H	-0.01612	-1.42	-0.1
IL1RL1	P217R	0.18370	-0.5	-0.1
IL1RL1	A218V	-0.03407	-0.97	-0.2
IL1RL1	A218E	-0.31633	-1.32	0.1
IL1RL1	I227T	0.03045	-1.12	0.4
IL1RL1	K229E	-0.34733	-0.1	0
IL1RL1	N230K	-0.36495	-0.19	0.1
IL1RL1	A231T	0.02209	-1.16	0
IL1RL1	T234S	-0.24310	-0.72	0.2
IL1RL1	C238Y	-0.10741	-0.85	-0.8
IL1RL1	C238R	0.23192	-0.82	-0.3
IL1RL1	K241R	-0.04271	-0.07	-0.5
IL1RL1	T243S	0.04417	-0.12	0
IL1RL1	Q244R	0.15998	0.07	-0.2
IL1RL1	F245V	0.73917	-0.32	0
IL1RL1	A248T	-0.11171	-0.9	-0.1
IL1RL1	V249F	0.15352	-1.08	0.1
IL1RL1	V249I	-0.22531	-0.27	-0.2
IL1RL1	L250P	0.06622	-0.84	1
IL1RL1	L250Q	0.08426	-1.07	0.7
IL1RL1	W251S	0.19167	-3.57	4.9
IL1RL1	Q252H	-0.11772	-1.02	-0.2
IL1RL1	N254H	0.16925	-0.6	0
IL1RL1	T256P	-0.14300	-0.21	0.4
IL1RL1	T256I	-0.15272	-0.38	-0.1
IL1RL1	I258L	-0.38950	-0.2	0.1
IL1RL1	T259I	-0.43929	0.0	-0.1
IL1RL1	T259R	-0.40873	0.19	0
IL1RL1	F261V	-0.26414	-0.87	0.2
IL1RL1	R265S	0.29895	-0.82	0.7
IL1RL1	R265I	0.21499	0.45	-0.1
IL1RL1	Q267H	-0.37395	-0.43	-0.1
IL1RL1	Q268E	-0.24668	0.07	0.2
IL1RL1	Q274R	0.21988	0.25	-0.1
IL1RL1	F276S	0.01915	-0.17	0.3
IL1RL1	G279E	-0.31949	0.14	0
IL1RL1	A281T	-0.21951	-0.78	-0.1
IL1RL1	A281G	-0.16162	-1.04	0.3
IL1RL1	A281D	-0.11420	-0.45	0.2
IL1RL1	C282Y	-0.12067	-0.91	-0.5
IL1RL1	D284N	-0.44854	0.07	-0.2
IL1RL1	M285V	-0.38899	-0.33	-0.3
IL1RL1	M285T	-0.13416	-1.36	0.4
IL1RL1	V286F	-0.12643	-1.07	0
IL1RL1	A290D	-0.34893	-0.41	0.4
IL1RL1	V292M	-0.07471	-0.91	0.6
IL1RL1	E295D	-0.43362	-0.47	0.1
IL1RL1	D296Y	-0.41227	1.74	-0.7
IL1RL1	L297F	-0.40320	-0.61	-0.1
IL1RL1	Q300R	0.17554	-0.43	-0.2
IL1RL1	D302H	-0.21575	-1.52	-1
IL1RL1	D302N	-0.22492	-1.31	-0.5
IL1RL1	C303S	0.36499	-1.64	3.7
IL1RL1	C303G	0.42712	-1.22	4.5
IL1RL1	L304R	0.30241	-1.0	1
IL1RL1	L306P	0.03802	-0.41	0.8
IL1RL1	N307S	-0.32459	-0.98	0.4
IL1RL1	H309R	0.12994	-0.13	-0.1
IL1RL1	G310A	-0.23782	-0.41	0.2
IL1RL1	H314Y	-0.53582	0.47	-0.7
IL1RL1	V316I	-0.14664	-0.53	-0.2
IL1RL1	R320T	-0.13877	-0.11	0
IL1RL1	K321T	0.10717	-0.62	-0.3
IL1RL1	P323T	0.20695	-0.09	0
IL1RL1	H326L	-0.49688	0.12	0
IL1RL1	H326N	-0.59103	0.2	0.1
IL1RL1	H326R	-0.46270	-0.03	0
IL1RL1	H327Y	-0.56725	0.16	-0.2
IL1RL1	H327N	-0.57442	-0.03	0.1
IL1RL1	I329V	-0.50394	-0.6	0.1
IL1RL1	I329T	-0.63923	-1.47	0.4
IL1RL1	I329F	-0.70571	-0.61	0
IL1RL1	I332V	-0.48207	-0.39	0.1
IL1RL1	I332T	-0.50585	-0.8	0.5
IL1RL1	I332K	-0.38991	0.28	0.8
IL1RL1	I333T	-0.52981	-1.03	0.5
IL1RL1	V335L	-0.52216	-0.17	0
IL1RL1	V335I	-0.49003	0.08	0
IL1RL1	C336Y	-0.60338	-0.42	-0.2
IL1RL1	F339L	-0.23899	-0.21	-0.1
IL1RL1	M341T	-0.36304	0.14	0.3
IL1RL1	I343T	-0.70916	-1.44	0.8
IL1RL1	N344D	-0.66891	0.21	0.2
IL1RL1	L346M	-0.70515	-0.46	0.2
IL1RL1	V347A	-0.54496	-0.3	0.5
IL1RL1	M352V	-0.18681	-0.18	0
IL1RL1	M352T	-0.25534	0.16	0.2
IL1RL1	M352I	-0.26226	-0.05	-0.1
IL1RL1	A357T	-0.50524	-0.64	0
IL1RL1	A357D	-0.58776	-0.27	0.4
IL1RL1	T358I	-0.40261	0.34	-0.6
IL1RL1	W361R	-0.18028	0.29	0.3
IL1RL1	D363Y	-0.29563	0.2	-0.3
IL1RL1	Y368H	0.03745	-0.14	0.2
IL1RL1	Y368C	0.07945	-0.02	0.4
IL1RL1	T370I	0.08444	-0.25	0
IL1RL1	R371K	0.15946	-0.68	0.2
IL1RL1	L376P	0.08538	-0.14	0.2
IL1RL1	L376F	-0.13288	-0.74	0
IL1RL1	Y377C	0.01008	-0.98	1.2
IL1RL1	A379V	-0.42210	-0.91	-0.2
IL1RL1	V381F	-0.00427	-1.6	0.4
IL1RL1	V381I	-0.24658	-0.61	0
IL1RL1	P384R	0.18600	-0.79	-0.1
IL1RL1	R385W	0.08011	0.14	0.1
IL1RL1	R385Q	0.08464	-0.83	0.1
IL1RL1	N386S	-0.12686	0.22	0
IL1RL1	N386K	0.12032	-0.02	0.1
IL1RL1	T391I	0.07427	-0.45	0
IL1RL1	D392V	0.41702	0.12	0
IL1RL1	A394P	-0.36866	-0.1	0.1
IL1RL1	R396L	-0.52492	0.36	0.2
IL1RL1	R396H	-0.25501	-1.42	0.1
IL1RL1	R396C	-0.37589	0.05	0.3
IL1RL1	V397A	-0.21025	-1.25	0.3
IL1RL1	I404S	-0.13576	-3.05	0.8
IL1RL1	I404F	-0.32789	-1.99	0.1
IL1RL1	D407Y	-0.01687	-0.31	-0.6
IL1RL1	D407H	0.13621	-1.2	-0.3
IL1RL1	D407N	0.05648	-0.64	-0.1
IL1RL1	V408F	-0.23004	-0.97	0.1
IL1RL1	V408D	0.36587	-2.96	0.9
IL1RL1	E410A	-0.46171	-0.22	0.2
IL1RL1	N411T	-0.24089	0.16	0
IL1RL1	K412N	-0.25836	-0.15	0
IL1RL1	C413Y	-0.37018	-0.69	-0.5
IL1RL1	G414D	0.05633	-1.66	0.1
IL1RL1	T416I	-0.12089	-0.72	-0.3
IL1RL1	T416N	-0.00851	-0.75	0.1
IL1RL1	L417S	0.77238	-3.05	1.7
IL1RL1	C418S	0.38755	-1.74	1.2
IL1RL1	I419V	0.13894	-0.98	0.2
IL1RL1	R422K	-0.51543	-0.23	0.3
IL1RL1	D423E	-0.13637	-0.22	0.1
IL1RL1	M424R	0.35893	-0.38	0.2
IL1RL1	P426L	0.13602	-0.36	0
IL1RL1	G427R	-0.06954	-0.47	0
IL1RL1	D429G	0.21840	0.22	0.1
IL1RL1	V431I	-0.49272	-0.53	0
IL1RL1	A433T	-0.32454	-1.73	0
IL1RL1	V434M	-0.41310	-0.34	0.2
IL1RL1	E435K	0.03194	-0.05	0
IL1RL1	T436A	-0.44258	-0.31	0
IL1RL1	N437Y	-0.59892	0.46	-0.6
IL1RL1	I438M	-0.27011	-0.91	0.4
IL1RL1	I438L	-0.27788	-0.47	0.3
IL1RL1	R439L	-0.46566	0.79	0
IL1RL1	R439Q	-0.56785	-0.51	0
IL1RL1	R442K	-0.22968	-1.34	0.5
IL1RL1	R443W	-0.58677	-0.16	0
IL1RL1	R443P	-0.17004	-0.47	0.5
IL1RL1	R443Q	-0.15664	-0.69	0.2
IL1RL1	I447T	0.39285	-3.15	1.2
IL1RL1	T449N	0.09043	-0.79	0.3
IL1RL1	P450L	-0.56056	-0.41	-0.2
IL1RL1	Q451H	-0.46393	-0.11	-0.1
IL1RL1	T453S	-0.09559	-0.18	0.2
IL1RL1	H454P	0.06933	0.88	0.1
IL1RL1	N455S	-0.06882	-0.1	0
IL1RL1	N455K	0.03043	-0.61	0.1
IL1RL1	E457D	-0.45453	-0.49	0
IL1RL1	F458S	0.27874	-1.87	0.5
IL1RL1	F458L	-0.10032	-1.37	0.1
IL1RL1	A459V	-0.59418	-0.91	-0.2
IL1RL1	A459S	-0.52369	-0.48	0
IL1RL1	A459D	-0.65929	0.02	0.1
IL1RL1	Y460C	-0.32859	0.06	0.4
IL1RL1	E461K	0.11625	0.79	0.2
IL1RL1	E461D	-0.25401	-1.02	0.2
IL1RL1	Q462K	0.12871	0.03	0.2
IL1RL1	Q462L	-0.35080	1.03	-0.8
IL1RL1	E463D	-0.51391	-0.59	0.1
IL1RL1	L466P	0.37190	-1.09	1
IL1RL1	L466R	0.06450	-1.41	0.6
IL1RL1	C468Y	-0.42334	-0.88	-0.5
IL1RL1	A469T	-0.27130	-1.69	0.1
IL1RL1	Q472K	0.06843	0.07	0.2
IL1RL1	N473S	0.13731	0.22	0
IL1RL1	D474H	0.13885	-0.36	-0.1
IL1RL1	D474E	-0.14476	-0.4	0
IL1RL1	D474N	0.02819	0.11	0
IL1RL1	A475T	-0.14236	-0.79	-0.1
IL1RL1	A475G	-0.10747	-0.72	0.3
IL1RL1	K476Q	-0.54666	-0.27	-0.1
IL1RL1	L479V	0.01139	-1.42	0.3
IL1RL1	L479F	0.04554	-1.31	0.3
IL1RL1	I480T	0.40912	-3.04	1.5
IL1RL1	E481D	-0.25825	-1.2	0.2
IL1RL1	M482V	-0.45705	-0.29	0
IL1RL1	M482T	-0.07743	-1.45	0.4
IL1RL1	E483D	-0.02071	-0.55	0.1
IL1RL1	S486R	0.21336	-0.09	-0.1
IL1RL1	E487K	0.04401	0.13	0
IL1RL1	D489H	-0.05933	-0.47	-0.1
IL1RL1	D489G	0.10324	-0.38	0.1
IL1RL1	E494D	-0.37250	0.15	0
IL1RL1	A495V	-0.63724	-0.51	0
IL1RL1	L496V	0.05640	-1.15	0.2
IL1RL1	S499C	-0.43757	-0.34	0
IL1RL1	Q501K	-0.22537	-0.0	0.1
IL1RL1	Q501R	-0.12021	-0.37	-0.1
IL1RL1	L503F	-0.32904	-1.25	0
IL1RL1	L503R	-0.07319	-1.03	0.7
IL1RL1	Q507H	0.25173	-0.14	0
IL1RL1	G508A	-0.06475	-0.16	-0.2
IL1RL1	W512G	0.74902	-1.58	1.7
IL1RL1	D515A	0.33552	-0.09	0.1
IL1RL1	H516N	-0.04927	0.61	0
IL1RL1	N519S	-0.42524	0.26	0
IL1RL1	N519I	-0.30327	0.15	0
IL1RL1	R521W	-0.11422	-0.04	0
IL1RL1	R521S	0.22816	-0.51	0.1
IL1RL1	L523P	0.09659	-0.15	0.1
IL1RL1	H530P	-0.36348	-0.28	0.2
IL1RL1	H530L	-0.60943	-0.2	-0.1
IL1RL1	H530Q	-0.69268	-0.39	0
IL1RL1	H530R	-0.23352	-0.71	0
IL1RL1	V531M	-0.42455	-0.32	0.1
IL1RL1	V531L	-0.48451	-0.57	-0.4
IL1RL1	Y533C	-0.32590	0.08	0.5
IL1RL1	Q534R	-0.11389	-0.52	0
IL1RL1	V537M	-0.20727	-0.31	0
IL1RL1	P538L	-0.24896	-0.39	-0.2
IL1RL1	S539N	-0.21843	-0.48	0
IL1RL1	K540E	0.08012	0.17	-0.1
IL1RL1	P542S	-0.11299	-0.43	0
IL1RL1	P542L	0.02657	-0.36	-0.1
IL1RL1	R543G	0.85418	-0.39	0
IL1RL1	A545T	-0.18571	-0.07	0
IL1RL1	A545P	-0.22154	-0.33	0
IL1RL1	S547T	0.17828	-0.08	0
IL1RL1	T549P	-0.05525	0.21	0
IL1RL1	T549I	-0.07307	-0.24	0
IL1RL1	P550L	0.21962	-0.21	0
IL1RL1	L551W	0.35594	-0.27	0
IL1RL1	L551S	0.15646	0.04	0
IL1RL1	A553D	-0.29785	0.13	0
IL1RL1	Q554R	0.09409	-0.07	0
KRT6A	S5F	0.08120	-1.0	0
KRT6A	T7N	-0.07583	0.04	0
KRT6A	H11Y	0.42109	0.61	0
KRT6A	S14I	0.18078	-0.58	0
KRT6A	S14G	-0.14399	-0.19	0
KRT6A	R15L	0.81841	0.5	0
KRT6A	R15H	0.88600	-0.35	0
KRT6A	R15C	0.84180	0.08	0
KRT6A	R16W	0.55019	-0.57	0
KRT6A	R16Q	0.98341	-0.45	0
KRT6A	G17C	-0.18643	-0.74	0.1
KRT6A	G17D	-0.36150	-0.68	0
KRT6A	F18L	0.62476	0.01	0
KRT6A	S19N	-0.12836	0.03	0
KRT6A	N21T	0.17070	0.07	0
KRT6A	N21S	0.20325	0.16	0
KRT6A	A23G	-0.13606	-0.03	0
KRT6A	R24K	0.85796	0.18	0
KRT6A	P26S	0.05958	-0.16	0
KRT6A	G27E	-0.38941	-0.29	0
KRT6A	G27R	-0.06602	-0.27	0
KRT6A	V28F	-0.08486	-0.94	0
KRT6A	S29N	-0.13892	0.03	0
KRT6A	S29R	0.03978	-0.25	0
KRT6A	R30H	1.01135	-0.37	0
KRT6A	R30C	0.78318	0.16	0
KRT6A	S31P	-0.10484	-0.05	0
KRT6A	G32S	-0.22600	-0.25	0
KRT6A	F33S	0.50055	0.09	0
KRT6A	S34N	-0.18392	-0.02	0
KRT6A	S35G	0.02561	-0.12	0
KRT6A	V36I	0.05996	-0.5	0
KRT6A	V38M	-0.15697	-0.56	0
KRT6A	V38L	-0.02789	-0.45	0
KRT6A	R40L	0.70002	0.51	0
KRT6A	R40H	1.04455	-0.65	0
KRT6A	R40C	0.70256	0.11	0
KRT6A	G43V	-0.18164	-0.96	0
KRT6A	G43D	-0.32465	-0.13	0
KRT6A	G49D	-0.32248	-0.2	0
KRT6A	A54D	-0.26455	0.05	0
KRT6A	G55S	-0.24371	-0.53	0
KRT6A	S58N	-0.21598	-0.07	0
KRT6A	R59H	1.04203	-0.39	0
KRT6A	R59C	0.86275	0.16	0
KRT6A	G65R	-0.09019	-0.28	0
KRT6A	K68R	0.15834	-0.42	0
KRT6A	I70T	0.53550	-0.41	0.1
KRT6A	I70F	0.40449	-0.62	0
KRT6A	I72T	0.60840	-0.66	0
KRT6A	G74W	-0.11201	-0.71	0
KRT6A	S76T	0.10740	-0.14	0
KRT6A	S76C	0.16391	-0.25	0
KRT6A	A78V	-0.13866	-0.65	0
KRT6A	G81V	-0.08712	-0.86	0
KRT6A	G82S	-0.22725	-0.55	0
KRT6A	R86T	0.63711	0.12	0
KRT6A	G88R	-0.12564	-0.28	0
KRT6A	G89S	-0.25949	-0.54	0
KRT6A	A96T	-0.12887	-0.53	0
KRT6A	G97R	-0.09404	-0.28	0
KRT6A	F102V	0.65888	-0.04	0
KRT6A	G103S	-0.25416	-0.53	0
KRT6A	G103C	-0.21566	-0.72	0
KRT6A	A106V	-0.11836	-0.94	0
KRT6A	A106G	-0.05543	-0.05	0
KRT6A	G107S	-0.24335	-0.54	0
KRT6A	I108T	0.58560	-0.47	0
KRT6A	G109A	-0.07377	-0.35	0
KRT6A	G111D	-0.30369	-0.09	0
KRT6A	G113D	-0.31058	-0.17	0
KRT6A	A116D	-0.25082	-0.04	0
KRT6A	G117S	-0.24327	-0.71	0
KRT6A	G117D	-0.29599	-0.34	0
KRT6A	G121S	-0.16875	-0.7	0
KRT6A	F122S	0.50035	-0.08	0.1
KRT6A	G123E	-0.32765	-0.02	0
KRT6A	G123R	-0.08881	-0.3	0
KRT6A	G124D	-0.32668	-0.58	0.1
KRT6A	P125L	0.14907	-0.76	0
KRT6A	C130Y	-0.15232	-0.28	0
KRT6A	C130F	-0.14815	-0.39	0
KRT6A	P131S	0.04555	-0.29	0
KRT6A	P131L	0.13721	-0.71	0
KRT6A	P132T	0.09842	-0.15	0
KRT6A	P132S	-0.00228	-0.23	0
KRT6A	G134D	-0.34804	-0.7	0.1
KRT6A	E137K	0.30334	0.9	0
KRT6A	V140I	-0.14270	0.07	0
KRT6A	S143C	-0.54496	-0.3	0.1
KRT6A	L144V	-0.28257	-0.03	0.1
KRT6A	L145M	-0.54672	-0.19	0.1
KRT6A	P147A	0.23790	-0.03	0.1
KRT6A	P147S	0.05776	-0.12	0.1
KRT6A	P147L	0.13869	-0.16	0.1
KRT6A	N149S	0.16203	0.65	0
KRT6A	Q151R	0.07446	0.27	0
KRT6A	I152M	-0.17315	-0.63	0.3
KRT6A	P154A	-0.33715	-0.6	0.2
KRT6A	P154S	-0.49583	-0.13	0.2
KRT6A	T155A	-0.31747	-0.83	0.1
KRT6A	Q157K	-0.18669	-0.36	0.2
KRT6A	Q157H	-0.35096	-1.03	0
KRT6A	Q157R	-0.15015	-0.49	0
KRT6A	R158Q	-0.75357	0.05	0.1
KRT6A	V159L	-0.51013	-0.47	0.2
KRT6A	R160W	-0.28114	-0.13	0.1
KRT6A	R160Q	-0.68323	-0.22	0.2
KRT6A	E162K	-0.02610	-0.2	0.4
KRT6A	R164H	0.07009	-1.09	0.3
KRT6A	R164G	-0.13839	-0.89	0.9
KRT6A	R164C	-0.04695	0.27	0.8
KRT6A	E165K	-0.07195	-0.44	0.2
KRT6A	Q166R	-0.18170	-0.17	0.1
KRT6A	I167M	-0.59407	-0.73	0
KRT6A	T169I	-0.42242	-0.11	-0.1
KRT6A	T169N	-0.67462	-0.55	0.1
KRT6A	N172S	-0.41983	0.37	0.2
KRT6A	F174L	-0.50762	-0.67	0.3
KRT6A	F174C	-0.38826	-0.19	1.3
KRT6A	F177V	-0.18540	-0.95	0.7
KRT6A	R182W	-0.07583	-0.43	-0.1
KRT6A	R182Q	-0.54150	-0.53	0.2
KRT6A	L184V	-0.50595	-0.86	1
KRT6A	K189N	-0.35114	0.31	0.1
KRT6A	V190I	-0.49513	-0.3	0
KRT6A	E192D	-0.55213	-0.15	0.2
KRT6A	Q199K	-0.19151	0.13	0.3
KRT6A	G202S	-0.68745	-0.15	-0.1
KRT6A	T203A	-0.37053	-0.43	0.2
KRT6A	T205S	-0.51914	-0.07	0.1
KRT6A	R207K	0.97528	0.22	0.1
KRT6A	L210V	-0.50676	-0.07	0.3
KRT6A	L210P	-0.55366	-0.06	1
KRT6A	L210M	-0.71784	-0.21	0.2
KRT6A	L210R	-0.27781	0.8	0.5
KRT6A	E211K	-0.09777	0.06	0
KRT6A	E211G	0.03444	-0.75	0.2
KRT6A	P212L	-0.39278	-0.47	-0.2
KRT6A	P212Q	-0.55261	-0.31	0.1
KRT6A	F214L	-0.43256	-0.6	0.5
KRT6A	E215K	-0.01576	-0.07	0.1
KRT6A	I218V	-0.48362	-1.03	0.6
KRT6A	I218T	-0.57081	-1.49	1.3
KRT6A	I218L	-0.42379	-0.34	0.4
KRT6A	N219K	-0.26835	-0.56	0
KRT6A	N220T	-0.44096	-0.21	0
KRT6A	N220D	-0.70121	-0.66	0
KRT6A	L221F	-0.69158	-0.89	0.6
KRT6A	L221I	-0.58032	-0.59	0.5
KRT6A	L221H	-0.56281	-0.96	1.3
KRT6A	L221R	-0.27705	0.52	1.1
KRT6A	R222T	-0.10538	-0.03	0.6
KRT6A	R222K	-0.31142	-0.86	0.5
KRT6A	R223K	-0.30802	-1.31	0.5
KRT6A	Q224P	-0.01519	0.17	0.6
KRT6A	Q224H	-0.39164	-0.75	0.1
KRT6A	Q224E	-0.58859	0.14	0.2
KRT6A	L225M	-0.63152	-0.25	0.3
KRT6A	S227G	-0.41653	-0.56	0.5
KRT6A	I228V	-0.54228	-0.3	0.1
KRT6A	V229A	-0.40347	-0.35	0.4
KRT6A	G230R	-0.54783	-0.66	-0.7
KRT6A	R232W	-0.32885	-0.58	0.1
KRT6A	R232G	-0.20526	-0.75	0.9
KRT6A	R232Q	-0.76181	-0.5	0.3
KRT6A	R234H	-0.23394	-1.5	0.3
KRT6A	R234C	-0.11897	0.1	0.7
KRT6A	L235M	-0.64142	-0.21	0.4
KRT6A	E238Q	-0.34328	-0.74	-0.2
KRT6A	R240G	-0.16467	-0.91	0.6
KRT6A	M242I	-0.44615	-0.41	0.1
KRT6A	Q243P	-0.20915	0.23	0.7
KRT6A	Q243R	-0.15062	-0.08	-0.2
KRT6A	D244Y	-0.33897	-0.51	-0.5
KRT6A	L245R	-0.42010	0.74	0.2
KRT6A	V246M	-0.62074	-0.46	0.2
KRT6A	E247A	-0.02424	0.01	0.2
KRT6A	D248E	-0.48917	-0.19	0.1
KRT6A	K250Q	-0.68890	-0.1	-0.2
KRT6A	Y253H	-0.09789	0.18	0.6
KRT6A	E254K	-0.02304	-0.04	0.4
KRT6A	D255Y	-0.39406	-0.51	-0.4
KRT6A	N258T	-0.34279	0.24	0
KRT6A	N258H	-0.38788	-0.46	-0.1
KRT6A	K259Q	-0.73278	-0.03	-0.3
KRT6A	K259E	-0.67131	-0.21	-0.1
KRT6A	R260S	-0.19861	-0.43	0.5
KRT6A	R260H	0.23116	-1.47	0.2
KRT6A	R260C	0.04072	0.34	0.5
KRT6A	T261I	-0.39506	-0.02	-0.1
KRT6A	A263T	-0.59893	-0.36	-0.1
KRT6A	E264G	0.15414	-1.47	0.8
KRT6A	N265D	-0.65102	-0.27	0.3
KRT6A	E266Q	-0.32907	0.11	-0.1
KRT6A	T269A	-0.42983	-0.27	0
KRT6A	D273G	-0.09278	-0.08	0.5
KRT6A	V274M	-0.54718	-0.32	0.1
KRT6A	D275Y	-0.38852	-0.21	-0.3
KRT6A	A276V	-0.56097	-0.85	-0.2
KRT6A	M279V	-0.43100	-0.4	0.3
KRT6A	M279T	-0.41144	0.26	0.8
KRT6A	N280S	-0.43239	0.2	0
KRT6A	V282F	-0.61052	-1.03	0.3
KRT6A	V282G	-0.44050	-2.41	1.5
KRT6A	A286T	-0.63213	-0.27	0
KRT6A	K287R	-0.34942	-0.38	-0.4
KRT6A	A288T	-0.60025	0.18	-0.3
KRT6A	D289V	-0.14599	0.19	-0.3
KRT6A	T290I	-0.41188	-0.27	-0.1
KRT6A	T292A	-0.42535	-0.29	0.3
KRT6A	T292I	-0.41169	-0.29	-0.2
KRT6A	D293E	-0.48559	-0.06	-0.1
KRT6A	E294K	-0.08500	-0.02	0.2
KRT6A	D303V	-0.27672	-0.08	-0.1
KRT6A	D303Y	-0.30420	-0.35	-0.3
KRT6A	A304S	-0.78029	0.25	0.1
KRT6A	L306Q	-0.75548	-0.08	0.8
KRT6A	S307Y	-0.57047	-0.84	-0.6
KRT6A	S307F	-0.50249	-1.0	-0.4
KRT6A	M309I	-0.52546	-0.4	0
KRT6A	T311N	-0.66589	-0.25	0.3
KRT6A	T316R	-0.43919	0.15	0.1
KRT6A	S321P	-0.01159	-0.09	0.1
KRT6A	S321F	0.09022	-0.92	-0.1
KRT6A	M322V	0.12754	0.08	0.1
KRT6A	M322L	0.14148	0.19	0.2
KRT6A	D323E	0.18833	-0.06	0
KRT6A	R326L	0.58304	0.4	0.1
KRT6A	R326H	0.96391	-0.45	0.1
KRT6A	R326C	0.75179	0.38	0.3
KRT6A	N327K	0.11707	-0.19	0
KRT6A	S332N	-0.56448	-0.06	0.1
KRT6A	I333V	-0.56129	-0.6	0.4
KRT6A	A335T	-0.62304	-0.77	0.2
KRT6A	A335G	-0.60552	-0.15	0.8
KRT6A	K338E	-0.64758	0.15	0.3
KRT6A	E342G	0.20857	-0.42	0.7
KRT6A	Q346H	-0.32581	-0.51	0
KRT6A	Q346E	-0.57544	-0.7	0.2
KRT6A	R349W	-0.07087	-0.46	0.2
KRT6A	R349Q	-0.83890	-0.11	0.3
KRT6A	A350S	-0.70092	0.42	0.1
KRT6A	W355R	-0.16724	0.42	0.9
KRT6A	T358I	-0.37807	-0.24	-0.1
KRT6A	T358N	-0.66013	-0.54	0.2
KRT6A	E361K	-0.00721	0.11	0.3
KRT6A	E361Q	-0.37419	-0.33	-0.1
KRT6A	E362K	-0.01179	-0.06	0.2
KRT6A	L363M	-0.62289	-0.18	0.2
KRT6A	V365F	-0.68771	-0.67	0.1
KRT6A	V365I	-0.52601	-0.38	0
KRT6A	A367T	-0.65021	0.16	0.1
KRT6A	G368S	-0.51855	-0.41	-0.2
KRT6A	G368C	-0.60202	-0.65	-0.1
KRT6A	H370Y	-0.51010	1.66	-0.1
KRT6A	H370R	-0.45829	0.33	0.1
KRT6A	D372N	-0.38864	0.26	0
KRT6A	D373N	-0.38147	-0.36	0
KRT6A	R375H	-0.14597	-1.52	0.2
KRT6A	R375C	-0.11969	0.08	0.6
KRT6A	E380K	-0.02155	-0.01	0.4
KRT6A	I381T	-0.51528	-0.67	0.7
KRT6A	I384F	-0.70719	-0.97	0
KRT6A	I384L	-0.51739	-0.67	-0.2
KRT6A	N385S	-0.40652	0.33	0.2
KRT6A	R386H	-0.09921	-1.8	0.2
KRT6A	R386C	0.00271	0.33	0.5
KRT6A	M387V	-0.42000	-0.62	0.1
KRT6A	M387K	-0.23313	-0.24	0.7
KRT6A	R392S	-0.24233	-0.73	0.5
KRT6A	R392K	-0.30773	-1.15	0.4
KRT6A	D396N	-0.37966	-0.64	-0.1
KRT6A	H397P	-0.47581	1.17	0.4
KRT6A	V398F	-0.64548	-1.12	0
KRT6A	V398I	-0.47109	-0.6	-0.1
KRT6A	V398D	-0.87424	-2.24	1
KRT6A	K400Q	-0.62373	0.11	-0.3
KRT6A	K400E	-0.78666	-0.07	-0.1
KRT6A	C402Y	-0.55764	-0.62	-0.5
KRT6A	C402G	-0.46467	-0.66	0.6
KRT6A	A403T	-0.58384	0.17	0.1
KRT6A	N404S	-0.46532	0.39	0
KRT6A	A407G	-0.59884	-0.05	0.7
KRT6A	A408V	-0.55751	-0.74	-0.2
KRT6A	A408T	-0.58332	0.18	-0.1
KRT6A	A408S	-0.75565	0.32	0.1
KRT6A	I409F	-0.72382	-0.89	0.4
KRT6A	I409N	-0.71733	0.48	1.4
KRT6A	A410V	-0.50985	-0.99	-0.2
KRT6A	A410T	-0.59660	0.1	0.2
KRT6A	A412V	-0.55758	-0.97	-0.3
KRT6A	E413Q	-0.27201	0.17	-0.1
KRT6A	E413D	-0.44823	-0.29	0.1
KRT6A	Q414E	-0.53403	-0.14	0.2
KRT6A	R415L	-0.17272	0.65	0.5
KRT6A	R415H	-0.06517	-1.78	0.3
KRT6A	R415C	0.03772	0.14	0.8
KRT6A	L420F	-0.59709	-0.68	0.3
KRT6A	D422H	-0.21988	-0.1	-0.1
KRT6A	D422G	-0.01185	-0.25	0.5
KRT6A	D422N	-0.38240	0.19	0
KRT6A	N425H	-0.42216	-0.95	-0.1
KRT6A	L427M	-0.63193	-0.27	0.3
KRT6A	E428K	-0.07530	0.17	0
KRT6A	E428G	0.15184	-0.09	0.2
KRT6A	G429V	-0.49255	-0.93	-0.8
KRT6A	G429E	-0.66893	-0.66	-0.4
KRT6A	G429R	-0.53514	-0.35	-0.8
KRT6A	D432G	-0.02126	-0.02	0.1
KRT6A	Q435R	-0.14753	-0.02	-0.1
KRT6A	A437D	-0.81934	-0.45	0.4
KRT6A	K438R	-0.38727	-0.62	-0.4
KRT6A	D440Y	-0.39094	-0.51	-0.3
KRT6A	A442V	-0.56969	-0.8	0
KRT6A	A442T	-0.60230	-0.49	0.1
KRT6A	A442G	-0.57481	-0.46	0.6
KRT6A	R443W	-0.37150	-0.19	-0.1
KRT6A	R443Q	-0.59460	-0.54	0.2
KRT6A	E447G	0.23887	-1.67	1
KRT6A	Y448S	-0.28767	-0.69	1.4
KRT6A	Y448N	-0.43851	0.72	1.2
KRT6A	Q449E	-0.62753	-0.06	0.4
KRT6A	E450D	-0.51857	-0.52	0.1
KRT6A	M452T	-0.41380	-0.26	1
KRT6A	M452K	-0.37736	-0.11	1.4
KRT6A	A457V	-0.51281	-0.68	-0.1
KRT6A	A457T	-0.60175	-0.79	0.2
KRT6A	A457S	-0.67551	-0.56	0.4
KRT6A	A457P	-0.66015	-0.03	0.6
KRT6A	D459G	-0.01993	-0.93	0.8
KRT6A	V460M	-0.63868	-0.46	0.1
KRT6A	V460L	-0.51129	-0.47	0
KRT6A	E461Q	-0.34713	-0.53	-0.2
KRT6A	R466L	-0.48472	0.62	0.2
KRT6A	R466H	-0.07431	-1.66	0.3
KRT6A	R466C	-0.20052	0.1	0.7
KRT6A	G471D	-0.59394	-1.02	0.7
KRT6A	C474G	-0.48342	-0.53	0.3
KRT6A	L476R	-0.55270	0.77	0.3
KRT6A	E479K	0.07750	0.06	0
KRT6A	G480V	-0.17328	-1.12	-0.1
KRT6A	G480R	-0.08097	-0.19	-0.1
KRT6A	V481A	0.44035	-0.35	0
KRT6A	V481I	0.38904	-0.48	0
KRT6A	V484A	0.04147	-0.49	0.1
KRT6A	V484I	-0.01261	-0.33	0
KRT6A	N485S	0.09112	0.39	0
KRT6A	I486V	0.32456	-0.17	0
KRT6A	I486L	0.33145	-0.25	0.1
KRT6A	V489M	-0.11273	-0.53	0
KRT6A	T492A	-0.01734	-0.4	0
KRT6A	V493I	0.14635	-0.38	0
KRT6A	S495G	0.04987	-0.13	0
KRT6A	G496S	-0.19676	-0.17	0
KRT6A	Y497F	0.70371	-0.5	0
KRT6A	G498S	-0.18028	-0.53	0
KRT6A	G499S	-0.21826	-0.57	0
KRT6A	G499D	-0.29709	-0.13	0
KRT6A	A500G	-0.18450	-0.06	0
KRT6A	V503I	0.29193	-0.54	0
KRT6A	G504S	-0.24378	-0.55	0
KRT6A	G504D	-0.30126	-0.12	0
KRT6A	S505N	-0.09232	0.0	0
KRT6A	G508A	-0.09767	-0.46	0
KRT6A	S513N	-0.13828	0.0	0
KRT6A	Y515H	0.51326	0.68	0
KRT6A	S516P	-0.03698	-0.04	0
KRT6A	S516F	0.03405	-0.98	0
KRT6A	S519T	0.09587	-0.22	0
KRT6A	G520D	-0.28868	-0.12	0
KRT6A	G522C	-0.15968	-0.73	0
KRT6A	G522D	-0.31493	-0.15	0
KRT6A	V523F	-0.03515	-0.98	0
KRT6A	V523I	0.07243	-0.46	0
KRT6A	G524E	-0.31102	-0.27	0
KRT6A	G524R	-0.03636	-0.24	0
KRT6A	G525S	-0.19501	-0.6	0
KRT6A	G532D	-0.35868	-0.14	0
KRT6A	I535T	0.37347	-0.65	0
KRT6A	I535N	0.03152	0.16	0
KRT6A	G536E	-0.32012	-0.26	0
KRT6A	G537D	-0.31798	-0.11	0
KRT6A	G538D	-0.32227	-0.07	0
KRT6A	S540I	0.21911	-0.64	0
KRT6A	S541F	0.05824	-1.08	0
KRT6A	V542A	0.22414	-0.36	0
KRT6A	V542F	-0.03473	-0.98	0
KRT6A	V542I	0.12719	-0.56	0
KRT6A	G545S	-0.19878	-0.54	0
KRT6A	G545D	-0.31644	-0.11	0
KRT6A	I549V	0.24313	-0.11	0
KRT6A	I549M	0.00377	-0.36	0
KRT6A	I549N	0.03266	0.37	0
KRT6A	K550N	0.50643	0.07	0
KRT6A	Y551C	0.88914	0.58	0
KRT6A	T552S	-0.04604	0.03	0
KRT6A	T553A	0.05148	-0.29	0
KRT6A	T553I	-0.02164	-0.4	0
KRT6A	T553N	-0.06412	0.02	0
KRT6A	T554N	-0.06904	-0.08	0
KRT6A	S555C	0.10813	-0.36	0
KRT6A	S556F	0.09690	-1.08	0
KRT6A	S558N	-0.16411	-0.01	0
KRT6A	R559G	0.54187	-0.31	0
KRT6A	K560N	0.79500	-0.12	0
KRT6A	K560R	0.23518	-0.24	0
KRT6A	S561C	0.18767	-0.52	0
LILRA2	P3L	0.25315	-0.64	0
LILRA2	T6M	0.02347	-0.43	0
LILRA2	T6R	0.13307	-0.08	0
LILRA2	V7I	0.37578	0.31	0
LILRA2	C10G	0.43320	-0.3	0
LILRA2	C10R	0.18382	0.22	0
LILRA2	L11F	0.29706	-0.66	0
LILRA2	G12R	0.22615	-0.39	0
LILRA2	S14G	0.27801	-0.08	0
LILRA2	S14N	0.11830	0.01	0
LILRA2	L15P	0.40846	-0.18	0
LILRA2	G16D	-0.30396	-0.14	0
LILRA2	P17L	0.27387	-0.33	0
LILRA2	R18S	0.89318	0.07	0
LILRA2	H20Q	0.99017	0.68	0
LILRA2	V21M	0.16550	-0.1	0
LILRA2	V21L	0.20549	-0.26	0
LILRA2	V21G	0.35405	0.34	0.1
LILRA2	A23T	0.08270	0.13	0
LILRA2	H25P	0.28225	0.9	0.1
LILRA2	H25L	0.64520	1.35	0
LILRA2	H25N	0.14836	0.25	0.1
LILRA2	P29L	-0.19075	-0.62	-0.5
LILRA2	L31V	-0.17626	-1.29	0
LILRA2	L31F	-0.11560	-0.68	0
LILRA2	L31H	0.23859	-0.76	1
LILRA2	W32C	-0.29367	0.23	0.2
LILRA2	A33D	0.37379	-1.08	0.7
LILRA2	G36D	-0.27063	-0.13	-0.1
LILRA2	I39T	0.42965	-1.29	1.2
LILRA2	I40V	-0.20937	-0.18	0
LILRA2	I40T	-0.17307	-1.18	0.3
LILRA2	I40L	-0.34652	-0.12	0
LILRA2	P44A	-0.30979	-0.3	-0.1
LILRA2	T46I	-0.46035	-0.0	-0.6
LILRA2	L47I	0.00104	-0.39	0.3
LILRA2	R48W	-0.58835	-0.43	-0.4
LILRA2	R48S	-0.08709	-1.47	0.2
LILRA2	R48G	-0.16594	-1.44	0.8
LILRA2	Q50R	-0.24679	0.04	0
LILRA2	G51E	0.01305	-1.26	-0.1
LILRA2	G51R	0.42657	-0.89	-0.6
LILRA2	S52T	-0.05035	-0.04	-0.3
LILRA2	S52N	-0.02546	0.05	0
LILRA2	E57K	-0.18864	-0.78	0.1
LILRA2	H59R	-0.05087	-1.26	0
LILRA2	Y61H	-0.02075	-1.14	1.1
LILRA2	R62K	-0.25187	-1.55	0.7
LILRA2	R62G	0.56571	-1.39	1.6
LILRA2	E63G	0.29162	-1.08	0.5
LILRA2	N64K	0.34448	-0.17	0
LILRA2	S68P	-0.32255	-0.4	0
LILRA2	W69C	-0.43626	-1.14	0.7
LILRA2	V70A	0.07619	-1.13	0.4
LILRA2	V70I	-0.01686	-0.41	-0.1
LILRA2	R72W	-0.28598	0.32	-0.1
LILRA2	R72P	-0.10616	1.01	0.2
LILRA2	R72Q	-0.08435	-0.35	0.1
LILRA2	I73M	-0.29559	-0.66	0.2
LILRA2	E75K	1.31565	0.01	0
LILRA2	N79K	0.45729	-0.22	0.2
LILRA2	G80C	-0.78606	-0.51	-0.7
LILRA2	G80D	0.12032	-1.67	0.1
LILRA2	P83H	-0.19740	-0.42	-0.3
LILRA2	S86F	-0.11000	-0.62	-0.4
LILRA2	I87F	-0.17812	-1.98	0.3
LILRA2	W89G	0.69461	-0.35	0.6
LILRA2	W89C	0.10595	0.25	0.4
LILRA2	W89R	0.93466	0.32	0.1
LILRA2	E90K	0.34923	-0.53	0.1
LILRA2	H91Y	-0.55504	0.92	-0.5
LILRA2	R94W	-0.56172	0.3	-0.3
LILRA2	R94P	-0.18165	-0.18	0.6
LILRA2	R94Q	-0.10756	-0.6	0.2
LILRA2	H96L	-0.68303	-0.26	-0.4
LILRA2	Q98H	-0.67865	-0.77	-0.1
LILRA2	N103S	0.74361	0.34	0
LILRA2	H104Y	0.32047	1.56	-0.2
LILRA2	H104L	0.32139	1.33	-0.1
LILRA2	S106L	-0.28920	-0.3	-0.5
LILRA2	Y108S	0.92488	-1.22	0.5
LILRA2	Y108H	0.74362	0.03	0.3
LILRA2	Y108C	0.55581	0.09	0.4
LILRA2	Y108N	0.75224	-0.38	0.6
LILRA2	S109C	-0.35778	-0.42	0
LILRA2	D110N	0.26951	-0.06	-0.1
LILRA2	P111R	0.37749	-0.73	-0.3
LILRA2	L112P	0.07485	-0.78	1.7
LILRA2	E113V	-0.67833	0.72	-0.9
LILRA2	L114Q	0.91766	-1.89	2.7
LILRA2	V115A	0.13694	-1.35	1
LILRA2	V115G	0.28618	-1.71	2.1
LILRA2	V116M	0.02895	-0.59	0.9
LILRA2	T117I	-0.58856	0.03	-0.6
LILRA2	A119V	-0.16482	-0.52	-0.4
LILRA2	S121I	-0.11891	-0.37	-0.3
LILRA2	S121N	-0.15033	0.13	0
LILRA2	P123S	0.14679	-1.73	0.6
LILRA2	V132M	-0.02263	-0.26	0.3
LILRA2	V133A	0.14488	-1.26	1.7
LILRA2	L135S	0.64180	0.07	0.4
LILRA2	V139M	0.09986	-0.36	0.9
LILRA2	T140A	-0.60779	-0.37	0.2
LILRA2	T140I	-0.64946	-0.22	-0.6
LILRA2	L141F	0.16185	-0.52	0.5
LILRA2	L141I	0.03769	-0.28	0.5
LILRA2	Q142H	-0.45656	-0.87	-0.1
LILRA2	C143R	0.68607	-1.17	3.8
LILRA2	V144D	0.21384	-1.34	1.2
LILRA2	A148T	-0.18457	0.1	-0.2
LILRA2	D150G	0.11906	-0.64	0.2
LILRA2	D150N	0.12299	0.03	-0.2
LILRA2	G151S	0.24506	-0.88	-0.8
LILRA2	F152S	0.32687	-2.67	3.2
LILRA2	C155R	0.12827	-0.98	-0.3
LILRA2	E157K	1.27504	-0.53	0.4
LILRA2	G158R	0.22355	-0.64	0
LILRA2	E159D	0.00075	-0.48	0.1
LILRA2	E161D	0.32430	-0.39	0.1
LILRA2	H162Y	0.79993	1.04	-0.1
LILRA2	P163A	0.66450	-0.7	-0.1
LILRA2	P163Q	-0.16459	-0.26	-0.1
LILRA2	R165L	-0.61766	0.05	-0.2
LILRA2	R165H	-0.35217	-1.03	0.1
LILRA2	R165C	-0.32990	-0.77	0.3
LILRA2	N167S	0.45675	0.29	0
LILRA2	H169Q	0.33092	0.23	0.1
LILRA2	H169R	0.36778	-0.02	0
LILRA2	S170A	0.21512	-0.58	0
LILRA2	S170P	0.11408	-0.19	0
LILRA2	A172V	0.10594	-0.67	0
LILRA2	A172G	0.19702	-0.18	0
LILRA2	R173H	1.73249	-1.36	0
LILRA2	G174R	0.32784	-0.6	-0.5
LILRA2	W175S	0.88260	-2.11	0.7
LILRA2	W175L	0.38276	-1.11	0.2
LILRA2	W175C	0.59584	-1.22	0.7
LILRA2	S176F	-0.45324	-0.63	-1
LILRA2	S176C	-0.70967	-0.37	-0.4
LILRA2	W177R	0.26552	-1.56	0.4
LILRA2	A178T	0.08659	-0.86	0
LILRA2	S181Y	-0.22161	-0.74	-0.8
LILRA2	V182A	0.16592	-1.12	2
LILRA2	V182M	0.00433	-0.28	0.5
LILRA2	V182L	-0.33224	-0.59	-0.2
LILRA2	P184H	-0.11580	0.2	-0.3
LILRA2	V185M	0.06209	-0.16	0.7
LILRA2	V185L	-0.13241	-0.46	0.3
LILRA2	S186I	-0.20301	0.37	-0.5
LILRA2	P187A	0.00542	-0.48	-0.2
LILRA2	P187L	-0.20925	-0.46	-0.9
LILRA2	S188N	0.13273	0.2	0
LILRA2	R189L	1.04107	0.25	0.2
LILRA2	R189H	0.90013	-1.31	0
LILRA2	R189C	1.17367	0.04	0.6
LILRA2	W191C	0.26017	-1.12	1.2
LILRA2	S192W	-0.79789	-0.72	-1.2
LILRA2	S192L	-0.82759	0.16	-1.1
LILRA2	Y193H	0.49255	-1.41	2.3
LILRA2	R194T	-0.21192	-1.12	0
LILRA2	Y196F	-0.32394	-0.77	0
LILRA2	A197P	-0.16667	0.18	1.2
LILRA2	S200W	-0.14315	-0.82	-0.2
LILRA2	S200L	0.01187	-0.38	-0.1
LILRA2	N201H	0.24508	-0.17	0
LILRA2	S202A	-0.21634	-0.46	0
LILRA2	Y204H	0.40545	-0.68	0.6
LILRA2	Y204C	0.26027	0.17	0.7
LILRA2	V205M	-0.12203	-0.39	0.1
LILRA2	V205E	0.75811	-1.5	1
LILRA2	L208V	0.02892	-1.03	0
LILRA2	L208P	0.50026	-0.36	0.6
LILRA2	P209A	-0.02588	-1.3	-0.2
LILRA2	P209S	0.03830	-1.45	-0.2
LILRA2	P209H	-0.13202	-1.41	-0.5
LILRA2	S210N	0.09207	-0.48	0.1
LILRA2	S210R	1.08340	-0.61	-0.3
LILRA2	D211Y	0.10485	0.23	-0.6
LILRA2	D211H	0.64413	-0.01	-0.3
LILRA2	D211E	0.21655	-0.15	-0.1
LILRA2	L215F	0.35962	-1.48	0.6
LILRA2	P218L	-0.27344	-0.46	-1.1
LILRA2	P218Q	-0.06432	-1.02	-0.3
LILRA2	P218R	0.61780	-0.89	-0.6
LILRA2	G219S	-0.07823	-0.9	-0.3
LILRA2	G219D	0.17007	-0.56	0
LILRA2	S221F	-0.26711	-0.8	-0.8
LILRA2	K222R	0.36532	-0.26	-0.4
LILRA2	Q229H	0.54283	-0.1	-0.1
LILRA2	P230S	0.26982	-0.25	0.1
LILRA2	P230R	0.18152	0.24	0
LILRA2	M233V	0.15493	-0.8	-0.2
LILRA2	M233T	0.46963	-0.71	0.4
LILRA2	M233I	-0.00095	-0.33	-0.2
LILRA2	V234E	1.24860	-1.43	3
LILRA2	A235T	-0.17040	-0.82	-0.2
LILRA2	E238D	-0.03537	-0.25	0.1
LILRA2	S239G	-0.40544	-0.3	0.6
LILRA2	S239R	-0.22465	-0.23	-0.4
LILRA2	Q243H	-0.57931	-0.17	-0.2
LILRA2	V245G	-0.05647	-1.46	1.8
LILRA2	V248A	0.02663	-1.27	0.3
LILRA2	V248I	-0.07887	-0.09	0
LILRA2	V248G	0.11929	-1.72	0.6
LILRA2	G249S	0.01190	-0.53	-0.4
LILRA2	G249R	0.15520	-0.55	-0.7
LILRA2	Y250F	0.01367	-0.62	0.4
LILRA2	Y250H	0.19799	-1.22	1.1
LILRA2	Y250C	-0.04568	-1.41	1.5
LILRA2	D251V	0.02690	-0.03	-0.9
LILRA2	D251Y	-0.08337	-0.4	-1.2
LILRA2	D251N	0.18617	-0.64	-0.2
LILRA2	V254I	-0.19836	-0.58	-0.1
LILRA2	Y256C	-0.31389	-0.17	2.2
LILRA2	R261H	0.64917	-1.14	0.2
LILRA2	R261C	0.42297	0.06	0.4
LILRA2	D262G	0.48579	-0.25	0.1
LILRA2	R266L	-0.68547	0.27	-0.2
LILRA2	R266H	-0.42988	-0.84	0.1
LILRA2	R266C	-0.67063	-0.19	0.2
LILRA2	G268V	-0.24341	-0.35	-0.9
LILRA2	Q272P	0.55803	0.24	0.2
LILRA2	Q272K	0.43657	0.17	0.2
LILRA2	L275F	0.04850	-0.55	-0.1
LILRA2	Q277H	-0.33577	-0.57	-0.2
LILRA2	A278T	0.10580	-0.91	0
LILRA2	N279Y	-0.41685	-0.28	-1
LILRA2	T281I	-0.20113	-0.28	-0.5
LILRA2	L282V	-0.04131	-1.23	0.3
LILRA2	G283S	-0.25296	-0.14	-0.5
LILRA2	G283D	-0.03758	-0.13	-0.2
LILRA2	P284S	-0.26537	-0.02	-0.1
LILRA2	P284R	-0.20274	0.48	-0.3
LILRA2	S286N	-0.16879	0.05	0
LILRA2	P287S	-0.63042	-0.79	-0.1
LILRA2	P287R	-0.11416	-0.08	-0.5
LILRA2	S288F	-0.21392	-0.62	-0.1
LILRA2	S288C	-0.15667	-0.12	0.2
LILRA2	H289Y	-0.67188	0.96	-0.5
LILRA2	H289R	-0.03272	-0.61	0
LILRA2	G290E	0.07237	0.18	-0.5
LILRA2	G290R	0.31858	-0.46	-1.5
LILRA2	G291S	0.04586	-0.63	0.9
LILRA2	R294T	-0.28108	-1.2	0
LILRA2	R294G	0.00132	-1.57	1.4
LILRA2	C295W	-0.13647	-0.77	2.3
LILRA2	C295S	1.05808	-1.71	4.4
LILRA2	C295R	0.78133	-1.06	4.1
LILRA2	Y296S	0.15699	-3.12	2.1
LILRA2	Y296C	-0.40732	-1.06	0.5
LILRA2	S297G	-0.32175	-0.62	0.8
LILRA2	A298T	-0.18659	-1.7	-0.4
LILRA2	H299Y	0.00322	0.39	-0.3
LILRA2	L301V	1.07763	-0.22	0
LILRA2	L301F	0.60713	-0.71	0
LILRA2	S302F	0.79422	-0.73	-0.3
LILRA2	S303F	-0.33170	-0.72	-0.7
LILRA2	E304K	1.21916	0.09	0
LILRA2	E304Q	0.12778	-0.0	-0.3
LILRA2	W305S	1.22689	-2.87	2
LILRA2	W305C	0.36061	-1.33	1.4
LILRA2	S306P	-0.02076	-0.74	0.4
LILRA2	S306L	-0.29562	-0.49	-0.8
LILRA2	A307V	-0.19746	-1.08	-0.5
LILRA2	A307T	-0.09303	-1.76	-0.2
LILRA2	P308A	0.01148	-1.39	-0.2
LILRA2	P308S	0.02647	-1.52	-0.2
LILRA2	D310E	0.15991	-0.06	-0.1
LILRA2	P311S	0.22747	-0.69	0
LILRA2	D313G	-0.58810	0.2	0.2
LILRA2	D313N	-0.47794	-0.41	-0.3
LILRA2	L315V	-0.18120	-1.42	0
LILRA2	I316M	0.14086	-1.53	0.9
LILRA2	T317A	-0.26261	-1.1	0.2
LILRA2	G318E	-0.18399	-0.3	-0.1
LILRA2	F320I	0.19091	-1.26	0.1
LILRA2	Y321C	1.62799	0.51	0.1
LILRA2	R323T	1.01033	-0.38	0.1
LILRA2	P324T	-0.11039	-1.1	0.3
LILRA2	S325F	-0.73994	-0.65	-0.8
LILRA2	S327L	-0.85735	-0.08	-1
LILRA2	V328A	-0.05982	-1.1	1.1
LILRA2	P330L	0.27961	-0.28	-0.1
LILRA2	P330Q	0.14421	-0.03	0.1
LILRA2	V331G	-0.15400	0.02	0.7
LILRA2	T333I	-0.10194	-0.05	-0.3
LILRA2	V334L	0.01632	-0.48	0.4
LILRA2	V334G	0.87004	-2.03	3.1
LILRA2	A335V	-0.17288	-1.01	-0.9
LILRA2	P336A	0.09464	-0.75	-0.2
LILRA2	P336S	0.07797	-0.79	-0.1
LILRA2	K338E	0.20890	-0.05	-0.1
LILRA2	N339K	-0.28310	0.05	0.1
LILRA2	V340M	-0.05853	-0.23	0.9
LILRA2	T341S	0.05249	-1.19	0.7
LILRA2	L343P	0.33872	-0.69	1.7
LILRA2	C344R	0.64372	-1.08	3.8
LILRA2	S346T	-0.21987	-0.07	-0.4
LILRA2	R347W	1.17189	-0.37	-0.1
LILRA2	R347P	1.39713	0.22	0.2
LILRA2	R347Q	1.29226	-0.09	0.1
LILRA2	G348E	-0.19253	0.14	0
LILRA2	Q349P	0.76309	0.19	0
LILRA2	Q349K	0.64266	0.18	0.1
LILRA2	H351Y	0.09806	0.94	-0.4
LILRA2	T352I	-0.52644	-0.54	-0.4
LILRA2	F353L	-0.34568	-2.63	0.7
LILRA2	T356A	-0.04741	-0.44	0.3
LILRA2	K357N	-0.29827	-0.3	0.2
LILRA2	K357R	-0.35336	-0.59	-0.7
LILRA2	E358K	0.22294	0.13	0.3
LILRA2	E358D	-0.43546	-0.43	-0.1
LILRA2	G359W	-0.28752	-0.54	0
LILRA2	G359E	-0.88762	-0.24	0
LILRA2	G359R	-0.34610	-0.52	0
LILRA2	A360V	-0.54296	-0.87	-0.4
LILRA2	A360T	-0.60059	0.16	-0.3
LILRA2	A360G	-0.72527	-0.16	0.4
LILRA2	G361A	-0.12321	-0.02	-0.2
LILRA2	H362Y	0.39729	1.17	-0.2
LILRA2	P363L	0.08811	0.28	-0.2
LILRA2	P363H	0.20079	0.1	-0.1
LILRA2	P364L	-0.34788	-0.5	-1
LILRA2	L365V	-0.28856	-1.0	0.1
LILRA2	L365P	0.04497	-0.43	0.6
LILRA2	H366P	-0.19906	0.4	0.3
LILRA2	H366Q	-0.51396	-0.11	0.1
LILRA2	R368G	-0.02290	0.24	0.2
LILRA2	A373V	0.13859	-0.66	-0.1
LILRA2	Q375P	-0.05615	0.95	0.4
LILRA2	Q377K	0.01529	-0.01	0.4
LILRA2	R381P	0.05439	0.33	0.2
LILRA2	R381L	0.00838	0.45	-0.4
LILRA2	R381H	-0.05492	-0.23	0
LILRA2	R381C	0.08031	0.26	0
LILRA2	M382V	-0.30597	-0.29	-0.5
LILRA2	M382I	-0.52030	-1.01	-1.1
LILRA2	G383S	-0.22792	-0.14	-0.4
LILRA2	G383R	-0.22468	-0.53	-0.8
LILRA2	P384S	-0.28751	-0.1	-0.1
LILRA2	P384L	-0.09377	0.15	-0.4
LILRA2	V385M	-0.12494	-0.58	0.6
LILRA2	T386N	-0.04574	-0.19	0.3
LILRA2	A388G	-0.68670	-0.23	0.2
LILRA2	V390A	0.12202	-0.73	0.2
LILRA2	V390L	-0.11231	-0.39	0
LILRA2	V390G	0.22893	-0.19	0.7
LILRA2	G391R	-0.29967	-1.02	0.3
LILRA2	S397G	-0.23158	-0.64	0.7
LILRA2	L399F	-0.00249	-1.21	-0.2
LILRA2	L399H	0.19613	-0.92	-0.2
LILRA2	L399R	1.08158	-0.58	-0.1
LILRA2	S400R	-0.13531	-0.09	-0.2
LILRA2	N402K	-0.01569	0.15	0.1
LILRA2	P403L	-0.24962	-0.44	-0.3
LILRA2	P403H	-0.14077	-0.87	-0.1
LILRA2	Y404H	0.57991	-0.6	0.5
LILRA2	Y404C	0.29004	0.26	0.5
LILRA2	S407T	-0.20291	-0.25	-0.2
LILRA2	L408F	-0.09303	-1.22	-0.1
LILRA2	L408H	0.13781	-0.82	0.2
LILRA2	S410N	0.08551	-0.42	0.1
[truncated: 406 more rows]
