# Supplementary material for: Functionally constrained human proteins are less prone to mutational instability from single amino acid substitutions
Source: Nat Commun. 2025 Mar 13;16:2492. doi: 10.1038/s41467-025-57757-y (PMC11906876; doi:10.1038/s41467-025-57757-y)
Supplement: Supplementary file 4 — Source Data [file 41467_2025_57757_MOESM4_ESM.zip › SourceData/fig3b.txt]

GeneSymbol	LOEUFunderpowered	CDSlen	InstabilityHeatScore	GnomADv3.1.1_LOEUFscore	GnomADv4.1_LOEUFscore	GnomADv4.1_LOEUFbin	GnomADv4.1_pLi	PercpLDDT_gt70
KANSL1L	False	2961	0.5138	0.352	3.4100e-01	0	1.0000e+00	0.204660587639311
SLC12A8	False	2142	0.6008124475524477	1.225	1.1050e+00	6	2.4625e-18	0.595238095238095
RBM47	False	1779	0.6444186514719856	0.292	6.6200e-01	2	3.4549e-02	0.489038785834739
TTC26	False	1662	0.6349294637537239	0.725	7.9400e-01	3	5.2610e-07	0.94043321299639
E2F8	False	2601	0.6163979389312978	0.361	5.3900e-01	1	4.2701e-01	0.265282583621684
UBA6	False	3156	0.5761888888888883	0.561	8.6800e-01	4	7.6829e-09	0.95532319391635
ESYT2	False	2598	0.5690125757575757	0.566	6.8400e-01	2	3.6326e-08	0.6731813246471229
ESYT3	False	2658	0.5775786718750001	1.109	1.0930e+00	5	2.3370e-30	0.6580135440180589
UHRF1BP1L	False	4392	0.5389866666666666	0.412	5.7800e-01	1	3.2520e-05	0.590846994535519
PLSCR5	False	813	1.1505703568532015	1.667	1.9210e+00	9	3.8801e-18	0.586715867158672
DHRS12	False	804	1.1527009786208986	1.276	1.2390e+00	7	1.0309e-07	0.9968454258675079
SLC5A10	False	1788	0.5948799272727272	1.039	9.9700e-01	5	2.1077e-15	0.936241610738255
DAPL1	True	321	0.8536585558583115	1.882	1.8340e+00	9	8.4161e-03	0.5046728971962621
CIB4	False	555	1.569923479870431	1.555	1.4560e+00	8	7.2859e-07	0.9405405405405409
TLDC2	False	645	1.4775544531250027	0.826	1.1030e+00	6	6.2300e-07	0.790697674418605
SHISA3	False	714	0.9613457494145204	1.657	1.3890e+00	7	1.4869e-05	0.42857142857142894
TMEM82	False	1029	1.0325610159500676	1.409	1.6200e+00	8	7.6925e-13	0.7201166180758021
FEZF1	False	1425	0.8517725550786849	0.342	4.2000e-01	1	9.9871e-01	0.372631578947368
GXYLT2	False	1329	0.9233798985343856	1.502	1.3990e+00	7	2.5777e-20	0.776523702031603
TMEM120B	False	1017	1.0308432751091716	0.611	8.2700e-01	3	6.9768e-06	0.9764011799410028
TMEM72	False	825	0.9783397228144964	0.504	1.0810e+00	5	5.4463e-03	0.22181818181818203
CLRN2	False	696	1.448936659698994	1.606	1.1900e+00	6	1.6429e-05	0.918103448275862
LNP1	False	534	0.8095370396744664	1.749	1.3490e+00	7	2.1469e-04	0.247191011235955
ARHGAP10	False	2358	0.5995234210526312	0.932	8.9400e-01	4	4.2253e-17	0.7671755725190841
ANO9	False	2346	0.5905310902255638	0.911	1.0220e+00	5	2.4483e-23	0.837595907928389
SLC22A23	False	2058	0.6212261111111114	0.378	6.3000e-01	2	2.4350e-02	0.645772594752187
ODAM	False	837	0.743235869695159	1.515	1.3940e+00	7	4.1529e-08	0.00716845878136201
ARHGEF37	False	2025	0.5974990909090908	1.07	9.6200e-01	4	1.4596e-14	0.842962962962963
FAM168B	False	585	0.7531616234887736	1.091	1.3750e+00	7	3.2218e-06	0.0256410256410256
PXDNL	False	4389	0.555885135135135	1.091	1.1330e+00	6	6.5136e-32	0.820232399179768
MEX3A	False	1560	0.7746833834281094	0.251	3.7100e-01	0	9.9879e-01	0.426923076923077
ILVBL	False	1896	0.5841745933734936	0.912	9.2400e-01	4	1.7408e-11	0.968354430379747
TSPAN11	False	759	1.2880360807504097	1.291	1.1170e+00	6	5.9783e-08	0.924901185770751
UBE2QL1	True	483	1.622266527472529	0.806	8.8700e-01	4	2.7811e-01	0.919254658385093
C20orf202	True	297	0.884331214848144	1.809	1.6900e+00	8	6.5859e-03	0.385245901639344
C1orf226	False	816	0.7342675237399565	0.337	1.0900e+00	5	1.8348e-02	0.191176470588235
SYCE3	True	264	0.9039478125000001	1.022	8.0200e-01	3	6.7353e-01	0.943181818181818
IGSF23	False	576	1.2395995683453207	1.253	1.2230e+00	6	4.8580e-04	0.614583333333333
PLEKHG3	False	3657	0.5625139215686276	0.651	8.0900e-01	3	1.1544e-11	0.32977850697292893
ELOVL7	False	843	1.2704809643870136	0.75	1.0350e+00	5	8.9339e-05	0.935943060498221
NUTM2F	False	2268	0.6465909523809523	1.222	9.1100e-01	4	4.9602e-05	0.23015873015873
SSC5D	False	4719	0.51391	1.111	1.2660e+00	7	2.8131e-38	0.337571519389701
FSD2	False	2247	0.592026038961039	1.27	1.0980e+00	5	8.0072e-21	0.6608811748998671
PLAC8L1	False	531	1.306205261860755	1.307	1.1320e+00	6	2.4229e-04	0.5875706214689269
SH3PXD2B	False	2733	0.6073559374999998	0.488	6.5500e-01	2	5.9917e-05	0.35675082327113106
ZC3H12D	False	1581	0.7577436084529487	0.752	8.5700e-01	3	2.6465e-02	0.535104364326376
SERTM1	True	321	0.9002340796703291	1.406	8.5300e-01	3	6.8698e-01	0.28037383177570097
FRMD3	False	1791	0.6107032105263164	0.442	5.6300e-01	1	7.7450e-01	0.681742043551089
ANKRD18B	False	3339	0.5714105555555555	0.825	8.9000e-01	4	2.0378e-15	0.653808110781405
PTPDC1	False	2424	0.6093013770491801	0.618	8.3800e-01	3	4.1268e-09	0.6047745358090191
TTC24	False	1746	0.6268907152317879	0.957	1.0890e+00	5	3.6452e-16	0.640893470790378
DYTN	False	1734	0.6365011214470288	1.291	1.3280e+00	7	5.4938e-27	0.588235294117647
HFM1	False	4305	0.5544682857142856	0.93	1.0610e+00	5	2.9585e-07	0.5721254355400699
WDR27	False	2685	0.5732693103448273	0.892	1.1320e+00	6	4.3978e-29	0.808948004836759
TMEM213	True	321	0.8717322479564041	1.36	1.4540e+00	8	6.7101e-03	0.523364485981308
NBAS	False	7113	0.5391592342342347	0.777	7.6100e-01	3	2.4931e-43	0.7482075073808521
TMEM218	True	345	1.0831049260042283	1.826	1.2140e+00	6	1.2399e-01	0.947826086956522
TESPA1	False	1563	0.7749903823138286	0.792	7.6300e-01	3	4.4045e-06	0.26103646833013394
SMCO3	True	675	1.6281863770938825	1.629	9.4600e-01	4	1.3489e-01	0.8533333333333329
HYKK	False	1119	0.9811062846104295	1.145	9.5000e-01	4	5.0098e-04	0.9490616621983909
HMX2	False	819	0.9886238133498131	1.587	1.2140e+00	6	5.7436e-05	0.30402930402930395
CCDC66	False	2844	0.52447	1.215	1.1350e+00	6	3.2942e-30	0.32172995780590696
TYW5	False	945	1.1304150292758115	1.236	1.1650e+00	6	7.2380e-11	0.980952380952381
MYBPHL	False	1062	1.044717701441901	0.753	1.0600e+00	5	2.4355e-09	0.838983050847458
CCDC144A	False	4275	0.520295	0.785	5.7000e-01	1	3.1097e-02	0.4737210932025229
DENND3	False	3834	0.5728813740458014	0.662	8.0500e-01	3	1.6001e-16	0.828881469115192
TMEM89	True	477	0.8649925361702139	0.615	1.1570e+00	6	2.3842e-02	0.35220125786163503
CLPSL1	True	363	1.3148971622846786	1.929	1.8670e+00	9	1.7326e-04	0.735537190082645
DCDC2B	False	1047	1.1279062323157127	1.208	1.3830e+00	7	1.0159e-15	0.5100286532951289
FUOM	False	462	1.6927961686879835	1.626	1.8260e+00	9	5.2020e-09	0.980519480519481
VWA8	False	5715	0.5345371232876713	1.15	9.9300e-01	5	1.6848e-51	0.830971128608924
SBNO1	False	4179	0.5469254545454544	0.081	1.8200e-01	0	1.0000e+00	0.606604450825556
LAMB4	False	5283	0.5316341025641028	1.008	1.0900e+00	5	2.0725e-47	0.6354344122657579
CPED1	False	3078	0.5736845993031356	0.998	1.1420e+00	6	9.7847e-24	0.65009746588694
FAM221A	False	894	1.067233808869031	1.664	1.5970e+00	8	6.1003e-09	0.875838926174497
GSAP	False	2562	0.5833434097421203	1.001	1.2000e+00	6	7.5754e-07	0.805620608899297
ZNF804B	False	4047	0.0	1.001	9.0000e-01	4	6.3087e-20	0.11786508524833199
GTPBP10	False	1161	1.0214025449515907	0.739	1.2760e+00	7	1.5201e-03	0.764857881136951
LRRD1	False	2580	0.6003874647887325	0.883	9.6700e-01	4	7.6200e-10	0.7930232558139529
WDR91	False	2241	0.613911380952381	0.621	7.1600e-01	2	2.5365e-08	0.7161981258366801
KLRG2	False	1227	1.0927831733639506	1.731	1.7950e+00	8	1.0207e-14	0.310513447432763
RAB19	False	651	1.4880397357723565	1.873	1.6320e+00	8	1.1535e-08	0.7926267281105991
PRSS37	False	705	1.3115037588294656	1.312	1.1890e+00	6	9.1387e-08	0.7829787234042551
MBLAC1	True	798	1.2202024070945974	1.485	1.8920e+00	9	3.3370e-02	0.845864661654135
GRID2IP	False	3633	0.5680725	0.42	8.9600e-01	4	1.1470e-17	0.5499587118084229
MTMR11	False	2127	0.610559109311741	1.086	9.9900e-01	5	5.3305e-24	0.6445698166431589
SH3D21	False	2268	0.6790756902761109	0.925	1.2210e+00	6	2.2105e-28	0.175
EFCAB5	False	4509	0.5421377272727271	0.842	9.0800e-01	4	8.3587e-31	0.602129075182967
SLC35F4	False	1455	0.6952372939438698	0.667	8.0500e-01	3	1.0041e-04	0.5738963531669871
C5orf49	True	441	0.9210044183864918	1.704	1.8630e+00	9	1.1522e-03	0.6734693877551021
POTEF	False	3225	0.5905834736842107	1.012	6.3000e-01	2	1.6493e-01	0.624186046511628
CLEC18A	False	1338	0.912214652161467	1.337	6.3000e-01	2	8.1587e-01	0.7713004484304928
VPS37C	False	1065	1.0545409855972847	0.86	9.6300e-01	4	2.5541e-02	0.44788732394366204
PSMB11	False	900	1.1424556453202	1.83	1.9660e+00	9	1.0617e-02	0.7233333333333329
PSD	False	3072	0.6084703243243245	0.337	5.0400e-01	1	9.2099e-01	0.3408203125
FAM149A	False	2289	0.5728566666666667	0.793	1.0820e+00	5	6.4065e-19	0.135834411384217
TRAPPC13	False	1251	0.9178901889020068	0.697	1.1080e+00	6	1.3975e-07	0.90167865707434
CNOT1	False	7128	0.5395519252077564	0.038	6.4000e-02	0	1.0000e+00	0.7579966329966329
MEGF11	False	3420	0.5550814864864865	1.131	1.1650e+00	6	6.8437e-41	0.781609195402299
CDHR4	False	2364	0.6060077952755905	0.966	1.1740e+00	6	3.2476e-30	0.7728426395939091
BDP1	False	7872	0.5421213511149989	0.596	6.8300e-01	2	7.3610e-21	0.053734756097561
FAM221B	False	1206	1.1099566046511584	1.269	1.0980e+00	5	5.6308e-10	0.437810945273632
C5orf63	True	345	1.1864509953488371	1.905	1.9560e+00	9	1.8966e-06	NA
DPPA5	False	348	1.5342582229150423	1.581	1.4840e+00	8	4.2878e-05	0.9051724137931031
TMEM150B	False	699	1.5452498343195247	1.719	1.7550e+00	8	6.2008e-15	0.9098712446351931
CCDC88B	False	4428	0.541203	0.528	1.0090e+00	5	8.2286e-41	0.615176151761518
MAP1LC3B2	True	375	1.6815714334239127	1.678	1.8670e+00	9	3.1756e-01	0.9440000000000001
KLHL33	False	2391	0.669064227902024	0.935	1.0480e+00	5	1.5878e-12	0.9193245778611631
VWA3A	False	3552	0.5749902604166661	0.918	1.0120e+00	5	1.9201e-38	0.6875
C19orf71	False	627	0.9413067550274211	1.86	1.8600e+00	9	7.8469e-13	0.0334928229665072
GMNC	False	1002	1.0496439844425225	0.546	8.8200e-01	4	6.9236e-03	0.29940119760479
ANKRD33B	False	1482	0.8276236201501862	0.552	6.8200e-01	2	7.0044e-01	0.5323886639676111
RNF222	True	660	1.1385197579864474	1.858	1.9090e+00	9	1.0196e-07	0.35
NKX2-6	False	903	0.9466306240188387	1.035	1.6870e+00	8	1.1935e-03	0.249169435215947
C2orf72	True	885	1.1605999599519408	1.692	1.9590e+00	9	7.1629e-08	0.49830508474576296
FAM83G	False	2469	0.6243699999999996	0.723	8.6200e-01	3	1.6760e-08	0.309842041312272
ASPDH	False	849	1.2668685351170548	1.409	1.2160e+00	6	2.9942e-08	0.985865724381625
LRIT2	False	1650	0.6754358457711445	1.554	1.3790e+00	7	2.0870e-08	0.729090909090909
PALM3	False	2064	0.644095539358601	0.616	1.2750e+00	7	1.3748e-08	0.136701337295691
SYNDIG1L	False	714	0.7562100238379024	1.287	1.1770e+00	6	6.8047e-04	0.13865546218487398
PGP	False	963	1.1358810311526455	1.017	1.1090e+00	6	8.5094e-03	0.962616822429907
GOLGA6C	False	2079	0.5374403539823008	1.179	5.8300e-01	1	9.0284e-01	0.6190476190476191
GOLGA6B	False	2079	0.53760652892562	1.695	7.2600e-01	2	2.1157e-01	0.6233766233766229
MYADML2	False	921	1.113410536749009	1.744	1.6310e+00	8	4.9369e-07	0.86970684039088
C5orf51	False	882	1.3307365202164938	1.086	8.2600e-01	3	2.4368e-02	0.8299319727891159
TMEM8B	False	2772	0.7852286852459027	0.95	8.3500e-01	3	3.2319e-06	0.807203389830508
FAM186A	False	7053	0.5461116464757713	0.796	8.5200e-01	3	3.6833e-40	0.27520204168439
BTBD17	False	1434	0.7626447921440271	0.783	1.4890e+00	8	4.4003e-10	0.845188284518828
RCCD1	False	1128	1.0421352898550746	1.536	1.6920e+00	8	7.0059e-21	0.840425531914894
PLEKHD1	False	1518	0.7062888541666661	0.742	9.1100e-01	4	3.6938e-13	0.826086956521739
ARRDC5	False	984	1.0531343807870375	1.454	1.3420e+00	7	2.2357e-04	0.8362573099415199
SOWAHB	False	2379	0.6436030729166667	0.718	1.3420e+00	7	1.8719e-06	0.28877679697351805
FAM181B	True	1278	1.0677806640522904	1.494	1.8510e+00	9	4.3103e-06	0.183098591549296
CCDC182	True	459	0.9061719677171397	0.754	1.1220e+00	6	9.5841e-02	0.7058823529411771
HELT	False	726	1.1147564968722072	1.177	8.5700e-01	3	6.8126e-02	0.41322314049586795
RBFOX3	False	1077	0.9994110472213268	0.166	6.0500e-01	2	5.9928e-01	0.29166666666666696
PGPEP1L	False	426	1.5136077222777224	1.95	1.8270e+00	9	1.4701e-03	0.8775510204081629
MFSD2B	False	1512	0.6778048416138714	1.211	1.3030e+00	7	2.6575e-20	0.7777777777777779
TMEM221	True	873	1.0657215130219098	1.848	1.8820e+00	9	9.8575e-04	0.508591065292096
WIPF3	False	1449	0.9637777370269215	0.807	1.1690e+00	6	6.5015e-10	0.304347826086957
TLCD2	False	792	1.3662522649103543	1.696	1.3790e+00	7	1.7937e-04	0.856060606060606
URAD	True	519	1.6582355797101458	1.889	1.9170e+00	9	2.6919e-02	0.965317919075145
ANKRD61	False	1254	0.8887634262191231	1.146	1.4980e+00	8	2.5461e-03	0.854066985645933
IGLON5	False	1008	1.03163179741509	0.565	8.2700e-01	3	5.6329e-03	0.7976190476190479
OOEP	False	447	1.4094269695044463	1.697	1.6310e+00	8	7.6706e-06	0.711409395973154
C5orf52	True	477	0.9163196290322576	1.537	1.1490e+00	6	1.2882e-02	0.572327044025157
GLTPD2	False	873	1.2889952523098782	1.544	1.7290e+00	8	4.1964e-06	0.77319587628866
SERINC4	False	1554	0.6900124450744151	1.434	1.3060e+00	7	2.9636e-17	0.6119691119691121
TVP23A	False	639	1.376972307692305	1.289	9.5400e-01	4	4.2627e-05	0.6901408450704231
ARL5C	False	537	1.6355978749999984	0.759	1.3860e+00	7	1.9371e-08	0.798882681564246
CAPN8	False	2109	0.6017067500000001	1.019	1.1840e+00	6	1.2210e-24	0.9573257467994308
TUBAL3	False	1338	0.7968315590125136	1.392	1.4600e+00	8	2.5945e-04	0.948430493273543
SMCHD1	False	6015	0.5352404285714286	0.153	3.4200e-01	0	1.0000e+00	0.87930174563591
MANSC4	True	1020	1.0766823497267768	1.881	1.4410e+00	7	2.8557e-04	0.4029411764705879
HMX3	False	1071	1.15431745563609	0.37	1.0760e+00	5	2.0078e-02	0.27170868347338895
LRRC14B	False	1542	0.6926969051815304	1.725	1.9460e+00	9	2.6284e-12	0.966926070038911
MSGN1	True	579	1.0024113789868667	1.472	7.0800e-01	2	7.4443e-01	0.341968911917098
ARHGAP42	False	2622	0.5961264777327934	0.155	6.6600e-01	2	9.8509e-06	0.665903890160183
CCDC154	False	2001	0.5731319708029198	1.151	1.3660e+00	7	2.2034e-35	0.701649175412294
LILRA5	False	897	1.0295634406516667	1.487	1.0940e+00	5	2.5368e-09	0.74247491638796
CCDC69	False	888	0.7605088411795131	1.283	1.1810e+00	6	2.4625e-10	0.746621621621622
CBY3	False	726	0.7884186742857142	1.528	1.9570e+00	9	2.1429e-03	0.43801652892562004
UNC119B	False	753	1.2174145642317402	0.504	1.1720e+00	6	1.7027e-04	0.729083665338645
LRRC10B	True	876	1.2515912592354612	1.717	1.8940e+00	9	7.5122e-02	0.797945205479452
SLC15A5	False	1737	0.6104410868245297	1.181	1.3360e+00	7	7.9708e-17	0.6683937823834201
AGAP5	False	2058	0.6450020187793424	1.438	7.1700e-01	2	4.6601e-01	0.466472303206997
LRRIQ4	False	1680	0.6543161499720209	1.123	7.7500e-01	3	1.4000e-04	0.8875
NKX6-3	True	795	1.0380642048929662	1.571	1.2400e+00	7	1.0176e-05	0.305660377358491
IGIP	True	159	1.0361068397291198	1.757	1.7020e+00	8	2.6755e-01	NA
METTL15	False	1221	0.9954852689352365	1.331	1.2140e+00	6	6.1748e-11	0.7371007371007371
PRR19	False	1068	1.1491793127562124	0.48	8.0800e-01	3	1.1384e-01	0.134831460674157
C11orf86	False	348	0.864958876860622	1.897	1.6250e+00	8	5.1490e-07	0.27826086956521695
LRRC72	False	861	1.1887211899563317	1.295	1.8040e+00	9	3.5192e-07	0.735191637630662
UNCX	False	1593	0.769254342523859	0.635	1.1050e+00	6	1.7398e-01	0.19209039548022602
LRRC3C	False	825	1.1471797091082532	1.307	1.3480e+00	7	1.9915e-05	0.701818181818182
ZNF233	False	2010	0.6076876923076924	1.633	1.2020e+00	6	3.7234e-02	0.325373134328358
LIPT2	True	693	1.422768201376936	0.944	1.9540e+00	9	3.1760e-08	0.9393939393939391
ASB14	False	1761	0.6086131904287142	1.691	1.3500e+00	7	1.5874e-22	0.8756388415672909
SH2D7	False	1353	1.02948297576194	1.193	1.0710e+00	5	9.6388e-10	0.26385809312638603
CCDC85C	False	1257	0.9472222886937431	0.473	9.4700e-01	4	1.6000e-04	0.48448687350835296
SAC3D1	False	1074	0.9658995299789055	1.729	1.9450e+00	9	2.1405e-05	0.814356435643564
RTL1	False	4074	0.5558115151515153	0.533	1.8690e+00	9	3.1636e-01	0.42268041237113396
OR5H1	False	939	1.130463596433288	1.874	1.8720e+00	9	3.1348e-01	0.9041533546325881
PCP4L1	True	204	0.8354371362940274	1.644	1.8380e+00	9	2.1692e-04	0.485294117647059
SPDYE3	False	1647	0.7332473773657799	1.058	7.6700e-01	3	2.5942e-02	0.249544626593807
OR5B21	True	927	1.1496790831218244	1.935	1.7230e+00	8	4.0805e-01	0.9223300970873791
FAM183A	False	402	0.9873919116321003	1.154	1.1440e+00	6	1.7465e-03	0.8059701492537309
SHISA7	False	1614	0.74548588191882	0.474	8.5400e-01	3	1.0931e-01	0.178438661710037
C3orf70	False	750	0.8650882457983186	1.593	1.2670e+00	7	3.6997e-05	0.076
SMIM23	False	516	0.8799046260162587	1.003	1.2400e+00	7	1.8791e-03	0.35465116279069797
TTC36	False	567	1.402905094527363	1.588	1.7960e+00	8	3.7720e-07	0.783068783068783
RFPL4A	True	861	1.142209100862641	1.735	1.2680e+00	7	1.0600e-01	0.9337979094076649
VSTM2B	False	855	0.9630149071207413	1.208	1.6120e+00	8	1.1447e-10	0.431578947368421
SPDYE4	False	711	1.5351655396475805	0.864	1.1370e+00	6	2.3705e-09	0.637130801687764
AQP12B	True	921	1.1265079439556869	1.79	1.8750e+00	9	4.1200e-04	0.7084745762711859
LRRC30	False	903	1.2636731650544106	1.856	1.1060e+00	6	4.5192e-03	0.893687707641196
CLDN24	False	660	1.3430172224719152	1.849	1.9000e+00	9	1.5267e-01	0.818181818181818
IFITM10	False	684	0.9647426255707763	1.034	1.4980e+00	8	1.2637e-06	0.13596491228070198
CPSF4L	False	537	1.1145801877934276	1.066	1.4520e+00	8	9.7069e-06	0.893854748603352
TMEM212	False	582	1.4173034788602932	1.797	1.6430e+00	8	4.0334e-09	0.603092783505155
FAM170B	False	849	0.9544232615522644	1.452	1.7640e+00	8	4.9089e-03	0.34628975265017703
OR5K4	True	963	1.1102980441952515	1.926	1.8620e+00	9	1.4436e-06	0.8878504672897201
EIF4E1B	False	726	1.382328824435318	1.303	1.0850e+00	5	1.6195e-06	0.747933884297521
SNTN	False	441	1.4524199713055959	1.765	1.3490e+00	7	2.1462e-04	0.7346938775510201
COL6A6	False	6789	0.5364625606469003	1.013	1.0430e+00	5	2.1338e-43	0.734865223155104
SRRM3	False	1959	0.6796116297691941	0.525	9.2400e-01	4	1.9941e-06	0.085427135678392
IFITM5	True	396	0.9729087267657986	1.949	1.8300e+00	9	9.0352e-05	0.303030303030303
C15orf61	True	471	1.4934319003476253	1.322	1.7580e+00	8	3.5289e-04	0.942675159235669
SLC38A8	False	1305	0.7835783023872669	1.898	1.6760e+00	8	2.0536e-29	0.8436781609195401
CCDC169	False	642	0.8629477723970944	1.246	1.1620e+00	6	6.3141e-08	0.649532710280374
DHRS7C	False	933	1.1450408350374914	1.5	1.2970e+00	7	8.9446e-10	0.862179487179487
C16orf96	False	3423	0.50807	1.076	1.2410e+00	7	8.8062e-39	0.34443470639789703
ENO4	False	1875	0.6159064390756296	1.494	8.8800e-01	4	7.6907e-08	0.8064
RIIAD1	True	276	1.1010768115942027	1.906	1.9600e+00	9	1.2807e-02	0.8804347826086959
ZAR1L	False	963	1.0479976136684546	0.688	9.0600e-01	4	1.6702e-03	0.34579439252336397
KNCN	True	372	1.0146216756176163	1.961	1.7160e+00	8	7.1729e-05	0.241935483870968
LRRIQ3	False	1872	0.6354027874116904	1.22	1.6020e+00	8	1.2926e-20	0.615384615384615
FAM177B	False	474	0.86508693877551	1.605	1.7670e+00	8	8.2751e-04	0.335443037974684
BTBD11	False	3312	0.5778404230769235	0.204	4.5100e-01	1	9.9946e-01	0.668478260869565
ANKRD36	False	5745	0.5358105633802817	1.43	1.1320e+00	6	3.9648e-55	0.32428198433420397
YJEFN3	False	897	1.1473703779165312	1.272	1.4470e+00	8	4.8062e-11	0.77257525083612
GOLGA8A	True	1809	0.6036068202764987	1.807	1.1120e+00	6	3.9533e-01	0.5023771790808239
C4orf47	False	927	0.9738527431841144	1.018	1.3620e+00	7	6.9251e-07	0.537216828478964
ZSWIM8	False	5502	0.528244358974359	0.133	2.2800e-01	0	1.0000e+00	0.505171475231355
ARHGAP32	False	6303	0.5296691582002909	0.254	3.4900e-01	0	1.0000e+00	0.18016291327264
DISP2	False	4203	0.5675434615384616	0.405	8.1300e-01	3	1.0978e-12	0.5981441827266241
TBKBP1	False	1845	0.6205474503523385	0.467	1.1070e+00	6	1.5853e-13	0.41463414634146295
SRRM4	False	1833	0.6943605584978344	0.41	6.5400e-01	2	1.5872e-03	0.0212765957446809
SOBP	False	2619	0.5996730303030302	0.127	1.9100e-01	0	1.0000e+00	0.156930126002291
POM121C	False	2961	0.0	1.046	5.4300e-01	1	8.1623e-01	0.0675345809601302
ZNF839	False	2781	0.6217939473684211	0.796	9.3400e-01	4	1.8777e-09	0.151664611590629
A2ML1	False	4362	0.5544484615384616	0.952	9.5300e-01	4	1.7127e-40	0.8418156808803299
CD300LB	False	603	1.226946401433691	1.621	1.1890e+00	6	7.1188e-05	0.651741293532338
C15orf62	False	525	0.8679179470198676	1.229	1.3700e+00	7	4.1796e-04	0.29142857142857104
CLCA1	False	2742	0.5788646456692915	0.721	8.9300e-01	4	4.8313e-12	0.9026258205689279
COLCA2	True	753	0.7762941691842895	0.651	6.9900e-01	2	7.8862e-01	0.0649350649350649
EFCAB7	False	1887	0.6244934887459803	1.192	1.1120e+00	6	1.3984e-13	0.8267090620031801
SFI1	False	3726	0.0	1.014	1.0720e+00	5	9.4736e-56	0.6698872785829311
ZNF785	True	1215	1.0416103306878286	1.941	1.9150e+00	9	2.5433e-07	0.528395061728395
ERI2	False	2073	0.6802593501805053	0.975	9.8100e-01	4	5.1804e-10	0.383502170767004
YDJC	False	969	1.1312001075894171	1.005	1.9260e+00	9	1.4783e-11	0.9226006191950459
PP2D1	False	1890	0.6644975533249691	1.121	1.2150e+00	6	1.3932e-07	0.634920634920635
NEURL1B	False	1665	0.6923216154349252	0.567	1.0480e+00	5	1.0351e-03	0.6198198198198199
GOLGA8B	False	1809	0.6079580839002269	1.872	1.2340e+00	6	4.6114e-01	0.5538971807628521
LYRM9	True	234	1.3463234207240926	1.621	1.9200e+00	9	6.4360e-07	0.923076923076923
SYCE1L	False	726	0.782435913261051	1.733	1.6730e+00	8	4.2609e-22	0.6487603305785121
ZNF891	False	1632	0.6788783483068412	1.131	1.8720e+00	9	3.1325e-01	0.452205882352941
ZBBX	False	2517	0.552055	1.055	1.1470e+00	6	2.5710e-15	0.19125
FAM166B	False	825	1.030714601386482	1.753	1.5570e+00	8	9.3448e-14	0.527272727272727
GNAT3	False	1062	1.011623603573791	1.027	1.0090e+00	5	3.1334e-02	0.9604519774011301
IQCF5	False	444	0.9554571776155721	1.19	1.4650e+00	8	1.2353e-01	0.97972972972973
HMSD	True	417	1.569461152073735	1.673	1.9480e+00	9	2.5733e-06	0.7697841726618699
NOTO	False	753	1.140779826800364	1.333	1.5970e+00	8	1.0026e-07	0.3545816733067729
BBIP1	False	276	0.8704516577540105	1.571	1.6930e+00	8	7.3605e-02	0.695652173913043
C12orf71	True	807	0.8294127496483825	1.724	1.4290e+00	7	6.8269e-04	0.100371747211896
C17orf100	True	354	0.9362691219008276	1.795	1.9090e+00	9	6.7283e-02	0.5
LGALS16	False	426	1.702104940644431	1.769	1.8240e+00	9	2.0783e-06	0.950704225352113
ZNF727	True	1497	0.7537326902497021	1.785	1.7820e+00	8	3.0865e-04	0.653306613226453
KRTAP16-1	False	1551	0.8648113508322661	1.125	1.8190e+00	9	3.5466e-01	0.0909090909090909
SERPINE3	False	1212	0.8970225861079207	1.116	1.4500e+00	8	2.9447e-12	0.757075471698113
VGLL3	False	978	1.0361871836398553	0.745	9.3400e-01	4	6.3244e-04	0.17177914110429401
C19orf38	False	690	1.093658101460414	0.919	7.6600e-01	3	2.6198e-02	0.6
FAM171A2	False	2478	0.6137114556962027	0.381	5.9900e-01	2	6.8722e-01	0.337772397094431
HEPACAM2	False	1386	0.8866227320490334	1.253	1.1840e+00	6	4.9908e-11	0.703463203463203
ARHGEF33	False	2610	0.6419740645161294	0.598	9.4700e-01	4	2.6366e-14	0.31279620853080603
PHF20L1	False	3051	0.5855038888888889	0.187	6.4500e-01	2	2.2922e-01	0.304818092428712
EFCAB8	False	3864	1.4315585791505794	0.766	9.4600e-01	4	1.8296e-20	0.513888888888889
KRTAP29-1	False	1023	1.0544804888443218	1.765	1.8900e+00	9	2.9526e-01	0.10263929618768301
CAPN14	False	2052	0.5994184581497795	1.112	1.1090e+00	6	4.7068e-26	0.885964912280702
VSTM5	False	600	1.2436007982120054	1.849	1.4310e+00	7	6.8264e-08	0.865
NUDT19	False	1125	1.0399639900052593	1.975	1.9500e+00	9	8.1660e-14	0.882666666666667
ODF3B	False	759	0.7675728175740214	1.105	1.5210e+00	8	7.7934e-10	0.652173913043478
KCNU1	False	3447	0.559622294117647	0.812	1.0340e+00	5	1.8112e-11	0.70757180156658
IQCF6	False	438	0.9168813029315956	1.335	1.2920e+00	7	6.4113e-06	0.981308411214953
EFCAB9	False	591	1.626629062092923	1.757	1.4930e+00	8	3.1223e-06	0.9796954314720809
EVPLL	False	903	1.1204522575306193	1.482	1.7090e+00	8	6.4945e-17	0.67109634551495
LEUTX	True	594	1.264628934056007	1.96	1.8380e+00	9	4.5478e-02	0.393939393939394
C2orf74	False	561	0.8214121474773612	1.109	1.1340e+00	6	1.8738e-03	0.16494845360824698
C16orf90	False	546	0.7906581634938411	1.48	1.5930e+00	8	6.4648e-07	0.0494505494505494
KPNA7	False	1548	0.6657766366027821	1.343	1.2450e+00	7	2.9367e-17	0.821705426356589
AHRR	False	2091	0.6263419135802469	0.75	8.9700e-01	4	1.1095e-06	0.279600570613409
MYO1G	False	3054	0.5779278512396694	0.645	7.2400e-01	2	9.4139e-12	0.9508840864440079
ESPN	False	2562	0.5946943277310921	0.934	1.3070e+00	7	7.2662e-24	0.521077283372365
ISM1	False	1392	0.8985588091440733	0.696	8.1700e-01	3	4.4011e-05	0.49568965517241403
WDR64	False	3273	0.5716402797202796	1.086	9.1500e-01	4	1.1003e-24	0.605920444033302
KLLN	True	534	0.7455478210116729	1.891	1.7620e+00	8	3.8896e-01	NA
MYO9A	False	7644	0.5533031615120269	0.304	4.1400e-01	1	1.0000e+00	0.461930926216641
VWC2L	False	666	1.0472830597014946	0.795	7.4100e-01	3	1.7672e-01	0.72972972972973
TMEM229A	False	1140	0.9614843086592166	0.555	1.1380e+00	6	7.7917e-07	0.7078947368421049
ZBTB42	False	1266	1.0158569612441388	0.597	1.6310e+00	8	8.1194e-03	0.22274881516587697
BTBD18	False	2136	0.6761639423076923	0.212	4.3900e-01	1	9.3555e-01	0.188202247191011
FAM25A	True	267	0.9645827455621293	1.542	1.1380e+00	6	8.9948e-02	0.157303370786517
TMEM233	True	327	1.0118333608490557	1.334	1.0340e+00	5	1.3904e-01	0.275229357798165
SHISA9	False	1272	1.0790482622153457	0.405	5.7400e-01	1	7.9286e-01	0.247641509433962
ZNF879	False	1689	0.6480427760803155	0.995	1.0200e+00	5	5.6323e-09	0.6660746003552399
ZNF736	True	1281	0.9678088020050093	1.843	1.2180e+00	6	1.7717e-02	0.6791569086651049
ZNF732	True	1755	0.6123878197674419	1.286	1.6250e+00	8	7.9139e-06	0.560683760683761
SEC14L6	False	1191	0.9418872442839976	1.063	1.0500e+00	5	9.5970e-11	0.98992443324937
ZNF814	True	2565	0.5524431147540984	1.717	1.6520e+00	8	1.3807e-03	0.685380116959064
GPR89A	False	1365	0.7570460266406779	1.485	8.4800e-01	3	4.7664e-02	0.8439560439560441
PPP1R3G	False	1074	1.0663858664772727	1.614	1.9140e+00	9	1.1335e-02	0.483240223463687
SHISA8	True	1191	1.1393700441934702	1.758	1.9620e+00	9	3.2170e-11	0.246851385390428
TMEM150C	False	747	1.469449909706548	0.867	6.3000e-01	2	6.6761e-01	0.8714859437750999
C4orf51	False	606	0.7936820827943062	1.406	1.4850e+00	8	9.9014e-05	0.168316831683168
C5orf58	True	243	0.84984160188457	1.703	1.7840e+00	8	2.2887e-01	0.647058823529412
TEX22	True	450	0.8952810060362174	1.924	1.9290e+00	9	8.3176e-09	0.266666666666667
C19orf81	False	594	1.402283295259852	1.56	1.3370e+00	7	8.7046e-07	0.7424242424242421
KRBOX1	True	384	1.2243625488454708	1.541	1.8010e+00	8	2.3264e-02	0.5703125
HSBP1L1	True	222	0.9309074738219897	1.69	1.9580e+00	9	1.3640e-02	0.8648648648648649
PATL2	False	1629	0.6714583854166656	0.979	1.1630e+00	6	3.9477e-23	0.4788213627992629
NPIPB4	False	3666	0.5808677777777778	0.963	6.5100e-01	2	8.2307e-01	0.0922671353251318
TMEM232	False	1971	0.630857780748663	1.078	1.3000e+00	7	9.2937e-24	0.6697108066971079
KBTBD13	False	1374	0.795442061014544	1.87	1.9610e+00	9	4.9492e-15	0.932314410480349
AKR1B15	False	1032	1.2004294955097703	1.928	1.5270e+00	8	8.3094e-18	0.996835443037975
ANKRD63	True	1140	1.1300636310728764	0.987	1.8350e+00	9	9.7371e-08	0.41315789473684206
KLRF2	False	621	1.4064015067720108	1.926	1.2640e+00	7	3.3909e-03	0.7391304347826091
MCIDAS	False	1155	1.1286350052770449	0.865	9.8900e-01	5	3.6926e-06	0.39480519480519505
ANKRD65	False	1197	0.9692350153280207	1.961	1.9680e+00	9	7.1256e-12	0.8245614035087719
RNF223	True	747	1.136076267870577	1.867	1.7990e+00	8	1.1141e-04	0.522088353413655
NPIPA5	True	1050	1.0508190323594102	1.857	1.4040e+00	7	1.4040e-01	0.1
NPIPB8	True	1296	1.0329662086917193	1.92	1.8530e+00	9	4.2104e-02	0.18055555555555605
C3orf80	True	741	0.8292878456221191	1.579	1.7510e+00	8	1.4800e-04	0.24696356275303602
RFPL4AL1	True	861	1.1497264647839396	1.466	1.3200e+00	7	2.8220e-01	0.9337979094076649
AGPS	False	1974	0.6199935863874345	0.117	4.0800e-01	1	9.9977e-01	0.846504559270517
KIF2A	False	2232	0.6104886486486486	0.162	6.1700e-01	2	7.6117e-01	0.7606232294617561
SGK1	False	1578	0.9011968844507858	0.577	7.1600e-01	2	2.0564e-03	0.728538283062645
TK2	False	795	1.3732949306930704	1.186	1.1010e+00	6	6.1251e-11	0.7924528301886791
FZD9	False	1773	0.6159729415760868	0.834	1.3680e+00	7	5.9270e-11	0.7851099830795258
DDX39A	False	1281	0.9184979284934486	0.451	4.5500e-01	1	9.9756e-01	0.8407494145199059
PDLIM1	False	987	1.0766193718368557	0.873	1.0720e+00	5	1.4863e-05	0.522796352583587
ACOT7	False	1110	1.0406984068692184	0.434	4.6800e-01	1	9.9457e-01	0.815789473684211
GPR25	False	1083	0.9657130669710818	1.264	1.9350e+00	9	5.2029e-02	0.8005540166204991
MYO1C	False	3189	0.5786968750000001	0.68	8.3000e-01	3	5.5786e-24	0.9125117591721541
MYO1F	False	3294	0.57008752688172	0.507	4.9700e-01	1	5.9942e-01	0.8515482695810559
SNAP23	False	633	1.2822882177681443	0.375	8.0500e-01	3	2.4017e-01	0.7582938388625591
HAX1	False	837	0.7737494051553194	1.375	1.1320e+00	6	3.5322e-06	0.283154121863799
EYA2	False	1614	0.7317221895424828	0.467	6.4700e-01	2	4.3091e-03	0.47955390334572495
AIP	False	990	1.053685479317137	0.518	6.2600e-01	2	2.8135e-01	0.948484848484848
CCL24	True	357	1.356611286496351	1.84	1.1460e+00	6	8.7211e-02	0.7647058823529409
GTPBP1	False	2007	0.6209719726027394	0.351	6.3100e-01	2	2.5062e-01	0.757847533632287
KCNK1	False	1008	0.9674356879261953	0.905	7.2000e-01	2	2.3098e-01	0.7619047619047621
LGALS9	False	1065	1.0674451534339964	0.989	1.0180e+00	5	2.2743e-06	0.785915492957746
STXBP3	False	1776	0.6171584107142858	0.593	7.7400e-01	3	2.3140e-04	0.913851351351351
MASP2	False	2058	0.6200852363636369	1.146	1.1590e+00	6	3.9953e-13	0.938775510204082
ARVCF	False	2886	0.6017617916666668	0.823	1.0320e+00	5	2.8287e-19	0.484407484407484
RAB27B	False	654	1.5023628758512275	0.857	9.6300e-01	4	8.2165e-03	0.853211009174312
HRK	True	273	0.9002733641160946	1.793	1.9710e+00	9	4.3319e-04	0.538461538461538
AP3B1	False	3282	0.5717313548387097	0.344	5.9000e-01	2	3.2623e-03	0.7266910420475321
SULT2B1	False	1095	1.063319556583244	0.55	8.5200e-01	3	1.3174e-03	0.802739726027397
TLR4	False	2517	0.600952967032967	0.992	8.5800e-01	3	4.1066e-04	0.9010727056019069
RHOD	False	630	1.5397986759082256	1.086	1.1910e+00	6	5.1073e-03	0.857142857142857
APBB1	False	2130	0.6251098324022341	0.321	4.0100e-01	1	9.9999e-01	0.405633802816901
LGALS8	False	951	1.0911596385542164	1.057	1.3550e+00	7	2.1776e-09	0.892744479495268
NDUFS8	False	630	1.1534615408225892	0.738	7.7500e-01	3	3.4248e-02	0.8380952380952379
HAS3	False	1659	0.6433387602238474	0.372	7.8100e-01	3	4.4569e-05	0.9294755877034359
TNFRSF10A	False	1404	0.8864045813397143	1.557	1.2920e+00	7	4.2138e-14	0.5042735042735039
NFKBIE	False	1083	0.8466655542986407	0.43	6.5500e-01	2	4.2230e-01	0.43200000000000005
GRM8	False	2724	0.5916957185628741	0.638	6.8700e-01	2	2.3721e-04	0.860132158590308
CORT	True	315	0.8486580687830667	1.941	1.3910e+00	7	2.5264e-01	0.28571428571428603
PSMD11	False	1266	0.8476172332015803	0.159	8.2000e-02	0	1.0000e+00	0.8838862559241709
PSMD12	False	1368	0.777904767520216	0.162	2.3200e-01	0	1.0000e+00	0.8947368421052628
PSMD9	False	669	1.3023442315573752	1.446	1.3260e+00	7	1.9136e-07	0.8609865470852021
RNF103	False	2055	0.606081574074074	0.358	4.6900e-01	1	9.9663e-01	0.7094890510948901
BMPR1B	False	1506	0.747999625048319	0.225	3.3100e-01	0	1.0000e+00	0.846613545816733
SIRPB1	False	1194	0.9870992652620224	1.633	1.1890e+00	6	2.0273e-08	0.776381909547739
ATOX1	True	204	1.4838053778337512	1.065	1.3610e+00	7	8.2226e-02	1.0
AGRP	False	396	1.1307223437499996	1.68	1.0910e+00	5	1.8192e-02	0.507575757575758
F2RL2	False	1122	1.0221819252585913	1.487	1.3930e+00	7	1.8004e-02	0.719251336898396
MEN1	False	1830	0.6209574662162164	0.171	2.0600e-01	0	1.0000e+00	0.775609756097561
CBX4	False	1680	0.706582930232559	0.285	4.8000e-01	1	9.8767e-01	0.155357142857143
TAF4	False	3255	0.5902108333333334	0.081	2.0500e-01	0	1.0000e+00	0.291244239631336
GPR31	True	957	1.1124754420683016	1.905	1.9310e+00	9	1.2128e-01	0.836990595611285
DFFA	False	993	1.0702892943089422	1.161	7.8400e-01	3	7.7183e-03	0.646525679758308
RFXAP	False	816	0.7908757902973388	0.978	1.4540e+00	8	9.5754e-06	0.33823529411764697
HIP1	False	3111	0.5943526056338028	0.33	5.7400e-01	1	1.5474e-03	0.8148505303760849
LEFTY2	False	1098	1.0450209301030369	0.948	7.0300e-01	2	3.5464e-01	0.7786885245901641
TULP1	False	1626	0.7620415263605471	0.605	1.0190e+00	5	2.9584e-14	0.453874538745387
TULP2	False	1560	0.7830281353265139	1.162	1.2930e+00	7	3.3044e-25	0.501923076923077
TNFRSF11B	False	1203	0.9923679911242571	0.548	5.4300e-01	1	8.8327e-01	0.8977556109725692
EIF3F	False	1071	1.0308450016627861	0.31	4.6000e-01	1	9.9419e-01	0.700280112044818
CACNB4	False	1560	0.7726606827458257	0.491	7.7800e-01	3	1.3747e-03	0.546153846153846
WWP2	False	2610	0.5937680194805199	0.379	5.7200e-01	1	2.4311e-04	0.72183908045977
CDC7	False	1722	0.6455633205128204	0.797	8.8900e-01	4	2.3083e-04	0.59581881533101
ETV2	False	1026	1.0965416802096983	1.418	1.4480e+00	8	2.8780e-10	0.260233918128655
ARNTL	False	1878	0.6149485538116595	0.277	2.5000e-01	0	1.0000e+00	0.472843450479233
PIK3CD	False	3132	0.5782506730769229	0.196	2.3000e-01	0	1.0000e+00	0.8783524904214559
PDHX	False	1503	0.7938177714718148	0.718	7.9700e-01	3	1.4274e-03	0.704590818363273
SLC28A1	False	1947	0.5925115220700148	1.252	1.0460e+00	5	5.4190e-18	0.835130970724191
SULT1C2	False	888	1.2515206728468917	1.335	9.9700e-01	5	6.6392e-08	0.9662162162162159
MATN2	False	2868	0.587559254658385	0.875	8.1000e-01	3	2.5232e-13	0.747907949790795
SLC1A7	False	1680	0.6308860527625699	1.311	1.1210e+00	6	8.3396e-11	0.7232142857142858
FOXE1	False	1119	1.1502767227747996	0.576	1.9260e+00	9	9.9304e-03	0.276139410187668
QSOX1	False	2241	0.6030042331288349	0.624	6.9500e-01	2	9.7624e-06	0.6880856760374829
DCTN6	False	570	1.3050077484787013	0.784	5.7500e-01	1	9.1235e-01	0.621052631578947
WASL	False	1515	0.8179591929537056	0.375	5.5700e-01	1	8.3047e-01	0.471287128712871
PDE2A	False	2823	0.5889179607843139	0.348	5.6400e-01	1	1.5822e-02	0.8395324123273109
FOXN3	False	1404	0.8954005638524866	0.363	3.7300e-01	0	9.9975e-01	0.23469387755101997
IPO5	False	3291	0.5725782323232325	0.122	1.5600e-01	0	1.0000e+00	0.9608021877848679
EEF2K	False	2175	0.5777489041095895	1.081	8.9600e-01	4	3.9516e-17	0.652413793103448
CCRL2	True	1032	1.0723626146371097	1.777	1.9390e+00	9	1.1145e-01	0.683139534883721
EML1	False	2445	0.5876073577235775	0.28	3.6000e-01	0	1.0000e+00	0.839263803680982
IGF2BP3	False	1737	0.6331924652338807	0.095	1.9600e-01	0	1.0000e+00	0.772020725388601
DNM1L	False	2208	0.6201546768060834	0.505	5.0600e-01	1	9.2424e-01	0.758152173913043
RTCA	False	1098	1.0452318543799775	1.13	1.1900e+00	6	2.0716e-09	0.980874316939891
PIK3C2A	False	5058	0.5190692857142857	0.359	6.3400e-01	2	3.0616e-03	0.66429418742586
PLK4	False	2910	0.5966083251231529	0.569	6.1900e-01	2	1.7992e-01	0.558762886597938
SYT5	False	1158	1.0466239746357253	0.836	1.1680e+00	6	3.0719e-10	0.8238341968911921
GFRA2	False	1392	0.8380124852071007	0.69	6.9500e-01	2	1.0423e-01	0.6206896551724139
LST1	True	291	0.8750848413793105	1.883	1.8260e+00	9	5.9274e-04	0.474226804123711
IFRD1	False	1353	0.8515857243139744	0.674	8.1500e-01	3	9.6007e-04	0.7849223946784921
GOLIM4	False	2088	0.5340382105263157	0.731	7.7200e-01	3	2.7750e-07	0.485632183908046
MANBA	False	2637	0.5839465072765077	0.965	8.2600e-01	3	2.4023e-10	0.977246871444824
TRAF5	False	1671	0.661268059108953	1.089	9.3800e-01	4	1.1206e-11	0.8958707360861758
AGRN	False	6135	0.5342719305019303	0.435	7.3000e-01	2	1.5815e-20	0.6000967117988389
PLOD2	False	2274	0.5941961829652999	0.638	1.2090e+00	6	6.8068e-07	0.9389416553595659
MEIS1	False	1170	1.1518731334671315	0.136	2.2800e-01	0	1.0000e+00	0.405128205128205
EXOC5	False	2124	0.6299615165876775	0.178	4.8000e-01	1	9.7531e-01	0.8968926553672321
ELL2	False	1920	0.6557113223140494	0.244	3.4800e-01	0	1.0000e+00	0.49375
SLC17A3	False	1494	0.8923029168047729	1.483	1.1810e+00	6	1.8110e-17	0.788095238095238
BTN3A3	False	1752	0.6238041901639344	1.667	1.1330e+00	6	1.6026e-12	0.794520547945205
HMGN4	True	270	0.7551727592954985	1.857	1.7200e+00	8	4.0975e-01	0.2
BTN3A1	False	1539	0.7078036120789782	1.193	8.3400e-01	3	8.0672e-05	0.912280701754386
NR5A2	False	1623	0.6764674372686131	0.449	6.1900e-01	2	5.0050e-02	0.628465804066543
NDUFA4	False	243	1.0144684337349403	1.4	1.6890e+00	8	1.5061e-01	1.0
PSMD14	False	930	1.0893345294943821	0.298	3.7300e-01	0	9.9752e-01	0.8096774193548392
BIN1	False	1779	0.6163889007092204	0.368	8.1700e-01	3	1.3843e-11	0.541315345699831
CLDN5	False	654	1.4282350778816217	0.409	1.9720e+00	9	4.0517e-04	0.81651376146789
KPNA3	False	1563	0.663153432653062	0.332	2.1400e-01	0	9.9999e-01	0.8061420345489441
STK25	False	1278	0.9206517295151668	0.533	7.0400e-01	2	2.5893e-04	0.762910798122066
BCL9	False	4278	0.51641	0.381	3.7400e-01	0	1.0000e+00	0.0638148667601683
LAD1	False	1551	0.8154443939393936	1.34	1.2600e+00	7	6.1022e-19	0.183752417794971
FAAH	False	1737	0.6316226459143964	1.054	1.1470e+00	6	9.7379e-21	0.962003454231434
KRIT1	False	2208	0.6087519924812032	0.499	6.9000e-01	2	1.1437e-01	0.78804347826087
UPK2	False	552	1.2472431485284041	1.903	1.7510e+00	8	2.9339e-08	0.625
CHL1	False	3672	0.5579614285714286	0.644	6.7800e-01	2	6.5575e-07	0.7698675496688739
VWA5A	False	2358	0.5969215290519879	1.463	1.0630e+00	5	9.8288e-22	0.857506361323155
PES1	False	1764	0.6187367195767204	0.376	5.4400e-01	1	5.0236e-01	0.784013605442177
DLL1	False	2169	0.5760340495867768	0.095	2.3600e-01	0	1.0000e+00	0.6970954356846469
CACNA1A	False	7518	0.5480463723723725	0.134	3.3100e-01	0	1.0000e+00	0.408619313647247
EBAG9	False	639	0.7963195560253707	0.728	6.6400e-01	2	6.4538e-01	0.384976525821596
SDCBP	False	894	1.0818123951694045	1.031	1.0900e+00	5	6.2064e-02	0.7785234899328859
PITPNM1	False	3732	0.5759307692307694	0.433	7.3700e-01	2	4.5569e-14	0.614951768488746
MPHOSPH10	False	2043	0.5644187179487179	0.363	6.1100e-01	2	5.5553e-02	0.565345080763583
NOP56	False	1782	0.6211424173318143	0.404	7.2300e-01	2	3.4607e-05	0.7441077441077439
SOX1	True	1173	1.1567987783305682	0.951	1.9500e+00	9	4.1257e-02	0.21994884910485898
CXCR6	False	1026	1.0292341756393002	1.555	1.4760e+00	8	1.3583e-02	0.8040935672514621
RNASET2	False	768	1.3068093648867356	0.961	1.2240e+00	6	2.0594e-03	0.78125
CCL21	False	402	1.3786314887892361	1.212	1.1230e+00	6	1.0332e-03	0.604477611940298
MFNG	False	963	1.1709927933130735	1.559	1.0450e+00	5	1.9565e-07	0.866043613707165
ACKR2	False	1152	0.985233952813067	1.47	1.9340e+00	9	1.1759e-01	0.744791666666667
GABRP	False	1320	0.8730068800461368	1.405	1.3510e+00	7	8.3721e-16	0.729545454545454
PODXL	False	1674	0.6731601684088272	0.687	6.0500e-01	2	2.6600e-01	0.234767025089606
FCN1	False	978	1.059918892847358	1.815	1.4860e+00	8	3.3510e-16	0.760736196319018
PEX12	False	1077	1.0111838327137543	1.847	1.2180e+00	6	2.7901e-10	0.8050139275766021
SLC17A2	False	1434	0.799690810621943	0.899	9.4300e-01	4	1.7767e-08	0.8633257403189071
CCL22	True	279	1.5309437195828504	1.804	1.6340e+00	8	8.0347e-03	0.8494623655913979
PEX7	False	969	1.0862539839954253	1.416	9.4100e-01	4	1.8388e-03	0.9628482972136221
KPNA4	False	1563	0.6742422690847758	0.156	2.9700e-01	0	9.9940e-01	0.8080614203454891
SLN	True	93	0.9748762079510703	1.893	1.6340e+00	8	4.4575e-01	0.9354838709677421
NTN3	False	1740	0.6569819479267123	1.209	1.7380e+00	8	8.8641e-21	0.85
TRIM38	False	1395	0.7939815180153583	1.115	1.1970e+00	6	8.4989e-11	0.911827956989247
NFIB	False	1482	1.0576376154696152	0.225	3.0000e-01	0	1.0000e+00	0.47142857142857103
E2F3	False	1395	0.907778727272728	0.349	3.9300e-01	0	9.9959e-01	0.376344086021505
PPP6C	False	915	1.2150151722190827	0.397	4.2200e-01	1	9.9814e-01	0.9704918032786891
WNT10B	False	1167	1.03248716652136	0.916	1.0970e+00	5	8.2304e-08	0.7326478149100258
CES2	False	1677	0.6405868128161895	1.288	1.0020e+00	5	1.0979e-11	0.9194991055456171
PIK3C2B	False	4902	0.531204	0.279	5.5700e-01	1	2.1138e-05	0.699510403916769
WNT7A	False	1047	1.0779771939259721	0.71	8.0700e-01	3	3.0533e-03	0.891117478510029
FBP2	False	1017	1.1097344980977468	0.993	1.0990e+00	5	1.6069e-07	0.970501474926254
UBE2C	False	537	1.5691333388157895	0.848	1.0730e+00	5	1.1089e-04	0.8268156424581009
ACACB	False	7374	0.5427963671373559	0.857	8.4300e-01	3	2.7387e-49	0.821806346623271
PDXK	False	936	1.1709262667809206	0.438	5.9700e-01	2	7.7098e-01	0.993589743589744
SCD	False	1077	1.0526064802142232	0.312	2.4200e-01	0	1.0000e+00	0.8690807799442901
DLGAP1	False	2931	0.6094267605633803	0.254	2.2400e-01	0	1.0000e+00	0.163766632548618
CLDN4	False	627	1.4145622016274872	1.827	1.4380e+00	7	1.2783e-04	0.837320574162679
ARID1A	False	6855	0.5488305432692302	0.071	1.4100e-01	0	1.0000e+00	0.24245076586433303
ISLR	False	1284	0.9288588613178946	1.039	7.4600e-01	3	3.7749e-01	0.747663551401869
BHLHE40	False	1236	1.1331108054577468	0.194	2.1900e-01	0	1.0000e+00	0.27912621359223305
SOCS2	False	594	1.4660421101871062	0.638	9.0700e-01	4	2.4986e-02	0.7474747474747478
NRG2	False	2550	0.5913343518518516	0.213	5.8000e-01	1	1.4157e-01	0.323529411764706
NCKAP5	False	5727	0.529597659574468	0.454	6.2800e-01	2	2.5800e-09	0.120481927710843
AQP7	False	1026	1.0414300581902804	1.953	1.2400e+00	7	2.2156e-07	0.769005847953216
SDHD	False	477	1.2469691021247429	0.731	5.8100e-01	1	9.0513e-01	0.685534591194969
PTPRT	False	4323	0.5708309523809524	0.18	3.9500e-01	0	1.0000e+00	0.8612074947952808
C2CD2L	False	2118	0.6457225694444441	0.297	4.9400e-01	1	9.8316e-01	0.4532577903682721
ASTN1	False	3882	0.5683565625	0.212	3.9200e-01	0	1.0000e+00	0.46620583717357894
CUX2	False	4458	0.53063	0.187	3.8300e-01	0	1.0000e+00	0.43808882907133206
TXNDC9	False	678	1.3394140233722878	0.694	5.1500e-01	1	9.6306e-01	0.8451327433628321
DPYSL4	False	1716	0.6488864086687303	0.889	8.8600e-01	4	1.2303e-10	0.8723776223776222
SOCS3	True	675	1.4190754459539296	0.66	9.6500e-01	4	1.9047e-01	0.622222222222222
SOCS6	False	1605	0.7539318663406682	0.221	3.1900e-01	0	9.9993e-01	0.263551401869159
TRAFD1	False	1746	0.6578233190447028	0.876	7.4900e-01	3	1.1898e-06	0.34536082474226804
COX7A2L	False	342	0.962655644391407	1.897	1.7650e+00	8	6.8896e-08	0.701754385964912
GAPDHS	False	1224	0.9910796987490431	0.808	1.2060e+00	6	3.3970e-10	0.8210784313725491
ARHGAP33	False	3861	0.5601787500000002	0.406	5.9000e-01	2	2.8164e-05	0.313908313908314
UBFD1	False	927	1.1162860035211255	0.353	5.9300e-01	2	7.2140e-01	0.618122977346278
CYB561D2	False	666	1.4315013903966598	1.344	1.1350e+00	6	5.7734e-05	0.959459459459459
DYNC1I1	False	1884	0.6132853754266213	0.678	6.4700e-01	2	4.7741e-05	0.6728682170542641
CIT	False	6207	0.522132336448598	0.261	3.5300e-01	0	1.0000e+00	0.605821410952146
COPE	False	924	1.2165379679467776	0.457	7.6400e-01	3	1.9087e-03	0.938311688311688
NCAN	False	3963	0.5724196153846155	0.398	5.3000e-01	1	2.3214e-01	0.423164269492808
CTDSP2	False	813	1.2821611732316809	0.667	5.1100e-01	1	9.7367e-01	0.675276752767528
GNGT2	True	207	1.0030712310030392	1.561	1.6510e+00	8	3.8378e-02	0.8985507246376809
CDC42EP2	True	630	0.8874500268096526	1.767	1.3640e+00	7	4.1078e-02	0.323809523809524
AP3D1	False	3645	0.5542388235294118	0.296	4.4300e-01	1	9.9989e-01	0.7302688638334781
CCS	False	822	1.1694508781030009	1.373	1.1930e+00	6	8.9524e-09	0.843065693430657
CXCL11	True	282	1.4319890093240097	1.135	1.0160e+00	5	9.1185e-02	0.797872340425532
GPR171	False	957	1.1171477923264317	1.295	1.1900e+00	6	1.6430e-05	0.924764890282132
ZNF195	False	1887	0.5963720677570093	1.15	8.7000e-01	4	9.4636e-02	0.41494435612082703
LCE2B	True	330	0.7425120278330017	1.88	1.8600e+00	9	3.2393e-01	0.0727272727272727
ENPP3	False	2625	0.5846030022075055	1.025	1.2110e+00	6	2.0771e-15	0.958857142857143
ABLIM1	False	2334	0.6215842857142857	0.326	5.1500e-01	1	6.9623e-01	0.39588688946015405
DVL1	False	2085	0.6675876143790858	0.733	1.0460e+00	5	1.2538e-14	0.37697841726618697
DNALI1	False	774	1.099669082969433	1.512	1.2020e+00	6	3.6489e-10	0.8062015503875971
CHD1	False	5130	0.5184916666666667	0.162	2.0700e-01	0	1.0000e+00	0.49356725146198793
CHD2	False	5484	0.5296637168141594	0.07	1.7400e-01	0	1.0000e+00	0.465536105032823
KCNK3	False	1182	0.9668342204472845	0.401	8.2600e-01	3	9.3834e-02	0.6776649746192889
GOSR2	False	636	1.32486083886542	1.347	1.2700e+00	7	1.6511e-04	0.9150943396226421
TOR1A	False	996	1.1255131891025616	1.058	8.4000e-01	3	9.8008e-04	0.8132530120481931
TOR1B	False	1008	1.1139351196935854	0.759	7.6800e-01	3	2.5250e-02	0.7886904761904759
STX16	False	975	1.0542421706349219	0.482	9.7700e-01	4	6.7458e-07	0.6861538461538461
PRRG2	False	606	0.9997407040998224	1.475	1.2940e+00	7	5.4127e-08	0.579207920792079
ADAM10	False	2244	0.580922734375	0.117	2.7600e-01	0	1.0000e+00	0.7767379679144379
ABCD4	False	1818	0.5956562985865723	0.898	7.7200e-01	3	4.0217e-10	0.9141914191419142
EI24	False	1020	1.0729529197860976	0.418	7.2200e-01	2	1.9204e-02	0.9
ENC1	False	1767	0.6192995348837222	0.488	6.5300e-01	2	6.3940e-02	0.9134125636672329
TP53I11	False	567	1.3459883772165524	0.762	6.5500e-01	2	6.7440e-01	0.6190476190476191
PTGES	True	456	1.4930359989287654	0.727	9.6300e-01	4	3.9611e-01	0.164287733182589
ZNF197	False	3087	0.5596287500000001	0.949	8.2000e-01	3	2.3886e-03	0.659863945578231
ITGB1BP1	False	600	1.5018482046332027	1.139	9.5600e-01	4	1.5468e-02	0.675
TRDMT1	False	1173	1.0551064594172763	1.191	1.4370e+00	7	2.2261e-11	0.8542199488491049
RRH	False	1011	1.0166503702490153	1.445	1.3640e+00	7	6.2753e-11	0.857566765578635
APAF1	False	3744	0.5558025925925923	0.464	6.6400e-01	2	2.2839e-12	0.9318910256410259
RIOK3	False	1557	0.7205618112449803	0.802	9.0600e-01	4	1.7094e-04	0.6358381502890171
IMPA2	False	864	1.2675297039072064	0.924	1.2250e+00	6	5.7194e-08	0.9548611111111109
MAP2K7	False	1257	0.9387151085094216	0.232	4.5400e-01	1	9.9747e-01	0.684964200477327
ACOT8	False	957	1.1096812914093215	1.001	1.0960e+00	5	5.8302e-10	0.893416927899687
CDIPT	False	639	1.4336961234991386	0.794	1.0420e+00	5	3.9437e-03	0.9342723004694841
PRMT5	False	1911	0.5813057356608478	0.124	2.7200e-01	0	1.0000e+00	0.956043956043956
SLC9A3R1	False	1074	1.1268781989890935	1.157	1.3300e+00	7	1.5764e-08	0.6368715083798879
TERT	False	3396	0.5716970370370372	0.293	5.9300e-01	2	1.9285e-03	0.7879858657243821
OVOL1	False	801	0.9345946177558573	0.422	8.7100e-01	4	7.9550e-03	0.38576779026217206
HSD17B6	False	951	1.15453799121155	0.591	8.2900e-01	3	5.4299e-03	1.0
CHEK1	False	1428	0.8238017469279331	0.931	8.3100e-01	3	5.1418e-05	0.741596638655462
TNFRSF10B	False	1320	0.9810024541111386	0.848	1.0760e+00	5	4.3337e-10	0.575
GABRD	False	1356	0.8845051068071783	0.245	7.8600e-01	3	1.6648e-04	0.780973451327434
ZNF213	False	1377	0.849630870653684	1.055	9.4900e-01	4	6.3752e-07	0.529411764705882
TPP1	False	1689	0.6322221767241379	0.783	7.8000e-01	3	1.5534e-08	0.914742451154529
GNB5	False	1185	0.9847959493340296	0.974	1.1550e+00	6	1.1316e-05	0.9645569620253159
TCERG1	False	3345	0.5804645555555555	0.227	3.2300e-01	0	1.0000e+00	0.579234972677596
NDC80	False	1926	0.587029901207464	0.699	8.7600e-01	4	1.0793e-07	0.7601246105919001
KIF3C	False	2379	0.5805197727272731	0.287	2.6600e-01	0	1.0000e+00	0.619167717528373
NRP1	False	2769	0.5830272535211263	0.3	4.0800e-01	1	1.0000e+00	0.7648970747562299
TNPO2	False	2691	0.5936516441441441	0.129	2.2900e-01	0	1.0000e+00	0.937569676700111
TNFSF11	False	951	1.0524877707948237	0.853	6.0300e-01	2	6.6126e-01	0.6876971608832809
APOL1	False	1194	0.9708036997487454	1.725	1.6800e+00	8	5.2365e-08	0.22864321608040197
HS3ST1	False	921	1.198434864612513	1.113	7.0900e-01	2	4.1244e-01	0.8599348534201949
MSTN	False	1125	1.0825373015457198	0.523	5.7100e-01	1	8.3074e-01	0.730666666666667
UNC13B	False	13020	0.53542	0.586	7.3400e-01	2	9.2468e-27	0.7247014456316779
SH2D1B	False	396	1.6998573101045296	1.149	1.1820e+00	6	6.5213e-04	0.787878787878788
TNFRSF10C	False	777	0.8580028115942033	1.798	1.4720e+00	8	2.4374e-04	0.501930501930502
POLR3A	False	4170	0.552781935483871	0.876	8.3600e-01	3	6.1797e-22	0.953956834532374
TAAR5	False	1011	1.0145310964018999	1.934	1.6850e+00	8	1.9547e-11	0.8872403560830859
MRAS	False	624	1.4643753870458138	0.368	4.4400e-01	1	9.9089e-01	0.8173076923076921
CPLX1	False	402	0.9831610265183924	0.521	7.5600e-01	3	4.3566e-01	0.5
PHOX2A	False	852	0.9194393829787223	0.796	1.8440e+00	9	4.5911e-06	0.267605633802817
CAPN9	False	2070	0.6041303045685281	1.14	1.0360e+00	5	4.7708e-19	0.9507246376811591
TSPAN4	False	714	1.3056767266344884	1.411	1.6160e+00	8	7.2541e-16	0.932773109243697
PSMA7	False	744	1.3602749821923206	0.225	3.6700e-01	0	9.9942e-01	0.9879032258064521
RASGRF2	False	3711	0.5675136633663365	0.36	6.1400e-01	2	3.3565e-08	0.691996766370251
SCAMP3	False	1041	1.0209694921363044	0.705	8.8300e-01	4	4.9781e-07	0.6541786743515849
PPEF2	False	2259	0.6147057053291528	0.965	1.2550e+00	7	1.1383e-25	0.7011952191235059
PHYH	False	1014	1.113609447498624	1.122	1.1470e+00	6	1.4384e-06	0.8136094674556209
TNFRSF13B	False	879	0.8861156331471127	1.958	1.7940e+00	8	4.2736e-16	0.3549488054607511
FFAR3	True	1038	1.028153455298583	1.877	1.8740e+00	9	3.1090e-01	0.8526011560693639
AIM2	False	1029	1.1218505623995711	1.636	1.4210e+00	7	1.1254e-11	0.839650145772595
SLC30A4	False	1287	0.926032981715893	0.579	6.7900e-01	2	6.5533e-01	0.662004662004662
BACH1	False	2208	0.6303230952380954	0.432	8.3600e-01	3	3.5645e-07	0.34918478260869606
IFIT3	False	1470	0.6976858125213815	1.184	1.7700e+00	8	1.2402e-01	0.636734693877551
MGST3	False	456	1.5219358520900337	1.253	1.2400e+00	7	2.2295e-06	0.9144736842105259
GEMIN2	False	807	1.28843763578275	1.022	1.8050e+00	9	9.7329e-03	0.7642857142857141
TM4SF5	False	591	1.4188759005145792	0.97	1.1240e+00	6	1.6011e-05	0.873096446700508
IRF6	False	1401	0.8622571762642507	0.132	2.1400e-01	0	1.0000e+00	0.6295503211991429
KLF11	False	1536	0.7851359854604201	1.47	1.0700e+00	5	5.0394e-07	0.189453125
WNT9A	False	1095	1.0515118619181505	0.388	5.4400e-01	1	9.3937e-01	0.7698630136986301
WNT9B	False	1071	1.088182823193918	0.581	6.8300e-01	2	2.2808e-01	0.7647058823529409
TAX1BP3	False	372	1.5981042296511663	1.485	1.4330e+00	7	5.7897e-05	0.919354838709677
GIPC1	False	999	1.1166252579921485	0.959	7.0100e-01	2	3.6497e-01	0.7477477477477479
LIN7A	False	699	1.2283542625795272	1.339	1.3810e+00	7	1.5754e-05	0.849785407725322
PCDH17	False	3477	0.5717281666666668	0.401	4.2500e-01	1	9.9988e-01	0.556514236410699
IKBKB	False	2268	0.5985739577039273	0.29	4.7200e-01	1	9.9588e-01	0.838624338624339
RGS13	False	477	1.7196756864754092	1.394	9.3900e-01	4	1.4070e-01	0.9559748427672958
RGS12	False	4341	0.539358125	0.606	6.9600e-01	2	2.0470e-10	0.33724948168624697
TIMM23	False	627	1.1115084297520677	1.508	7.9900e-01	3	1.4778e-02	0.23444976076555
FSCN2	False	1476	0.7707073672945199	1.479	1.7810e+00	8	1.2301e-20	0.977642276422764
HAT1	False	1257	0.8809027232979364	0.389	1.4390e+00	7	3.7316e-01	0.9570405727923629
NCR3	False	603	1.2352380716612363	1.449	1.2080e+00	6	2.6206e-04	0.746268656716418
UBE2L6	False	459	1.6255625537634397	1.337	1.1000e+00	5	9.0735e-03	0.9934640522875821
PLD2	False	2799	0.5848055450236966	1.065	9.3300e-01	4	1.5823e-23	0.8767416934619509
EREG	False	507	1.0362085011185675	1.571	1.8430e+00	9	4.6661e-06	0.6035502958579879
TFEC	False	1041	1.0858132682926809	1.135	9.0500e-01	4	3.0824e-04	0.322766570605187
UQCRQ	True	246	0.8642521685082867	1.686	1.7280e+00	8	4.0915e-04	0.975609756097561
CASQ2	False	1197	0.989447995194873	1.375	1.3220e+00	7	1.1783e-10	0.887218045112782
LECT2	False	453	1.5271000828892822	1.449	1.0710e+00	5	6.8306e-02	0.887417218543046
HGS	False	2331	0.6242436029411769	0.456	7.8000e-01	3	3.1456e-13	0.508365508365508
AURKA	False	1209	1.0534963199800949	0.391	5.2800e-01	1	9.3256e-01	0.62531017369727
CLGN	False	1830	0.625135042412818	0.975	8.2700e-01	3	8.0963e-07	0.709836065573771
PPP1R12A	False	3090	0.5869986956521739	0.13	1.5800e-01	0	1.0000e+00	0.40776699029126207
SLC27A2	False	1860	0.5943262574850309	0.965	1.1040e+00	6	1.5474e-12	0.980645161290323
GAK	False	3933	0.5688644943820226	0.408	6.8700e-01	2	3.9537e-12	0.549199084668192
AZIN1	False	1344	0.8257302083962573	0.237	3.6000e-01	0	9.9977e-01	0.8861607142857142
ZNF263	False	2049	0.5887680821917811	0.969	9.8600e-01	5	1.7040e-13	0.48023426061493396
HNRNPDL	False	1260	1.134537264544456	0.553	5.7500e-01	1	6.8675e-01	0.3928571428571429
XPO1	False	3213	0.580088434782609	0.051	8.3000e-02	0	1.0000e+00	0.9514472455648929
BTAF1	False	5547	0.5247611764705882	0.128	2.1300e-01	0	1.0000e+00	0.7344510546241211
ATP2A1	False	2982	0.5710801058201055	0.833	8.8100e-01	4	9.5954e-21	0.956043956043956
PIP5K1B	False	1620	0.6957589814374103	0.814	8.8700e-01	4	4.2217e-04	0.5407407407407411
SYN3	False	1740	0.6439240356897739	0.587	7.2300e-01	2	5.3384e-05	0.555172413793103
ARHGEF10	False	4032	0.5500166666666666	0.976	1.0620e+00	5	1.0958e-43	0.5252008765522279
ZNF609	False	4233	0.521415	0.154	1.6600e-01	0	1.0000e+00	0.10347271438696001
PDZD2	False	8517	0.5446313333333334	0.277	4.6700e-01	1	9.9236e-01	0.125331618297291
SPTBN2	False	7170	0.5430832732732737	0.357	4.5200e-01	1	9.9870e-01	0.799581589958159
PLXNB2	False	5514	0.5254492592592593	0.285	5.4500e-01	1	8.0925e-06	0.853645266594124
AREL1	False	2469	0.5916916521739133	0.6	7.3900e-01	3	3.5344e-11	0.87363304981774
RIMBP2	False	4086	0.5706305263157891	0.363	5.9100e-01	2	7.2742e-04	0.5313688212927761
KHNYN	False	2034	0.6543090120481928	0.89	8.5300e-01	3	1.3251e-09	0.5884955752212391
TECPR2	False	4233	0.5682580952380951	0.346	6.0700e-01	2	2.1398e-07	0.600283486888731
SEMA3E	False	2325	0.5898399170124483	0.679	6.6800e-01	2	2.7748e-06	0.7948387096774191
U2SURP	False	3087	0.6001945833333335	0.077	7.3000e-02	0	1.0000e+00	0.47035957240038895
SETD1A	False	5121	0.528986730769231	0.136	2.7900e-01	0	1.0000e+00	0.24135910954891598
N4BP3	False	1632	0.7166810506502391	0.866	1.0610e+00	5	1.1955e-09	0.375
TRANK1	False	8907	0.5594246153846155	0.668	7.9300e-01	3	1.7570e-41	0.7558483033932141
KDM6B	False	4929	0.5301831818181818	0.14	2.1100e-01	0	1.0000e+00	0.359099208764455
PER2	False	3765	0.5739562790697675	0.347	6.7000e-01	2	6.8266e-08	0.294820717131474
SYNJ2	False	4488	0.5569616666666668	0.691	9.6800e-01	4	5.8264e-30	0.565508021390374
ZBTB39	False	2136	0.6319083333333332	0.855	8.4500e-01	3	2.1267e-05	0.313202247191011
SYNM	False	4695	0.5420416666666668	1.162	1.1780e+00	6	5.9013e-30	0.22428115015974398
ZBTB5	False	2031	0.6736646263345203	0.483	6.6100e-01	2	7.0536e-01	0.258493353028065
KIF3B	False	2241	0.580909646017699	0.451	6.7900e-01	2	2.3080e-04	0.7188755020080321
PFAS	False	4014	0.5689227559055121	0.773	7.7700e-01	3	2.7139e-19	0.943198804185351
MCF2L	False	3375	0.5659312403100775	0.504	7.7000e-01	3	1.3839e-18	0.725593667546174
NACAD	False	4686	0.5126533333333333	0.411	6.5400e-01	2	3.3301e-06	0.0761843790012804
ADAMTS3	False	3615	0.5788381999999999	0.604	6.7000e-01	2	1.2131e-09	0.6738589211618261
DCLK1	False	2220	0.5987952651515156	0.227	3.1000e-01	0	1.0000e+00	0.612162162162162
SNPH	False	1614	0.8493978374185541	0.309	4.9600e-01	1	9.8419e-01	0.315789473684211
ERC2	False	2871	0.5130250000000001	0.294	4.7600e-01	1	9.9151e-01	0.655172413793103
ANKRD28	False	3249	0.5584837999999998	0.171	4.5500e-01	1	9.9917e-01	0.9078822412155749
ARHGEF11	False	4686	0.5391958333333333	0.215	3.3600e-01	0	1.0000e+00	0.44480946123521703
ZNF536	False	3900	0.55579	0.218	2.4500e-01	0	1.0000e+00	0.196923076923077
SMAD7	False	1278	1.0219368305465455	0.507	4.3900e-01	1	9.9661e-01	0.607981220657277
CHUK	False	2235	0.5889184905660381	0.285	6.1000e-01	2	3.9130e-01	0.844295302013423
LSM1	False	399	1.4965044105113647	1.206	1.3980e+00	7	8.3009e-03	0.917293233082707
NPC1	False	3834	0.5518273333333332	0.486	6.7600e-01	2	6.0265e-11	0.9084507042253521
TBX3	False	2169	0.6495320571428569	0.281	4.6800e-01	1	9.9465e-01	0.24764468371467002
AGPAT2	False	834	1.2897643250883397	1.539	1.1990e+00	6	7.1770e-06	0.9352517985611509
DEGS1	False	969	1.0772760263929628	0.779	1.0510e+00	5	3.8147e-05	0.975232198142415
ANGPT2	False	1485	0.7706627884929677	0.377	6.0600e-01	2	3.1906e-02	0.794354838709677
SCAMP2	False	987	1.039841220445061	0.548	8.1000e-01	3	2.4277e-04	0.653495440729483
NPFF	True	339	0.8917680501392758	1.896	1.7300e+00	8	6.2875e-07	0.309734513274336
KPNA5	False	1617	0.6504163918480774	0.634	8.9900e-01	4	3.4999e-05	0.8097014925373129
ARPC1B	False	1116	1.0237555915119354	0.645	8.7600e-01	4	1.0630e-06	0.9139784946236559
ARPC2	False	900	1.1729345483870974	0.168	3.1900e-01	0	9.9984e-01	0.943333333333333
MUSK	False	2607	0.586747894736842	0.698	7.7800e-01	3	4.9211e-10	0.7698504027617951
MDM4	False	1470	0.8525945189223867	0.112	1.4600e-01	0	1.0000e+00	0.34693877551020397
ZBTB7B	False	1617	0.6831905964125565	0.524	4.9000e-01	1	9.8408e-01	0.187384044526902
POLR1C	False	1038	1.0470851470588243	1.401	1.2610e+00	7	2.3003e-12	0.9913294797687858
PLSCR1	False	954	1.0732767027952086	0.73	6.7300e-01	2	7.2335e-01	0.531446540880503
TRIM24	False	3150	0.5847612799999998	0.115	2.9700e-01	0	1.0000e+00	0.465714285714286
AXIN1	False	2586	0.6291775565610858	0.403	5.6300e-01	1	1.6430e-01	0.37703016241299303
CETN3	False	501	1.5044789076086946	1.409	1.7500e+00	8	9.0072e-04	0.8802395209580842
CTDSPL	False	828	1.1982637269230783	0.961	3.6900e-01	0	9.9780e-01	0.655797101449275
VILL	False	2568	0.586648653846154	1.091	1.1070e+00	6	7.3624e-33	0.8154205607476641
EPHB6	False	3066	0.5859653968253965	0.617	6.0700e-01	2	1.8466e-05	0.792360430950049
SMAD9	False	1401	0.821948193692259	0.852	1.0180e+00	5	1.5457e-09	0.7537473233404709
ADAMDEC1	False	1410	0.8561212410926362	1.288	1.2340e+00	6	1.3303e-14	0.759574468085106
UBD	True	495	1.582764648526078	1.841	1.4770e+00	8	3.5823e-01	0.884848484848485
PFDN6	False	387	1.2973503445899386	0.343	5.7900e-01	1	9.0338e-01	0.953488372093023
GSTA4	False	666	1.6064336481556554	0.902	8.7800e-01	4	2.8989e-01	0.9864864864864871
GPR182	False	1212	0.9406391199478481	1.346	1.8640e+00	9	3.2007e-01	0.7103960396039599
GNPAT	False	2040	0.6013997500000002	0.417	5.7200e-01	1	8.7864e-01	0.9147058823529409
KMO	False	1458	0.7249537700821138	0.698	7.5500e-01	3	1.4763e-01	0.7819762581508108
LAMA5	False	11085	0.5725028571428571	0.311	7.7900e-01	3	6.0670e-58	0.83515873015873
MATN3	False	1458	0.8178834442979565	1.249	1.3580e+00	7	1.0499e-14	0.7222222222222221
CASC3	False	2109	0.5799478787878788	0.379	4.6600e-01	1	9.9755e-01	0.136557610241821
VGF	False	1845	0.6322818000000002	0.5	8.6400e-01	3	8.7665e-03	0.30243902439024395
LEPROT	False	393	1.4215602617079883	0.874	6.1800e-01	2	8.6661e-01	0.7862595419847329
SLC22A2	False	1665	0.6253259477459036	1.154	1.1170e+00	6	5.9930e-08	0.8792792792792791
SLC22A1	False	1662	0.6213440279937797	1.673	1.1880e+00	6	1.7705e-15	0.8971119133574009
ACOX3	False	2100	0.6101441489361701	1.063	1.1140e+00	6	8.4687e-23	0.9814285714285709
NPHP1	False	2031	0.6126068776371308	0.975	9.2000e-01	4	4.4820e-10	0.7172131147540981
MAPK13	False	1095	1.0981080192144685	1.112	9.0600e-01	4	1.4123e-08	0.904109589041096
ATXN7	False	2676	0.6068015789473682	0.328	2.5700e-01	0	1.0000e+00	0.188340807174888
SPTLC2	False	1686	0.6674202630074348	0.39	4.9400e-01	1	9.8335e-01	0.854092526690391
TCAP	False	501	0.9659816759259267	0.948	1.3740e+00	7	3.7212e-05	0.676646706586826
FANCG	False	1866	0.5965406512301016	1.091	1.0500e+00	5	1.5160e-20	0.818327974276527
ALOX15B	False	2028	0.6034251898734175	1.184	1.2630e+00	7	2.2638e-27	0.9970414201183431
PPM1D	False	1815	0.6510268756121453	1.096	1.1830e+00	6	3.7145e-17	0.517355371900826
GRM6	False	2631	0.599948791540785	1.17	1.2290e+00	6	3.5230e-25	0.888255416191562
PMM2	False	738	1.3905087399999998	1.879	1.9370e+00	9	5.5214e-08	0.9959349593495941
RAD51B	False	1050	1.0167090838206647	1.634	1.2470e+00	7	1.7091e-10	0.776041666666667
POLR3G	False	669	0.8451835820895509	1.73	1.1750e+00	6	1.0206e-06	0.556053811659193
TM9SF1	False	1818	0.6075486095238101	1.019	6.3100e-01	2	2.3345e-02	0.854785478547855
INPP4B	False	2772	0.5911351307189546	0.353	6.3900e-01	2	4.4753e-03	0.8138528138528142
CHAD	False	1077	1.1007588100320176	0.999	1.0530e+00	5	3.7029e-05	0.9108635097493041
ATP6V0E1	False	243	1.12404215442092	0.943	8.5900e-01	3	4.1923e-01	0.9506172839506171
TP73	False	1908	0.6396073800259399	0.256	5.7600e-01	1	2.8730e-01	0.487421383647799
FOXN1	False	1944	0.674568296296297	0.349	4.4200e-01	1	9.9877e-01	0.171296296296296
GPR37	False	1839	0.6281319907763263	0.789	6.6500e-01	2	3.2151e-02	0.42414355628058703
INPPL1	False	3774	0.5861800884955755	0.423	7.7600e-01	3	8.5695e-19	0.598569157392687
FANCA	False	4365	0.5503029545454545	1.366	1.3440e+00	7	1.7065e-87	0.7223367697594499
SOX12	False	945	0.9963024147157191	0.471	8.9000e-01	4	7.9935e-02	0.307936507936508
EIF3D	False	1644	0.6867388901220853	0.187	1.9100e-01	0	1.0000e+00	0.7244525547445259
EIF3H	False	1056	1.020848324890241	0.592	7.9900e-01	3	7.0136e-05	0.659090909090909
SLC16A4	False	1461	0.7239084688090713	1.053	1.0870e+00	5	9.7679e-12	0.794661190965092
SLC16A5	False	1515	0.687075177514792	1.522	1.1250e+00	6	6.0627e-09	0.7742574257425741
HDAC3	False	1284	0.9250555408450672	0.412	4.6300e-01	1	9.9790e-01	0.8971962616822429
NVL	False	2568	0.5950379094076655	0.923	8.9200e-01	4	4.8987e-12	0.675233644859813
BCAT2	False	1176	1.0115273191046346	1.22	1.0380e+00	5	5.2297e-13	0.9234693877551021
TMPRSS2	False	1476	0.7783975073637672	0.942	9.9100e-01	5	2.5940e-15	0.774390243902439
NCAM2	False	2511	0.5599852083333335	0.4	4.1300e-01	1	9.9997e-01	0.7956989247311831
IPO8	False	3111	0.5788286345381527	0.358	5.7500e-01	1	1.5221e-01	0.8900675024108
GRIN2D	False	4008	0.5570725862068966	0.167	6.4200e-01	2	7.2963e-04	0.514970059880239
STX7	False	783	1.3461737444739177	1.023	8.9900e-01	4	3.1771e-03	0.697318007662835
SLC16A6	False	1569	0.6724784271978026	0.836	6.9500e-01	2	7.5180e-02	0.736137667304015
TOX3	False	1728	0.6426529560439559	0.181	4.7000e-01	1	9.9501e-01	0.310763888888889
FOXP2	False	2145	0.6039952112676055	0.219	1.5700e-01	0	1.0000e+00	0.37202797202797205
TNRC18	False	8904	0.51548	0.287	5.5600e-01	1	5.9773e-05	0.14258434118395902
SLC31A1	False	570	1.2939627925696597	0.989	5.8600e-01	2	8.9314e-01	0.5052631578947371
SLC31A2	False	429	1.294683664996422	1.797	1.6540e+00	8	1.0641e-06	0.5874125874125871
ABCC3	False	4581	0.5381014285714286	0.896	8.3100e-01	3	2.7122e-28	0.8762278978389001
ABCC4	False	3975	0.5647300000000001	0.492	6.4700e-01	2	7.0811e-11	0.884528301886792
ABCC5	False	4311	0.5506611538461539	0.387	4.5500e-01	1	9.9932e-01	0.8009742519137091
MPPED1	False	978	1.1485391134185294	0.83	7.0200e-01	2	4.5554e-02	0.861963190184049
CCL25	False	450	1.31374800613497	1.099	1.5610e+00	8	1.9779e-06	0.566666666666667
TLR3	False	2712	0.5976405718270571	0.801	7.9600e-01	3	1.2954e-08	0.9314159292035401
P4HA2	False	1599	0.6613111203665138	0.657	8.4100e-01	3	2.7300e-06	0.9233644859813079
ST8SIA5	False	1128	1.0517287650337341	0.855	8.2600e-01	3	5.8542e-05	0.909574468085106
CCL16	True	360	1.4763874829931964	1.435	1.6760e+00	8	6.9398e-03	0.65
CAPN5	False	1920	0.5799257396449702	0.782	9.2800e-01	4	5.4670e-14	0.946875
RGS16	False	606	1.48007016833246	1.601	9.9100e-01	5	1.1328e-02	0.717821782178218
PLA2G10	True	495	1.4474343585337923	1.928	1.8950e+00	9	3.4248e-04	0.8606060606060609
YKT6	False	594	1.5441152731707324	0.584	6.3600e-01	2	4.6222e-01	0.944444444444444
GSC2	True	615	1.260225664403491	1.905	1.9000e+00	9	4.7513e-05	0.38048780487804906
INSIG1	False	831	1.1671823795435325	1.119	1.0180e+00	5	2.6140e-03	0.5162454873646211
ARPC5	False	453	1.6536432016509417	0.526	7.2500e-01	2	7.1808e-01	0.920529801324503
POLR2D	False	426	1.4840778911138959	0.897	1.5780e+00	8	1.8559e-03	0.9154929577464791
CLOCK	False	2538	0.6111372535211265	0.247	4.9600e-01	1	9.6830e-01	0.425531914893617
CFLAR	False	1440	0.809886615198304	0.173	3.9700e-01	0	9.9930e-01	0.75625
FGF10	False	624	1.3045083354838691	0.339	2.6700e-01	0	9.9903e-01	0.6778846153846151
NKX2-8	False	717	1.1855337873754161	1.515	1.9320e+00	9	2.0374e-04	0.322175732217573
SOCS1	True	633	1.5049739999999998	1.068	1.4730e+00	8	1.2165e-01	0.748815165876777
MAFG	True	486	1.1206381998530484	0.688	8.0700e-01	3	5.9428e-01	0.623456790123457
OGG1	False	1035	1.0932398395097747	1.299	1.0990e+00	5	7.3876e-12	0.91304347826087
CYP27B1	False	1524	0.7041816742944307	0.983	1.1000e+00	5	9.3072e-14	0.8877952755905509
GPR42	True	1038	1.0271694628531574	1.661	1.8740e+00	9	3.1090e-01	0.84971098265896
PDPK1	False	1668	0.6452971651090337	0.29	3.3300e-01	0	9.9970e-01	0.7302158273381301
PER1	False	3870	0.5645422222222222	0.466	8.3900e-01	3	1.6085e-20	0.282170542635659
ZSCAN9	False	1182	1.0666597170552767	1.305	1.1370e+00	6	6.8076e-06	0.5583756345177671
RGS5	False	543	1.5352861781285236	1.345	1.6030e+00	8	1.2789e-04	0.7955801104972379
FABP7	False	396	1.6137497043363997	1.647	1.3630e+00	7	8.8684e-05	1.0
P2RX6	False	1323	0.8768652953586503	1.1	1.5310e+00	8	4.5257e-26	0.841269841269841
CLDN3	False	660	1.3557748944591035	0.755	7.4900e-01	3	4.5418e-01	0.781818181818182
MEFV	False	2343	0.6244328488372092	1.129	1.1470e+00	6	2.3050e-19	0.628681177976953
KCNN4	False	1281	0.8169977001048582	1.008	9.7200e-01	4	5.8788e-08	0.8665105386416858
DHX15	False	2385	0.5916757654723123	0.105	1.5600e-01	0	1.0000e+00	0.8729559748427671
SGSM2	False	3153	0.5903840154440155	0.604	8.5100e-01	3	1.2380e-20	0.6242544731610339
RNMT	False	1428	0.8650659821677383	0.761	9.2000e-01	4	7.6786e-04	0.699579831932773
ZZEF1	False	8883	0.5659989999999999	0.291	5.1700e-01	1	3.2959e-09	0.671363744924767
ASAP2	False	3018	0.5947437894736842	0.22	4.6500e-01	1	9.9788e-01	0.685884691848907
TET3	False	5385	0.5284460326086956	0.086	2.1300e-01	0	1.0000e+00	0.277994428969359
FLRT2	False	1980	0.6462792177914113	0.413	5.8300e-01	1	6.6333e-01	0.6378787878787879
TTI1	False	3267	0.5628224705882355	0.82	7.8000e-01	3	3.3389e-11	0.8209366391184569
PLXNB1	False	6405	0.5438292040816328	0.385	6.1500e-01	2	1.3824e-13	0.748009367681499
RRP8	False	1368	0.9618465018411361	1.272	1.3630e+00	7	6.6251e-18	0.5657894736842111
PJA2	False	2124	0.6059585714285713	0.502	4.8000e-01	1	9.9319e-01	0.134180790960452
SIPA1L1	False	5349	0.5249670895522388	0.167	2.2600e-01	0	1.0000e+00	0.370842572062084
ZBTB24	False	2091	0.6200803846153847	0.664	7.6300e-01	3	6.4022e-07	0.285509325681492
ST8SIA3	False	1140	1.0461448630952364	0.414	7.3500e-01	2	2.1235e-02	0.831578947368421
CYP26A1	False	1491	0.6904294128508132	1.191	1.4270e+00	7	3.7151e-10	0.941649899396378
PHGDH	False	1599	0.6745456443861951	0.778	1.1550e+00	6	4.4560e-14	0.962476547842402
NDUFS4	False	525	1.210499907192576	1.157	1.5190e+00	8	2.0012e-09	0.7142857142857142
ADAM12	False	2718	0.5801682846715329	0.594	8.1800e-01	3	9.8869e-15	0.649064906490649
CRX	False	897	0.9175924698575092	0.6	6.7300e-01	2	7.2313e-01	0.22742474916388
IRAK2	False	1875	0.6407883841059603	1.255	9.6200e-01	4	3.7583e-13	0.5824
PHF1	False	1701	0.6735858454810493	0.203	3.3800e-01	0	1.0000e+00	0.582010582010582
MLNR	False	1236	0.9003459360108936	1.159	1.4840e+00	8	3.3330e-06	0.7233009708737859
GPR39	False	1359	0.8353529404690326	1.81	1.6450e+00	8	1.5085e-09	0.6688741721854301
MSH5	False	2502	0.5954685638297874	0.699	8.4700e-01	3	1.6532e-18	0.854916067146283
DYNC1LI2	False	1476	0.7933248415672917	0.302	4.7400e-01	1	9.9538e-01	0.445121951219512
KLK10	False	828	1.1704861784897023	1.594	1.6680e+00	8	3.1780e-12	0.7028985507246379
PSMD3	False	1602	0.6672516364952927	0.102	1.7100e-01	0	1.0000e+00	0.6647940074906371
SLC7A4	False	1905	0.5712858130841116	1.225	1.0750e+00	5	3.6279e-09	0.8251968503937009
TEX33	False	840	0.7865044349419671	1.544	1.2130e+00	6	6.6820e-09	0.36428571428571394
HOXC11	False	912	0.9558460250896087	1.136	1.1160e+00	6	3.5083e-05	0.22697368421052602
PAPSS1	False	1872	0.5998727732463299	0.792	9.8400e-01	4	4.8893e-10	0.9471153846153849
SIAH2	False	972	1.100115926744553	0.586	4.6000e-01	1	9.8700e-01	0.79320987654321
ZNHIT1	False	462	1.1268650657385926	1.578	1.2980e+00	7	5.7016e-07	0.577922077922078
ZW10	False	2337	0.5940579473684211	0.525	7.3000e-01	2	1.7299e-08	0.8292682926829269
SPINT1	False	1539	0.7018707917620143	0.818	8.8900e-01	4	3.8391e-09	0.7107750472589789
TREH	False	1749	0.6091169661733623	1.02	1.1900e+00	6	1.1508e-23	0.917667238421955
EFS	False	1683	0.6808067815482509	1.219	1.1650e+00	6	7.2180e-11	0.34581105169340504
MAP3K13	False	2898	0.6133743478260868	0.344	6.5200e-01	2	1.6453e-05	0.334368530020704
B4GALT5	False	1164	1.0229574482563097	0.151	4.1500e-01	1	9.9921e-01	0.896907216494845
SART1	False	2400	0.587975909090909	0.337	3.9000e-01	0	1.0000e+00	0.48125
SPINT2	False	756	1.01859876657825	0.983	9.3500e-01	4	1.0660e-04	0.6785714285714289
GPAA1	False	1863	0.5763981708784597	0.977	1.0770e+00	5	2.3103e-15	0.900161030595813
DAPK3	False	1362	0.8124250624479603	0.692	1.1820e+00	6	7.5695e-05	0.892070484581498
TGFB1I1	False	1383	0.8940466771554426	0.576	8.7900e-01	4	9.8658e-08	0.5791757049891539
SRGAP3	False	3297	0.5661915887850468	0.243	4.0900e-01	1	1.0000e+00	0.616014558689718
ZNF264	False	1881	0.6137211126564672	0.992	1.7730e+00	8	2.0429e-05	0.5837320574162679
ZBTB43	False	1401	0.9294113800578048	0.225	7.9900e-01	3	7.2759e-01	0.436830835117773
AP5Z1	False	2421	0.6019105378486056	1.469	1.6410e+00	8	1.0010e-47	0.856257744733581
LRRTM2	False	1548	0.7578816127957371	0.416	5.5100e-01	1	8.7501e-01	0.695736434108527
HSPA12A	False	2025	0.5947573220338978	0.302	5.9600e-01	2	5.1548e-02	0.8340740740740741
SEC14L5	False	2088	0.605125900621118	1.25	1.4890e+00	8	2.2946e-39	0.785919540229885
ADCY6	False	3504	0.5639834666666665	0.442	6.3900e-01	2	1.3560e-07	0.75
ZSCAN12	False	1833	0.6159336500395879	0.866	1.1170e+00	6	8.5490e-06	0.617549668874172
CTIF	False	1794	0.6388774329224067	0.109	4.8700e-01	1	9.8959e-01	0.384615384615385
MTSS1	False	2265	0.6330575	0.212	3.3200e-01	0	1.0000e+00	0.350993377483444
ATMIN	False	2469	0.5816798076923075	0.771	6.9500e-01	2	4.0046e-03	0.165249088699879
PPIP5K2	False	3729	0.5677276363636365	0.82	9.7300e-01	4	1.2777e-19	0.6186645213193891
AQP9	False	885	1.1749058386028326	0.661	1.1600e+00	6	2.5342e-06	0.8949152542372879
PAX4	False	1053	1.113202973479778	0.894	1.0560e+00	5	1.3428e-09	0.5428571428571429
MAP3K7	False	1818	0.6198557282502454	0.212	3.9700e-01	0	9.9991e-01	0.5825082508250831
EEF1E1	False	522	1.7365597321879698	0.916	1.3500e+00	7	9.6669e-05	0.96551724137931
LYRM1	False	366	1.3471004068047319	1.917	1.5120e+00	8	2.6300e-02	0.877049180327869
ZNF208	False	3840	0.5365146153846154	1.855	1.2890e+00	7	1.4157e-03	0.6640625
MSI1	False	1086	1.149710759463344	0.264	5.2400e-01	1	9.4891e-01	0.43646408839779
RIPK2	False	1620	0.6745508205590639	0.441	5.3200e-01	1	9.5415e-01	0.6777777777777779
ZNF749	True	2334	0.5399497826086957	1.68	1.8140e+00	9	6.4122e-04	0.5308483290488429
HOXA2	False	1128	1.1766059937332134	0.699	3.3400e-01	0	9.9969e-01	0.186170212765957
HOXA3	False	1329	1.0592091813186792	0.35	5.4400e-01	1	9.3925e-01	0.18510158013544
WDR62	False	4569	0.5206144444444445	0.859	8.0600e-01	3	1.0718e-25	0.458498023715415
HNRNPR	False	1899	0.6352746711409399	0.21	1.2900e-01	0	1.0000e+00	0.6050552922590839
PRPF3	False	2049	0.5925738695652167	0.068	8.7000e-02	0	1.0000e+00	0.6398243045387989
TXNL1	False	867	1.2005938135026757	0.395	6.7700e-01	2	1.9825e-01	0.9134948096885809
TPD52L2	False	618	0.8324004968383022	1.008	1.1380e+00	6	3.2858e-06	0.514563106796116
EMC8	False	630	1.5145767330861932	0.445	9.1500e-01	4	2.3214e-02	0.919047619047619
COCH	False	1650	0.6630619905462187	0.913	8.9600e-01	4	5.7486e-09	0.889090909090909
ERI3	False	1011	1.1206416840458775	0.745	6.5100e-01	2	1.1807e-01	0.599406528189911
GRID2	False	3021	0.5907413953488373	0.17	3.3200e-01	0	9.9997e-01	0.720953326713009
FIBP	False	1071	1.038391875000003	1.041	1.0090e+00	5	1.9227e-07	0.923076923076923
CBFA2T2	False	1785	0.6308395206828619	0.263	3.1400e-01	0	1.0000e+00	0.448675496688742
PPIH	False	531	1.4986564619883043	1.189	7.8400e-01	3	2.9509e-02	0.9717514124293791
KCNAB3	False	1212	0.9781621213017758	1.195	1.1620e+00	6	2.6426e-20	0.7797029702970301
MGAM	False	8259	0.5453916666666667	0.84	8.3200e-01	3	1.1311e-53	0.956919763058697
HTRA2	False	1374	0.9504733944411601	0.756	7.7800e-01	3	2.0521e-04	0.639737991266376
KLF4	False	1437	0.8222836367449685	0.174	6.9800e-01	2	9.7370e-02	0.189083820662768
OIP5	False	687	1.2679433803810893	1.756	1.7430e+00	8	1.1679e-08	0.663755458515284
AKR7A2	False	1077	1.0717119197952236	1.522	1.0620e+00	5	9.4203e-09	0.9080779944289692
PROM1	False	2595	0.6020248894348892	1.051	1.1040e+00	6	1.2262e-27	0.8994219653179191
EPB41L2	False	3015	0.6035303030303031	0.288	5.1400e-01	1	7.6184e-01	0.36318407960199
CACNA1G	False	7131	0.5466698965791571	0.211	4.0600e-01	1	1.0000e+00	0.438788388725284
RAD51C	False	1128	1.0599106323319034	1.491	1.1390e+00	6	3.0641e-13	0.8617021276595741
LAMTOR5	False	273	1.4987561116856265	1.771	1.4430e+00	7	6.9989e-03	0.989010989010989
SLC26A4	False	2340	0.5979085090909094	1.175	1.5270e+00	8	2.1801e-20	0.819230769230769
MED7	False	699	1.0772147286821705	1.067	7.6100e-01	3	3.3811e-01	0.776824034334764
WIPF1	False	1509	0.9453125221674888	0.385	5.6500e-01	1	8.3225e-01	0.21471172962226603
ATP8B1	False	3753	0.5702262406015038	0.56	6.2000e-01	2	1.6702e-09	0.826538768984812
BCL2L11	False	594	0.8606432872340417	0.42	1.2300e+00	6	2.2187e-04	0.267676767676768
FOXO3	False	2019	0.6823070560747659	0.267	2.6000e-01	0	9.9997e-01	0.139673105497771
KCNQ3	False	2616	0.5947556410256408	0.356	4.5800e-01	1	9.9883e-01	0.36467889908256895
KCNQ2	False	2616	0.5856217307692309	0.158	2.9500e-01	0	1.0000e+00	0.403669724770642
CHST10	False	1068	1.119362008982036	0.95	9.3600e-01	4	5.1563e-06	0.8483146067415731
SMAD6	False	1488	0.8189707717996294	1.975	1.9960e+00	9	8.1308e-55	0.5685483870967739
XRCC3	False	1038	1.121453171641791	1.721	1.7970e+00	8	1.1847e-15	0.907514450867052
XRCC2	False	840	1.3279757247386768	1.37	1.2090e+00	6	1.5001e-07	0.857142857142857
TGM5	False	2160	0.5827634782608697	1.436	1.0340e+00	5	6.2413e-20	0.930555555555556
GNRH2	False	339	0.9040410909090917	1.918	1.7480e+00	8	1.4259e-06	0.316666666666667
FRS3	False	1476	0.9096059104282417	0.464	6.7900e-01	2	5.6293e-02	0.28252032520325204
RGS14	False	1698	0.6748151598676952	0.576	7.3700e-01	2	7.7187e-06	0.528268551236749
RNF13	False	1143	1.0930097119645505	0.901	8.1300e-01	3	5.8532e-01	0.653543307086614
CA12	False	1062	1.0910825354068343	1.327	9.6800e-01	4	3.3815e-08	0.8192090395480229
AKAP10	False	1986	0.6213080532786884	0.441	3.8100e-01	0	9.9999e-01	0.47734138972809703
SYT7	False	2058	1.0332599924261572	0.329	5.5300e-01	1	3.6235e-01	0.7146401985111658
DENR	False	594	1.2991091477272745	0.425	5.7000e-01	1	9.1670e-01	0.45959595959596
PSTPIP1	False	1248	0.923255144694534	0.761	1.4200e+00	7	5.9235e-26	0.819711538461538
XPOT	False	2886	0.5960239939939939	0.276	3.2900e-01	0	1.0000e+00	0.979209979209979
HR	False	3567	0.5683409734513273	0.628	8.4800e-01	3	2.7130e-19	0.359125315391085
SPRY2	False	945	0.9850050631711924	0.273	6.8400e-01	2	3.5533e-01	0.4
GALR2	False	1161	0.9442782487786565	1.687	1.7600e+00	8	1.1818e-02	0.718346253229974
SPRY1	False	957	0.9867616661580723	1.22	1.2240e+00	6	1.2335e-06	0.3918495297805639
HCRT	True	393	1.176988578431373	1.852	1.8540e+00	9	3.0649e-03	0.175572519083969
HCRTR1	False	1275	0.8623154320580482	0.865	9.1900e-01	4	6.6057e-07	0.722352941176471
HCRTR2	False	1332	0.8219529946691755	0.636	6.0000e-01	2	5.2906e-01	0.677927927927928
TIMM44	False	1356	0.8614561181667565	0.597	7.5800e-01	3	8.0556e-07	0.47566371681415903
TRAPPC3	False	540	1.451367462376751	0.835	6.2500e-01	2	8.4512e-01	0.9
SNAI2	False	804	0.9738421292307701	0.494	2.8300e-01	0	9.9965e-01	0.492537313432836
FOXS1	False	990	1.078494529147983	0.863	9.5900e-01	4	4.5600e-02	0.315151515151515
NCK2	False	1140	1.094251864086834	0.541	7.3100e-01	2	2.3062e-02	0.678947368421053
PSCA	True	342	1.3806283897435905	1.663	1.8650e+00	9	1.1342e-03	0.666666666666667
PLRG1	False	1542	0.7829081192660559	0.231	5.4100e-01	1	9.4501e-01	0.6984435797665369
PRC1	False	1860	0.6148390342960282	0.621	7.0500e-01	2	2.0751e-08	0.735483870967742
RGS10	False	543	1.5338428665568342	0.524	7.1900e-01	2	5.3871e-01	0.718232044198895
ZNF207	False	1482	0.942719106382977	0.493	5.9700e-01	2	1.2506e-01	0.236401673640167
NDUFB5	False	567	0.955391115384617	1.26	1.5680e+00	8	3.5607e-04	0.7248677248677249
NDUFB3	True	294	1.0301069302325585	1.941	1.4570e+00	8	2.9987e-03	0.8469387755102041
NDUFC1	True	228	0.9026011217948712	1.269	1.5560e+00	8	4.6267e-03	0.657894736842105
NDUFA2	True	297	1.5304583876980427	0.609	1.3430e+00	7	2.2739e-03	0.8282828282828281
LDB2	False	1119	1.121102971686889	0.34	4.3500e-01	1	9.9816e-01	0.587131367292225
TCF21	False	537	1.0821853547854776	0.52	5.3000e-01	1	9.4901e-01	0.36871508379888296
BUB1	False	3255	0.5925915204678365	0.601	7.2700e-01	2	7.3293e-13	0.48294930875576003
BUB3	False	984	1.0746087623762386	0.416	7.7000e-01	3	6.5367e-04	0.9817073170731708
PI15	False	774	1.2707297166186358	0.79	1.5990e+00	8	1.7086e-03	0.75968992248062
SIGLEC6	False	1359	0.9157536732362148	0.703	9.8000e-01	4	1.3765e-08	0.646799116997792
SULT1B1	False	888	1.254983405923345	1.311	1.0360e+00	5	3.3119e-06	0.993243243243243
ACTN4	False	2733	0.5801562214983712	0.099	2.3800e-01	0	1.0000e+00	0.880351262349067
GSTZ1	False	648	1.5655796088925489	1.483	1.3420e+00	7	3.6740e-07	0.9861111111111109
TLX3	False	873	0.9184594160253514	0.822	1.0040e+00	5	5.5397e-03	0.326460481099656
KDELR3	False	642	1.5756058087091755	1.938	1.3940e+00	7	2.2631e-07	0.962616822429907
TRAF3IP2	False	1695	0.6703133515151503	0.979	7.7100e-01	3	2.2933e-05	0.26829268292682895
CYTH3	False	1197	0.978781128380479	0.421	5.5100e-01	1	8.2568e-01	0.8625
PRKAB2	False	816	0.9871023654768267	0.485	8.6300e-01	3	1.0848e-03	0.6801470588235289
CHP2	False	588	1.5203847544110614	1.465	1.6530e+00	8	5.1415e-13	0.918367346938776
AP1G1	False	2466	0.5916158500000003	0.202	1.1300e-01	0	1.0000e+00	0.854014598540146
STX6	False	765	1.1466994639769457	0.749	8.3500e-01	3	2.1545e-02	0.8313725490196079
SYNGR1	False	699	1.3903923189087493	0.638	9.0100e-01	4	3.0998e-03	0.6866952789699571
SYNGR2	False	672	1.4254350526315775	1.578	1.0710e+00	5	4.3046e-04	0.736607142857143
TLX2	False	852	0.9409623060573863	0.829	1.2780e+00	7	3.3968e-05	0.38028169014084495
SGTA	False	939	1.041418625142426	0.349	7.4700e-01	3	2.9312e-03	0.789137380191693
LIAS	False	1116	1.0651789492753652	0.844	9.8800e-01	5	2.9116e-07	0.782258064516129
ENSA	False	363	0.9046345479452049	0.719	7.9000e-01	3	2.7003e-01	0.5123966942148761
SLC25A20	False	903	1.1313970621637774	1.167	1.0520e+00	5	4.4499e-08	0.9634551495016609
DYRK3	False	1764	0.6484622777777792	1.067	1.0230e+00	5	3.9383e-08	0.6615646258503399
KRT86	False	1458	0.784654452662722	1.195	1.0440e+00	5	1.0074e-07	0.6131687242798349
SPOP	False	1122	1.0324352481857755	0.144	3.7700e-01	0	9.9995e-01	0.893048128342246
MYO1B	False	3408	0.564230514285714	0.43	5.5400e-01	1	2.0887e-03	0.898767605633803
SSNA1	True	357	0.9129914173913033	1.834	1.7450e+00	8	9.5980e-06	0.9075630252100841
SLC25A17	False	921	1.1265206223043738	0.956	8.9900e-01	4	5.9686e-04	0.8827361563517909
NUDT21	False	681	1.3636732885906035	0.232	5.1400e-01	1	9.5026e-01	0.876651982378855
LANCL1	False	1197	0.993063043884218	1.23	1.3040e+00	7	2.4230e-15	1.0
STRN	False	2340	0.6069467272727274	0.365	6.8600e-01	2	2.9917e-06	0.542307692307692
RRP9	False	1425	0.8785306172839488	0.439	7.0100e-01	2	2.5407e-05	0.8021052631578951
SCO2	False	798	1.2746453870246073	1.764	1.7610e+00	8	1.1755e-02	0.8007518796992479
HYAL3	False	1251	0.9430272550629467	1.188	1.0940e+00	5	6.0981e-10	0.913669064748201
AKAP8	False	2076	0.6703636666666671	0.397	4.8000e-01	1	9.9314e-01	0.232658959537572
B3GALT2	False	1266	1.0036066774595274	0.39	5.8700e-01	2	7.1426e-01	0.7156398104265401
ANGPTL7	False	1038	1.0628224223034735	1.75	1.2310e+00	6	1.8591e-12	0.8352601156069359
ZBTB14	False	1347	0.9135872373333328	0.645	9.3200e-01	4	2.2301e-01	0.30289532293986604
CALU	False	945	1.1639922450804996	0.711	5.5600e-01	1	9.1348e-01	0.6761904761904761
EDIL3	False	1440	0.8443701942090386	0.63	7.0500e-01	2	8.9833e-06	0.889583333333333
ATP9B	False	3441	0.5722784768211922	0.689	8.5700e-01	3	2.7743e-19	0.8177855274629471
AHCYL1	False	1590	0.6797747546450686	0.281	3.4000e-01	0	1.0000e+00	0.833962264150943
CD5L	False	1041	1.087737169914906	1.666	1.1480e+00	6	2.3834e-12	0.84149855907781
SLC28A2	False	1974	0.579741264108352	1.531	1.1770e+00	6	2.4877e-14	0.8267477203647421
CREB3	False	1113	1.1315299534643242	1.01	1.1450e+00	6	9.8354e-10	0.35040431266846395
KIF1C	False	3309	0.5551310309278348	0.341	6.0900e-01	2	2.2494e-06	0.5203989120580239
TLL1	False	3039	0.5800149723756907	0.37	4.6700e-01	1	9.9721e-01	0.8292201382033559
GAS2	False	939	1.1408596330809528	0.811	7.5500e-01	3	1.3769e-02	0.73482428115016
KLRC4	False	474	0.8472970290534209	1.455	9.1000e-01	4	1.0838e-01	0.24683544303797503
EXTL3	False	2757	0.5957267599067597	0.677	5.1100e-01	1	9.2595e-01	0.837867247007617
ORC5	False	1305	0.8771511532625172	0.861	7.4700e-01	3	6.1898e-01	0.83448275862069
TYROBP	False	339	0.8915314023591098	0.92	1.2740e+00	7	7.5496e-05	0.27433628318584097
CHST1	False	1233	0.9462344205495813	0.463	6.9600e-01	2	1.3985e-01	0.86374695863747
AIRE	False	1635	0.7285286299366165	1.115	1.1690e+00	6	2.8640e-16	0.36146788990825707
NDUFS5	False	318	1.0792470915032675	1.353	1.0920e+00	5	3.3663e-02	1.0
EFNA2	False	639	1.342004859060401	1.192	1.4470e+00	8	1.8385e-06	0.666666666666667
PDE6D	False	450	1.487165276950568	1.018	1.0270e+00	5	2.2718e-01	0.993333333333333
CXCL13	False	327	1.3601408393782377	0.519	7.7700e-01	3	7.4414e-01	0.798165137614679
ORC4	False	1308	0.8453113043478232	1.13	1.5320e+00	8	5.0398e-03	0.896788990825688
PEX1	False	3849	0.5405344186046512	0.664	7.4600e-01	3	3.6437e-11	0.5915822291504289
RAD21	False	1893	0.6392287731481481	0.256	3.4100e-01	0	1.0000e+00	0.3581616481774961
AKR1B10	False	948	1.1965388102893912	1.307	1.3240e+00	7	1.2141e-13	0.996835443037975
KALRN	False	8958	0.5451517391304348	0.152	2.3100e-01	0	1.0000e+00	0.702526616875894
DHX16	False	3123	0.572358938547486	0.638	7.1600e-01	2	1.0486e-14	0.7829010566762729
TMPRSS11D	False	1254	0.9182682979880368	0.916	9.7400e-01	4	1.0646e-07	0.9234449760765551
BNIP3L	False	657	0.7810143465909095	0.757	6.5900e-01	2	4.6993e-01	0.264840182648402
SH3BP5	False	1365	0.886440852208381	0.591	8.5000e-01	3	1.8829e-05	0.49670329670329705
PLIN1	False	1566	0.7334405070145218	1.26	1.2010e+00	6	3.4483e-12	0.201149425287356
HS6ST1	False	1233	0.9873911342465738	0.376	4.2100e-01	1	9.9484e-01	0.8296836982968371
SOX15	False	699	1.1114499409681222	0.896	1.4440e+00	7	2.3632e-05	0.36480686695278997
PRPSAP2	False	1107	1.0878123566357176	0.772	7.8600e-01	3	4.6764e-03	0.8319783197831979
FGF17	False	648	1.2448281777777785	0.305	4.4900e-01	1	9.9222e-01	0.7638888888888891
GNG7	True	204	0.9006324074074068	1.387	8.6900e-01	4	7.1620e-01	0.9558823529411771
SMARCA5	False	3156	0.5814197716894978	0.074	2.2200e-01	0	1.0000e+00	0.709125475285171
ADCY3	False	3432	0.5710741279069772	0.681	6.9500e-01	2	3.8965e-11	0.716783216783217
SPAG9	False	3963	0.5810641463414634	0.142	2.6200e-01	0	1.0000e+00	0.504163512490537
SUSD5	False	1887	0.6752435345773874	1.363	1.6040e+00	8	8.5472e-10	0.27980922098569205
ZNF292	False	8169	0.5435661904761905	0.14	1.6100e-01	0	1.0000e+00	0.26962150498966103
KIF5C	False	2871	0.5741614130434781	0.117	2.4900e-01	0	1.0000e+00	0.810867293625914
ST18	False	3141	0.5624475925925926	0.284	5.5500e-01	1	1.6907e-02	0.32378223495702
NUAK1	False	1983	0.6765159552495701	0.496	6.3700e-01	2	1.2967e-02	0.425113464447806
URB1	False	6813	0.5364546131805157	0.587	9.1300e-01	4	3.7366e-49	0.76221928665786
ZNF862	False	3507	0.5718298378378381	0.872	9.3400e-01	4	2.3430e-11	0.591103507271172
MGRN1	False	1728	0.6984821876942198	0.465	6.1900e-01	2	6.8469e-03	0.539855072463768
SIPA1L3	False	5343	0.5261917213114751	0.2	5.5900e-01	1	4.8632e-04	0.37170129140932107
ZFC3H1	False	5967	0.5313045606694564	0.157	3.6700e-01	0	1.0000e+00	0.4715937657114129
LCMT2	False	2058	0.5797600904977377	1.473	1.0010e+00	5	2.2620e-09	0.934402332361516
TRAK2	False	2742	0.0	0.824	8.9300e-01	4	8.2754e-17	0.34901531728665197
LZTS3	False	2019	0.6224907936507931	0.228	6.4800e-01	2	1.6637e-01	0.387815750371471
AQR	False	4455	0.53338	0.219	4.1300e-01	1	1.0000e+00	0.8774410774410771
MAST3	False	4041	0.5679840384615387	0.224	4.6600e-01	1	9.9761e-01	0.381207028265852
CEP104	False	2775	0.5893370292887029	0.743	8.5100e-01	3	2.4722e-17	0.7135135135135141
ATP10A	False	4497	0.5320885714285715	0.427	8.7700e-01	4	2.9818e-27	0.654436290860574
OPA1	False	3045	0.5906590123456787	0.294	5.0300e-01	1	9.2269e-01	0.720833333333333
MCM3AP	False	5940	0.5269242465753428	0.491	7.6900e-01	3	8.8136e-24	0.50959595959596
FAM189A1	False	1617	0.6966383244478289	0.698	1.1240e+00	6	3.0006e-09	0.33024118738404495
PCDHGA12	False	2796	0.5817562499999999	0.801	8.7700e-01	4	3.0473e-10	0.6984978540772528
PIP5K1C	False	2004	0.6526972857142866	0.313	7.5200e-01	3	5.8101e-08	0.46556886227544897
KIF1B	False	5448	0.5330149999999999	0.171	3.7600e-01	0	1.0000e+00	0.552863436123348
MAPKBP1	False	4524	0.5563	0.406	4.8400e-01	1	8.4477e-01	0.4980184940554821
KDM1A	False	2628	0.5892164265927976	0.276	6.3800e-01	2	3.4420e-03	0.7840375586854459
TBC1D4	False	3894	0.5764719047619046	0.915	9.7300e-01	4	7.1740e-32	0.559322033898305
PHLPP1	False	5151	0.5179916666666667	0.257	5.4600e-01	1	2.2192e-01	0.545719277810134
TBC1D12	False	2325	0.6215756105610559	0.602	8.7500e-01	4	1.9743e-08	0.44
FZD6	False	2118	0.6249950228310506	1.079	1.2000e+00	6	1.6785e-11	0.6416430594900849
NUPR1	True	246	0.903717294117647	1.911	1.7510e+00	8	8.9607e-04	0.51219512195122
CACNG3	False	945	1.0219846512318207	0.195	2.9600e-01	0	9.9983e-01	0.482539682539683
HBP1	False	1542	0.7647782818336153	0.59	6.7900e-01	2	7.8671e-01	0.42801556420233505
GDF9	False	1362	0.9590937339055804	1.188	1.1300e+00	6	4.2402e-07	0.477973568281938
GRIN3B	False	3129	0.5793609433962267	0.978	1.7540e+00	8	2.4074e-35	0.705656759348035
NOBOX	False	2073	0.6535942465753425	0.759	1.0610e+00	5	3.6390e-11	0.0926193921852388
OR10H2	True	945	1.1424232334384856	1.742	1.9180e+00	9	6.2472e-02	0.9238095238095241
OR7C2	True	957	1.0971471502590735	1.945	1.8540e+00	9	3.2919e-01	0.9216300940438871
ONECUT3	True	1482	0.8531804922377897	1.692	1.9330e+00	9	1.3739e-06	0.27530364372469607
ATP8B3	False	3900	0.5668927368421054	1.011	1.2810e+00	7	4.4452e-54	0.7261538461538459
FADS1	False	1503	0.7829567590925449	0.445	4.2800e-01	1	9.9967e-01	0.9639639639639641
PPL	False	5268	0.5235451999999999	1.028	1.1600e+00	6	1.4922e-67	0.7129840546697042
EVI5	False	2478	0.588312198275862	0.761	7.4100e-01	3	5.2760e-03	0.7
LY75	False	5166	0.5170566666666666	0.926	8.9200e-01	4	5.2753e-48	0.735191637630662
NRP2	False	2778	0.5800807420494698	0.475	5.6200e-01	1	5.9408e-03	0.7218045112781949
DSCAM	False	6036	0.5326621481481482	0.189	2.8000e-01	0	1.0000e+00	0.6779324055666
MAN1A2	False	1923	0.6112898474576277	0.235	5.2500e-01	1	9.5480e-01	0.840873634945398
BRINP1	False	2283	0.6118258188153305	0.284	3.1200e-01	0	1.0000e+00	0.7871222076215508
GPR137B	False	1197	1.024575490885832	1.319	1.3790e+00	7	4.8745e-08	0.5839598997493729
DLX3	False	861	0.9164481814198063	0.97	5.5900e-01	1	9.0732e-01	0.25435540069686396
PLXNC1	False	4704	0.53367	0.273	5.7900e-01	1	7.5738e-04	0.800382653061224
MPZL2	False	645	1.1517801530612233	1.864	1.7030e+00	8	2.1252e-12	0.9255813953488371
CUBN	False	10869	0.560414	0.647	7.5600e-01	3	1.0686e-57	0.892142857142857
DOK2	False	1236	1.0716382343349637	1.071	1.8380e+00	9	3.8138e-13	0.487864077669903
NPHS1	False	3723	0.5607653333333332	0.696	8.7100e-01	4	1.6386e-26	0.783239323126511
ADCY9	False	4059	0.5572500000000001	0.306	6.0300e-01	2	6.1060e-05	0.6378418329637839
SORBS3	False	2013	0.6729212954545448	0.802	8.7400e-01	4	2.2311e-16	0.31892697466468
SYNCRIP	False	1869	0.6310533501259447	0.209	2.4900e-01	0	1.0000e+00	0.6179775280898879
TPST1	False	1110	1.0399081604073823	0.544	8.3100e-01	3	4.1979e-04	0.894594594594595
CDC40	False	1737	0.655267007366483	0.31	4.9100e-01	1	9.7911e-01	0.872193436960276
B4GALT3	False	1179	1.024107021094641	0.642	9.2500e-01	4	3.1781e-07	0.8549618320610691
B4GALT4	False	1032	1.120410299884659	1.137	9.2500e-01	4	1.9295e-06	0.8691860465116279
EIF4EBP3	True	300	0.9566457774390243	1.829	1.5940e+00	8	1.3354e-04	0.65
RANBP6	False	3315	0.5717463492063491	0.597	4.6500e-01	1	9.9475e-01	0.961990950226244
CREBL2	False	360	0.9653542542016798	0.556	4.2700e-01	1	9.8542e-01	0.583333333333333
TDRD6	False	6288	0.5349070355731227	1.216	1.2670e+00	7	7.1500e-64	0.5882633587786259
NEMF	False	3228	0.5734096855345912	0.415	6.8700e-01	2	1.6208e-07	0.647769516728624
PSPN	False	468	1.2126443114635908	1.749	1.9290e+00	9	6.7590e-08	0.653846153846154
CIDEA	False	657	1.2265068424908405	1.711	1.0270e+00	5	8.2921e-03	0.6894977168949771
GMDS	False	1116	1.0382494956011723	0.273	7.1900e-01	2	5.3745e-01	0.9408602150537629
FOXD2	False	1485	0.8714411772545546	1.31	1.9550e+00	9	5.8500e-03	0.18585858585858603
NMT2	False	1494	0.7766500035561872	0.449	7.3700e-01	2	1.8437e-04	0.7811244979919679
CCNT1	False	2178	0.6172062676056345	0.498	3.1000e-01	0	1.0000e+00	0.37741046831955893
GREM1	False	552	0.9955526199842653	0.818	8.5600e-01	3	2.3495e-01	0.5271739130434779
BUB1B	False	3150	0.5942751533742331	0.58	7.0700e-01	2	2.5766e-14	0.48380952380952397
PLOD3	False	2214	0.5912494692737431	0.819	9.2500e-01	4	1.6589e-17	0.948509485094851
EIF4E2	False	735	1.3617899068804975	0.495	7.2600e-01	2	8.0345e-02	0.7265306122448979
SPINK4	True	258	1.2532312820512823	1.186	1.3780e+00	7	8.7920e-04	0.8372093023255809
CCNT2	False	2190	0.630018513513513	0.346	4.2800e-01	1	9.9889e-01	0.367123287671233
TLR5	False	2574	0.5986877845220034	1.382	1.8450e+00	9	3.3601e-01	0.8997668997669
TLR2	False	2352	0.5981777539062497	0.933	1.4320e+00	7	5.8343e-05	0.8903061224489799
GFRA3	False	1200	0.9794595151169418	0.64	8.2900e-01	3	8.9447e-03	0.6925
DIAPH1	False	3816	0.5524159523809524	0.32	3.6700e-01	0	1.0000e+00	0.637578616352201
TSPAN1	False	723	1.306530203727785	1.37	1.1420e+00	6	3.5992e-07	0.8796680497925309
TSPAN2	False	663	1.3324825965073503	1.165	1.1950e+00	6	8.4394e-08	0.900452488687783
TSPAN3	False	759	1.24723504382121	0.772	7.0900e-01	2	4.1229e-01	0.889328063241107
SNAP91	False	2721	0.6222552964426875	0.193	4.1700e-01	1	9.9970e-01	0.302094818081588
EXOC3	False	2235	0.5930419031141873	0.348	4.7500e-01	1	9.9523e-01	0.92751677852349
UGT1A9	False	1590	0.677437531879885	1.112	9.9900e-01	5	1.2406e-09	0.924528301886792
PDE8A	False	2487	0.6064375000000001	0.532	6.3100e-01	2	3.0488e-02	0.759951749095296
KLHL41	False	1818	0.591811984536083	0.795	8.3000e-01	3	8.9595e-05	0.963696369636964
LMX1B	False	1206	1.0843704722693157	0.415	4.0900e-01	1	9.9956e-01	0.512437810945274
PLIN3	False	1302	0.8392453182751537	1.169	1.2130e+00	6	1.3806e-10	0.527649769585253
SLC16A7	False	1434	0.725360674691162	0.827	1.2330e+00	6	2.2786e-09	0.8326359832635981
RAD1	False	846	1.1938215996009347	1.095	1.0770e+00	5	1.0675e-04	0.678039702233251
REV3L	False	9390	0.5461171428571429	0.117	2.6100e-01	0	1.0000e+00	0.206190476190476
JAK2	False	3396	0.5676034200743492	0.341	8.4800e-01	3	2.2544e-06	0.899293286219081
MAFK	True	468	1.1542271363978913	0.731	9.7300e-01	4	5.0189e-01	0.6794871794871801
CST8	False	426	1.5589326421886254	1.646	1.9520e+00	9	2.7500e-07	0.7957746478873241
PRMT3	False	1593	0.6898595002135842	1.486	1.1670e+00	6	7.0776e-13	0.806026365348399
MSC	False	618	1.124653704918032	1.385	1.7840e+00	8	4.1468e-07	0.31553398058252397
PEX10	False	978	1.0074154171142145	0.86	1.2340e+00	6	9.5794e-11	0.8343558282208591
KPNA6	False	1608	0.6424321391631397	0.224	2.4100e-01	0	1.0000e+00	0.8097014925373129
YPEL1	False	357	1.6208125243445684	0.658	7.7300e-01	3	3.0722e-01	0.882352941176471
UGDH	False	1482	0.735536809470124	0.722	9.0200e-01	4	1.6807e-07	0.9453441295546559
TPST2	False	1131	1.0028324583197101	0.638	9.5700e-01	4	4.5626e-04	0.9045092838196289
ABCC9	False	4647	0.531278	0.482	5.5700e-01	1	7.2745e-06	0.861200774693351
LPXN	False	1158	1.062558806595132	0.994	7.8700e-01	3	6.8047e-04	0.7176165803108809
CTNND1	False	2904	0.6065752966101695	0.185	1.8700e-01	0	1.0000e+00	0.49793388429752095
SLC24A1	False	3297	0.5868775229357799	0.569	7.7000e-01	3	1.5229e-08	0.34849863512283896
ICMT	False	852	1.273487880577427	0.45	6.0400e-01	2	7.3985e-01	0.9683098591549301
CDC14B	False	1494	0.7842660143626575	0.343	5.2600e-01	1	9.5893e-01	0.7088353413654621
PLA2G6	False	2418	0.605618842975207	0.862	9.7200e-01	4	1.4340e-15	0.8672456575682379
EIF1B	False	339	1.5391910818181813	0.779	8.0000e-01	3	5.1839e-01	0.761061946902655
HCN1	False	2670	0.5896682035928144	0.181	3.2900e-01	0	1.0000e+00	0.5943820224719101
SNX2	False	1557	0.6912580291464259	0.302	5.2100e-01	1	9.5905e-01	0.6358381502890171
GALR3	False	1104	0.9585182424704525	1.71	1.8230e+00	9	3.6965e-03	0.763586956521739
CYTIP	False	1077	1.1311659186785257	0.708	8.9700e-01	4	6.3610e-06	0.33704735376044603
HPGDS	False	597	1.6539789713024253	1.626	1.9250e+00	9	9.1429e-09	1.0
DPM1	False	780	1.383664691262138	0.873	1.0050e+00	5	1.9340e-05	0.892307692307692
ZNF354A	False	1815	0.625468411067195	0.778	6.7100e-01	2	2.2142e-03	0.6512396694214879
SLC19A2	False	1491	0.7033659848942592	0.764	8.5200e-01	3	2.0312e-06	0.788732394366197
TOM1	False	1476	0.7495469187582556	1.043	8.6600e-01	4	2.5877e-09	0.536585365853659
TBX19	False	1344	0.9490072014309316	0.979	9.7400e-01	4	1.5670e-08	0.39732142857142894
PFKFB2	False	1515	0.7444035013677218	0.775	9.9100e-01	5	4.0523e-12	0.8217821782178221
EIF5B	False	3660	0.5645816438356162	0.245	3.8200e-01	0	1.0000e+00	0.587704918032787
ZG16	False	501	1.5133195496043825	0.647	1.0420e+00	5	7.3648e-03	0.844311377245509
TRIM13	False	1221	0.948015101763909	0.53	8.1700e-01	3	6.7000e-03	0.742014742014742
GAS7	False	1428	0.774753606770833	0.362	6.7400e-01	2	2.4133e-02	0.810924369747899
KIN	False	1179	1.0609807830213533	0.734	7.8200e-01	3	8.0274e-03	0.7251908396946558
MMP20	False	1449	0.7967391931361798	1.367	1.1970e+00	6	6.7195e-15	0.813664596273292
GPR37L1	False	1443	0.7851028518093045	1.355	1.4690e+00	8	6.6070e-07	0.5696465696465699
DNAJA2	False	1236	0.9958926040999355	0.211	2.5800e-01	0	1.0000e+00	0.822815533980582
BRD4	False	4086	0.5450988	0.048	1.9100e-01	0	1.0000e+00	0.294419970631424
RAMP1	False	444	1.3299504676258973	1.122	1.7340e+00	8	3.9711e-04	0.8851351351351351
RAMP2	False	525	1.3070193868613125	1.075	1.0410e+00	5	7.4392e-03	0.68
RAMP3	True	444	1.3261140210843376	1.574	1.7120e+00	8	4.6708e-06	0.810810810810811
SHOX2	False	957	1.0487015814696474	0.831	7.6900e-01	3	8.4774e-02	0.24471299093655605
SMPD2	False	1269	0.9062969643882833	1.583	1.0460e+00	5	2.1160e-10	0.905437352245863
B4GALT2	False	1116	1.0493736348171252	0.592	7.8700e-01	3	2.8421e-03	0.817204301075269
CTSV	False	1002	1.0842195980038798	1.251	1.3740e+00	7	3.8871e-12	0.9311377245508979
HUS1	False	840	1.2197804053589851	1.123	1.4770e+00	8	4.4793e-08	0.9392857142857142
PFDN1	False	366	1.1967304411764719	0.485	1.8610e+00	9	9.0008e-02	0.9508196721311469
PPP1R11	True	378	0.929103015624999	1.026	1.4300e+00	7	6.7805e-04	0.42063492063492103
KCNJ13	False	1080	1.0629343278502568	0.859	6.4000e-01	2	6.2675e-01	0.816666666666667
CTNS	False	1101	0.9635694230769234	0.799	7.5400e-01	3	1.0072e-03	0.904632152588556
NBN	False	2262	0.6392181124497994	1.01	1.0570e+00	5	1.7467e-18	0.449602122015915
KERA	False	1056	1.1416582856385782	1.492	1.2840e+00	7	2.7143e-08	0.8465909090909091
SCN2B	False	645	1.2479370359712236	1.401	1.1500e+00	6	2.0525e-04	0.790697674418605
DTNB	False	1881	0.5995323393739698	0.79	9.3600e-01	4	2.4508e-16	0.658692185007974
RNGTT	False	1791	0.6142910504634392	0.407	5.6200e-01	1	8.0454e-01	0.8743718592964821
LILRA1	False	1467	0.7834695765973829	1.609	1.2810e+00	7	1.7974e-18	0.8302658486707571
LILRB5	False	1773	0.6437376290322591	1.429	1.1410e+00	6	1.3473e-19	0.6864406779661021
MITF	False	1578	0.7052025245001965	0.308	4.8200e-01	1	9.9203e-01	0.32889733840304197
HSF2BP	False	1002	1.0841730014430024	1.812	1.2570e+00	7	8.3127e-08	0.907185628742515
KIF21B	False	4869	0.5214809090909092	0.428	5.2800e-01	1	2.3527e-04	0.6456933414783139
PLXNA2	False	5682	0.5379296666666666	0.435	5.2500e-01	1	4.6067e-04	0.8722280887011621
NOS1AP	False	1518	0.7995508945095608	0.423	4.9500e-01	1	9.8491e-01	0.43873517786561295
IGSF3	False	3582	0.5740855263157895	0.368	2.8900e-01	0	1.0000e+00	0.845896147403685
SDC3	False	1326	1.000629084394906	0.664	7.2900e-01	2	2.6935e-01	0.108597285067873
DNAJC6	False	2910	0.6098643181818185	0.222	4.1600e-01	1	9.9999e-01	0.457831325301205
FAM20B	False	1227	0.9465726497224659	0.913	7.5200e-01	3	1.4732e-02	0.946210268948655
DENND4B	False	4488	0.545468846153846	0.29	5.2700e-01	1	5.4079e-03	0.667780748663102
TMCC2	False	2127	0.544203829787234	0.494	4.8400e-01	1	9.9129e-01	0.36248236953455604
EFCAB14	False	1485	0.7686094421879239	0.955	9.6200e-01	4	6.6719e-11	0.575757575757576
FKTN	False	1383	0.8136715179113545	0.842	1.0220e+00	5	1.5042e-05	0.9392624728850328
LRP3	False	2310	0.6113339603960396	0.767	1.2520e+00	7	1.2906e-16	0.58961038961039
ADAM23	False	2496	0.6016639259259262	0.275	4.1600e-01	1	9.9999e-01	0.7091346153846151
ADAM11	False	2307	0.5924541200000003	0.531	5.8400e-01	1	4.5604e-04	0.7633289986996099
CBFA2T3	False	1959	0.6730802970297036	0.5	9.5700e-01	4	1.5278e-07	0.398162327718224
WDR1	False	1818	0.6061238095238104	0.22	4.4900e-01	1	9.9917e-01	1.0
FZD7	False	1722	0.6336659272951324	0.606	7.8100e-01	3	7.8687e-04	0.8066202090592329
SLIT1	False	4602	0.5182133333333333	0.222	4.3100e-01	1	9.9999e-01	0.797262059973924
SLIT3	False	4569	0.5130375	0.318	4.7600e-01	1	9.7145e-01	0.8168089297439259
MEGF6	False	4623	0.0	0.908	1.2240e+00	6	7.9978e-68	0.6703439325113559
LRP4	False	5715	0.5428888073394494	0.416	5.0100e-01	1	1.0613e-02	0.7627296587926509
AOC2	False	2268	0.6042294666666664	1.255	1.2920e+00	7	1.8085e-22	0.9616402116402121
ATP9A	False	3141	0.5723439408866992	0.205	4.5500e-01	1	9.9933e-01	0.910219675262655
LDB3	False	2181	0.6558093567251461	0.676	8.6400e-01	3	1.5098e-11	0.41127922971114206
N4BP1	False	2688	0.6155674814814817	0.404	4.6300e-01	1	9.9748e-01	0.515625
ROCK2	False	4164	0.5431914285714287	0.215	3.4600e-01	0	1.0000e+00	0.7435158501440919
MFAP3L	False	1227	1.0494898163606032	0.42	5.7700e-01	1	8.6397e-01	0.403422982885086
ZNF623	False	1488	0.6845625797872356	1.153	9.5900e-01	4	4.4482e-04	0.6753731343283579
COBL	False	3783	0.5589657142857142	0.469	6.3800e-01	2	1.0746e-05	0.190325138778747
ASTN2	False	4017	0.5779759999999999	0.246	4.7300e-01	1	9.9149e-01	0.481702763256161
CPNE3	False	1611	0.6682441046831958	1.54	1.3890e+00	7	3.0928e-12	0.964618249534451
ZBED4	False	3513	0.570245106382979	0.405	7.2900e-01	2	3.4739e-01	0.542271562766866
DEPDC5	False	4809	0.5147671428571429	0.331	4.0300e-01	1	1.0000e+00	0.5495945102932001
ATG13	False	1650	0.7534736514683162	0.328	4.7300e-01	1	9.9558e-01	0.429400386847195
PPFIA3	False	3582	0.5893293333333333	0.121	2.6400e-01	0	1.0000e+00	0.5837520938023449
HIP1R	False	3204	0.5802845038167936	0.753	1.2150e+00	6	1.1633e-48	0.8164794007490641
OBSL1	False	5688	0.5413375609756098	0.878	1.2120e+00	6	2.7825e-57	0.846518987341772
RNF40	False	3003	0.56783	0.238	4.0500e-01	1	1.0000e+00	0.7042957042957041
PHF2	False	3288	0.5867383593749999	0.177	3.2900e-01	0	1.0000e+00	0.41514598540146
ZC3H11A	False	2430	0.5280742857142857	0.186	2.8700e-01	0	1.0000e+00	0.24691358024691396
RAB11FIP3	False	2268	0.6179264285714284	0.245	3.8300e-01	0	9.9999e-01	0.44047619047619
CAND2	False	3708	0.550575463917526	0.939	8.1500e-01	3	3.1980e-13	0.921521035598705
TSC22D2	False	2268	0.54323	0.324	2.2100e-01	0	1.0000e+00	0.0923076923076923
SOCS5	False	1608	0.7462948966087667	0.466	9.8000e-01	4	1.3810e-08	0.399253731343284
NPHP4	False	4278	0.5699949999999999	0.983	1.1830e+00	6	1.9288e-50	0.652173913043478
KDM4A	False	3192	0.5797310666666668	0.156	2.5800e-01	0	1.0000e+00	0.6334586466165409
DNAJC13	False	6729	0.5353236802973979	0.197	2.6700e-01	0	1.0000e+00	0.8658047258136421
PHACTR2	False	1935	0.6575447295742242	0.689	5.9900e-01	2	3.1485e-01	0.32018927444795003
PPP6R2	False	2877	0.6122787058823526	0.411	8.1900e-01	3	8.8205e-14	0.48861283643892295
ADAMTS4	False	2511	0.5940505405405403	0.71	7.3200e-01	2	9.9457e-07	0.7849462365591401
SS18L1	False	1188	1.2522866252631562	0.306	6.0500e-01	2	1.1264e-02	0.131313131313131
ANKRD17	False	7809	0.554375962049337	0.062	1.1800e-01	0	1.0000e+00	0.3895505186323471
SIN3B	False	3390	0.5699435227272729	0.195	2.4500e-01	0	1.0000e+00	0.572289156626506
ATP2C2	False	2838	0.5780757798165137	1.838	1.7120e+00	8	2.8962e-72	0.8678646934460892
DNAJB6	False	978	1.0733409668912985	0.397	9.2000e-01	4	7.7061e-04	0.407975460122699
XYLB	False	1608	0.6557113046116506	1.303	1.0550e+00	5	4.4977e-19	0.98134328358209
PEX11A	False	741	1.3461248280048559	1.486	1.4610e+00	8	1.1266e-04	0.923076923076923
LRP5	False	4845	0.521195	0.341	4.8200e-01	1	9.4060e-01	0.7839009287925699
TMEM127	False	714	1.401443167242231	1.154	1.5870e+00	8	1.6977e-08	0.6806722689075629
COQ9	False	954	1.1105130192854884	1.011	1.0350e+00	5	8.0652e-09	0.669811320754717
GGCT	False	564	1.5462711782786889	1.335	1.3350e+00	7	4.8489e-05	0.9202127659574469
NDUFS7	False	639	1.4232042190016096	0.386	7.2600e-01	2	1.5770e-01	0.741784037558685
ZNF780A	False	1923	0.6241989805825245	1.874	8.6300e-01	3	5.1525e-09	0.81591263650546
GADD45B	False	480	1.6738068176795613	0.904	1.0780e+00	5	1.0504e-02	0.9
RTN2	False	1635	0.7005726064633043	0.417	7.4800e-01	3	4.9773e-06	0.152293577981651
NDUFS2	False	1389	0.805880330843115	0.56	6.9000e-01	2	1.2594e-05	0.915766738660907
CDH16	False	2487	0.606353399209486	1.281	1.0790e+00	5	5.1358e-24	0.83956574185766
UGT2B11	False	1587	0.6746622732626624	1.591	1.2190e+00	6	9.6336e-14	0.941398865784499
GLRA3	False	1392	0.8067215670289845	0.698	1.2430e+00	7	2.0085e-04	0.8103448275862071
USP12	False	1110	1.0474607195221282	0.319	6.0000e-01	2	4.6931e-01	0.897297297297297
SNN	True	264	0.8549720325203253	1.753	1.7530e+00	8	1.2145e-02	0.375
LRRN2	False	2139	0.6251295880149815	0.427	5.1600e-01	1	9.6398e-01	0.8190743338008409
SEMA7A	False	1998	0.6146682758620686	0.441	4.4700e-01	1	9.9937e-01	0.8528528528528531
HMMR	False	2175	0.5511566666666667	1.118	1.0980e+00	5	5.4058e-06	0.7113259668508292
TBX10	False	1155	1.1001004926335185	1.362	1.0700e+00	5	1.2895e-07	0.509090909090909
PPFIA4	False	3621	0.5753866086956524	0.637	9.1600e-01	4	1.4622e-25	0.540084388185654
CILP	False	3552	0.5836719999999996	1.292	1.0770e+00	5	2.3702e-22	0.847972972972973
PDCD6	False	573	1.5240626956924477	0.945	8.4700e-01	3	1.7294e-01	0.890052356020942
ALOX12B	False	2103	0.6055456230031947	0.552	7.8300e-01	3	3.6631e-10	0.9500713266761769
FKBP6	False	981	1.1213682510168521	1.031	1.0680e+00	5	4.0270e-06	0.914373088685015
TBCA	False	324	1.3351206235385815	1.025	1.0700e+00	5	1.9591e-01	0.962962962962963
ATP6V1G1	True	354	0.8872274862888494	1.252	1.9210e+00	9	6.3758e-07	0.9745762711864409
VPS4B	False	1332	0.8390311247637039	0.478	5.4800e-01	1	8.1961e-01	0.853603603603604
ENTPD6	False	1452	0.7980138973199863	0.816	9.4900e-01	4	1.4580e-11	0.820247933884298
ENTPD3	False	1587	0.6690260535259137	1.596	1.4540e+00	8	2.6730e-24	0.9243856332703209
ENTPD5	False	1284	0.9243413723801331	0.701	9.4500e-01	4	1.6701e-08	0.8621495327102799
PROP1	False	678	1.2752386117647063	0.898	8.7000e-01	4	1.3593e-02	0.34955752212389396
ZNF217	False	3144	0.5669541666666666	0.147	2.3700e-01	0	1.0000e+00	0.200381679389313
BCAS1	False	1887	0.6607916078136737	0.86	8.5500e-01	3	6.8360e-10	0.0736301369863014
PITX3	False	906	0.9269862475822069	0.479	6.9100e-01	2	7.6933e-01	0.251655629139073
PTP4A3	False	519	1.6851692372047264	1.119	9.1600e-01	4	3.8746e-02	0.878612716763006
AVIL	False	2457	0.5868525316455695	0.778	8.1000e-01	3	6.5982e-17	0.8620268620268621
FLNB	False	7806	0.550228916155419	0.443	5.0400e-01	1	5.7489e-04	0.7720983858570329
ZNF737	False	1608	0.67732143624161	1.798	1.7030e+00	8	3.1131e-05	0.76865671641791
NCOR1	False	7320	0.5417158582677161	0.175	2.9200e-01	0	1.0000e+00	0.12377049180327902
VAMP4	False	423	0.8660843001686348	0.77	1.5840e+00	8	4.1817e-03	0.666666666666667
NDUFS6	True	372	1.3238031164069668	1.297	1.5400e+00	8	1.3092e-05	0.7741935483870971
PEX14	False	1131	1.0863642044539856	0.518	5.4200e-01	1	9.0733e-01	0.43766578249336896
TRIM3	False	2232	0.6161196666666666	0.293	3.1000e-01	0	1.0000e+00	0.8682795698924731
ULK1	False	3150	0.5878806962025319	0.288	6.1000e-01	2	6.7362e-05	0.407619047619048
SLC43A1	False	1677	0.6301575725844831	0.751	6.8600e-01	2	3.7722e-04	0.7781753130590341
CS	False	1398	0.7764357876841684	0.303	3.5600e-01	0	9.9999e-01	0.935622317596567
SPAG7	False	681	1.1550301985906477	1.0	9.1600e-01	4	8.1232e-05	0.850220264317181
DEAF1	False	1695	0.6780955114822552	0.698	1.1800e+00	6	1.6906e-18	0.345132743362832
TACC1	False	2415	0.0	0.591	7.5800e-01	3	1.1450e-07	0.274534161490683
NME6	False	558	1.5592930087209274	1.359	1.1620e+00	6	1.0494e-05	0.9247311827956991
POLQ	False	7770	0.5466224258064523	1.215	1.0260e+00	5	1.8320e-46	0.501930501930502
CDC45	False	1698	0.6119494471658505	0.598	7.7000e-01	3	6.6732e-08	0.95583038869258
GIGYF1	False	3105	0.5699772413793104	0.484	7.3500e-01	2	4.3365e-16	0.29275362318840603
MOSPD3	False	705	1.178273963328631	1.21	1.1740e+00	6	2.1511e-06	0.625531914893617
FBXO24	False	1740	0.6395379719298235	0.627	6.4100e-01	2	2.9875e-03	0.7586206896551719
LRCH4	False	2049	0.6483774828375287	0.676	8.7300e-01	4	1.6925e-13	0.530014641288433
MTX2	False	789	1.4129902013888902	0.677	1.1030e+00	6	3.1555e-04	0.9125475285171101
ZNF254	False	1977	0.5964669597989947	1.759	1.3790e+00	7	1.9137e-03	0.685887708649469
NDUFB1	True	174	0.8632960162601624	1.897	1.6080e+00	8	8.7688e-03	0.9827586206896551
PMPCB	False	1467	0.7442864863921838	0.899	1.0850e+00	5	1.4703e-09	0.8629856850715749
TECTA	False	6465	0.538385844155844	0.58	6.6100e-01	2	1.9954e-20	0.77030162412993
MAF	False	1209	1.090677335607942	0.537	8.5200e-01	3	2.8112e-02	0.876365407361024
USH2A	False	15606	0.5781248387096775	0.857	8.5500e-01	3	2.7327e-115	0.8869885541376129
SAP30	False	660	1.305524106312293	0.759	1.4310e+00	7	1.5804e-02	0.5363636363636359
MED24	False	2967	0.59545993485342	0.698	7.6100e-01	3	7.0821e-15	0.8543983822042471
KATNA1	False	1473	0.793566456741057	0.701	7.5300e-01	3	2.6960e-05	0.704684317718941
RDH16	False	951	1.1333662507797886	1.593	1.4660e+00	8	1.4043e-09	1.0
ERN1	False	2931	0.5826269642857141	0.293	4.9800e-01	1	9.5278e-01	0.655066530194473
E2F6	False	843	0.9538823468862596	0.684	1.0730e+00	5	2.1621e-04	0.572953736654804
CRLF1	False	1266	0.9712787150837983	0.908	1.0450e+00	5	8.3681e-10	0.7440758293838861
ZNF324	False	1659	0.690761175468486	0.61	8.4900e-01	3	5.3365e-01	0.540687160940326
NR1I2	False	1302	0.8843786160849769	1.174	1.1770e+00	6	1.2140e-13	0.841013824884793
LGR5	False	2721	0.5980194784172658	0.724	7.3900e-01	3	1.0146e-03	0.7684674751929441
FRAT2	True	699	0.907992897574125	1.688	1.8770e+00	9	3.0838e-01	0.28326180257510697
PSIP1	False	1590	0.756062475106685	0.266	3.9700e-01	0	9.9977e-01	0.34528301886792495
ERLIN1	False	1044	1.0275897364722402	0.539	1.0490e+00	5	4.3212e-02	0.839080459770115
TADA2A	False	1329	0.8325322556624264	0.847	6.5700e-01	2	1.3533e-03	0.878103837471783
SUPT3H	False	951	1.1807309376031698	1.258	1.3420e+00	7	4.1971e-06	0.7255520504731859
NDUFS3	False	792	1.1737042010431509	1.03	8.5600e-01	3	4.2590e-04	0.787878787878788
CA11	False	984	1.1171140058565157	0.79	6.7900e-01	2	5.7444e-02	0.844512195121951
SRSF10	True	786	1.1407924611973406	1.642	4.9900e-01	1	9.8143e-01	0.301526717557252
CLN5	False	1074	1.0741022790439125	1.226	1.1970e+00	6	3.9441e-10	0.773743016759777
HSBP1	True	228	0.8759978196500672	1.402	1.5310e+00	8	1.0751e-01	0.7763157894736842
CLDN11	False	621	1.4820545177209496	0.385	3.4800e-01	0	9.9251e-01	0.840579710144927
TNFRSF21	False	1965	0.641940446601942	0.606	6.0400e-01	2	2.7172e-01	0.554198473282443
ECI2	False	1182	1.0064724057293206	1.233	9.4900e-01	4	6.3048e-07	0.8527918781725891
KHDRBS3	False	1038	1.1005222751456776	0.493	1.1100e+00	6	2.9530e-04	0.49421965317919103
RBMXL2	False	1176	1.2108328465451428	0.733	1.8940e+00	9	3.2725e-02	0.206632653061224
TADA3	False	1296	0.9603023863924864	0.867	8.0800e-01	3	5.4824e-05	0.636574074074074
EED	False	1323	0.9451804037822639	0.187	4.1000e-01	1	9.9914e-01	0.8253968253968249
BANF1	True	267	1.5522159898989911	0.872	2.8600e-01	0	9.8926e-01	0.9775280898876401
SF3B1	False	3912	0.5556236170212767	0.066	1.0000e-01	0	1.0000e+00	0.6963190184049081
ZNF821	False	1236	1.019676937224128	0.684	5.2500e-01	1	9.4227e-01	0.29126213592233
DAB1	False	1665	0.6413476276512177	0.215	4.0700e-01	1	9.9978e-01	0.27891156462585
WBP4	False	1128	1.1778299933818692	1.018	9.7100e-01	4	2.4544e-09	0.422872340425532
SCGB2A1	True	285	1.1716156097560966	1.406	1.5560e+00	8	1.0428e-02	0.831578947368421
STX11	False	861	1.2198454052016587	1.379	1.5020e+00	8	3.5849e-08	0.797909407665505
SKAP2	False	1077	1.1198338527268132	0.67	1.5070e+00	8	5.6312e-02	0.601671309192201
PRKRA	False	939	1.0710658177646695	0.558	9.3100e-01	4	1.1233e-04	0.715654952076677
MTRF1	False	1335	0.875973126171144	0.969	1.0170e+00	5	2.7698e-11	0.8247191011235949
CRCP	False	444	1.4731134015852023	1.739	1.3970e+00	7	1.6169e-04	0.7972972972972969
ITGA10	False	3501	0.5622021323529413	0.785	8.3400e-01	3	4.1726e-23	0.904027420736932
LRP6	False	4839	0.5320149999999999	0.318	2.7000e-01	0	1.0000e+00	0.791072535647861
MED6	False	738	1.1652557716263003	0.998	1.2330e+00	6	5.1258e-08	0.506601697579378
MYCBP2	False	14034	0.5668006250000002	0.115	2.4300e-01	0	1.0000e+00	0.6890476190476189
FOXH1	False	1095	1.1441119306560255	0.842	1.6080e+00	8	8.7986e-06	0.36986301369863006
PGLYRP1	False	588	1.470236216346155	1.787	1.4250e+00	7	9.3441e-07	0.8469387755102041
GCAT	False	1257	0.9137391251556679	1.237	1.0440e+00	5	1.0113e-07	0.9498806682577571
SPAG6	False	1527	0.6739899449125091	1.223	1.0140e+00	5	8.7274e-10	0.9941060903732809
USP2	False	1815	0.6629668690372928	0.555	6.2300e-01	2	2.8423e-03	0.5471074380165291
LYPLA1	False	690	1.46748625698324	1.091	1.5600e+00	8	1.9948e-03	0.9652173913043479
LEFTY1	False	1098	1.0413621713147403	1.721	1.4470e+00	8	1.4058e-07	0.784153005464481
ERAL1	False	1311	0.9624872436423294	1.024	8.4400e-01	3	5.3521e-08	0.734553775743707
DEDD	False	954	1.0977337872607518	0.329	2.5500e-01	0	9.9998e-01	0.685534591194969
PRDM1	False	2475	0.6058058000000001	0.333	3.1400e-01	0	1.0000e+00	0.317575757575758
REM1	False	894	1.0735397694524476	1.435	1.0540e+00	5	1.3837e-04	0.47986577181208095
CREG1	False	660	1.4249544770736706	1.511	1.7950e+00	8	2.6407e-06	0.7909090909090909
UPK3A	False	861	1.0251766119733907	1.781	1.5740e+00	8	5.2534e-13	0.721254355400697
SERPINB7	False	1140	0.9896960642092755	1.31	1.0490e+00	5	1.0283e-03	0.902631578947368
FCN3	False	897	1.1227253727100421	0.896	1.2160e+00	6	1.3504e-09	0.819397993311037
SNRNP200	False	6408	0.5311085416666669	0.082	3.1200e-01	0	1.0000e+00	0.87874531835206
TRMU	False	1263	0.9499040455049953	1.561	1.2760e+00	7	2.8114e-17	0.874109263657957
TIPRL	False	816	1.2167176135040736	0.338	6.1600e-01	2	8.4236e-01	0.808823529411765
RFPL2	False	1134	1.076647843766718	1.851	1.1890e+00	6	3.0364e-04	0.693121693121693
RFPL3	True	951	1.119251946308728	1.94	1.7040e+00	8	1.1113e-03	0.8328075709779179
SURF6	False	1083	0.9860698104722132	1.125	1.1580e+00	6	7.3517e-09	0.620498614958449
PPM1B	False	1437	0.763718534599731	0.662	6.3900e-01	2	2.0660e-01	0.782881002087683
ADAP1	False	1122	0.9866493802008611	0.439	9.4900e-01	4	5.3209e-08	0.991978609625668
KRTAP5-8	True	561	0.7132847833333329	1.886	1.2150e+00	6	3.3362e-01	NA
UTP20	False	8355	0.5422197959183673	0.463	5.4500e-01	1	2.9455e-11	0.8423781850692891
NUP155	False	4173	0.5672081632653062	0.323	4.7300e-01	1	9.9511e-01	0.8483105679367359
SCRG1	True	294	1.5573666035502935	1.721	1.2200e+00	6	2.0974e-01	0.8265306122448979
GJB3	False	810	1.2527705294620004	1.323	1.2770e+00	7	6.5903e-03	0.72962962962963
STK16	False	915	1.2191967897814688	0.915	9.8000e-01	4	1.7690e-07	0.9442622950819671
WDHD1	False	3387	0.5768676984126985	0.8	9.2300e-01	4	5.4730e-23	0.6722763507528791
CRTAP	False	1203	0.9386666994572611	0.857	1.2510e+00	7	7.1791e-11	0.860349127182045
SLC25A12	False	2034	0.6260270142180093	0.416	5.2500e-01	1	8.7613e-01	0.833333333333333
PIK3C2G	False	4458	0.5521810526315789	1.136	1.2330e+00	6	4.0809e-17	0.706574394463668
SLC22A3	False	1668	0.6216484943335121	1.034	1.2440e+00	7	5.3732e-14	0.881294964028777
B3GALNT1	False	993	1.1483736445953592	0.999	9.0000e-01	4	5.9608e-04	0.921450151057402
TRPA1	False	3357	0.5662491333333332	1.157	1.0630e+00	5	2.7043e-24	0.851653261840929
TCEA3	False	1044	1.1276201275871853	0.73	1.0630e+00	5	5.7263e-10	0.6954022988505749
PALM	False	1161	1.0567345718654433	0.517	9.5500e-01	4	1.5446e-03	0.4935400516795871
RHBDL1	False	1119	0.8642040114354501	0.531	9.3500e-01	4	1.7594e-05	0.5799086757990871
GRAP2	False	990	1.1315494082991808	0.765	1.1180e+00	6	1.2159e-07	0.615151515151515
RNASEH2A	False	897	1.1901874155133572	0.88	1.1640e+00	6	1.5020e-09	0.872909698996655
CDC123	False	1008	1.0732300512091055	0.811	1.0130e+00	5	9.2386e-08	0.8244047619047621
UGT2B17	False	1590	0.666260627384485	1.052	1.0470e+00	5	1.0514e-03	0.9566037735849059
ZMYND10	False	1320	0.8311456877579098	0.859	1.0080e+00	5	1.0961e-14	0.9113636363636359
CAPN15	False	3258	0.5800473604060916	0.316	9.7400e-01	4	1.8190e-14	0.624309392265193
BCAR3	False	2475	0.6247805309734514	0.383	5.8400e-01	2	1.0862e-02	0.528484848484848
POP7	True	420	1.5294483100661271	1.783	1.3050e+00	7	4.9480e-02	0.7857142857142858
RPP40	False	1089	1.0319316372522378	0.901	1.0890e+00	5	1.2088e-05	0.9531680440771351
ZNF189	False	1878	0.6007868571428572	0.683	7.8800e-01	3	2.9924e-06	0.6964856230031949
EIF3J	False	774	0.8195790511489989	0.416	6.7700e-01	2	5.3152e-01	0.48062015503876
CBR3	False	831	1.3391504178359874	1.804	1.8460e+00	9	4.5331e-06	0.9855595667870041
CIB2	False	561	1.558862060993607	1.091	1.2740e+00	7	1.5892e-06	0.9572192513368979
KLF7	False	906	1.008720732657837	0.245	2.1900e-01	0	9.9999e-01	0.28476821192053003
UPK1B	False	780	1.3220308171797805	1.356	1.0310e+00	5	1.8431e-06	0.896153846153846
AP1G2	False	2355	0.5958602439024393	1.234	1.0040e+00	5	1.5854e-23	0.870063694267516
SC5D	False	897	1.1483962773058263	0.966	1.3030e+00	7	5.8326e-06	0.929765886287625
PPP1R37	False	2073	0.6414266346153846	0.26	5.2000e-01	1	9.4471e-01	0.6005788712011579
TRAPPC6A	False	477	1.6659156815761451	1.866	1.8770e+00	9	1.4337e-11	0.9622641509433959
CEACAM4	False	732	1.0873870177935945	1.417	1.4520e+00	8	2.7525e-10	0.594262295081967
IDH1	False	1242	0.9095456951697111	1.327	8.2900e-01	3	9.2299e-05	0.995169082125604
CYP7B1	False	1518	0.6860955322646943	0.932	8.8900e-01	4	2.4458e-06	0.958498023715415
ATRN	False	4287	0.554739375	0.195	3.9500e-01	0	1.0000e+00	0.790762771168649
RBBP9	False	558	1.6584944326568272	0.81	1.3280e+00	7	4.2030e-07	0.989247311827957
STAM2	False	1575	0.7201206288032451	0.733	1.0200e+00	5	1.4878e-09	0.5542857142857139
TNFSF13	False	750	1.158812938240799	0.438	8.5200e-01	3	7.8283e-04	0.7040000000000001
ALDH1L1	False	2706	0.5804970739549837	0.776	8.2200e-01	3	2.5911e-15	0.978935698447894
TUSC2	True	330	1.0994270126582277	0.62	1.3700e+00	7	9.2486e-03	0.6363636363636359
SULT1C4	False	906	1.2158204165461381	1.204	1.3270e+00	7	1.0845e-10	0.95364238410596
GABBR2	False	2823	0.6005267918088744	0.167	3.9400e-01	0	9.9997e-01	0.7364505844845909
MMP23B	True	1170	1.0159958342480762	1.834	1.9230e+00	9	1.0300e-02	0.7153846153846151
RASSF9	False	1305	0.9093511287236966	1.245	1.1060e+00	6	1.7313e-08	0.616091954022989
DGAT1	False	1464	0.743785269565217	1.218	1.0550e+00	5	3.8462e-18	0.784836065573771
SOAT2	False	1566	0.6728348149281131	1.48	1.4030e+00	7	1.9195e-34	0.833333333333333
CCNK	False	1740	0.6439984931506856	0.165	3.4000e-01	0	9.9998e-01	0.420689655172414
DHRS3	False	906	1.1589068316519506	0.674	7.9000e-01	3	1.7117e-02	0.9933774834437091
DGKI	False	3171	0.5781522033898309	0.314	4.2800e-01	1	9.9997e-01	0.6
ARL6IP5	True	564	1.2439788436830843	1.254	8.5600e-01	3	2.3405e-01	0.9734042553191491
RGS9	False	2022	0.638231123287671	0.847	8.7600e-01	4	4.4956e-14	0.617210682492582
DYSF	False	6357	0.5296767741935484	0.734	8.3600e-01	3	3.6575e-52	0.796153846153846
PIAS1	False	1953	0.6456390023752966	0.094	1.3800e-01	0	1.0000e+00	0.5299539170506911
BCAS2	False	675	0.907190121673004	1.329	1.4880e+00	8	6.7829e-09	0.9066666666666671
DCTN3	False	558	0.8788025393258432	1.537	1.1760e+00	6	5.2145e-08	0.9301075268817199
BBOX1	False	1161	0.9783498608232148	1.477	9.8300e-01	4	3.1709e-07	0.979328165374677
DNAJC8	False	759	1.239669359679837	0.587	7.3300e-01	2	6.4658e-03	0.826086956521739
SMNDC1	False	714	1.0953494414535663	0.529	3.7200e-01	0	9.9757e-01	0.6890756302521012
RAD17	False	2010	0.6209299277978341	0.445	5.2700e-01	1	8.0639e-01	0.582966226138032
CABYR	False	1137	0.8482280914166087	1.129	1.1750e+00	6	2.4816e-08	0.16227180527383403
DNAJB5	False	1260	1.0633847965998782	0.587	6.0500e-01	2	6.5152e-01	0.7413793103448281
TSPAN9	False	717	1.2928452038579572	0.519	8.3600e-01	3	2.9193e-03	0.933054393305439
FLOT1	False	1281	0.794558950762018	0.925	8.6700e-01	4	2.5338e-09	0.82903981264637
TRIO	False	9291	0.5440655999999999	0.139	2.1700e-01	0	1.0000e+00	0.69452380952381
AKAP3	False	2559	0.6071469444444442	0.528	6.2000e-01	2	2.1293e-02	0.234466588511137
MPDZ	False	6210	0.5217857142857144	0.89	1.1380e+00	6	1.0028e-63	0.572463768115942
SNAPC5	True	294	0.8556112810945276	1.893	1.8120e+00	9	9.4371e-03	0.622448979591837
C1QL1	False	774	1.1385527485029954	1.907	1.7230e+00	8	1.7075e-06	0.709302325581395
CPD	False	4140	0.5481636923076922	0.433	6.2700e-01	2	7.7514e-07	0.828260869565217
OR2J3	False	933	1.1327674891908597	1.246	1.1010e+00	6	6.3483e-04	0.9228295819935691
OR2J2	False	936	1.1290008505467808	1.495	1.1430e+00	6	8.8249e-04	0.923076923076923
GLRX3	False	1005	1.094803074313907	0.477	1.8730e+00	9	8.4877e-02	0.9134328358208961
KRT33A	False	1212	0.8593591593352903	1.689	1.3770e+00	7	7.4036e-17	0.705445544554455
KRT34	False	1182	0.856581833191006	1.102	9.8800e-01	5	5.9319e-09	0.6490825688073389
KRT36	False	1401	0.7965653688029023	1.396	1.1530e+00	6	2.1642e-13	0.659528907922912
KRT37	False	1347	0.8129582626262621	1.311	1.1730e+00	6	2.8839e-12	0.6325167037861921
WFS1	False	2670	0.5987573076923075	1.93	1.6400e+00	8	1.7214e-39	0.704494382022472
ANXA9	False	1035	1.087654813054501	1.433	1.0910e+00	5	2.7725e-14	0.88695652173913
CLPX	False	1899	0.6295240416666664	0.342	5.8600e-01	2	4.8836e-01	0.5086887835703
NCR1	False	912	1.0210138422491213	1.454	1.2360e+00	6	1.8682e-11	0.75
SCGN	False	828	1.3831600567612663	1.409	1.3750e+00	7	3.2123e-06	0.7826086956521741
NEBL	False	3042	0.5894334999999999	1.139	1.0360e+00	5	3.4176e-21	0.402366863905325
NEURL1	False	1722	0.6679051167728245	0.739	1.0360e+00	5	2.3062e-07	0.6027874564459929
SEC14L2	False	1209	0.9384676273254032	0.937	1.0670e+00	5	6.5367e-15	0.9851116625310171
STC2	False	906	1.15043553161427	0.642	7.5900e-01	3	1.3910e-01	0.54635761589404
TM7SF2	False	1254	0.8748616868721878	1.017	1.3020e+00	7	2.3129e-18	0.9736842105263158
RNF8	False	1455	0.8127488174019614	0.183	2.2200e-01	0	1.0000e+00	0.711340206185567
SNCG	False	381	0.8987597244897956	1.625	1.3540e+00	7	9.4276e-05	0.740157480314961
CIAO1	False	1017	1.0607098424979267	0.761	1.0600e+00	5	2.4213e-09	0.9852507374631271
PDE5A	False	2625	0.5975945486111113	0.51	7.0400e-01	2	6.4875e-03	0.822857142857143
DFFB	False	1014	1.1370419231879854	1.08	1.1430e+00	6	4.4922e-09	0.9585798816568051
ZFAND5	False	639	1.057661578947368	0.451	4.1400e-01	1	9.9570e-01	0.46948356807511704
RGS20	False	1164	1.1650830962025314	1.002	1.3120e+00	7	1.1076e-11	0.36340206185567
SLC22A5	False	1671	0.6302009506493518	1.358	9.6300e-01	4	8.4286e-10	0.9156193895870741
PDE9A	False	1779	0.6248131886916513	0.485	1.0920e+00	5	6.3141e-10	0.790893760539629
BEST1	False	1755	0.6469113046116498	1.489	1.2800e+00	7	3.2090e-19	0.6427350427350429
FGF18	False	621	1.2904895412311281	0.687	4.7700e-01	1	9.8465e-01	0.816425120772947
SRP72	False	2013	0.5981387969924815	0.494	5.8000e-01	1	1.8406e-02	0.76602086438152
JTB	False	438	1.1168708845208835	0.657	8.2200e-01	3	6.4323e-02	0.773972602739726
CST7	False	435	1.5197430538922154	1.923	1.7420e+00	8	2.2035e-07	0.827586206896552
OR7A10	True	927	1.1670048891744271	1.918	1.8440e+00	9	3.3697e-01	0.870550161812298
TRPM2	False	4509	0.5382041935483871	1.112	1.0470e+00	5	1.4278e-49	0.7964071856287421
DDAH1	False	855	1.2318343446291586	0.952	1.1370e+00	6	4.6259e-04	0.96140350877193
RECQL5	False	2973	0.592750628272251	0.977	1.0280e+00	5	3.0672e-26	0.6044399596367309
URI1	False	1605	0.7309118227731871	0.728	8.4100e-01	3	1.7904e-07	0.34953271028037397
STK17B	False	1116	1.0980456446921956	0.715	8.9000e-01	4	7.0021e-04	0.75
ECM2	False	2097	0.6583146122448982	0.922	1.0030e+00	5	1.9387e-13	0.6309012875536479
LY6H	False	483	1.3756355784469128	1.001	1.1150e+00	6	4.2431e-03	0.6428571428571429
DPM2	True	252	1.0024720729927008	1.124	1.2740e+00	7	1.3762e-02	0.9285714285714292
AQP8	False	783	1.3220403069865896	1.123	8.1900e-01	3	1.0511e-02	0.8965517241379308
CNTN5	False	3300	0.558960612244898	0.485	7.3000e-01	2	1.5804e-11	0.860909090909091
USP1	False	2355	0.6279974916387959	0.257	3.6600e-01	0	1.0000e+00	0.424203821656051
ALDH1A2	False	1554	0.6814474229176257	0.447	5.8100e-01	1	1.6502e-01	0.9536679536679541
STK10	False	2904	0.590025630252101	0.794	8.5000e-01	3	1.3760e-18	0.691115702479339
PRKD3	False	2670	0.6055582407407405	0.461	6.8200e-01	2	8.7191e-06	0.579775280898876
GFPT2	False	2046	0.58773835978836	0.74	1.1260e+00	6	3.9680e-12	0.956011730205279
RGS11	False	1401	0.804686433915211	1.105	1.5230e+00	8	1.0725e-34	0.845824411134904
SLIT2	False	4587	0.534052	0.16	2.2600e-01	0	1.0000e+00	0.8253760627861351
NOL4	False	1914	0.6477689448818907	0.221	3.2600e-01	0	1.0000e+00	0.42476489028213205
KBTBD11	False	1869	0.6319174962518748	1.005	1.9490e+00	9	1.7064e-02	0.682182985553772
LTN1	False	5298	0.5277709374999999	0.366	4.7100e-01	1	9.9492e-01	0.8261608154020379
ATP10B	False	4383	0.52347	1.025	9.6400e-01	4	7.1810e-32	0.6755646817248461
PLEKHG5	False	3018	0.609302718446602	0.565	7.0600e-01	2	1.2750e-08	0.473161033797217
IPO13	False	2889	0.600660979827089	0.198	3.2400e-01	0	1.0000e+00	0.9345794392523359
DDHD2	False	2133	0.6052189150943393	0.769	7.5800e-01	3	1.2846e-06	0.644163150492264
MYO1D	False	3018	0.5781945934959352	0.704	7.8700e-01	3	2.0073e-13	0.949304174950298
TOX4	False	1863	0.6427181974248927	0.334	3.1100e-01	0	1.0000e+00	0.193236714975845
RHOBTB1	False	2088	0.6134259393939392	0.604	6.8000e-01	2	3.1709e-05	0.841954022988506
DDN	False	2133	0.5689709677419355	0.477	1.1660e+00	6	4.3647e-02	0.0829817158931083
MICAL2	False	3372	0.5697892999999996	0.686	7.1500e-01	2	7.7257e-13	0.605871886120996
SEC24D	False	3096	0.5797280729166662	0.584	7.6600e-01	3	1.4974e-09	0.7470930232558141
NFASC	False	3720	0.5502342857142858	0.215	3.6200e-01	0	1.0000e+00	0.737936154417223
SUPT7L	False	1242	1.0707038065701828	0.672	6.1800e-01	2	3.9318e-01	0.417874396135266
FCHSD2	False	2220	0.6056848076923076	0.366	4.6600e-01	1	9.9673e-01	0.6702702702702701
UFL1	False	2382	0.6013857894736837	0.843	9.0000e-01	4	6.5162e-12	0.809823677581864
TMCC1	False	1959	0.5958108011869431	0.386	4.3600e-01	1	9.9937e-01	0.39509954058193
PHF14	False	2844	0.6081927717391304	0.395	6.7100e-01	2	2.5917e-02	0.434684684684685
SASH1	False	3741	0.5621062745098039	0.44	4.1200e-01	1	9.9999e-01	0.27906976744186
TMEM63A	False	2421	0.589484914089347	0.834	8.3900e-01	3	1.6245e-16	0.671623296158612
FARP2	False	3162	0.5759769852941176	1.183	1.0050e+00	5	4.4245e-19	0.678368121442125
UBXN7	False	1467	0.830514995466909	0.116	2.7600e-01	0	1.0000e+00	0.576687116564417
KLHL18	False	1722	0.6096191163210092	0.509	8.3200e-01	3	2.7102e-08	0.975609756097561
LRIG2	False	3195	0.5789897698209724	0.906	9.5000e-01	4	7.3490e-19	0.6957746478873239
TOX	False	1578	0.7590670606293164	0.2	3.2600e-01	0	1.0000e+00	0.15969581749049402
SUN1	False	2355	0.6054092372881356	0.56	7.1200e-01	2	1.4320e-09	0.400246305418719
ERLIN2	False	1017	1.029235074074073	0.833	7.0300e-01	2	1.0039e-02	0.858407079646018
PRPF6	False	2823	0.6282595299145299	0.441	4.4500e-01	1	9.9982e-01	0.8055260361317751
DKK1	False	798	0.9901722457627117	0.728	1.1010e+00	5	2.0669e-05	0.48872180451127795
ABCA8	False	4863	0.525945	1.186	1.0860e+00	5	9.1537e-44	0.792103639728563
FRYL	False	9039	0.5600561538461537	0.272	4.3400e-01	1	9.9999e-01	0.633333333333333
NFAT5	False	4647	0.52486	0.205	2.3500e-01	0	1.0000e+00	0.18223383409536303
ENDOD1	False	1500	0.7388458478561549	1.645	1.8430e+00	9	1.2227e-05	0.81
CDK14	False	1407	0.8473684739567492	0.95	8.9400e-01	4	6.5575e-04	0.607675906183369
GLCE	False	1851	0.6065654620689657	0.438	5.1500e-01	1	9.6518e-01	0.855753646677472
GLS	False	2007	0.6434225714285718	0.323	1.2340e+00	6	6.3090e-02	0.748878923766816
HAUS5	False	1899	0.5704265759438116	0.731	8.6000e-01	3	9.0625e-16	0.761453396524487
ABLIM3	False	2049	0.6193201602564097	0.59	6.9100e-01	2	7.7214e-10	0.442166910688141
SLITRK3	False	2931	0.5953920470588238	0.34	3.6400e-01	0	1.0000e+00	0.506653019447288
UBOX5	False	1623	0.7044499482352944	0.823	9.4100e-01	4	4.0469e-07	0.5988909426987061
FBXO21	False	1863	0.5847897180762852	0.314	5.7900e-01	1	6.4323e-02	0.869426751592357
KDM4B	False	3288	0.5754744897959183	0.171	3.7100e-01	0	1.0000e+00	0.616788321167883
RHOBTB3	False	1833	0.6011551953124993	0.724	7.7100e-01	3	2.5825e-03	0.764320785597381
SLCO2B1	False	2127	0.6016441780821918	0.667	7.7200e-01	3	1.6767e-07	0.7433004231311708
SOGA1	False	4983	0.50625	0.194	6.2500e-01	2	1.7286e-07	0.389318341531975
WDR47	False	2757	0.5692659859154932	0.392	4.4000e-01	1	9.9984e-01	0.568008705114255
TRIM37	False	2892	0.5668229729729728	0.642	7.8900e-01	3	1.4743e-15	0.45020746887966795
AP2A2	False	2817	0.6072848106060608	0.108	4.3700e-01	1	9.9985e-01	0.892438764643237
SEC31A	False	3660	0.559566142857143	0.439	5.4200e-01	1	2.3119e-02	0.613114754098361
CAMTA2	False	3606	0.5670919565217387	0.262	5.1200e-01	1	2.8444e-01	0.413477537437604
CLSTN1	False	2943	0.5905300000000001	0.308	3.4100e-01	0	1.0000e+00	0.73190621814475
CEP152	False	5130	0.5191104761904762	0.824	7.8400e-01	3	2.2782e-26	0.46374269005847996
FAM13A	False	3069	0.5969200591715978	0.829	7.4600e-01	3	6.4372e-10	0.423264907135875
ARHGEF15	False	2523	0.6217215355805245	0.665	9.1700e-01	4	7.1445e-15	0.42925089179548204
SLITRK5	False	2874	0.5945290200445434	0.377	5.5400e-01	1	6.0505e-01	0.54070981210856
HEXIM1	False	1077	1.1234142751126401	0.238	1.4800e-01	0	1.0000e+00	0.39554317548746504
SOX30	False	2259	0.6271535849056602	0.23	4.9300e-01	1	9.8586e-01	0.15405046480743698
OR2F2	False	951	1.1199114375206052	1.701	1.8250e+00	9	2.0669e-01	0.9369085173501579
OR6B1	False	933	1.1693123022468437	1.752	1.3620e+00	7	8.0173e-06	0.8971061093247591
SEMA3D	False	2331	0.5950135177865613	0.657	1.0740e+00	5	4.5468e-10	0.808236808236808
INMT	False	789	1.3492540502408816	1.651	1.4670e+00	8	2.5029e-04	0.9847908745247149
DIRAS1	True	594	1.5427006618030203	0.962	9.0700e-01	4	3.5054e-01	0.8636363636363641
RPP14	True	372	1.7268652081696765	1.451	1.5690e+00	8	7.6336e-07	0.7580645161290319
CCNB2	False	1194	1.0572630962800884	1.177	1.0130e+00	5	8.9144e-10	0.703517587939699
KCNK2	False	1278	0.9082124901185784	0.677	7.2100e-01	2	1.9611e-02	0.7159624413145541
UBR5	False	8397	0.5592106666666667	0.073	7.3000e-02	0	1.0000e+00	0.5344227163139571
REC8	False	1641	0.6995064860620333	0.654	6.8200e-01	2	2.5641e-06	0.418647166361974
ALX3	False	1029	1.1149795720720719	1.032	1.0510e+00	5	7.4098e-05	0.212827988338192
AGFG2	False	1443	0.9405334096344363	0.821	8.7300e-01	4	2.0088e-06	0.274428274428274
PRSS23	False	1149	1.0576886455561478	1.003	9.5500e-01	4	1.9539e-06	0.7571801566579629
NKX2-2	False	819	0.9758506024844709	0.665	6.4000e-01	2	6.7741e-01	0.24175824175824198
SCAF4	False	3441	0.5759137254901959	0.106	2.8500e-01	0	1.0000e+00	0.264167393199651
ZNF202	False	1944	0.6149525903614455	0.419	6.1600e-01	2	3.3258e-02	0.424382716049383
NDUFB6	False	384	1.005767353479854	1.668	1.9250e+00	9	1.2073e-05	0.984375
MFN2	False	2271	0.5982951724137929	0.282	6.0200e-01	2	5.6528e-04	0.817701453104359
DUSP14	False	594	1.535707992424243	1.167	7.6600e-01	3	4.9867e-01	0.8383838383838379
TNFSF15	False	753	1.1932159696261655	0.951	9.8500e-01	5	5.8728e-04	0.7211155378486059
AKR7A3	False	993	1.1463522457627129	1.928	1.4090e+00	7	5.9440e-14	0.9788519637462242
UBE4B	False	3906	0.5563519148936171	0.157	2.3700e-01	0	1.0000e+00	0.7265745007680491
NXPH2	False	792	0.9988763995285803	0.359	5.3300e-01	1	9.5344e-01	0.5
NXPH3	False	756	1.0942068058316767	0.789	7.1200e-01	2	4.8241e-01	0.523809523809524
NXPH4	False	924	0.9702107520397323	0.868	1.0420e+00	5	2.5021e-02	0.39610389610389596
ZFPL1	False	930	1.0264061440823309	0.769	1.1520e+00	6	8.0016e-09	0.561290322580645
UBL3	False	351	1.7591999563699832	0.544	6.9200e-01	2	6.1565e-01	0.735042735042735
NDUFB4	False	387	0.9670175565217414	1.428	1.1330e+00	6	1.8887e-03	0.9922480620155041
NDUFB8	False	558	1.1281126955990222	0.983	9.3700e-01	4	3.3511e-04	0.8387096774193549
CDRT1	False	2256	0.5897854502369673	1.634	6.1800e-01	2	2.1092e-03	0.5904255319148941
SCEL	False	2064	0.6414219337016576	1.009	1.5020e+00	8	5.1027e-07	0.11046511627907
CACNA1H	False	7059	0.5441913805970144	0.504	1.0590e+00	5	6.7955e-47	0.41988950276243103
VAMP5	True	348	0.854440303370787	1.726	1.6680e+00	8	2.2399e-04	0.8017241379310341
UNC5C	False	2793	0.5866917948717948	0.492	6.4600e-01	2	1.7708e-05	0.748657357679914
CSPG5	False	1617	0.6596645798319327	0.654	8.9700e-01	4	1.1578e-05	0.17844522968197898
RTN3	False	3096	0.548755	0.624	7.1200e-01	2	2.6365e-06	0.20736434108527102
KLHL2	False	1779	0.6030947724867731	0.185	3.6000e-01	0	9.9998e-01	0.9409780775716701
RCBTB2	False	1653	0.6593849026192068	0.945	1.0800e+00	5	1.0169e-15	0.9346642468239559
LETM1	False	2217	0.6442732638888887	0.738	8.8100e-01	4	1.3697e-11	0.5615696887686059
PCDH8	False	3210	0.5751488	0.806	1.1460e+00	6	2.3378e-11	0.6093457943925229
EPN2	False	1923	0.6520918448023425	0.397	8.0400e-01	3	1.3396e-05	0.313572542901716
LEPROTL1	True	393	1.4395624551724142	0.711	1.7610e+00	8	2.7237e-02	0.816793893129771
ZRANB2	False	990	1.0929316970356269	0.181	5.2100e-01	1	9.5847e-01	0.17878787878787902
SNX4	False	1350	0.8092133559212655	0.799	1.0760e+00	5	5.8295e-08	0.8111111111111109
OR6A2	False	981	1.1066441928251116	1.183	9.5200e-01	4	8.0381e-02	0.8501529051987771
ZWINT	False	831	0.7403735021888682	1.313	1.2480e+00	7	4.9812e-14	0.682310469314079
VENTX	True	774	1.0981855324675331	1.916	1.8980e+00	9	1.8370e-05	0.25968992248062
LUC7L3	False	1296	0.9951077135252849	0.089	2.2200e-01	0	1.0000e+00	0.592592592592593
KIF20A	False	2670	0.5972532738095238	0.74	6.8500e-01	2	2.2872e-10	0.5438202247191011
LRAT	False	690	1.3464261029061442	1.321	1.2140e+00	6	1.0654e-03	0.852173913043478
SPDEF	False	1005	1.0898982659636804	0.308	5.7800e-01	1	7.9839e-01	0.567164179104478
MBD4	False	1722	0.6731608561444381	1.242	1.0230e+00	5	4.0105e-13	0.35517241379310294
SBF1	False	5679	0.531896	0.265	3.8100e-01	0	1.0000e+00	0.687366167023555
GOSR1	False	744	1.2848246600813484	0.642	1.7530e+00	8	2.4442e-01	0.852
KAT7	False	1833	0.6480160818181818	0.128	2.7500e-01	0	1.0000e+00	0.638297872340426
ABCC6	False	4509	0.5349172222222222	1.026	9.1700e-01	4	1.2351e-33	0.859614105123087
IL18RAP	False	1797	0.617488380443087	0.58	8.3900e-01	3	3.6502e-08	0.74457429048414
GADD45G	False	477	1.6848577187864635	0.719	8.4900e-01	3	1.7126e-01	0.855345911949686
KCNH1	False	2967	0.5931708870967742	0.387	5.2600e-01	1	8.1678e-01	0.653185035389282
ATE1	False	1554	0.721365243027889	0.479	6.8700e-01	2	5.3517e-04	0.747104247104247
PDE8B	False	2655	0.6009608637873752	0.249	3.5100e-01	0	1.0000e+00	0.67683615819209
HTR3B	False	1323	0.8718007309941542	0.957	1.2120e+00	6	1.4568e-08	0.8072562358276641
RASGRP1	False	2391	0.5848461042944785	0.318	5.3800e-01	1	4.7553e-01	0.6449184441656209
TNKS	False	3981	0.5529337037037036	0.404	6.3900e-01	2	1.1512e-06	0.706103993971364
CCNDBP1	False	1080	1.0133464609614717	0.801	1.2350e+00	6	4.6136e-10	0.841666666666667
LYPD3	False	1038	1.0729339505837643	1.91	1.5810e+00	8	7.0641e-09	0.589595375722543
KCNK5	False	1497	0.7434517525773172	0.531	7.5100e-01	3	4.2029e-03	0.565130260521042
VAPB	False	729	1.1117517208016583	0.559	6.9900e-01	2	5.2375e-01	0.703703703703704
RASAL1	False	2415	0.6066417791411037	0.953	9.8000e-01	4	3.5560e-19	0.916666666666667
SNAPIN	False	408	0.8975894951140063	1.437	1.5490e+00	8	1.2435e-05	0.7647058823529409
MPZL1	False	807	1.059022584204413	0.748	7.7700e-01	3	5.0560e-02	0.62453531598513
NDUFC2	True	357	1.210328061749569	0.8	9.6400e-01	4	5.0949e-01	0.941176470588235
NDUFA10	False	1065	1.0915841009463734	1.097	1.1200e+00	6	1.7415e-10	0.8957746478873241
FKBP9	False	1710	0.637705535889871	0.815	7.2900e-01	2	2.4124e-04	0.92280701754386
PGLS	False	774	1.4360214670981675	1.252	1.6380e+00	8	1.0959e-08	0.968992248062015
PAPSS2	False	1857	0.6022965757162353	0.955	1.1410e+00	6	6.3954e-14	0.956026058631922
ABCB11	False	3963	0.5567253846153845	0.638	7.3900e-01	3	9.5597e-15	0.8750946252838759
SIX3	False	996	1.088052779369627	0.323	3.8700e-01	0	9.9311e-01	0.521084337349398
SMC2	False	3591	0.5634043820224718	0.235	4.0800e-01	1	9.9999e-01	0.9131161236424391
ATG7	False	2109	0.5978565060240961	0.936	9.8500e-01	5	1.5974e-17	0.901849217638691
TACC2	False	8844	0.0	0.685	6.6200e-01	2	5.6357e-22	0.0384124960153012
FARS2	False	1353	0.8540000831202059	1.152	1.0150e+00	5	3.2178e-09	0.8980044345898001
ZBTB7A	False	1752	0.6273499935773929	0.329	8.7800e-01	4	8.8077e-02	0.34589041095890405
OR2C1	False	936	1.1301895236583028	1.647	1.9550e+00	9	3.6618e-02	0.8012820512820509
IPO7	False	3114	0.5813812260536393	0.106	1.3800e-01	0	1.0000e+00	0.9036608863198459
ARIH2	False	1479	0.702123194291987	0.283	2.4200e-01	0	1.0000e+00	0.8417849898580121
GJB5	False	819	1.1965263517915339	1.825	1.8060e+00	9	5.1835e-02	0.743589743589744
TNFAIP8	True	594	1.5670981255901748	0.969	1.2640e+00	7	1.4403e-02	0.8636363636363641
MAP3K6	False	3864	0.5643895238095238	0.768	8.5500e-01	3	6.3314e-26	0.6917701863354039
GDF11	False	1221	1.0142077175743975	0.298	6.1400e-01	2	5.9529e-01	0.7149877149877151
SLU7	False	1758	0.633656812988575	0.755	7.8000e-01	3	2.3595e-06	0.7389078498293521
BMP10	False	1272	0.9556278394201294	0.392	5.0300e-01	1	9.7936e-01	0.6297169811320761
PGM3	False	1626	0.6374922619047624	0.653	9.6200e-01	4	1.3680e-07	0.983394833948339
GCNT3	False	1314	0.8526629174664095	1.434	1.7430e+00	8	6.4118e-02	0.947488584474886
MOCS3	False	1380	0.7862909713734321	1.36	1.6950e+00	8	4.7883e-04	0.945652173913043
RAPGEF3	False	2769	0.6020037931034488	0.951	9.5400e-01	4	2.2375e-28	0.7627302275189599
UTS2	False	372	0.8792839464493597	1.271	1.2990e+00	7	2.8348e-03	0.145161290322581
CD2BP2	False	1023	1.0935728019461937	1.037	9.9300e-01	5	2.6363e-07	0.56891495601173
MED26	False	1800	0.6797955212355216	0.384	3.2600e-01	0	9.9998e-01	0.306666666666667
ZFYVE9	False	4275	0.5382792857142856	0.325	4.0800e-01	1	1.0000e+00	0.40140350877193
CNIH1	False	432	1.5934901551724152	0.62	1.1270e+00	6	9.4148e-02	0.895833333333333
TNFRSF6B	False	900	1.1275775000000008	1.769	1.8570e+00	9	5.6524e-11	0.813333333333333
ZIC2	False	1596	0.7258580227177135	0.267	5.2000e-01	1	9.6497e-01	0.203007518796992
BRI3	True	375	1.1314492175777062	1.814	1.3260e+00	7	2.2877e-02	0.44799999999999995
SOX14	False	720	1.0924136858316231	0.472	7.2000e-01	2	6.0931e-01	0.3875
DEXI	True	285	0.8792855776892429	1.666	1.8230e+00	9	1.0500e-01	0.368421052631579
SVIL	False	6642	0.5369222555012223	0.358	4.8500e-01	1	1.2248e-01	0.351400180668473
PIGN	False	2793	0.5882525147928999	1.025	1.4600e+00	8	1.5077e-09	0.905477980665951
PAPLN	False	3834	0.5761738461538461	1.141	1.1820e+00	6	1.5708e-51	0.6150234741784039
BAG4	False	1371	1.042048963414637	0.747	7.0400e-01	2	1.3182e-03	0.181619256017505
AHSA1	False	1014	1.0859282622853785	0.15	5.0500e-01	1	9.7802e-01	0.7840236686390529
SLC34A2	False	2070	0.6066190000000004	1.091	1.0190e+00	5	5.1540e-11	0.697101449275362
APOM	False	564	1.363302895855471	1.191	1.4370e+00	7	4.7004e-09	0.9202127659574469
LCA5L	False	2010	0.6105909933774835	1.05	1.1010e+00	6	1.0343e-05	0.35223880597014895
ADAMTS2	False	3633	0.5668374157303371	0.311	5.6800e-01	1	1.0101e-03	0.664739884393064
GJB6	False	783	1.1936762929816307	1.739	1.5240e+00	8	3.4146e-05	0.812260536398467
PARN	False	1917	0.6227488141025639	0.519	9.1800e-01	4	2.4650e-03	0.7762128325508609
TGDS	False	1050	1.0620357724484095	1.148	1.1840e+00	6	1.7318e-05	0.9514285714285708
PSMG1	False	864	1.2243394487632488	0.924	9.2600e-01	4	1.2272e-04	0.7951388888888891
MATN4	False	1743	0.6170270539906104	1.02	1.0790e+00	5	5.8249e-12	0.8344051446945341
FMNL1	False	3300	0.5753067826086956	0.23	4.8300e-01	1	9.7948e-01	0.654545454545455
SGPL1	False	1704	0.6366326763381706	0.554	7.1000e-01	2	2.4786e-03	0.9348591549295769
CLDN7	False	633	1.3993113411871323	1.236	1.1980e+00	6	6.5827e-05	0.800947867298578
SYNGR4	False	702	1.3649857596253925	1.884	1.5570e+00	8	8.3166e-07	0.666666666666667
SIX6	False	738	1.41451178386763	0.595	9.2100e-01	4	2.3883e-03	0.739837398373984
ABCA1	False	6783	0.5444782558139535	0.486	5.6300e-01	1	2.3118e-12	0.7041132242370629
H6PD	False	2373	0.592591260744985	0.941	1.0110e+00	5	7.4890e-14	0.9405815423514541
CLDN9	False	651	1.3912686505032001	1.899	1.7110e+00	8	7.1804e-07	0.7926267281105991
SEC24A	False	3279	0.5725713278008298	0.584	8.8300e-01	4	4.2067e-11	0.670631290027447
SEC24B	False	3804	0.563269642857143	0.194	4.4200e-01	1	9.9965e-01	0.584384858044164
VNN1	False	1539	0.7325803208812259	1.041	8.9300e-01	4	6.8163e-07	0.9044834307992199
VNN2	False	1560	0.7147201639344258	1.568	1.2050e+00	6	2.9929e-13	0.915384615384615
CLDN14	False	717	1.3192854476908582	1.751	1.7450e+00	8	2.8763e-02	0.7322175732217571
NPTXR	False	1500	0.7640963514376993	0.49	8.1500e-01	3	1.1146e-02	0.682
CBX6	False	1236	1.1084414330292864	0.262	5.8300e-01	1	8.7690e-01	0.22572815533980603
SLC2A10	False	1623	0.6507371701873256	1.394	1.0870e+00	5	4.7790e-08	0.7245841035120151
NADK	False	1338	0.9710824773641845	0.994	6.2800e-01	2	8.0458e-02	0.76457399103139
TDP2	False	1086	1.0649349893390203	1.134	1.1970e+00	6	1.8372e-10	0.8093922651933699
C1orf105	False	549	0.8193591849935324	1.583	9.1500e-01	4	3.4072e-01	0.18032786885245897
SFT2D2	False	480	1.478058594355285	0.9	1.1580e+00	6	2.5873e-06	0.70625
MPC2	False	381	1.2434086798179074	0.634	1.1480e+00	6	8.6615e-02	0.9842519685039369
C22orf31	False	870	0.9005353306342776	1.492	1.4430e+00	7	1.0282e-05	0.196551724137931
ETHE1	False	762	1.2672734743439125	1.456	9.7000e-01	4	3.8514e-04	0.9094488188976378
ACSL3	False	2160	0.6053744672131148	0.55	6.0500e-01	2	1.0744e-02	0.931944444444444
PCNT	False	10008	0.5034	0.821	9.4300e-01	4	1.9599e-84	0.6082539682539679
YEATS4	False	681	1.2069782163406217	1.189	8.7800e-01	4	1.4590e-03	0.947136563876652
DUS4L	False	951	1.1634283904405391	1.114	1.1780e+00	6	2.5049e-09	0.949526813880126
ADCY5	False	3783	0.5530994059405939	0.254	3.2600e-01	0	1.0000e+00	0.70578905630452
ZBTB11	False	3159	0.5891145070422533	0.541	7.4600e-01	3	1.1535e-12	0.467236467236467
CNOT4	False	2139	0.6612942773722627	0.143	2.3600e-01	0	1.0000e+00	0.417391304347826
STAMBP	False	1272	0.924039554441661	0.764	8.2900e-01	3	3.8599e-06	0.8396226415094341
NTN1	False	1812	0.6213487734806633	0.222	4.4400e-01	1	9.9816e-01	0.8857615894039741
FSTL3	False	789	1.0232170182166826	0.586	1.6030e+00	8	6.0085e-07	0.798479087452472
CPSF4	False	807	0.9392336831780296	0.555	4.8000e-01	1	9.9139e-01	0.7100371747211899
NFATC1	False	2829	0.5901866875	0.447	4.6100e-01	1	9.9825e-01	0.311770943796394
NTSR2	False	1230	0.913727200917731	1.087	1.7310e+00	8	1.8032e-09	0.7268292682926829
ATP6V1G2	False	354	0.8825291851195749	1.238	1.1510e+00	6	2.0444e-04	0.966101694915254
ECEL1	False	2325	0.5935266028708135	0.831	1.0990e+00	5	1.7007e-27	0.886451612903226
CDS2	False	1335	0.8282045822622109	0.862	9.4400e-01	4	3.7802e-07	0.844943820224719
EYA4	False	1917	0.658402929848692	0.45	5.3600e-01	1	8.6351e-01	0.408450704225352
KRT75	False	1653	0.6877466699092082	1.016	9.7000e-01	4	6.9063e-10	0.5281306715063521
PPP1R3D	False	897	1.0008539179525795	1.527	1.9730e+00	9	5.3461e-14	0.545150501672241
BRD1	False	3567	0.5834498666666668	0.245	3.3700e-01	0	1.0000e+00	0.6427221172022679
APBB3	False	1458	0.81204914652799	0.974	9.7300e-01	4	1.3447e-13	0.526748971193416
LY86	False	486	1.3656716171825647	1.75	1.3950e+00	7	3.6410e-04	0.775507287796513
HERC2	False	14502	0.5446611111111113	0.201	2.4300e-01	0	1.0000e+00	0.6992857142857141
CXCL14	False	297	1.3579546616541385	1.2	9.8700e-01	5	2.0967e-02	0.8648648648648649
ESRRB	False	1362	0.9568450122249385	0.519	5.6000e-01	1	7.9243e-01	0.6882217090069279
SNAP29	False	774	1.242150971370145	0.861	8.3300e-01	3	5.6356e-02	0.624031007751938
CRTAM	False	1179	1.0482062291292071	1.165	1.1350e+00	6	2.4704e-09	0.603053435114504
OXSR1	False	1581	0.6859650022271702	0.368	5.7300e-01	1	9.1366e-01	0.7115749525616701
GGPS1	False	900	1.2919930192416507	0.64	1.0160e+00	5	5.3041e-02	0.976666666666667
FGF19	True	648	1.1649489368959651	1.119	1.8560e+00	9	3.0139e-03	0.6157407407407409
SEMA4F	False	2310	0.5799928780487805	0.919	8.2500e-01	3	4.8464e-11	0.803896103896104
RAB36	False	801	1.0790603351168717	1.249	1.1730e+00	6	6.2716e-12	0.681681681681682
HSPA4L	False	2517	0.602476523076923	0.621	5.4500e-01	1	7.4595e-01	0.846245530393325
PTBP3	False	1572	0.6787025147232043	0.369	4.9800e-01	1	9.8259e-01	0.648550724637681
TBC1D8	False	3465	0.5752625296442684	0.697	6.8900e-01	2	3.8256e-10	0.7508771929824559
IL33	False	810	1.0291864561403503	1.753	1.6840e+00	8	3.4011e-07	0.5
STARD3NL	False	702	1.2594977079482446	0.856	7.4400e-01	3	8.4960e-02	0.25641025641025605
NAA38	False	375	1.5874424483775813	1.494	1.7320e+00	8	1.6005e-06	0.979166666666667
ZNF682	True	1494	0.7519599190396415	1.519	1.0980e+00	5	1.1487e-09	0.700803212851406
AP2A1	False	2865	0.6020260975609755	0.101	3.3100e-01	0	1.0000e+00	0.857727737973388
WIZ	False	5667	0.0	0.225	2.9000e-01	0	1.0000e+00	0.255602665051484
DDX58	False	2775	0.5956485869565219	1.075	9.8500e-01	5	3.6576e-20	0.8843243243243242
ZMYM6	False	3975	0.57326875	0.693	7.7300e-01	3	5.3543e-18	0.605283018867925
STAU1	False	1731	0.6452881360201503	0.168	3.2700e-01	0	1.0000e+00	0.509532062391681
GPR75	False	1620	0.6933248242591314	1.233	1.3950e+00	7	6.8235e-12	0.437037037037037
NDST3	False	2619	0.5936471150097465	0.586	6.9900e-01	2	2.6356e-07	0.920962199312715
TMEM50A	False	471	1.513600222965439	0.742	7.5300e-01	3	2.7710e-01	0.808917197452229
CER1	False	801	0.8538170258064511	1.798	1.4510e+00	8	5.1972e-05	0.38202247191011207
BAG2	False	633	1.3354390276179513	1.151	1.0020e+00	5	3.2943e-02	0.834123222748815
BAG3	False	1725	0.6749969472913623	0.447	5.3800e-01	1	9.2034e-01	0.23478260869565196
MLYCD	False	1479	0.7419849396442187	0.837	1.1650e+00	6	1.5305e-10	0.9107505070993909
CLDN1	False	633	1.4085857289344608	1.177	8.3700e-01	3	2.1176e-02	0.834123222748815
LATS1	False	3390	0.5716173076923075	0.228	3.1900e-01	0	1.0000e+00	0.33716814159291997
GNA14	False	1065	1.0183191116100059	1.712	1.5120e+00	8	2.6525e-14	0.9690140845070421
GLP2R	False	1659	0.6488319513218633	0.931	1.3310e+00	7	1.8769e-11	0.656419529837251
ANGPTL1	False	1473	0.8150428893763708	1.273	9.8100e-01	4	1.0041e-09	0.69857433808554
GUCA1C	False	627	1.509348918918919	1.878	1.5150e+00	8	1.1919e-02	0.7942583732057421
SLC25A27	False	969	1.0212292047713738	0.717	1.0840e+00	5	9.8349e-05	0.839009287925697
NUDT14	False	666	1.3406057625482604	1.639	1.6070e+00	8	5.5937e-09	0.972972972972973
TSPAN13	False	612	1.3864430857142838	1.106	1.1400e+00	6	4.5223e-04	0.9313725490196079
TSPAN15	False	882	1.1263887623581128	0.782	9.0600e-01	4	5.4073e-04	0.880952380952381
TSPAN12	False	915	1.0800012725874681	0.457	6.5500e-01	2	1.4188e-01	0.7245901639344259
BPNT1	False	924	1.183571101383787	0.984	1.1250e+00	6	3.8255e-06	0.987012987012987
SNAI1	False	792	0.9484810013908209	0.681	8.9600e-01	4	1.9219e-03	0.178030303030303
FADS2	False	1332	0.8020452770735224	0.232	4.1500e-01	1	9.9989e-01	0.9639639639639641
DDAH2	False	855	1.240262144936916	0.858	5.5400e-01	1	9.2407e-01	0.943859649122807
LY6G6D	False	399	1.2109342304457544	1.258	1.1820e+00	6	1.3657e-01	0.345864661654135
ABHD16A	False	1674	0.6513519950738924	0.384	6.8600e-01	2	4.0184e-07	0.901433691756272
GPANK1	False	1068	1.14069093715546	1.398	1.1780e+00	6	2.2302e-07	0.6011235955056179
C6orf47	False	882	0.848355652797704	0.984	6.1000e-01	2	8.7887e-01	0.27891156462585
WDPCP	False	2238	0.5899662800000001	0.782	9.3900e-01	4	2.1762e-16	0.733243967828418
TXNDC12	False	516	1.529839123085053	1.328	1.9050e+00	9	1.2434e-02	0.7616279069767441
DLGAP3	False	2937	0.6249767164179106	0.136	3.6700e-01	0	1.0000e+00	0.161389172625128
OLFM2	False	1362	0.8098591594115899	0.615	7.3600e-01	2	3.9955e-03	0.7951541850220258
TRUB2	False	993	1.1269840442961176	1.246	1.2360e+00	6	4.1325e-11	0.8670694864048341
ECD	False	1932	0.6021210876623373	0.933	8.8800e-01	4	1.8919e-11	0.704968944099379
SLC16A8	False	1512	0.7144800030646656	1.28	1.9420e+00	9	6.7126e-10	0.7539682539682541
TTLL1	False	1269	0.908036142563799	0.87	8.8900e-01	4	4.1262e-08	0.865248226950355
SYF2	False	729	0.8933166000000002	0.833	8.7800e-01	4	4.8570e-04	0.9094650205761321
CBX7	False	753	0.9282092134831457	0.505	7.6700e-01	3	3.9391e-02	0.36653386454183295
TGM6	False	2118	0.5881041379310343	1.367	1.1340e+00	6	6.4362e-24	0.9348441926345609
TBX18	False	1821	0.6605027850655903	0.193	5.6000e-01	1	7.0069e-01	0.327841845140033
EOMES	False	2115	0.6793111406844107	0.3	4.9300e-01	1	9.8623e-01	0.250728862973761
NCR2	False	828	0.9911165235602105	1.438	1.4720e+00	8	5.4111e-12	0.550724637681159
TBX6	False	1308	0.9757770316928625	0.688	9.3600e-01	4	2.4438e-07	0.426605504587156
ONECUT2	False	1512	0.8122845784738408	0.394	6.7700e-01	2	3.8719e-01	0.263888888888889
FTCD	False	1623	0.638017637093179	1.228	1.6100e+00	8	1.2895e-29	0.9833641404805921
ITGBL1	False	1482	0.7945051154956689	0.972	1.1070e+00	6	6.0526e-12	0.880566801619433
SCGB1D2	True	270	1.2018258302122347	1.268	1.7050e+00	8	1.8771e-04	0.922222222222222
LGI1	False	1671	0.6554777560339204	0.191	3.3000e-01	0	1.0000e+00	0.9245960502693
CD160	False	543	1.3164657959714128	1.513	8.7600e-01	4	5.6488e-02	0.6077348066298339
IGSF6	False	723	1.1111890668523683	1.085	1.7650e+00	8	1.2611e-06	0.692946058091286
S1PR4	False	1152	0.9817120906706621	1.295	1.8940e+00	9	1.5822e-01	0.786458333333333
RECK	False	2913	0.5800429319371722	0.672	7.3500e-01	2	3.1515e-10	0.839340885684861
MBD3	False	873	1.0239645085803413	0.26	6.8100e-01	2	3.6901e-01	0.683848797250859
TOP3B	False	2586	0.5894388617886184	0.538	6.3200e-01	2	8.6922e-05	0.9292343387470999
TCL1B	False	384	1.647026359743038	1.236	1.2220e+00	6	4.8892e-04	0.6640625
FAM107A	False	432	0.9558332881355942	1.916	1.8080e+00	9	4.7119e-08	0.7013888888888891
CH25H	False	816	1.266755045582049	0.873	1.0290e+00	5	4.3948e-03	0.915441176470588
AGR2	False	525	1.5711098287671235	1.582	1.3400e+00	7	1.6551e-07	0.8114285714285709
GAS8	False	1434	0.7476443404370104	1.188	1.4120e+00	7	2.0211e-25	0.8242677824267779
APC2	False	6909	0.5697900000000001	0.225	9.6100e-01	4	3.6028e-11	0.238384715588363
PTTG1	False	606	0.8697463112391929	1.411	6.7300e-01	2	6.1383e-01	0.336633663366337
IL18BP	False	582	1.3615631198347113	1.819	1.5630e+00	8	4.9849e-10	0.6649484536082471
BCL10	False	699	1.5886199246420505	0.731	6.3700e-01	2	7.3351e-01	0.46351931330472107
PPP1R17	False	465	0.8042414824120604	1.56	1.3120e+00	7	2.6866e-04	0.354838709677419
HAND1	False	645	1.0334108055009825	1.225	1.1880e+00	6	1.0394e-02	0.34418604651162793
MOCS2	False	564	1.4544831109763512	1.386	1.0660e+00	5	3.2064e-03	0.7287234042553191
NAPSA	False	1260	0.9171614626783742	1.631	1.3050e+00	7	1.7789e-13	0.788095238095238
PEX11B	False	777	1.3166865062111803	1.08	1.0770e+00	5	4.0379e-04	0.8996138996139
WNT11	False	1062	1.0590052450827383	0.812	9.9300e-01	5	2.3140e-05	0.926553672316384
DNAL4	True	315	1.5882580087719282	1.702	1.4430e+00	7	6.3929e-04	0.8380952380952379
CHEK2	False	1629	0.683404293248944	1.53	1.3990e+00	7	2.8470e-14	0.677716390423573
APBA3	False	1725	0.6685078768577488	1.239	1.2370e+00	6	2.3681e-15	0.537391304347826
ACTL6A	False	1287	0.9022626767529853	0.246	1.8600e-01	0	1.0000e+00	0.9184149184149181
CCNE2	False	1212	1.0937947551224354	0.377	5.3700e-01	1	9.4615e-01	0.6806930693069311
B3GALT4	False	1134	1.0236542375410322	0.735	1.5010e+00	8	5.7181e-02	0.822751322751323
HMHB1	True	123	0.8120547727272727	1.956	1.9180e+00	9	6.2122e-02	0.5609756097560981
CYB5A	False	402	1.3804288524590165	1.427	1.1980e+00	6	3.8003e-02	0.7835820895522391
ADH1B	False	1125	1.025533387096775	1.241	1.0130e+00	5	1.2869e-06	0.997333333333333
LDHA	False	996	1.107102848176931	0.631	6.1300e-01	2	7.7417e-01	1.0
ALDH1A1	False	1503	0.6970316067653279	0.335	5.4200e-01	1	8.7463e-01	0.988023952095808
GLUD1	False	1674	0.6517900838709672	0.612	7.4800e-01	3	1.6085e-02	0.8888888888888891
DHFR	False	561	1.5275130535100638	0.884	9.9400e-01	5	6.0812e-02	0.989304812834225
CYB5R3	False	903	1.1532027406679768	0.853	1.0740e+00	5	6.0512e-08	0.940199335548173
GSR	False	1566	0.7157464905037142	0.909	1.1820e+00	6	4.4851e-07	0.8850574712643678
PAH	False	1356	0.8216661594202904	1.502	1.2650e+00	7	9.0947e-20	0.920353982300885
SOD1	False	462	1.5621109196035232	0.978	1.5140e+00	8	1.1977e-02	1.0
CP	False	3195	0.5672125316455695	0.646	6.2400e-01	2	4.9953e-07	0.9474178403755871
F13A1	False	2196	0.5834570138888887	0.739	7.3400e-01	2	1.4198e-08	0.974043715846995
PNP	False	867	1.2242631905648673	1.152	9.9500e-01	5	7.9454e-05	0.968858131487889
GOT2	False	1290	0.8950025946791851	0.623	5.9100e-01	2	4.9396e-01	0.9325581395348841
ABL1	False	3390	0.5986861111111113	0.176	1.9000e-01	0	1.0000e+00	0.41504424778761106
EGFR	False	3630	0.5542933333333333	0.349	4.7500e-01	1	9.8251e-01	0.710743801652893
MOS	False	1038	1.0731621448944657	0.679	1.9440e+00	9	1.0345e-01	0.7572254335260121
AK1	False	582	1.6085354628780903	0.937	8.7300e-01	4	7.8122e-03	0.9845360824742271
F2	False	1866	0.6019471684587814	0.536	5.5200e-01	1	1.5426e-01	0.8344051446945341
HP	False	1218	1.0102596969696982	1.018	1.0130e+00	5	7.8572e-04	0.88423645320197
F10	False	1464	0.8426351314508271	0.97	9.6800e-01	4	9.9027e-06	0.7172131147540981
CFD	False	759	1.2241445403050077	1.678	1.9480e+00	9	2.4289e-12	0.8853754940711459
PLG	False	2430	0.5968093749999999	0.443	5.5900e-01	1	1.6673e-01	0.855555555555556
F12	False	1845	0.642625931034483	0.775	1.2860e+00	7	2.9444e-26	0.694308943089431
PLAU	False	1293	0.9706574279538899	0.853	8.5200e-01	3	2.1920e-07	0.8027842227378191
PLAT	False	1686	0.6944370998278829	0.632	8.0400e-01	3	6.0806e-07	0.8185053380782921
CFB	False	2292	0.5604618421052633	0.692	7.1900e-01	2	1.4693e-10	0.8913612565445029
REN	False	1218	0.9801791286477616	0.959	1.0690e+00	5	1.8225e-12	0.82512315270936
ADA	False	1089	1.009875986455982	1.321	1.1840e+00	6	9.6400e-15	0.972451790633609
CA1	False	783	1.2382369106606586	1.682	1.8000e+00	8	4.3577e-05	0.9846743295019159
CA2	False	780	1.2784146430028545	1.373	1.4910e+00	8	3.9499e-08	0.988461538461539
ASS1	False	1236	0.9438929112662008	0.984	1.1400e+00	6	1.4303e-18	0.9781553398058249
OAS1	False	1200	0.9338936786188576	0.927	8.1700e-01	3	2.0100e-04	0.8325
SPINK1	True	237	1.2499755392809586	1.133	1.0300e+00	5	2.2443e-01	0.8860759493670891
SERPINC1	False	1392	0.8231570588235297	0.151	4.4000e-01	1	9.9866e-01	0.8534482758620692
SERPINA1	False	1254	0.933676816816817	1.626	1.1340e+00	6	8.2861e-07	0.870813397129187
SERPINA3	False	1269	1.0237693720930225	1.902	1.5160e+00	8	1.1507e-12	0.8416075650118199
AGT	False	1428	0.9061140585774059	1.445	1.2020e+00	6	1.6897e-08	0.8494845360824741
A2M	False	4422	0.0	0.544	7.6500e-01	3	9.7568e-20	0.8561736770691991
C3	False	4989	0.0	0.305	5.4100e-01	1	1.2692e-06	0.804570054119062
C5	False	5028	0.512628	0.695	7.7900e-01	3	7.7641e-17	0.8508353221957041
CST3	False	438	1.474060593922652	1.596	1.9120e+00	9	1.0608e-04	0.849315068493151
CST4	False	423	1.5311365138282378	1.927	1.8740e+00	9	6.2387e-08	0.8439716312056741
CST1	True	423	1.4928415749656125	1.96	1.9640e+00	9	8.4432e-11	0.9574468085106379
CSTA	True	294	1.6376651061865186	1.915	1.2190e+00	6	1.2232e-01	0.9693877551020409
KNG1	False	1932	0.5818983229813663	0.922	5.7500e-01	1	8.1148e-01	0.49534161490683204
FOS	False	1140	1.0865003981559087	0.645	5.8100e-01	1	8.6760e-01	0.213157894736842
MYC	False	1362	0.9701809034792357	0.164	1.2800e-01	0	1.0000e+00	0.250569476082005
HRAS	False	567	1.5272973384763755	0.926	8.9300e-01	4	1.7283e-02	0.9206349206349209
KRAS	False	564	1.5330761527020338	1.24	2.6400e-01	0	9.9914e-01	0.9259259259259259
PDGFB	False	723	0.9980327974568566	0.463	4.7300e-01	1	9.8841e-01	0.564315352697095
LDLR	False	2580	0.5631264485981311	1.128	1.0910e+00	5	1.2477e-30	0.7476744186046509
EGF	False	3621	0.5573870689655173	0.74	7.4100e-01	3	1.3128e-17	0.59817729908865
TGFA	False	480	1.0821136240601494	0.558	9.9600e-01	5	3.2594e-03	0.49375
TGFB1	False	1170	1.0053072422830511	0.614	6.8200e-01	2	2.6363e-02	0.753846153846154
NGF	False	723	1.1229118127883968	0.528	6.7000e-01	2	7.6860e-01	0.560165975103734
GNRH1	False	276	1.0353296202531646	1.051	1.2200e+00	6	3.3093e-01	0.554347826086957
NPPA	False	453	0.9001737741312733	1.741	1.3010e+00	7	1.3218e-03	0.33112582781457
OXT	True	375	1.4125673309608537	0.729	1.9130e+00	9	2.0081e-06	0.768
AVP	True	492	1.21858602264151	1.452	1.9230e+00	9	3.3972e-05	0.664634146341463
POMC	False	801	0.7850114752650195	1.384	1.7960e+00	8	3.3898e-10	0.239700374531835
PDYN	False	762	0.9994578384050373	1.656	7.6900e-01	3	4.9225e-01	0.216535433070866
CGA	True	348	1.2507569777306453	1.055	7.9600e-01	3	6.7948e-01	0.9482758620689659
TSHB	True	414	1.3517077494537497	1.805	1.5320e+00	8	9.7032e-04	0.891304347826087
FSHB	True	387	1.3913503812056733	1.056	1.1630e+00	6	2.3197e-02	0.86046511627907
PRL	False	681	1.5965143537097541	1.415	1.4390e+00	7	1.9129e-09	0.806167400881057
GH1	False	651	1.6052102458649973	0.914	8.3800e-01	3	1.2747e-02	0.7096774193548392
GH2	False	651	1.571295441860465	1.387	9.9300e-01	5	1.5233e-04	0.7557603686635941
CALCA	True	423	0.885236886051081	1.596	1.1860e+00	6	1.3467e-01	0.354609929078014
TG	False	8304	0.5458172	0.896	8.9200e-01	4	2.3266e-70	0.6977077363896851
GCG	False	540	0.8851602806736152	0.88	9.4300e-01	4	1.3767e-01	0.45
GHRH	False	324	0.8674129331823328	1.057	9.2500e-01	4	2.3099e-01	0.694444444444444
NPY	False	291	0.9738891758917599	1.08	1.4190e+00	7	1.5940e-03	0.5979381443298969
INS	True	330	0.862164589665654	1.172	1.1950e+00	6	1.9816e-02	0.136363636363636
IGF2	False	540	1.0832166641337397	1.131	4.9600e-01	1	9.6000e-01	0.17777777777777803
GAST	True	303	0.8561984488448842	1.711	1.2880e+00	7	2.9886e-03	0.20792079207920802
LTA	False	615	1.3174196683354196	0.932	7.6100e-01	3	4.2479e-01	0.7121951219512191
TNF	False	699	1.1766831367924528	0.487	5.9200e-01	2	8.5770e-01	0.751072961373391
IFNG	False	498	1.1339097503671063	0.822	1.0950e+00	5	1.0704e-01	0.789156626506024
IL1A	False	813	1.1404250958391813	1.309	9.2200e-01	4	6.0820e-02	0.549815498154982
IL1B	False	807	1.0724096625310182	0.648	6.4200e-01	2	4.9006e-01	0.628252788104089
EPO	False	579	1.565429897277861	0.896	8.1900e-01	3	2.6938e-02	0.8393782383419691
IL2RA	False	816	0.9640018293306053	0.658	9.0600e-01	4	5.2506e-06	0.602941176470588
CD4	False	1374	0.8267845982804616	0.709	6.7300e-01	2	6.0803e-03	0.8362445414847159
CD8A	False	705	1.2139107764198414	1.495	1.4960e+00	8	2.5309e-09	0.663829787234043
PIGR	False	2292	0.6064858620689654	0.371	4.3800e-01	1	9.9972e-01	0.7277486910994759
HLA-DRA	False	762	1.1001599945975138	0.594	6.3100e-01	2	7.1130e-01	0.8779527559055121
HLA-DQA2	False	765	1.1183021012520407	1.6	1.2740e+00	7	7.5042e-06	0.8745098039215692
HLA-DQA1	False	765	1.1208138265582648	0.97	1.9630e+00	9	6.4051e-04	0.8622047244094491
HBZ	True	426	1.6842548156682031	1.905	1.8160e+00	9	1.0775e-01	0.9929577464788729
HBD	True	441	1.65961664873588	1.934	1.5860e+00	8	1.3889e-04	0.993197278911565
HBE1	False	441	1.7085058907103843	1.484	1.5950e+00	8	7.4212e-04	0.993197278911565
MB	False	462	1.7565544199475074	1.285	1.0340e+00	5	2.6485e-02	0.987012987012987
COL1A1	False	4392	0.542262857142857	0.105	1.5900e-01	0	1.0000e+00	0.20013661202185798
COL2A1	False	4461	0.5336633333333335	0.134	1.8300e-01	0	1.0000e+00	0.19502353732347
COL3A1	False	4398	0.5225672727272727	0.098	2.9100e-01	0	1.0000e+00	0.19849931787176
COL4A1	False	5007	0.5119975	0.128	2.3800e-01	0	1.0000e+00	0.135410425404434
CRYAB	False	525	1.220217590529246	1.429	1.1800e+00	6	5.4680e-03	0.582857142857143
KRT14	False	1416	0.801978222975055	0.846	9.3200e-01	4	1.4584e-07	0.6144067796610171
KRT6A	False	1692	0.6616138804920915	0.843	7.5500e-01	3	6.2076e-05	0.514184397163121
LMNA	False	1992	0.5967773195876287	0.209	4.1200e-01	1	9.9995e-01	0.6927710843373489
SPTA1	False	7257	0.543865331125828	0.491	5.9100e-01	2	2.9843e-21	0.81107895824721
TNNC2	False	480	1.5351819790575938	1.08	1.0470e+00	5	5.5183e-04	0.9125
APOA1	False	801	0.7300129115977287	1.338	1.1680e+00	6	5.3313e-07	0.6404494382022471
APOE	False	951	1.0968529827444549	1.034	1.3190e+00	7	2.5668e-04	0.6876971608832809
APOA2	True	300	0.8827346446078448	1.718	1.0120e+00	5	3.4900e-01	0.74
APOC3	True	297	0.8420964511873353	1.757	1.6800e+00	8	1.2283e-03	0.323232323232323
FGA	False	1932	0.623487483443709	1.021	1.5020e+00	8	2.9322e-06	0.42378752886836
FGB	False	1473	0.793921067993368	0.432	6.6200e-01	2	1.8221e-02	0.8126272912423629
FGG	False	1359	0.8540146019198174	0.536	5.5500e-01	1	7.4529e-01	0.80794701986755
MBP	False	912	0.9142923639132106	0.789	6.7700e-01	2	1.1222e-01	0.0789473684210526
PMP2	False	396	1.5363260507482115	1.301	1.5110e+00	8	1.2079e-02	0.984848484848485
CHRNA1	False	1371	0.7532723764258576	1.079	9.4300e-01	4	5.0496e-09	0.8070539419087142
GYPA	False	450	0.8391326624068164	1.16	1.7170e+00	8	2.5164e-03	0.23333333333333303
SLC4A1	False	2733	0.5832087227414331	0.349	4.0700e-01	1	9.9999e-01	0.8276619099890229
CRP	True	672	1.4245770850840318	1.921	1.9320e+00	9	5.4280e-04	0.924107142857143
APCS	True	669	1.3832087006237006	1.83	1.8260e+00	9	2.0836e-02	0.9192825112107621
C1QA	False	735	1.1794791105121296	1.153	9.9700e-01	5	5.9746e-02	0.689795918367347
C1QB	False	753	1.1531978920634935	1.044	1.0010e+00	5	2.4893e-01	0.5612648221343871
C1QC	False	735	1.2074096776504282	1.094	1.6430e+00	8	1.7715e-02	0.661224489795918
C9	False	1677	0.6379856545579168	1.514	1.2230e+00	6	4.8359e-12	0.7781753130590341
APOH	False	1035	1.0638551863684773	1.66	1.5420e+00	8	3.1416e-19	0.92463768115942
LRG1	True	1041	1.141481813630044	1.885	1.7480e+00	8	2.4694e-01	0.873198847262248
FN1	False	7431	0.5473183095723014	0.338	4.0400e-01	1	1.0000e+00	0.606782398062172
RBP4	False	603	1.3421265031315226	0.594	5.7500e-01	1	8.6966e-01	0.875621890547264
AMBP	False	1056	1.0237609883073515	1.374	1.0170e+00	5	5.4457e-11	0.786931818181818
ORM1	False	603	1.4415021111704986	1.29	9.9900e-01	5	1.7058e-03	0.8805970149253729
AHSG	False	1101	1.0401854733805418	1.662	1.0420e+00	5	1.1360e-05	0.6430517711171659
TTR	False	441	1.5548689455782336	0.763	1.0490e+00	5	1.2960e-02	0.802721088435374
ALB	False	1827	0.5991700235849052	0.387	5.7700e-01	1	1.0930e-01	0.957307060755337
AFP	False	1827	0.5878404954954954	0.909	9.6300e-01	4	5.2276e-14	0.921182266009852
GC	False	1422	0.7429964476252442	1.084	1.4920e+00	8	2.2894e-07	0.957805907172996
PF4	True	303	1.476819167616877	1.733	1.8990e+00	9	4.7815e-05	0.603960396039604
CXCL10	True	294	1.3977402857142842	1.002	9.9700e-01	5	1.0077e-01	0.938775510204082
TFRC	False	2280	0.6071217455621298	0.581	4.8900e-01	1	9.8392e-01	0.8578947368421049
TF	False	2094	0.6103351155115511	0.753	8.3400e-01	3	1.0745e-12	0.958452722063037
LTF	False	2130	0.609487055016181	1.164	1.2940e+00	7	4.2755e-31	0.9647887323943659
HPX	False	1386	0.847232166939442	1.128	9.1600e-01	4	4.2338e-11	0.8636363636363641
FTH1	False	549	1.6189501121495347	0.777	3.9600e-01	0	9.9550e-01	0.9508196721311469
MT2A	True	183	1.3971243650793652	1.95	1.1600e+00	6	4.4840e-02	0.8852459016393441
PRH2	True	498	0.8282729351535829	1.684	1.4170e+00	7	4.2832e-07	0.4939759036144579
PRB2	True	1248	1.1243383094555859	1.974	1.9140e+00	9	5.4362e-06	0.0408653846153846
BGLAP	False	300	1.1028521158690172	1.954	1.7950e+00	8	1.0032e-06	0.54
ESR1	False	1785	0.6455624736048275	0.19	4.5600e-01	1	9.9795e-01	0.504201680672269
ANG	True	441	1.6013714257028104	1.893	1.6970e+00	8	4.1982e-01	0.816326530612245
F11	False	1875	0.607673722084367	1.445	1.1450e+00	6	4.4437e-22	0.8864
KLKB1	False	1914	0.6067899696969699	1.004	9.7400e-01	4	4.7511e-11	0.9028213166144201
MMP1	False	1407	0.8293007112835449	1.525	1.2910e+00	7	1.3919e-15	0.8955223880597021
SLPI	False	396	1.2633427654516627	1.609	1.7930e+00	8	7.3221e-09	0.78030303030303
OPN1SW	False	1035	1.016171928763441	0.786	1.0300e+00	5	4.9625e-07	0.8620689655172409
C4BPA	False	1791	0.6406927139639637	0.43	7.1700e-01	2	4.4764e-03	0.8341708542713571
VTN	False	1434	0.8855785748865364	1.06	1.0380e+00	5	6.4557e-14	0.535564853556485
HMGCR	False	2664	0.5941168067226891	0.26	4.4700e-01	1	9.9943e-01	0.711711711711712
CAT	False	1581	0.6762047595920349	1.054	9.0000e-01	4	1.6440e-08	0.950664136622391
RAF1	False	2004	0.6708314606741576	0.354	3.5300e-01	0	1.0000e+00	0.5632716049382719
DNTT	False	1527	0.7320909235905052	1.013	9.4200e-01	4	6.4596e-11	0.868369351669941
PLA2G1B	False	444	1.5327180848484847	1.965	1.3650e+00	7	1.9460e-04	0.844594594594595
GBA	False	1608	0.6713642966194108	0.801	7.0700e-01	2	1.0117e-04	0.9253731343283579
FUCA1	False	1398	0.8185926207571774	0.944	1.1620e+00	6	3.6291e-15	0.9291845493562231
PROC	False	1383	0.9205597858842172	0.864	8.9400e-01	4	2.1926e-05	0.7874186550976141
ALDOA	False	1254	1.0224080873786392	0.755	8.2100e-01	3	2.3604e-05	0.9697802197802199
CSTB	True	294	1.6580023386342395	1.854	1.6810e+00	8	2.9059e-03	0.9693877551020409
ANXA1	False	1038	1.135790200538761	1.03	1.1820e+00	6	4.7906e-08	0.9768786127167629
RLN2	True	555	1.1718186280487801	1.905	1.7840e+00	8	1.0721e-02	0.601515685583363
APOB	False	13689	0.550875	0.461	5.3700e-01	1	1.3512e-11	0.71
CLPS	True	336	1.4259374835680747	1.77	1.4230e+00	7	1.5599e-03	0.8839285714285708
CSF2	False	432	1.6231376246719171	0.505	6.1900e-01	2	8.5353e-01	0.791666666666667
NR3C1	False	2331	0.6253639338235298	0.32	2.9400e-01	0	1.0000e+00	0.404118404118404
TFF1	True	252	1.177779918809202	1.906	1.6890e+00	8	1.1840e-03	0.857142857142857
PRNP	False	759	1.218960205706702	1.299	1.0360e+00	5	3.2327e-04	0.49802371541502
SOD2	False	666	1.5132166093600754	0.753	8.4100e-01	3	3.2400e-02	0.896396396396396
LCAT	False	1320	0.8297301001939238	0.614	5.6800e-01	1	7.6515e-01	0.820454545454545
OAT	False	1317	0.8648302368660785	0.962	9.6800e-01	4	2.2793e-07	0.920273348519362
HRG	False	1575	0.7577545283714071	1.495	1.2870e+00	7	6.8212e-05	0.48952380952380997
MYCN	False	1392	0.937231462093862	0.412	3.1100e-01	0	9.9969e-01	0.24353448275862102
MAS1	False	975	1.1109191674180943	1.468	1.8660e+00	9	3.1846e-01	0.796923076923077
THY1	False	483	1.43510025165563	1.084	1.0810e+00	5	5.4408e-03	0.7453416149068319
A1BG	False	1485	0.7638561202938466	1.208	1.3400e+00	7	1.7706e-16	0.886868686868687
CD74	False	888	0.9231933616504872	0.564	8.4900e-01	3	8.1854e-04	0.540540540540541
CD3D	False	513	1.1571203013314637	1.458	1.3250e+00	7	1.9408e-07	0.6257309941520469
KRT6B	False	1692	0.6624893965517255	1.272	9.0900e-01	4	4.6738e-07	0.514184397163121
KRT1	False	1932	0.6049095930949447	0.399	7.0000e-01	2	4.5625e-04	0.456521739130435
S100B	True	276	1.3840098252826323	1.726	1.4940e+00	8	5.8230e-02	0.9782608695652171
VWF	False	8439	0.5603879545454548	0.593	6.3900e-01	2	5.1954e-27	0.8077821638604692
SHBG	False	1206	0.9762103394661802	1.044	1.0960e+00	5	3.3231e-11	0.843283582089552
SEMG1	True	1386	1.0953469818037982	1.028	1.2600e+00	7	2.9453e-02	0.025974025974026
TUBB4A	False	1332	0.8136196568457549	0.674	6.0400e-01	2	6.0434e-01	0.9572072072072071
GAPDH	False	1005	1.074771148974669	0.667	6.7900e-01	2	1.9015e-01	0.997014925373134
ASL	False	1392	0.7282774415308279	0.936	9.3700e-01	4	2.6098e-13	0.9762931034482759
HLA-DPB1	False	774	1.0863204442036811	1.602	1.4730e+00	8	3.4263e-11	0.821705426356589
PRM1	True	153	0.8537131818181817	1.866	1.6380e+00	8	1.7971e-02	NA
PRM2	False	306	0.826964163319946	1.385	9.7700e-01	4	1.1292e-01	0.00980392156862745
ERBB2	False	3765	0.5735512422360248	0.397	5.1800e-01	1	6.3119e-02	0.667729083665339
WNT1	False	1110	1.0586548894425445	0.603	9.5700e-01	4	2.7318e-03	0.82972972972973
NTRK1	False	2388	0.5984461728395064	0.658	9.5400e-01	4	1.1294e-16	0.7600502512562808
CAPNS1	False	804	1.3878083490566036	1.113	1.1860e+00	6	4.5159e-08	0.66044776119403
TP53	False	1179	1.0896002017937219	0.469	4.4900e-01	1	9.9798e-01	0.5776081424936391
MT1A	True	183	1.4049369009584662	1.905	1.6880e+00	8	2.0417e-04	0.8360655737704921
MT1E	True	381	1.3949652704791355	1.833	1.6160e+00	8	1.7386e-01	0.8852459016393441
MT1F	True	183	1.3600015725190842	1.698	1.8030e+00	9	4.2653e-05	0.8360655737704921
AMY2A	False	1533	0.706499629087358	1.678	8.4800e-01	3	1.8220e-02	0.970645792563601
HSPB1	False	615	1.1383440122377626	1.872	1.8880e+00	9	2.3024e-09	0.473170731707317
CYP1A1	False	1536	0.686610520570947	1.778	1.4720e+00	8	9.2763e-18	0.98046875
RLN1	True	555	1.181402169811322	1.855	1.6220e+00	8	8.7815e-02	0.38378378378378397
TYMS	False	939	1.1643525805563224	0.447	8.8200e-01	4	2.6008e-04	0.9169329073482428
RPN2	False	1893	0.5883117823129251	0.46	5.4600e-01	1	5.0938e-01	0.925515055467512
GNAI2	False	1065	1.0193636590163941	0.393	2.2800e-01	0	1.0000e+00	0.9718309859154929
SLC4A2	False	3723	0.5681622222222221	0.299	4.2000e-01	1	9.9999e-01	0.5656728444802579
GYPC	False	384	0.8752603496503504	1.205	1.7750e+00	8	7.9579e-04	0.265625
IGF1	False	459	1.143224157937146	0.806	6.7500e-01	2	7.5933e-01	0.33846153846153804
ATP1A1	False	3069	0.5775215094339622	0.121	1.8800e-01	0	1.0000e+00	0.9452590420332361
ATP1B1	False	909	1.1490862544056422	0.153	1.9500e-01	0	1.0000e+00	0.9273927392739271
CHGB	False	2031	0.6476599684542584	0.776	7.5400e-01	3	5.9032e-07	0.115214180206795
ALDOB	False	1092	1.0012113388587804	1.1	1.1830e+00	6	2.3588e-11	0.9752747252747249
APP	False	2310	0.5871442063492068	0.419	4.1000e-01	1	9.9999e-01	0.554545454545455
ARG1	False	966	1.1309016191299333	0.917	8.3300e-01	3	2.3675e-04	0.987577639751553
APOD	False	567	1.418250662921345	1.34	1.4360e+00	7	2.7343e-08	0.883597883597884
ALDH2	False	1551	0.6967710641200551	1.094	9.8900e-01	5	5.9378e-11	0.9555125725338491
CYP17A1	False	1524	0.6817761309274017	0.817	1.2490e+00	7	1.9908e-07	0.9527559055118109
ITGB3	False	2364	0.5712471296296294	0.519	6.8500e-01	2	6.4519e-07	0.899746192893401
ITGB2	False	2307	0.5747696618357488	0.99	8.1000e-01	3	1.1008e-11	0.8985695708712611
CYP11A1	False	1563	0.68334410472973	0.881	6.9800e-01	2	3.3079e-04	0.90595009596929
S100A8	True	279	1.4094987335359674	1.774	1.6390e+00	8	3.9696e-02	0.946236559139785
INHA	False	1098	1.0780171885157088	1.016	6.8600e-01	2	4.2305e-01	0.549180327868853
IL4	False	459	1.661320512968301	1.524	7.9700e-01	3	3.4038e-01	0.8039215686274509
IL5	False	402	1.234110539867109	1.456	1.0660e+00	5	2.1293e-02	0.8059701492537309
HMGN1	False	300	0.742199671772428	0.912	8.9400e-01	4	7.6708e-02	0.09
SERPINB2	False	1245	0.909200416411511	1.53	1.0300e+00	5	9.5489e-07	0.8554216867469878
SERPINE1	False	1206	0.9608997768878709	0.685	6.8500e-01	2	3.4670e-02	0.8905472636815921
PRKCG	False	2091	0.5992406511627908	0.203	4.7600e-01	1	9.9433e-01	0.8206599713055951
SERPINA5	False	1218	0.99835047905831	1.72	1.3200e+00	7	7.7437e-09	0.8423645320197042
SERPING1	False	1500	0.7455454831107631	0.322	2.7800e-01	0	9.9999e-01	0.732
CFI	False	1749	0.6467439686468631	0.761	1.0760e+00	5	4.9115e-15	0.8387650085763291
F13B	False	1983	0.5986411307420497	0.853	8.9300e-01	4	4.8042e-12	0.8789712556732221
ISG15	True	495	1.561592791712104	1.691	1.8020e+00	9	1.1305e-01	0.915151515151515
LGALS2	False	396	1.6860449740596648	1.478	1.1690e+00	6	2.2463e-02	0.9772727272727271
MPO	False	2235	0.5892478345498787	1.145	9.9200e-01	5	3.3865e-16	0.8966442953020131
PCCA	False	2184	0.6031068641114984	0.906	9.8600e-01	5	4.8464e-05	0.9010989010989009
PCCB	False	1617	0.6649547404153373	0.894	8.4300e-01	3	1.1332e-04	0.938775510204082
CYP1A2	False	1548	0.6909248757637473	1.341	1.3550e+00	7	9.3016e-13	0.9767441860465121
CYP2E1	False	1479	0.7002812873206676	1.165	9.1400e-01	4	1.2588e-07	0.987829614604463
ALPL	False	1572	0.6912967449664444	0.693	9.8700e-01	5	1.7059e-11	0.91793893129771
ALPP	False	1605	0.6894015679442482	1.295	1.1170e+00	6	4.8450e-12	0.900934579439252
[truncated: 12,131 more rows]
