# Supplementary material for: Functionally constrained human proteins are less prone to mutational instability from single amino acid substitutions
Source: Nat Commun. 2025 Mar 13;16:2492. doi: 10.1038/s41467-025-57757-y (PMC11906876; doi:10.1038/s41467-025-57757-y)
Supplement: Supplementary file 4 — Source Data [file 41467_2025_57757_MOESM4_ESM.zip › SourceData/suppfig1f.txt]

shet_cat	MedianBFactor	LengthAA
extreme	11.22	911
strong	38.64	503
weak	12.5	166
weak	30.1	359
extreme	7.84	479
weak	11.84	445
strong	21.84	453
extreme	12.129999999999999	1038
extreme	15.96	659
weak	18.76	493
weak	13.33	417
weak	23.975	175
weak	25.67	329
extreme	45.92	913
extreme	50.44	662
extreme	13.43	1055
extreme	69.12	746
weak	18.71	592
strong	40.265	465
	21.119999999999997	466
extreme	61.27	557
weak	15.23	547
extreme	31.619999999999997	1032
extreme	28.380000000000003	963
strong	28.34	580
extreme	36.75	610
weak	14.55	467
strong	37.91	1935
extreme	20.83	419
extreme	49.21	317
extreme	23.36	189
weak	49.39	663
weak	27.88	452
strong	18.85	189
strong	78.39	1239
extreme	40.37	524
strong	50.86	403
extreme	26.21	593
extreme	71.23	631
extreme	34.129999999999995	455
extreme	61.69	269
weak	14.69	175
extreme	58.644999999999996	740
weak	15.309999999999999	400
extreme	38.535	464
strong	42.225	502
extreme	79.65	492
extreme	53.02	616
extreme	66.75999999999999	750
weak	18.86	302
extreme	11.45	514
extreme	87.03	429
weak	42.68	834
extreme	50.29	898
extreme	35.04	765
strong	11.69	393
	43.19	568
strong	69.64500000000001	1187
strong	22.305	482
extreme	39.71	640
extreme	42.02	806
extreme	33.1	602
strong	32.99	660
strong	37.815	599
strong	46.405	760
strong	55.2	665
	45.42	542
strong	15.395	334
weak	19.479999999999997	458
strong
strong	25.45	217
strong	18.32	482
	39.129999999999995	383
weak	25.95	217
strong	26.1	111
	32.43	474
strong	34.42	399
extreme	26.915	675
strong	97.89	209
strong	56.78	898
	35.84	542
strong	39.71	346
strong	38.125	810
	36.6	683
strong	43.17	382
weak	19.42	481
strong	22.55	269
strong	20.04999999999999	1508
strong	23.195	556
extreme	21.76	211
strong	30.509999999999998	174
