# Supplementary material for: Functionally constrained human proteins are less prone to mutational instability from single amino acid substitutions
Source: Nat Commun. 2025 Mar 13;16:2492. doi: 10.1038/s41467-025-57757-y (PMC11906876; doi:10.1038/s41467-025-57757-y)
Supplement: Supplementary file 4 — Source Data [file 41467_2025_57757_MOESM4_ESM.zip › SourceData/fig3c.txt]

GnomAD_LOEUF_bin	PercProteinOrdered_pLDDVgt70
3	0.94043321299639
2	0.95532319391635
6	0.6580135440180589
1	0.590846994535519
8	0.586715867158672
9	0.712871287128713
9	0.5046728971962621
8	0.9405405405405409
4	0.790697674418605
7	0.7201166180758021
8	0.776523702031603
3	0.9764011799410028
8	0.918103448275862
5	0.7671755725190841
4	0.837595907928389
1	0.645772594752187
5	0.842962962962963
6	0.820232399179768
5	0.968354430379747
4	0.919254658385093
7	0.614583333333333
6	0.7546012269938649
7	0.6608811748998671
7	0.5875706214689269
4	0.535104364326376
2	0.681742043551089
7	0.588235294117647
5	0.5721254355400699
7	0.523364485981308
4	0.7482075073808521
8	0.8533333333333329
6	0.980952380952381
4	0.838983050847458
9	0.735537190082645
6	0.5100286532951289
6	0.830971128608924
5	0.6354344122657579
5	0.65009746588694
8	0.875838926174497
5	0.805620608899297
3	0.764857881136951
3	0.7161981258366801
8	0.845864661654135
1	0.5499587118084229
6	0.6445698166431589
4	0.602129075182967
8	0.6734693877551021
6	0.8767123287671229
7	0.7713004484304928
9	0.7233333333333329
3	0.553903345724907
0	0.7579966329966329
5	0.7728426395939091
8	0.9051724137931031
2	0.615176151761518
9	0.558544303797468
5	0.6875
2	0.5323886639676111
8	0.916666666666667
7	0.985865724381625
8	0.729090909090909
5	0.962616822429907
8	0.8517699115044252
6	0.6190476190476191
8	0.6233766233766229
4	0.845188284518828
3	0.826086956521739
9	0.637630662020906
2	0.7213114754098359
9	0.8161993769470401
4	0.7058823529411771
7	0.8087167070217919
9	0.565217391304348
8	0.5750915750915749
9	0.508591065292096
8	0.856060606060606
9	0.965317919075145
6	0.854066985645933
2	0.7976190476190479
8	0.711409395973154
7	0.678720445062587
8	0.572327044025157
9	0.595959595959596
8	0.77319587628866
7	0.6119691119691121
7	0.6901408450704231
9	0.641791044776119
7	0.948430493273543
7	0.694610778443114
0	0.87930174563591
8	0.966926070038911
7	0.832962138084632
0	0.665903890160183
7	0.746621621621622
2	0.729083665338645
8	0.797945205479452
6	0.6683937823834201
6	0.8875
8	NA
7	0.7371007371007371
7	0.735191637630662
7	0.701818181818182
8	0.84375
5	0.9393939393939391
8	0.72027972027972
8	0.5989761092150171
9	0.9223300970873791
6	0.8059701492537309
8	0.783068783068783
8	0.9337979094076649
8	0.588235294117647
3	0.663461538461538
9	0.893687707641196
5	0.893854748603352
9	0.603092783505155
9	0.8878504672897201
9	0.7346938775510201
5	0.734865223155104
7	0.942675159235669
9	0.8436781609195401
9	0.8804347826086959
9	0.634343434343434
6	0.615384615384615
0	0.668478260869565
7	0.77257525083612
5	0.537216828478964
1	0.5981441827266241
5	0.8418156808803299
6	0.8267090620031801
5	0.6698872785829311
9	0.528395061728395
5	0.9226006191950459
6	0.634920634920635
2	0.6198198198198199
8	0.6487603305785121
8	0.527272727272727
5	0.9604519774011301
6	0.97972972972973
8	0.7697841726618699
9	0.950704225352113
5	0.6
7	0.703463203463203
6	0.885964912280702
8	0.644827586206897
9	0.865
9	0.882666666666667
4	0.70757180156658
8	0.9796954314720809
8	0.67109634551495
7	0.821705426356589
3	0.9508840864440079
9	NA
7	0.53690036900369
4	0.72972972972973
2	0.7078947368421049
7	0.679841897233202
8	0.938775510204082
5	0.6660746003552399
9	0.6791569086651049
7	0.560683760683761
5	0.98992443324937
2	0.6933815925542919
8	0.8007380073800742
8	0.685380116959064
6	0.733067729083665
8	0.7424242424242421
8	0.8648648648648649
9	0.794759825327511
3	0.9278350515463921
6	0.6697108066971079
9	0.932314410480349
9	0.7391304347826091
9	0.8245614035087719
9	0.522088353413655
7	0.9337979094076649
6	0.563291139240506
8	0.630769230769231
9	0.6764705882352939
9	0.5625990491283679
4	0.8972222222222221
0	0.846504559270517
4	0.7851099830795258
2	0.8407494145199059
4	0.522796352583587
7	0.8005540166204991
1	0.7582938388625591
2	0.948484848484848
1	0.757847533632287
4	0.7619047619047621
5	0.785915492957746
3	0.913851351351351
6	0.938775510204082
4	0.853211009174312
9	0.538461538461538
1	0.7266910420475321
2	0.802739726027397
5	0.9010727056019069
6	0.857142857142857
3	0.8380952380952379
8	0.5042735042735039
0	0.8947368421052628
7	0.8609865470852021
1	0.7094890510948901
8	0.776381909547739
8	0.507575757575758
8	0.719251336898396
4	0.758974358974359
9	0.836990595611285
6	0.646525679758308
1	0.8148505303760849
5	0.7786885245901641
6	0.501923076923077
2	0.8977556109725692
2	0.546153846153846
8	0.926356589147287
0	0.8783524904214559
3	0.704590818363273
7	0.835130970724191
7	0.7232142857142858
3	0.6880856760374829
5	0.784660766961652
4	0.621052631578947
1	0.8395324123273109
6	0.652413793103448
0	0.772020725388601
2	0.758152173913043
2	0.558762886597938
3	0.7849223946784921
8	0.794520547945205
6	0.912280701754386
2	0.628465804066543
7	1.0
1	0.8096774193548392
8	0.701492537313433
1	0.541315345699831
1	0.8061420345489441
5	0.962003454231434
9	0.625
1	0.784013605442177
0	0.6970954356846469
2	0.614951768488746
1	0.565345080763583
1	0.7441077441077439
6	0.604477611940298
8	0.866043613707165
9	0.760736196319018
9	0.8050139275766021
9	0.8494623655913979
7	0.9628482972136221
0	0.8080614203454891
6	0.85
5	0.7326478149100258
8	0.7540106951871659
5	0.910979228486647
3	0.891117478510029
5	0.970501474926254
4	0.8268156424581009
2	0.993589743589744
1	0.8690807799442901
4	0.5043478260869559
9	0.769005847953216
3	0.685534591194969
0	0.8612074947952808
3	0.8451327433628321
4	0.8723776223776222
3	0.622222222222222
4	0.8210784313725491
1	0.618122977346278
2	0.938311688311688
3	0.675276752767528
7	0.843065693430657
7	0.924764890282132
1	0.6776649746192889
5	0.8132530120481931
4	0.7886904761904759
2	0.6861538461538461
7	0.579207920792079
0	0.7767379679144379
4	0.9141914191419142
5	0.596033994334278
6	0.8542199488491049
7	0.857566765578635
2	0.9318910256410259
4	0.6358381502890171
5	0.9548611111111109
0	0.684964200477327
5	0.893416927899687
0	0.956043956043956
6	0.6368715083798879
1	0.7879858657243821
4	0.575
0	0.780973451327434
4	0.914742451154529
5	0.9645569620253159
3	0.7601246105919001
6	0.8599348534201949
2	0.730666666666667
6	0.787878787878788
9	0.501930501930502
4	0.953956834532374
6	0.9507246376811591
0	0.9879032258064521
1	0.691996766370251
3	0.6541786743515849
5	0.7011952191235059
6	0.8136094674556209
8	0.923333333333333
8	0.839650145772595
2	0.662004662004662
5	0.7642857142857141
5	0.873096446700508
0	0.6295503211991429
1	0.7698630136986301
3	0.7647058823529409
8	0.919354838709677
7	0.849785407725322
1	0.556514236410699
1	0.838624338624339
1	0.9570405727923629
7	0.746268656716418
7	0.9934640522875821
5	0.8767416934619509
8	0.6035502958579879
7	0.887218045112782
7	0.887417218543046
2	0.508365508365508
5	0.980645161290323
1	0.549199084668192
0	0.7344510546241211
4	0.5407407407407411
3	0.87363304981774
1	0.600283486888731
3	0.565508021390374
2	0.7188755020080321
4	0.943198804185351
3	0.6738589211618261
2	0.607981220657277
1	0.844295302013423
6	0.917293233082707
2	0.9084507042253521
2	0.653495440729483
3	0.9775280898876401
3	0.7698504027617951
8	0.76271186440678
3	0.531446540880503
7	0.8802395209580842
5	0.655797101449275
4	0.7537473233404709
7	0.759574468085106
9	0.884848484848485
2	0.6319176319176321
5	0.772131147540984
7	0.7103960396039599
1	0.9147058823529409
3	0.7819762581508108
1	0.83515873015873
6	0.7222222222222221
6	1.0
4	0.7862595419847329
6	0.8792792792792791
8	0.8971119133574009
6	0.9514170040485831
2	0.881040892193309
6	0.904109589041096
5	0.964059196617336
1	0.854092526690391
5	0.676646706586826
6	0.818327974276527
0	0.9579349904397709
6	0.9970414201183431
6	0.517355371900826
5	0.702857142857143
9	0.9959349593495941
5	0.854785478547855
2	0.598569157392687
7	0.7223367697594499
3	0.659090909090909
5	0.794661190965092
1	0.8971962616822429
5	0.675233644859813
6	0.9234693877551021
1	0.7956989247311831
1	0.8900675024108
0	0.514970059880239
5	0.697318007662835
5	0.5052631578947371
9	0.5874125874125871
4	0.8762278978389001
1	0.8009742519137091
4	0.9314159292035401
5	0.723290598290598
4	0.909574468085106
8	0.6069364161849711
8	0.717821782178218
9	0.8606060606060609
3	0.944444444444444
6	0.5162454873646211
4	0.9154929577464791
1	0.6778846153846151
5	0.748815165876777
5	0.8877952755905509
1	0.7302158273381301
1	0.700892857142857
8	1.0
1	0.533527696793003
6	0.841269841269841
4	0.781818181818182
6	0.628681177976953
0	0.8729559748427671
1	0.671363744924767
0	0.685884691848907
7	0.5657894736842111
0	0.816091954022989
1	0.831578947368421
6	0.941649899396378
6	0.7142857142857142
7	0.5824
0	0.582010582010582
6	0.7233009708737859
9	0.6688741721854301
0	0.6647940074906371
6	0.8251968503937009
4	0.9471153846153849
3	0.79320987654321
8	0.577922077922078
2	0.8292682926829269
0	0.896907216494845
5	0.6785714285714289
5	0.900161030595813
2	0.5791757049891539
0	0.616014558689718
1	0.695736434108527
1	0.8340740740740741
7	0.785919540229885
0	0.5825082508250831
5	0.96551724137931
9	0.6640625
2	0.6777777777777779
8	0.5308483290488429
6	0.892901618929016
0	0.6398243045387989
2	0.919047619047619
5	0.889090909090909
3	0.599406528189911
0	0.720953326713009
6	0.9717514124293791
6	0.7797029702970301
0	0.901734104046243
0	0.9004854368932041
4	0.639737991266376
8	0.663755458515284
8	0.9080779944289692
8	0.8617021276595741
9	0.5685483870967739
7	0.857142857142857
7	0.930555555555556
2	0.528268551236749
7	0.8192090395480229
4	0.819711538461538
1	0.979209979209979
7	0.78735632183908
8	0.718346253229974
3	0.677927927927928
4	0.9
8	0.666666666666667
5	0.881632653061225
0	0.6984435797665369
3	0.735483870967742
2	0.718232044198895
7	0.7248677248677249
3	0.8282828282828281
1	0.587131367292225
1	0.9817073170731708
3	0.646799116997792
7	0.993243243243243
0	0.880351262349067
5	0.707224334600761
2	0.6801470588235289
7	0.918367346938776
9	0.8717948717948721
4	0.8313725490196079
3	0.6866952789699571
3	0.7074235807860259
1	0.789137380191693
6	0.9634551495016609
5	0.6615646258503399
9	0.9075630252100841
5	0.8827361563517909
0	0.876651982378855
1	0.542307692307692
2	0.8021052631578951
6	0.913669064748201
1	0.7156398104265401
8	0.8352601156069359
7	0.87012987012987
3	0.889583333333333
3	0.8177855274629471
1	0.833962264150943
8	0.84149855907781
8	0.8267477203647421
6	0.91839762611276
1	0.5203989120580239
1	0.8292201382033559
3	0.837867247007617
4	0.83448275862069
2	0.86374695863747
6	0.666666666666667
5	0.993333333333333
3	0.5915822291504289
7	0.996835443037975
4	0.7628865979381441
3	0.7829010566762729
5	0.9234449760765551
1	0.8296836982968371
0	0.7042640990371389
4	0.8319783197831979
1	0.7638888888888891
7	0.9558823529411771
0	0.709125475285171
0	0.504163512490537
0	0.810867293625914
3	0.76221928665786
4	0.591103507271172
7	0.934402332361516
0	0.8774410774410771
3	0.7135135135135141
4	0.6984978540772528
5	0.559322033898305
0	0.545719277810134
6	0.6416430594900849
5	0.705656759348035
8	0.9238095238095241
5	0.7261538461538459
5	0.7129840546697042
0	0.6779324055666
0	0.840873634945398
1	0.7871222076215508
7	0.5839598997493729
1	0.800382653061224
4	0.875738585496867
3	0.892142857142857
3	0.783239323126511
1	0.6378418329637839
0	0.6179775280898879
2	0.894594594594595
9	0.65
3	0.961990950226244
2	0.583333333333333
6	0.5882633587786259
1	0.647769516728624
8	0.653846153846154
8	0.6894977168949771
1	0.9408602150537629
2	0.7811244979919679
4	0.5271739130434779
4	0.948509485094851
2	0.7265306122448979
6	0.8372093023255809
3	0.6925
7	0.8796680497925309
6	0.900452488687783
4	0.889328063241107
6	0.924528301886792
4	0.963696369636964
6	0.527649769585253
1	0.899293286219081
8	0.7957746478873241
8	0.806026365348399
0	0.8097014925373129
2	0.8731182795698929
3	0.882352941176471
2	0.9683098591549301
1	0.7088353413654621
4	0.8672456575682379
4	0.761061946902655
0	0.5943820224719101
1	0.6358381502890171
8	0.763586956521739
8	1.0
4	0.892307692307692
4	0.6512396694214879
4	0.788732394366197
8	0.7890625
9	0.8080168776371309
4	0.8217821782178221
0	0.7846889952153109
0	0.747081712062257
0	0.587704918032787
3	0.844311377245509
1	0.810924369747899
2	0.844594594594595
3	0.7251908396946558
1	0.7057220708446871
5	0.8046875
7	0.813664596273292
7	0.5696465696465699
0	0.822815533980582
0	0.6708229426433909
6	0.8851351351351351
6	0.68
8	0.905437352245863
6	0.9392857142857142
2	0.9508196721311469
3	0.7237762237762241
8	0.8465909090909091
7	0.790697674418605
4	0.658692185007974
1	0.8743718592964821
8	0.8302658486707571
9	0.907185628742515
2	0.8722280887011621
5	0.946210268948655
1	0.667780748663102
5	0.575757575757576
4	0.58961038961039
1	0.7091346153846151
2	0.7633289986996099
3	0.8066202090592329
0	0.797262059973924
1	0.8168089297439259
4	0.6703439325113559
1	0.7627296587926509
7	0.9616402116402121
0	0.910219675262655
1	0.515625
0	0.7435158501440919
1	0.542271562766866
0	0.5837520938023449
4	0.8164794007490641
4	0.846518987341772
0	0.7042957042957041
5	0.921521035598705
5	0.652173913043478
0	0.6334586466165409
0	0.8658047258136421
3	0.7849462365591401
9	0.8678646934460892
7	0.98134328358209
8	0.923076923076923
1	0.7839009287925699
5	0.669811320754717
7	0.9202127659574469
1	0.741784037558685
4	0.9
7	0.83956574185766
8	0.941398865784499
3	0.8103448275862071
1	0.897297297297297
2	0.8528528528528531
7	0.509090909090909
7	0.847972972972973
5	0.890052356020942
5	0.914373088685015
5	0.962962962962963
7	0.9745762711864409
2	0.853603603603604
7	0.939271255060729
4	0.820247933884298
3	0.8621495327102799
6	0.9912280701754391
9	0.76865671641791
7	0.7741935483870971
1	0.935622317596567
5	0.850220264317181
5	0.9384615384615379
6	0.501930501930502
6	0.625531914893617
3	0.530014641288433
3	0.9125475285171101
8	0.685887708649469
4	0.8629856850715749
4	0.8869885541376129
4	0.5363636363636359
3	0.8543983822042471
3	0.704684317718941
8	1.0
1	0.655066530194473
3	0.572953736654804
4	0.7440758293838861
3	0.7684674751929441
1	0.7805755395683449
5	0.787878787878788
4	0.844512195121951
1	0.840579710144927
3	0.554198473282443
6	0.8527918781725891
0	0.706281833616299
0	0.8253968253968249
0	0.6963190184049081
7	0.831578947368421
7	0.797909407665505
3	0.601671309192201
2	0.715654952076677
8	0.7972972972972969
4	0.904027420736932
1	0.791072535647861
5	0.506601697579378
9	0.8469387755102041
6	0.9941060903732809
2	0.5471074380165291
5	0.6404494382022471
6	0.9652173913043479
8	0.784153005464481
5	0.734553775743707
8	0.7909090909090909
9	0.721254355400697
4	0.819397993311037
0	0.87874531835206
1	0.808823529411765
1	0.545454545454545
0	0.620466321243523
8	0.8328075709779179
9	0.8328075709779179
6	0.620498614958449
3	0.782881002087683
2	0.991978609625668
9	NA
2	0.8423781850692891
1	0.8483105679367359
1	0.9085714285714291
8	0.8265306122448979
7	0.873303167420814
4	0.6722763507528791
4	0.860349127182045
1	0.833333333333333
5	0.881294964028777
6	0.851653261840929
3	0.6954022988505749
4	0.872909698996655
4	0.8244047619047621
5	0.9566037735849059
4	0.9113636363636359
1	0.624309392265193
9	0.7857142857142858
4	0.9531680440771351
3	0.6964856230031949
1	0.5625
9	0.9855595667870041
4	0.969026548672566
6	0.9572192513368979
7	0.896153846153846
7	0.8863157894736842
0	0.6005788712011579
7	0.594262295081967
5	0.677740863787375
5	0.958498023715415
0	0.790762771168649
4	0.989247311827957
3	0.5542857142857139
2	0.7040000000000001
3	0.6363636363636359
6	0.95364238410596
0	0.7364505844845909
9	0.7153846153846151
6	0.616091954022989
7	0.833333333333333
7	0.9734042553191491
4	0.617210682492582
0	0.5299539170506911
7	0.9066666666666671
8	0.9301075268817199
3	0.826086956521739
2	0.933054393305439
5	0.82903981264637
3	0.569922698524245
0	0.69452380952381
9	0.622448979591837
9	0.709302325581395
2	0.828260869565217
7	0.9105431309904151
8	0.705445544554455
6	0.6490825688073389
7	0.659528907922912
7	0.6325167037861921
6	0.620614035087719
9	0.704494382022472
7	0.88695652173913
1	0.5086887835703
7	0.7826086956521741
3	0.6027874564459929
3	0.54635761589404
5	0.9736842105263158
0	0.711340206185567
8	0.740157480314961
4	0.9852507374631271
2	0.822857142857143
6	0.9585798816568051
7	0.9156193895870741
2	0.790893760539629
3	0.816425120772947
3	0.773972602739726
9	0.827586206896552
6	0.7964071856287421
5	0.6044399596367309
7	0.9641791044776121
5	0.6309012875536479
1	0.7020958083832329
6	0.9285714285714292
6	0.8965517241379308
2	0.9536679536679541
4	0.691115702479339
3	0.9225352112676061
3	0.956011730205279
6	0.845824411134904
5	0.7625570776255709
0	0.8253760627861351
8	0.635714285714286
5	0.682182985553772
5	0.6755646817248461
0	0.9345794392523359
3	0.949304174950298
3	0.7470930232558141
1	0.6702702702702701
4	0.809823677581864
4	0.671623296158612
6	0.678368121442125
0	0.576687116564417
2	0.975609756097561
4	0.6957746478873239
2	0.8055260361317751
1	0.633333333333333
8	0.81
2	0.855753646677472
1	0.748878923766816
3	0.761453396524487
4	0.5988909426987061
3	0.764320785597381
0	0.892438764643237
1	0.73190621814475
8	0.9369085173501579
3	0.808236808236808
9	0.7225806451612901
8	0.9847908745247149
6	0.703517587939699
3	0.7159624413145541
8	0.641638225255973
0	0.5344227163139571
7	0.538461538461538
5	0.7571801566579629
8	0.984375
1	0.817701453104359
5	0.7211155378486059
9	0.9788519637462242
0	0.7265745007680491
4	0.523809523809524
4	0.561290322580645
2	0.735042735042735
4	0.9743589743589741
7	1.0
7	0.9922480620155041
5	0.8387096774193549
9	0.84070796460177
8	0.8017241379310341
2	0.748657357679914
4	0.666666666666667
5	0.9346642468239559
3	0.5615696887686059
4	0.6093457943925229
4	0.8111111111111109
3	0.5438202247191011
7	0.852173913043478
1	0.567164179104478
0	0.6972402597402599
0	0.638297872340426
5	0.859614105123087
3	0.855345911949686
1	0.653185035389282
0	0.67683615819209
5	0.8072562358276641
1	0.6449184441656209
1	0.706103993971364
4	0.841666666666667
9	0.589595375722543
2	0.565130260521042
2	0.703703703703704
7	0.7647058823529409
4	0.62453531598513
4	0.941176470588235
6	0.8957746478873241
4	0.92280701754386
7	0.968992248062015
1	0.521084337349398
8	0.8012820512820509
1	0.96969696969697
0	0.9036608863198459
9	0.743589743589744
1	0.7149877149877151
4	0.7389078498293521
1	0.6297169811320761
7	0.947488584474886
7	0.945652173913043
3	0.895833333333333
9	0.813333333333333
0	0.7840236686390529
6	0.697101449275362
6	0.9202127659574469
1	0.664739884393064
2	0.7762128325508609
6	0.9514285714285708
5	0.7951388888888891
0	0.654545454545455
2	0.9348591549295769
9	0.666666666666667
3	0.739837398373984
2	0.7041132242370629
5	0.9405815423514541
9	0.7926267281105991
3	0.670631290027447
0	0.584384858044164
5	0.9044834307992199
8	0.915384615384615
2	0.682
9	0.8080168776371309
7	0.8530020703933751
7	0.7245841035120151
6	0.8093922651933699
4	0.70625
7	0.666666666666667
7	0.9094488188976378
0	0.6095152603231601
4	0.6082539682539679
6	0.947136563876652
6	0.949526813880126
0	0.70578905630452
4	0.8396226415094341
3	0.798479087452472
2	0.7100371747211899
6	0.7268292682926829
6	0.966101694915254
4	0.886451612903226
4	0.844943820224719
5	0.5281306715063521
8	0.545150501672241
0	0.6992857142857141
4	0.624031007751938
6	0.603053435114504
1	0.7115749525616701
6	0.6157407407407409
7	0.8767123287671229
5	0.803896103896104
6	0.681681681681682
3	0.846245530393325
8	0.700803212851406
6	0.8843243243243242
3	0.605283018867925
0	0.509532062391681
4	0.875968992248062
3	0.920962199312715
3	0.808917197452229
6	0.834123222748815
4	0.9107505070993909
6	0.94269340974212
0	0.7944535073409459
6	0.834123222748815
9	0.9788135593220341
8	0.9690140845070421
5	0.656419529837251
9	0.7942583732057421
3	0.839009287925697
8	0.972972972972973
6	0.9313725490196079
4	0.880952380952381
0	0.9639639639639641
9	0.912
1	0.901433691756272
4	0.733243967828418
7	0.7616279069767441
3	0.7951541850220258
6	0.8670694864048341
4	0.865248226950355
4	0.9094650205761321
7	0.550724637681159
5	0.880566801619433
3	0.8532731376975171
7	0.922222222222222
0	0.9245960502693
7	0.6020408163265311
6	0.692946058091286
7	0.786458333333333
3	0.839340885684861
6	0.6640625
4	0.915441176470588
8	0.8114285714285709
6	0.8242677824267779
6	0.9651162790697672
1	0.585949177877429
7	0.7287234042553191
0	0.786703601108033
8	0.788095238095238
6	0.8996138996139
4	0.926553672316384
8	0.8380952380952379
6	0.537391304347826
0	0.9184149184149181
3	0.822751322751323
9	0.5609756097560981
7	0.7835820895522391
6	0.997333333333333
1	0.988023952095808
3	0.8888888888888891
4	0.8850574712643678
8	0.920353982300885
5	1.0
3	0.9474178403755871
0	0.502764780944279
1	0.9067796610169491
3	0.974043715846995
6	0.968858131487889
1	0.9403669724770641
3	0.9325581395348841
1	0.710743801652893
3	0.7572254335260121
2	0.997601918465228
4	0.852112676056338
2	0.8344051446945341
5	0.88423645320197
8	0.870689655172414
0	0.7700650759219091
5	0.7172131147540981
8	0.8853754940711459
2	0.855555555555556
4	0.694308943089431
4	0.8027842227378191
3	0.8185053380782921
5	0.82512315270936
7	0.972451790633609
7	0.988461538461539
6	0.8860759493670891
0	0.8534482758620692
7	0.8494845360824741
2	0.8561736770691991
1	0.804570054119062
3	0.8508353221957041
4	0.8937198067632851
9	0.8439716312056741
9	0.9693877551020409
3	0.9153439153439151
2	0.564315352697095
6	0.7476744186046509
3	0.59817729908865
2	0.560165975103734
3	0.768
7	0.664634146341463
7	0.806167400881057
5	0.7096774193548392
4	0.6977077363896851
2	0.751072961373391
4	0.789156626506024
7	0.549815498154982
3	0.628252788104089
4	0.8393782383419691
3	0.602941176470588
3	0.8362445414847159
1	0.7277486910994759
3	0.8779527559055121
8	0.8745098039215692
9	0.9929577464788729
5	0.578034682080925
4	0.6144067796610171
4	0.514184397163121
0	0.6927710843373489
6	0.9125
7	0.6404494382022471
5	0.6876971608832809
8	0.74
2	0.8126272912423629
2	0.80794701986755
7	0.984848484848485
1	0.8276619099890229
9	0.924107142857143
9	0.9192825112107621
8	0.7781753130590341
8	0.92463768115942
9	0.873198847262248
1	0.606782398062172
7	0.786931818181818
7	0.8805970149253729
8	0.6430517711171659
4	0.802721088435374
1	0.957307060755337
4	0.921182266009852
8	0.6328125
8	0.603960396039604
5	0.938775510204082
4	0.958452722063037
6	0.9647887323943659
6	0.8636363636363641
9	0.982857142857143
4	0.9508196721311469
9	0.8852459016393441
8	0.506329113924051
9	0.54
7	0.8864
5	0.9028213166144201
8	0.8955223880597021
9	0.5857142857142861
8	0.78030303030303
4	0.8620689655172409
0	0.835164835164835
2	0.8341708542713571
5	0.535564853556485
0	0.711711711711712
5	0.950664136622391
1	0.5632716049382719
5	0.868369351669941
9	0.844594594594595
5	0.9291845493562231
9	0.9693877551020409
9	0.601515685583363
2	0.71
9	0.8839285714285708
2	0.791666666666667
9	0.857142857142857
3	0.820454545454545
5	0.920273348519362
6	0.886868686868687
2	0.540540540540541
7	0.6257309941520469
7	0.514184397163121
3	0.8077821638604692
5	0.843283582089552
8	0.821705426356589
9	NA
1	0.667729083665339
3	0.82972972972973
3	0.7600502512562808
9	0.8360655737704921
8	0.8360655737704921
8	0.970645792563601
2	0.9169329073482428
0	0.9684210526315791
2	0.9357495881383849
2	0.925515055467512
1	0.9718309859154929
1	0.554545454545455
7	0.883597883597884
6	0.9555125725338491
4	0.9527559055118109
2	0.899746192893401
4	0.90595009596929
9	0.946236559139785
5	0.549180327868853
8	0.8039215686274509
7	0.8059701492537309
3	0.8905472636815921
0	0.8206599713055951
1	0.9798657718120809
1	0.732
4	0.8387650085763291
4	0.8789712556732221
7	0.9772727272727271
6	0.8966442953020131
4	0.9010989010989009
7	0.9767441860465121
7	0.900934579439252
3	0.887218045112782
5	0.5526315789473679
4	1.0
8	0.867469879518072
7	0.8267326732673271
2	0.704651162790698
5	0.8465116279069771
2	0.923371647509579
7	0.8092783505154642
9	0.899082568807339
5	0.6202020202020201
6	0.975476839237057
6	0.9659090909090909
2	0.743849493487699
0	0.8212180746561891
7	0.9235880398671099
0	0.923076923076923
9	0.912
0	0.637931034482759
0	0.912457912457912
5	0.9188829787234041
7	0.964912280701754
6	0.75
3	0.623931623931624
4	0.986876640419947
4	0.997695852534562
5	0.9586776859504129
4	0.961194029850746
0	0.537414965986395
2	0.8940839694656489
5	0.9300567107750469
7	0.885496183206107
9	1.0
0	0.550918196994992
4	0.7582608695652171
8	0.997601918465228
2	0.862426035502959
0	0.8956692913385831
7	0.904214559386973
8	0.8281786941580759
7	0.988505747126437
9	0.9942857142857142
8	0.988505747126437
8	0.997333333333333
4	0.911192214111922
4	0.822815533980582
6	0.787671232876712
7	0.8155668358714041
1	0.954954954954955
9	0.868852459016393
4	0.996153846153846
9	0.9028340080971659
3	0.7021791767554479
1	0.654580152671756
5	0.913669064748201
3	0.9857142857142859
9	0.994444444444444
5	0.570048309178744
5	0.9023746701846971
7	0.8461538461538459
3	0.716125419932811
0	0.822265625
0	0.7684021543985641
2	0.9058823529411758
0	0.8350427350427351
6	0.936781609195402
3	0.9687964338781581
3	0.6440281030444971
8	0.849382716049383
9	0.929368029739777
6	0.929368029739777
4	0.93394777265745
1	0.916666666666667
7	0.855345911949686
8	0.995495495495496
8	0.854166666666667
7	0.9058823529411758
7	0.997368421052632
4	0.7018134077295479
4	0.86
3	0.809230769230769
4	0.782222222222222
8	0.6373165618448641
1	0.861088545897644
6	0.703883495145631
1	0.8760724499523359
9	0.7105263157894741
3	0.7175
7	0.626865671641791
3	0.9717514124293791
7	0.99375
8	0.5961945031712471
6	0.7027027027027031
8	0.8851851851851851
1	0.7355932203389829
4	0.677350427350427
3	0.720379146919431
6	0.602150537634409
3	0.845873015873016
7	0.8735632183908051
7	0.6489361702127661
7	0.8851851851851851
9	0.9929577464788729
6	0.9268867924528299
5	0.791666666666667
5	0.9238249594813609
8	0.995495495495496
4	0.9904761904761908
9	0.865248226950355
8	0.8464419475655429
7	0.852941176470588
8	0.7777777777777779
4	0.776299879081016
6	0.757009345794392
8	0.9777777777777779
5	0.963114754098361
1	0.7755775577557759
5	1.0
3	0.576419213973799
1	0.604422604422604
1	0.8764845605700708
3	0.875
5	0.608333333333333
5	0.7465277777777779
1	0.6645569620253161
0	0.847058823529412
5	0.9194029850746271
4	0.509803921568627
6	0.6318681318681321
8	0.7430340557275541
1	0.8635184224182672
2	0.8353057199211049
4	0.9046610169491529
8	0.972803347280335
3	0.9985163204747769
8	0.912878787878788
0	0.9775784753363229
0	0.814861460957179
3	0.996726677577741
3	0.978021978021978
9	0.9579831932773109
6	0.8323170731707321
4	0.775128564749883
9	0.651079136690647
7	0.8681192660550459
1	0.8692660550458721
1	0.8636363636363641
8	0.912121212121212
9	0.9395161290322579
9	0.752577319587629
6	0.927586206896552
6	0.803738317757009
7	0.8520710059171601
2	0.6164817749603799
6	0.895348837209302
5	1.0
9	0.938775510204082
6	0.652360515021459
9	0.990825688073395
7	0.8051750380517501
6	0.8461538461538459
2	0.5235204855842179
3	0.995901639344262
9	0.6219336219336221
9	0.6158139534883721
7	0.628131021194605
9	0.84070796460177
8	0.829646017699115
8	0.5284738041002279
8	0.5192307692307689
7	0.579157175398633
9	0.922680412371134
6	0.920103092783505
9	0.925257731958763
6	0.615071283095723
3	0.54796511627907
7	0.581521739130435
2	0.9125683060109291
9	0.91497975708502
9	0.956521739130435
5	0.898109243697479
6	0.7844036697247709
5	0.8169398907103829
4	0.7197149643705459
1	0.602310231023102
4	0.659969088098918
7	0.82962962962963
3	0.698019801980198
0	0.6619385342789599
5	1.0
1	0.6747572815533979
2	0.728682170542636
9	0.9734693877551021
4	0.8327402135231321
2	0.5723684210526321
9	0.711538461538462
1	0.734631147540984
3	0.6909090909090911
7	0.649038461538462
6	0.99645390070922
2	0.8785310734463281
8	0.843373493975904
9	0.7865168539325841
1	0.914373088685015
0	0.707893101305158
5	0.814946619217082
6	0.932624113475177
0	0.9369918699186991
5	0.8835877862595419
3	0.933467741935484
5	0.93125
2	0.9220055710306411
4	0.753112033195021
4	0.981020166073547
4	0.953681710213777
0	0.65
5	0.770459081836327
1	0.893203883495146
9	1.0
1	0.541306058221872
1	0.8561151079136691
2	0.8785942492012779
0	0.737254901960784
1	0.749183540169824
6	0.777070063694268
9	0.8626865671641791
9	0.606694560669456
2	0.9541595925297109
6	0.9757085020242908
8	0.9492900608519269
6	0.945454545454545
9	0.89010989010989
7	0.9714285714285709
0	0.7177840224809309
8	0.9973262032085559
3	0.653301886792453
3	0.877887788778878
9	0.988505747126437
2	0.6460176991150439
1	0.7122641509433959
9	0.5522388059701488
8	0.678899082568807
8	0.9924242424242421
0	0.578793774319066
2	0.550918196994992
2	0.777222222222222
3	0.9899328859060401
2	0.5292266187050361
4	0.980544747081712
6	0.94006309148265
8	0.8561643835616441
2	0.9790026246719159
6	0.7887700534759359
7	0.627760252365931
7	0.993808049535604
8	0.8729016786570741
8	0.885496183206107
0	0.77020202020202
5	0.89438202247191
6	0.9425727411944871
2	0.756235827664399
7	0.5154639175257729
6	0.650850954100052
2	0.622222222222222
7	0.9837728194726171
4	0.7955271565495209
7	0.810679611650485
1	0.621468926553672
8	0.732
9	0.5053191489361699
2	0.869168356997972
8	0.6717948717948722
5	0.8282828282828281
5	0.649974186886939
7	0.7358108108108109
2	0.862403100775194
0	0.951048951048951
4	0.6091703056768559
3	0.567362428842505
3	0.7775665399239542
2	0.86046511627907
4	0.9969696969696971
5	0.6388888888888891
4	0.7898305084745759
7	0.798534798534799
4	0.954918032786885
3	0.9459459459459459
2	0.816824966078697
4	0.853915662650602
8	0.7058823529411771
4	0.8514056224899599
4	0.8542857142857142
8	0.8611111111111109
8	1.0
7	0.847058823529412
0	0.836538461538462
6	0.936936936936937
0	0.9161793372319691
5	0.9753694581280792
3	0.972413793103448
3	0.7890938251804329
6	0.823076923076923
5	0.763299922898998
1	0.8082191780821919
2	0.64203233256351
4	0.9017681728880159
9	0.8884688090737242
1	0.9421000981354269
7	0.807909604519774
6	0.814710042432815
0	0.6570458404074699
6	0.923076923076923
8	0.9827089337175791
3	0.747651006711409
4	0.8217821782178221
7	0.9618138424821
7	0.952038369304556
9	1.0
5	1.0
3	0.9607032057911059
1	0.9375
5	0.8537117903930129
9	0.8263888888888891
9	0.9723320158102771
3	0.758793969849246
2	0.9027303754266209
5	0.9083820662768031
7	0.991304347826087
7	0.966165413533835
5	0.920477137176938
8	0.996350364963504
3	0.871376811594203
8	0.7448453608247421
8	0.553990610328638
5	0.8911819887429642
2	0.7440273037542661
2	0.854030501089325
3	0.7948226270373921
0	0.8090770587763609
2	0.696296296296296
2	0.95
2	0.865221489161169
7	0.8313253012048191
4	0.9490445859872609
3	0.6410537870472011
8	0.9891696750902529
5	0.929611650485437
5	0.965591397849462
0	0.6740128558310379
4	0.8833087149187591
4	0.6657824933686999
6	0.647887323943662
5	0.767213114754098
6	0.8566878980891719
6	0.95
0	0.945141065830721
7	0.997058823529412
8	0.9094650205761321
4	0.854098360655738
1	0.9087591240875909
0	0.926103646833013
7	0.9546313799621929
1	0.897058823529412
2	0.6757532281205171
7	0.7975077881619941
7	0.661654135338346
7	0.6428571428571429
4	0.7456140350877191
9	0.649025069637883
8	0.7416563658838069
7	0.926905132192846
2	0.8682926829268292
2	0.739583333333333
3	1.0
6	0.7217235188509871
1	0.869047619047619
3	0.89415749364945
3	0.5759162303664921
4	0.7929759704251391
6	0.8367670364500791
9	0.904942965779468
8	0.8978102189781021
1	0.962962962962963
9	0.888268156424581
5	0.9685714285714291
3	0.6808510638297869
0	0.867469879518072
1	0.9550898203592808
3	0.8942731277533041
4	0.7609561752988051
0	0.78419452887538
0	0.703583061889251
5	0.961538461538462
7	0.865284974093264
7	0.552
0	0.677130044843049
1	0.8109339407744871
0	0.951438848920863
1	0.7471264367816091
5	0.9984917043740571
6	0.9473684210526321
2	0.682134570765661
3	0.841051314142678
1	0.866666666666667
0	0.9516129032258059
1	0.8915343915343921
7	0.934362934362934
7	0.948024948024948
1	0.694092827004219
4	0.8417266187050358
2	0.7123809523809521
8	0.9763779527559059
3	0.61038961038961
4	0.640883977900553
2	0.699673558215452
3	0.5276461295418641
5	0.55
1	0.7373068432671079
8	0.9184890656063621
2	0.723564954682779
5	0.9229323308270679
3	0.7759999999999999
1	0.8552097428958051
3	0.927272727272727
5	0.977168949771689
4	0.8514056224899599
3	0.576190476190476
0	0.582417582417582
4	0.736572890025575
6	0.9473684210526321
2	0.95364238410596
1	0.568098159509203
7	0.8905472636815921
0	0.937142857142857
0	0.6320346320346322
6	0.8414376321353071
6	0.878155872667398
9	0.747663551401869
9	0.757009345794392
3	0.733840304182509
1	0.834302325581395
8	0.5042735042735039
0	0.734426229508197
8	0.896073903002309
5	0.9016393442622951
5	0.975609756097561
7	0.651098901098901
7	0.8814432989690719
7	0.908045977011494
8	0.8764940239043821
0	0.594907407407407
1	0.7851239669421491
2	0.5097087378640779
5	0.9378881987577641
1	0.8
4	0.794520547945205
3	0.862385321100917
2	0.7860465116279071
6	0.7343887423043101
4	0.7986013986013991
2	0.8767908309455591
1	0.8921161825726139
4	0.8122743682310469
3	0.927536231884058
1	0.7815699658703069
1	0.84017094017094
3	0.906276870163371
5	0.99375
9	0.914634146341463
5	0.840080971659919
0	0.530837004405286
5	0.764920828258222
6	0.9694501018329941
7	0.9641434262948209
3	0.6731707317073171
8	0.9817813765182191
5	0.88150289017341
0	0.7583572110792741
7	0.8268292682926829
2	0.9215686274509799
5	0.6964285714285711
1	0.8962818003913889
0	0.766150358896864
1	0.7909799823136909
0	0.9753320683111949
5	0.996625421822272
6	0.758793969849246
2	0.761780104712042
5	0.994897959183674
6	0.9163763066202091
2	0.982456140350877
4	0.997134670487106
5	0.7858606557377049
1	0.6098654708520179
8	0.8114285714285709
5	0.7122641509433959
8	0.5498891352549891
3	0.8125
7	0.772228818886638
2	0.8210001445295559
3	0.65946348733234
4	0.8607142857142859
9	0.653937947494033
9	0.5639412997903559
4	0.8346774193548392
6	0.869897959183674
6	0.96943231441048
1	0.601739130434783
3	0.669603524229075
1	0.6042884990253411
0	0.6877323420074352
6	0.9171348314606741
6	0.656603773584906
0	0.7165109034267908
4	0.709288299155609
5	0.837078651685393
4	0.937842778793419
6	0.917448405253283
6	0.923220973782772
0	0.947069943289225
9	0.8125
1	0.5344563552833079
5	0.561174551386623
9	0.584269662921348
6	0.7257142857142859
5	0.74169741697417
4	0.982142857142857
5	0.670542635658915
4	0.9249448123620309
6	0.93812375249501
5	0.829865361077111
6	0.8429487179487181
9	0.668965517241379
5	0.9974937343358399
4	0.771101573676681
8	0.9057815845824408
5	0.7252747252747249
6	0.826923076923077
1	0.7937411095305831
1	0.8172757475083059
4	0.923205342237062
2	0.9578713968957869
6	0.903005464480874
8	0.8842592592592591
9	0.8297872340425531
5	0.967465753424658
6	0.9352941176470592
1	0.836283185840708
7	0.722543352601156
1	0.626666666666667
0	0.8734835355285959
2	0.648442906574395
8	0.808743169398907
1	0.531818181818182
3	0.99537037037037
2	0.574837310195228
6	0.5169491525423731
6	0.9513677811550151
8	0.985849056603774
0	0.9217171717171719
9	0.9028340080971659
3	0.7873015873015871
6	0.6931106471816278
8	0.7630662020905921
8	0.86328125
8	0.969758064516129
9	0.810126582278481
4	0.7418032786885249
1	0.8745762711864409
0	0.7473200612557429
3	0.7826086956521741
1	0.9716981132075471
7	0.9562624254473159
0	0.652173913043478
6	0.76969696969697
4	0.7777777777777779
1	0.665441176470588
1	0.821376281112738
5	0.9203747072599531
2	0.709223080417992
8	0.8197674418604649
9	0.9255319148936171
0	0.918727915194346
1	0.6926829268292679
6	0.9694501018329941
2	0.8892617449664431
9	0.777142857142857
6	0.755555555555556
6	0.789375582479031
4	0.71990171990172
3	0.812154696132597
5	0.654117647058824
3	0.729838709677419
7	0.916107382550336
3	0.745555555555556
2	0.8863636363636359
4	0.7823529411764709
8	0.602941176470588
2	0.945619335347432
1	0.978632478632479
1	0.956862745098039
3	0.9102564102564101
9	0.9052631578947371
9	0.703583061889251
4	0.75
2	0.689530685920578
0	0.7381703470031551
0	0.7321196358907671
6	0.708661417322835
0	0.88734835355286
2	0.68565169769989
0	0.667368421052632
9	NA
4	0.742378048780488
8	0.82
0	0.874141876430206
8	0.7692307692307689
9	0.601731601731602
5	0.515384615384615
1	0.7473118279569889
8	0.834123222748815
6	0.8159722222222221
7	1.0
0	0.976923076923077
3	0.8918205804749342
3	0.547144754316069
3	0.941935483870968
8	0.660194174757282
9	0.8859060402684559
3	0.9660574412532641
5	0.620967741935484
2	0.8603896103896099
7	0.883895131086142
5	0.8769230769230769
0	0.918202247191011
1	0.887290167865707
4	0.7717391304347829
5	0.9086757990867579
0	0.946058091286307
5	0.835249042145594
5	0.85171102661597
4	0.8257575757575759
4	0.866108786610879
1	0.7642585551330798
7	1.0
7	0.742705570291777
3	0.725641025641026
2	0.869499241274659
2	0.8300835654596099
1	0.534772182254197
9	0.7957746478873241
4	0.7727272727272729
6	0.92093023255814
4	0.624454148471616
9	0.753846153846154
1	0.7357293868921779
4	0.7139784946236558
5	0.735694822888283
4	0.734246575342466
6	0.76036866359447
9	0.635767790262172
2	0.790893760539629
4	0.9344894026974949
6	0.9
7	0.8948948948948949
6	0.8798798798798799
1	0.7213822894168471
1	0.535307517084282
3	0.508591065292096
3	0.771580345285525
2	0.7330097087378641
8	0.876506024096386
2	0.805327868852459
2	0.77822990844354
3	0.783084577114428
8	0.6451612903225811
0	0.6692307692307691
6	0.672453703703704
5	0.9176829268292679
2	0.797173732335827
9	0.9
2	0.612244897959184
7	1.0
9	0.930412371134021
2	0.7777777777777779
1	0.952646239554318
3	0.9626998223801071
2	0.839080459770115
8	0.986607142857143
8	0.9951456310679611
7	0.752336448598131
8	1.0
4	0.76171875
4	0.581818181818182
5	0.8931034482758621
4	0.989304812834225
0	0.9287128712871291
1	0.9847198641765699
3	0.523255813953488
0	0.8581314878892731
0	0.8527397260273969
7	0.7922705314009659
5	0.8168316831683171
2	0.700223713646532
0	0.88313856427379
6	0.8162393162393159
4	0.747395833333333
7	0.730077120822622
5	0.900696864111498
7	0.8434343434343431
3	0.906417112299465
8	0.9498680738786278
1	0.7759999999999999
0	0.8267090620031801
7	0.9555125725338491
2	0.7161125319693091
3	0.7777777777777779
2	0.7751004016064259
6	0.8142076502732242
7	0.9203821656050959
4	0.807926829268293
7	0.736842105263158
4	0.9216867469879519
0	0.9597315436241609
8	0.9702970297029699
0	0.9670886075949371
0	0.7966507177033492
8	0.524590163934426
1	0.725961538461538
9	0.721649484536082
8	0.883838383838384
2	0.619170984455959
6	0.905017921146953
6	0.8482142857142858
2	0.851385390428212
0	0.6124661246612471
2	0.925
4	0.87202380952381
6	0.994932432432432
3	0.94758064516129
0	0.924493554327808
9	0.9142857142857141
3	0.6354838709677421
6	0.8252148997134671
4	0.98989898989899
4	0.703271028037383
5	0.6621923937360179
8	0.667396061269147
8	0.7620481927710842
3	0.828169014084507
1	0.7543859649122809
4	0.7380952380952379
5	0.85595567867036
6	0.768316831683168
6	0.892733564013841
2	0.736559139784946
7	0.9452054794520551
7	0.8557993730407522
6	0.9459459459459459
5	0.939086294416244
1	0.7262773722627741
6	0.8090277777777779
6	0.524524524524524
5	0.9679012345679009
9	0.868372943327239
8	0.7823834196891191
2	0.7179487179487181
1	0.7397959183673469
1	0.813084112149533
7	0.9795918367346941
9	0.9755102040816329
6	0.5595238095238101
1	0.8817766165904641
4	0.936708860759494
0	0.801342281879195
2	0.81010719754977
3	0.985849056603774
2	0.799727520435967
7	0.870653685674548
5	0.946360153256705
6	0.5564971751412429
7	0.701492537313433
7	0.979296066252588
4	0.918650793650794
7	0.972972972972973
0	0.8464285714285709
1	0.9118644067796609
6	0.9952718676122929
3	0.661795407098121
8	0.6318407960199011
3	0.745519713261649
5	0.634831460674157
4	0.9857142857142859
4	0.645645645645646
3	0.906896551724138
1	0.8222958057395141
8	0.8767123287671229
1	0.6257668711656441
4	0.8707718993928879
0	0.9058823529411758
9	0.875
5	0.8757062146892659
5	0.7890625
6	0.9923371647509579
0	0.9155629139072851
4	0.55
1	0.559426229508197
5	0.843912591050989
4	0.665
1	0.674291938997821
7	0.938202247191011
7	0.9288389513108609
5	0.59412955465587
8	0.8461538461538459
0	0.776280971854703
7	0.9855305466237941
0	0.7142857142857142
4	0.83128295254833
0	0.9150110375275942
0	0.89261744966443
5	0.812727272727273
5	0.836363636363636
2	0.8151658767772509
6	0.6894197952218429
9	0.7451612903225809
2	0.759299781181619
7	0.6981132075471701
6	0.9250585480093679
6	0.8953846153846151
0	0.684519442406456
0	0.6733038348082601
5	0.9347258485639691
6	0.9450549450549449
2	0.8815331010452959
1	0.785
8	0.9375
2	0.986725663716814
3	0.871134020618557
0	0.8337236533957851
0	0.75808133472367
1	0.694864048338369
1	0.7951127819548871
1	0.8051689860834991
0	0.7018121911037889
[truncated: 5,883 more rows]
