# Supplementary material for: Functionally constrained human proteins are less prone to mutational instability from single amino acid substitutions
Source: Nat Commun. 2025 Mar 13;16:2492. doi: 10.1038/s41467-025-57757-y (PMC11906876; doi:10.1038/s41467-025-57757-y)
Supplement: Supplementary file 4 — Source Data [file 41467_2025_57757_MOESM4_ESM.zip › SourceData/fig3a.txt]

GnomAD_LOEUF_bin	instability_heat_value
1	0.5138
3	0.6349294637537239
2	0.5761888888888883
6	0.5775786718750001
1	0.5389866666666666
8	1.1505703568532015
9	1.3113166905187839
9	0.8536585558583115
8	1.569923479870431
4	1.4775544531250027
8	0.9613457494145204
7	1.0325610159500676
1	0.8517725550786849
8	0.9233798985343856
3	1.0308432751091716
2	0.9783397228144964
8	1.448936659698994
8	0.8095370396744664
5	0.5995234210526312
4	0.5905310902255638
1	0.6212261111111114
5	0.5974990909090908
6	0.555885135135135
0	0.7746833834281094
5	0.5841745933734936
4	1.622266527472529
9	0.884331214848144
7	1.2395995683453207
6	0.6465909523809523
6	1.1217570826061671
6	0.51391
7	0.592026038961039
7	1.306205261860755
2	0.6073559374999998
4	0.7577436084529487
7	0.9002340796703291
2	0.6107032105263164
7	0.6365011214470288
5	0.5544682857142856
7	0.8717322479564041
4	0.5391592342342347
8	1.6281863770938825
8	0.9886238133498131
6	0.52447
6	1.1304150292758115
4	1.044717701441901
3	0.8649925361702139
9	1.3148971622846786
6	1.1279062323157127
6	0.5345371232876713
5	0.5316341025641028
5	0.5736845993031356
8	1.067233808869031
5	0.5833434097421203
3	1.0214025449515907
3	0.613911380952381
8	1.0927831733639506
8	1.2202024070945974
1	0.5680725
6	0.610559109311741
4	0.5421377272727271
8	0.9210044183864918
6	1.241584651244306
7	0.912214652161467
4	1.0545409855972847
9	1.1424556453202
3	0.5794453181818181
9	0.7958797797356842
0	0.5395519252077564
5	0.6060077952755905
3	0.5421213511149989
7	1.1099566046511584
8	1.5342582229150423
2	0.541203
9	0.6053924422735351
5	0.5749902604166661
9	0.9413067550274211
2	1.0496439844425225
2	0.8276236201501862
9	1.1385197579864474
5	0.9466306240188387
8	1.1605999599519408
8	1.1276533245208213
7	1.2668685351170548
8	0.6754358457711445
5	1.1358810311526455
8	0.8060830162265343
6	0.5374403539823008
8	0.53760652892562
9	0.9951043301997657
4	0.5461116464757713
4	0.7626447921440271
9	0.8247683097166002
3	0.7062888541666661
9	0.6372902726146217
8	0.8206843455497368
3	0.6436030729166667
2	1.4512027861347307
8	1.0677806640522904
9	0.844096096256684
9	1.1155814621901468
4	0.9061719677171397
8	0.8779984693877549
9	1.2781716801292422
7	0.9756211795003845
9	1.4064628684907352
9	0.8620792406876794
8	1.1963975158730142
9	1.0657215130219098
8	1.3662522649103543
9	1.6582355797101458
6	0.8887634262191231
9	0.8004668256880738
2	1.03163179741509
8	1.4094269695044463
7	0.6371796981132073
8	0.9163196290322576
9	0.9538842351598166
8	1.2889952523098782
7	0.6900124450744151
7	1.376972307692305
9	1.5994975540983618
7	0.7968315590125136
9	0.9948136282940329
7	1.0768908575899838
0	0.5352404285714286
9	1.0766823497267768
1	1.15431745563609
8	0.6926969051815304
7	0.8075144075403966
7	1.0024113789868667
0	0.5961264777327934
7	0.7605088411795131
8	0.7884186742857142
2	1.2174145642317402
8	1.2515912592354612
6	0.6104410868245297
7	0.6450020187793424
6	0.6543161499720209
8	1.0361068397291198
7	0.9954852689352365
7	1.0948930528620584
9	0.9829248403770171
7	1.1887211899563317
3	0.769254342523859
7	1.1471797091082532
8	1.4027734936708853
5	1.422768201376936
8	0.6331140123185208
6	1.02948297576194
2	0.9472222886937431
7	1.0969064884051132
8	1.0549395666131633
8	0.8354371362940274
8	0.517152957746479
5	0.7332473773657799
9	1.1496790831218244
6	0.9873919116321003
2	0.74548588191882
8	0.8650882457983186
9	1.1498687597093438
8	1.402905094527363
8	1.142209100862641
6	0.9630149071207413
8	1.4115809806728685
4	0.9058641163556531
3	1.003271162790698
9	1.2636731650544106
7	0.5703355421686745
5	0.9647426255707763
5	1.1145801877934276
9	1.4173034788602932
7	0.9544232615522644
9	1.1102980441952515
5	0.525816111111111
9	1.4524199713055959
5	0.5364625606469003
9	0.9729087267657986
7	0.6318015714285713
7	1.4934319003476253
9	0.7835783023872669
6	0.50807
9	1.1010768115942027
9	0.7435817108977968
6	0.6354027874116904
0	0.5778404230769235
7	1.1473703779165312
5	0.9738527431841144
1	0.5675434615384616
1	0.6943605584978344
0	0.5996730303030302
5	0.5544484615384616
6	0.8679179470198676
6	0.6244934887459803
9	1.0416103306878286
5	0.6802593501805053
5	1.1312001075894171
6	0.6644975533249691
2	0.6923216154349252
8	0.782435913261051
8	1.030714601386482
5	1.011623603573791
6	0.9554571776155721
8	1.569461152073735
7	1.140779826800364
8	0.8294127496483825
9	1.702104940644431
6	0.8648113508322661
3	1.0361871836398553
5	1.093658101460414
1	0.6137114556962027
7	0.8866227320490334
0	0.5855038888888889
9	1.0544804888443218
6	0.5994184581497795
8	1.1006824700239828
9	1.2436007982120054
9	1.0399639900052593
9	0.7216512601927355
4	0.559622294117647
8	1.626629062092923
8	1.1204522575306193
6	0.8214121474773612
7	0.7906581634938411
7	0.6657766366027821
3	0.5779278512396694
3	0.8985588091440733
9	0.6247397333333334
9	0.7455478210116729
1	0.5533031615120269
7	0.6973993831775706
4	1.0472830597014946
2	0.9614843086592166
3	1.0158569612441388
7	0.7693000195618147
0	0.6761639423076923
8	0.9645827455621293
8	1.5177566331658288
7	1.0118333608490557
5	0.6480427760803155
9	0.9678088020050093
7	0.6123878197674419
5	0.9418872442839976
2	0.5293647619047618
8	1.0837406675687888
8	0.5524431147540984
8	1.0663858664772727
6	1.3932685313376991
7	0.7936820827943062
9	0.8952810060362174
8	1.402283295259852
8	0.9309074738219897
9	1.3398924129930387
8	0.8248766767830042
9	1.0975522663358155
3	1.3163977665932693
6	0.630857780748663
9	0.795442061014544
5	1.1300636310728764
8	0.9637799814126384
8	0.8418431335616444
9	1.4064015067720108
4	1.1286350052770449
9	0.9692350153280207
9	1.136076267870577
9	1.0508190323594102
8	0.8292878456221191
7	1.1497264647839396
6	0.6054222852081482
5	0.9531817519379844
8	0.9081027016885558
7	0.786891077270164
9	0.904667238239757
8	0.8749299599465957
9	0.8849584615384606
9	0.6055948336252197
4	1.0567371683740479
0	0.6199935863874345
4	0.6159729415760868
2	0.9184979284934486
4	1.0766193718368557
7	0.9657130669710818
1	1.2822882177681443
7	0.7737494051553194
2	0.7317221895424828
2	1.053685479317137
1	0.6209719726027394
4	0.9674356879261953
5	1.0674451534339964
3	0.6171584107142858
6	0.6200852363636369
4	0.6017617916666668
3	0.920724724818277
4	1.5023628758512275
9	0.9002733641160946
1	0.5717313548387097
2	1.063319556583244
5	0.600952967032967
6	1.5397986759082256
3	1.1534615408225892
8	0.8864045813397143
9	0.8486580687830667
0	0.777904767520216
7	1.3023442315573752
1	0.606081574074074
8	0.9870992652620224
8	1.1307223437499996
8	1.0221819252585913
1	0.706582930232559
4	1.3291894591549278
0	0.5902108333333334
9	1.1124754420683016
6	1.0702892943089422
5	0.7908757902973388
1	0.5943526056338028
5	1.0450209301030369
3	0.7620415263605471
6	0.7830281353265139
2	0.9923679911242571
2	0.7726606827458257
8	1.431390253863133
0	0.5782506730769229
3	0.7938177714718148
7	0.5925115220700148
7	0.6308860527625699
2	1.1502767227747996
3	0.6030042331288349
5	1.0489781007751955
4	1.3050077484787013
1	0.8179591929537056
1	0.5889179607843139
6	0.5777489041095895
0	0.6331924652338807
2	0.6201546768060834
2	0.5966083251231529
3	0.8515857243139744
3	0.5340382105263157
0	1.1518731334671315
0	0.6557113223140494
8	0.6238041901639344
9	0.7551727592954985
6	0.7078036120789782
2	0.6764674372686131
7	1.0144684337349403
1	1.0893345294943821
8	1.2852060032760035
1	0.6163889007092204
1	0.663153432653062
1	0.51641
7	0.8154443939393936
5	0.6316226459143964
9	1.2472431485284041
1	0.6187367195767204
0	0.5760340495867768
0	0.5480463723723725
3	0.7963195560253707
2	0.5759307692307694
1	0.5644187179487179
1	0.6211424173318143
5	1.1567987783305682
6	1.3786314887892361
8	1.1709927933130735
3	0.6731601684088272
9	1.059918892847358
9	1.0111838327137543
9	1.5309437195828504
7	1.0862539839954253
0	0.6742422690847758
6	0.6569819479267123
1	0.907778727272728
5	1.03248716652136
8	1.4787485422270035
5	0.5658649137931032
3	1.0779771939259721
5	1.1097344980977468
4	1.5691333388157895
2	1.1709262667809206
1	1.0526064802142232
0	0.5488305432692302
0	1.1331108054577468
0	0.5913343518518516
4	1.1214218141592915
9	1.0414300581902804
3	1.2469691021247429
0	0.5708309523809524
0	0.53063
3	1.3394140233722878
4	0.6488864086687303
3	1.4190754459539296
4	0.9910796987490431
1	1.1162860035211255
2	1.2165379679467776
1	0.5724196153846155
3	1.2821611732316809
7	1.1694508781030009
7	1.1171477923264317
7	0.9643133005410744
6	0.5963720677570093
9	0.7425120278330017
3	0.6744687351778659
1	0.9668342204472845
5	1.1255131891025616
4	1.1139351196935854
2	1.0542421706349219
7	0.9997407040998224
0	0.580922734375
4	0.5956562985865723
3	1.4930359989287654
0	0.5739221739130435
5	0.5209383561643837
6	1.0551064594172763
7	1.0166503702490153
2	0.5558025925925923
4	0.7205618112449803
5	1.2675297039072064
0	0.9387151085094216
5	1.1096812914093215
0	0.5813057356608478
6	1.1268781989890935
1	0.5716970370370372
2	0.9345946177558573
4	0.9810024541111386
0	0.8845051068071783
4	0.6322221767241379
5	0.9847959493340296
3	0.587029901207464
6	1.198434864612513
2	1.0825373015457198
6	1.6998573101045296
9	0.8580028115942033
4	0.552781935483871
2	0.9831610265183924
4	0.9194393829787223
6	0.6041303045685281
0	1.3602749821923206
1	0.5675136633663365
3	1.0209694921363044
5	0.6147057053291528
6	1.113609447498624
9	0.8861156331471127
8	1.1486224078159493
8	1.1218505623995711
2	0.926032981715893
5	1.28843763578275
5	1.4188759005145792
0	0.8622571762642507
7	0.7851359854604201
1	1.0515118619181505
3	1.088182823193918
8	1.5981042296511663
7	1.2283542625795272
1	0.5717281666666668
1	0.5985739577039273
1	0.8809027232979364
7	1.2352380716612363
7	1.6255625537634397
5	0.5848055450236966
8	1.0362085011185675
6	1.0858132682926809
7	0.989447995194873
7	1.5271000828892822
2	0.6242436029411769
0	0.5869986956521739
5	0.5943262574850309
1	0.5688644943820226
5	0.5887680821917811
0	0.5247611764705882
4	0.6957589814374103
0	0.521415
2	0.5301833571428572
3	0.5916916521739133
1	0.5682580952380951
0	0.6001945833333335
0	0.528986730769231
4	0.7166810506502391
1	0.5739562790697675
3	0.5569616666666668
4	0.6319083333333332
2	0.6736646263345203
2	0.580909646017699
4	0.5689227559055121
1	0.5126533333333333
3	0.5788381999999999
5	0.5394335593220336
0	0.55579
2	1.0219368305465455
1	0.5889184905660381
6	1.4965044105113647
2	0.5518273333333332
2	1.039841220445061
9	0.8917680501392758
3	1.6544322678983805
3	0.586747894736842
0	0.8525945189223867
8	0.8655771361940299
3	1.0732767027952086
0	0.5847612799999998
1	0.6291775565610858
7	1.5044789076086946
5	1.1982637269230783
4	0.821948193692259
7	0.8561212410926362
9	1.582764648526078
2	0.6471029069767439
2	0.6130133770491798
5	0.6435170021413267
7	0.9406391199478481
1	0.6013997500000002
3	0.7249537700821138
1	0.5725028571428571
6	0.8178834442979565
1	0.5799478787878788
6	0.9331602728731935
4	1.4215602617079883
6	0.6253259477459036
8	0.6213440279937797
6	1.4324938110236207
2	1.4643177066758926
6	1.0981080192144685
5	0.7858604596233634
1	0.6674202630074348
5	0.9659816759259267
6	0.5965406512301016
0	0.5754113745704467
6	0.6034251898734175
6	0.6510268756121453
5	1.1643159820193647
9	1.3905087399999998
5	0.6075486095238101
0	0.6396073800259399
4	0.6281319907763263
2	0.5861800884955755
7	0.5503029545454545
2	0.9963024147157191
3	1.020848324890241
5	0.7239084688090713
1	0.9250555408450672
5	0.5950379094076655
6	1.0115273191046346
5	1.1380497917183217
1	0.5599852083333335
1	0.5788286345381527
0	0.5570725862068966
5	1.3461737444739177
0	0.6426529560439559
1	0.51548
5	1.2939627925696597
9	1.294683664996422
4	0.5381014285714286
1	0.5506611538461539
4	0.5976405718270571
5	0.6048379401993351
4	1.0517287650337341
8	1.1726018627968358
8	1.48007016833246
9	1.4474343585337923
3	1.5441152731707324
9	1.260225664403491
6	1.1671823795435325
4	1.4840778911138959
1	1.3045083354838691
8	1.1855337873754161
5	1.5049739999999998
5	0.7041816742944307
1	0.6452971651090337
2	0.5645422222222222
1	1.2697827754237268
8	1.6137497043363997
1	1.133816133333333
6	0.8768652953586503
4	1.3557748944591035
6	0.6244328488372092
0	0.5916757654723123
1	0.5659989999999999
0	0.5947437894736842
7	0.9618465018411361
3	0.6200803846153847
0	0.7102000380067569
1	1.0461448630952364
6	0.6904294128508132
6	1.210499907192576
0	0.6158192727272721
7	0.6407883841059603
0	0.6735858454810493
6	0.9003459360108936
9	0.8353529404690326
1	0.7933248415672917
0	0.6672516364952927
6	0.5712858130841116
6	0.9558460250896087
4	0.5998727732463299
3	1.100115926744553
8	1.1268650657385926
2	0.5940579473684211
6	0.6808067815482509
1	0.6133743478260868
0	1.0229574482563097
1	0.587975909090909
5	1.01859876657825
5	0.5763981708784597
2	0.8940466771554426
0	0.5661915887850468
1	0.7578816127957371
1	0.5947573220338978
7	0.605125900621118
0	0.6330575
4	0.5816798076923075
0	0.6198557282502454
5	1.7365597321879698
9	0.5365146153846154
0	1.149710759463344
2	0.6745508205590639
8	0.5399497826086957
3	1.1766059937332134
6	0.6077250798722043
0	0.5925738695652167
2	1.5145767330861932
5	0.6630619905462187
3	1.1206416840458775
0	0.5907413953488373
6	1.4986564619883043
6	0.9781621213017758
0	0.6862811250898635
0	1.0104258570330495
4	0.9504733944411601
8	1.2679433803810893
8	1.0717119197952236
0	0.5466698965791571
8	1.0599106323319034
1	0.8606432872340417
0	0.6823070560747659
1	0.5947556410256408
0	0.5856217307692309
9	0.8189707717996294
7	1.3279757247386768
7	0.5827634782608697
2	0.6748151598676952
7	1.0910825354068343
2	0.6213080532786884
2	1.2991091477272745
4	0.923255144694534
1	0.5960239939939939
3	0.5683409734513273
7	1.589632444213806
8	0.9442782487786565
9	1.176988578431373
3	0.8219529946691755
3	0.8614561181667565
4	1.451367462376751
4	1.078494529147983
8	1.3806283897435905
5	1.3093894509074
0	0.7829081192660559
3	0.6148390342960282
2	1.5338428665568342
7	0.955391115384617
3	1.5304583876980427
1	1.121102971686889
3	0.5925915204678365
1	1.0746087623762386
3	0.9157536732362148
7	1.254983405923345
0	0.5801562214983712
4	0.9184594160253514
5	1.1558731937911584
2	0.9871023654768267
7	1.5203847544110614
9	1.1460577660256408
4	1.1466994639769457
3	1.3903923189087493
3	1.3838873684210533
4	0.9409623060573863
1	1.041418625142426
6	1.1313970621637774
5	0.6484622777777792
9	0.9129914173913033
5	1.1265206223043738
0	1.3636732885906035
1	0.6069467272727274
2	0.8785306172839488
6	0.9430272550629467
1	0.6703636666666671
1	1.0036066774595274
8	1.0628224223034735
7	1.025423544454357
3	0.8443701942090386
3	0.5722784768211922
1	0.6797747546450686
8	1.087737169914906
8	0.579741264108352
5	1.1315299534643242
6	0.6180316492146596
1	0.5551310309278348
1	0.5800149723756907
7	0.8472970290534209
3	0.5957267599067597
4	0.8771511532625172
5	0.8915314023591098
2	0.9462344205495813
6	0.7285286299366165
6	1.342004859060401
5	1.487165276950568
3	0.5405344186046512
0	0.6392287731481481
7	1.1965388102893912
4	1.0363207030303028
3	0.572358938547486
5	0.9182682979880368
4	0.7810143465909095
3	0.886440852208381
1	0.9873911342465738
0	0.5620138095238095
4	1.1114499409681222
4	1.0878123566357176
1	1.2448281777777785
7	0.9006324074074068
0	0.5814197716894978
8	1.072655379818593
0	0.5810641463414634
7	0.6752435345773874
0	0.5435661904761905
0	0.5741614130434781
2	0.6765159552495701
3	0.5364546131805157
4	0.5718298378378381
0	0.5261917213114751
0	0.5313045606694564
7	0.5797600904977377
5	0.8395807364341067
0	0.53338
3	0.5893370292887029
3	0.6966383244478289
4	0.5817562499999999
1	0.6526972857142866
5	0.5764719047619046
0	0.5179916666666667
3	0.6215756105610559
6	0.6249950228310506
0	1.0219846512318207
5	0.5793609433962267
4	0.6535942465753425
8	1.1424232334384856
8	0.8531804922377897
5	0.5668927368421054
5	0.5235451999999999
0	0.5326621481481482
0	0.6112898474576277
1	0.6118258188153305
7	1.024575490885832
5	0.9164481814198063
1	0.9244862951554198
1	0.53367
4	1.5659705953757217
3	0.560414
5	1.0716382343349637
3	0.5607653333333332
1	0.5572500000000001
4	0.6729212954545448
0	0.6310533501259447
2	1.0399081604073823
9	0.9566457774390243
3	0.5717463492063491
2	0.9653542542016798
6	0.5349070355731227
1	0.5734096855345912
8	1.2126443114635908
8	1.2265068424908405
1	1.0382494956011723
7	0.8714411772545546
2	0.7766500035561872
2	0.6172062676056345
4	0.9955526199842653
2	0.5942751533742331
4	0.5912494692737431
2	1.3617899068804975
6	1.2532312820512823
1	0.630018513513513
3	0.9794595151169418
7	1.306530203727785
6	1.3324825965073503
4	1.24723504382121
6	0.677437531879885
4	0.591811984536083
6	0.8392453182751537
1	0.5676034200743492
8	1.5589326421886254
8	0.6898595002135842
7	1.124653704918032
0	0.6424321391631397
2	0.8736868142992701
3	1.6208125243445684
0	0.6065752966101695
2	0.5868775229357799
2	1.273487880577427
1	0.7842660143626575
9	0.5807334024896266
4	0.605618842975207
4	1.5391910818181813
0	0.5896682035928144
1	0.6912580291464259
8	0.9585182424704525
3	1.1311659186785257
8	1.6539789713024253
4	1.383664691262138
4	0.625468411067195
4	0.7033659848942592
8	1.2822315011914216
5	0.9490072014309316
9	0.7736381238155383
9	0.9530213268744742
4	0.7444035013677218
0	0.5949728038017651
4	0.8246994094488194
0	0.7898788996876086
0	0.5645816438356162
3	1.5133195496043825
1	0.774753606770833
2	1.4446892728531848
3	1.0609807830213533
1	0.5661156849315064
5	1.6874053744149766
7	0.7967391931361798
7	0.7851028518093045
0	0.9958926040999355
0	0.6027238775510207
6	1.3299504676258973
6	1.3070193868613125
8	0.9062969643882833
6	1.2197804053589851
2	1.1967304411764719
5	0.929103015624999
3	1.1612689760589319
5	0.6392181124497994
8	1.1416582856385782
7	1.2479370359712236
4	0.5995323393739698
1	0.6142910504634392
8	0.7834695765973829
9	1.0841730014430024
2	0.5379296666666666
2	0.7995508945095608
3	1.000629084394906
5	0.9465726497224659
1	0.545468846153846
2	0.544203829787234
5	0.7686094421879239
4	0.6113339603960396
1	0.6016639259259262
2	0.5924541200000003
2	0.6730802970297036
3	0.6336659272951324
0	0.5182133333333333
1	0.5130375
1	0.5428888073394494
7	0.6042294666666664
0	0.5723439408866992
1	0.6155674814814817
0	0.5431914285714287
1	1.0494898163606032
2	0.5589657142857142
1	0.570245106382979
0	0.5893293333333333
4	0.5802845038167936
4	0.5413375609756098
0	0.56783
0	0.5867383593749999
0	0.6179264285714284
5	0.550575463917526
5	0.5699949999999999
0	0.5797310666666668
0	0.5353236802973979
3	0.5940505405405403
1	1.2522866252631562
0	0.554375962049337
9	0.5780757798165137
1	1.0733409668912985
7	0.6557113046116506
8	1.3461248280048559
1	0.521195
9	1.0789650000000013
5	1.1105130192854884
7	1.5462711782786889
1	1.4232042190016096
4	1.6738068176795613
1	0.7005726064633043
7	0.606353399209486
8	0.6746622732626624
3	0.8067215670289845
1	1.0474607195221282
6	1.2216200527648746
8	0.8549720325203253
2	0.6146682758620686
7	1.1001004926335185
7	0.5836719999999996
5	1.5240626956924477
5	1.1213682510168521
5	1.3351206235385815
7	0.8872274862888494
2	0.8390311247637039
7	1.361701893674814
4	0.7980138973199863
3	0.9243413723801331
4	1.2752386117647063
6	1.533397367149757
9	0.67732143624161
0	0.5417158582677161
7	1.3238031164069668
2	1.0863642044539856
1	0.5878806962025319
1	0.7764357876841684
5	1.1550301985906477
5	1.3233281885125179
3	0.6780955114822552
6	0.5466224258064523
6	1.178273963328631
3	0.6483774828375287
3	1.4129902013888902
8	0.5964669597989947
4	0.7442864863921838
4	0.5781248387096775
4	1.305524106312293
3	0.59545993485342
3	0.793566456741057
8	1.1333662507797886
2	0.8302438636363629
1	0.5826269642857141
3	0.9538823468862596
4	0.9712787150837983
3	0.5980194784172658
8	0.907992897574125
0	0.756062475106685
1	0.649625737704917
5	1.1737042010431509
4	1.1171140058565157
8	1.1407924611973406
4	0.8554257900432908
1	1.4820545177209496
3	0.641940446601942
6	1.0064724057293206
2	1.1005222751456776
3	1.2108328465451428
0	0.6286427464258842
0	0.9451804037822639
0	0.5556236170212767
5	1.1778299933818692
7	1.1716156097560966
7	1.2198454052016587
3	1.1198338527268132
2	1.0710658177646695
8	1.4731134015852023
4	0.5622021323529413
1	0.5320149999999999
5	1.1652557716263003
4	1.1441119306560255
9	1.470236216346155
6	0.6739899449125091
4	0.8843273440285193
2	0.6629668690372928
5	1.2752294879297725
6	1.46748625698324
8	1.0413621713147403
5	0.9624872436423294
1	0.6058058000000001
7	1.0735397694524476
8	1.4249544770736706
9	1.0251766119733907
4	1.1227253727100421
0	0.5311085416666669
1	1.2167176135040736
1	0.520248
0	0.5997671967654984
8	1.1079669889585184
9	1.119251946308728
6	0.9860698104722132
3	0.763718534599731
2	0.9866493802008611
9	0.7132847833333329
2	0.5422197959183673
1	0.5672081632653062
1	1.068467963069822
8	1.5573666035502935
7	1.4650590995024837
4	0.5768676984126985
4	0.9386666994572611
1	0.6260270142180093
5	0.6216484943335121
6	0.5662491333333332
3	1.1276201275871853
2	1.0567345718654433
4	1.1901874155133572
4	1.0732300512091055
5	0.666260627384485
4	0.8311456877579098
6	0.6414146289752651
1	0.5800473604060916
9	1.5294483100661271
4	1.0319316372522378
3	0.6007868571428572
1	1.0448951063100118
1	0.8195790511489989
9	1.3391504178359874
4	1.539777693208431
6	1.558862060993607
0	1.008720732657837
7	1.3220308171797805
7	0.7230693462686568
0	0.6414266346153846
7	1.0873870177935945
5	1.133657043478259
5	0.6860955322646943
0	0.554739375
4	1.6584944326568272
3	0.7201206288032451
2	1.158812938240799
3	1.0994270126582277
6	1.2158204165461381
0	0.6005267918088744
9	1.0159958342480762
6	0.9093511287236966
7	0.6728348149281131
0	0.6439984931506856
7	1.2439788436830843
4	0.638231123287671
0	0.6456390023752966
7	0.907190121673004
8	0.8788025393258432
3	1.239669359679837
2	1.2928452038579572
5	0.794558950762018
3	1.1323811574556828
0	0.5440655999999999
9	0.8556112810945276
9	1.1385527485029954
2	0.5481636923076922
2	1.180619536541887
7	1.15226620469083
8	0.8593591593352903
6	0.856581833191006
7	0.7965653688029023
7	0.8129582626262621
6	0.7743268887566918
9	0.5987573076923075
7	1.087654813054501
1	0.6295240416666664
7	1.3831600567612663
6	0.5894334999999999
3	0.6679051167728245
3	1.15043553161427
5	0.8748616868721878
0	0.8127488174019614
8	0.8987597244897956
4	1.0607098424979267
2	0.5975945486111113
6	1.1370419231879854
5	1.1650830962025314
7	0.6302009506493518
2	0.6248131886916513
3	1.2904895412311281
3	1.1168708845208835
9	1.5197430538922154
6	0.5382041935483871
5	0.592750628272251
7	1.1477363991520282
5	0.6583146122448982
1	0.6614789150943395
6	1.0024720729927008
6	1.3220403069865896
0	0.6279974916387959
2	0.6814474229176257
4	0.590025630252101
3	0.9002055687066967
3	0.58773835978836
6	0.804686433915211
5	1.4593752755417972
0	0.534052
8	1.6933060819672134
0	0.6477689448818907
5	0.6319174962518748
5	0.52347
0	0.600660979827089
3	0.5781945934959352
2	0.5689709677419355
3	0.5797280729166662
3	1.0707038065701828
1	0.6056848076923076
4	0.6013857894736837
1	0.5958108011869431
2	0.5621062745098039
4	0.589484914089347
6	0.5759769852941176
0	0.830514995466909
2	0.6096191163210092
4	0.5789897698209724
0	0.7590670606293164
2	0.6282595299145299
3	0.9901722457627117
1	0.5600561538461537
8	0.7388458478561549
2	0.6065654620689657
1	0.6434225714285718
3	0.5704265759438116
4	0.7044499482352944
3	0.6011551953124993
3	0.5668229729729728
0	0.6072848106060608
1	0.5905300000000001
4	0.5191104761904762
4	0.5969200591715978
0	1.1234142751126401
0	0.6271535849056602
8	1.1199114375206052
3	0.5950135177865613
9	1.165605799507991
8	1.3492540502408816
6	1.0572630962800884
3	0.9082124901185784
8	1.182935854289942
0	0.5592106666666667
7	0.9656083899371065
4	0.9405334096344363
5	1.0576886455561478
3	0.9758506024844709
0	0.5759137254901959
8	1.005767353479854
1	0.5982951724137929
5	1.1932159696261655
9	1.1463522457627129
0	0.5563519148936171
1	0.9988763995285803
4	1.0942068058316767
4	0.9702107520397323
4	1.0264061440823309
2	1.7591999563699832
4	1.7181111567164187
7	0.9683662500000001
7	0.9670175565217414
5	1.1281126955990222
5	0.6414219337016576
2	0.5441913805970144
9	0.9554387719298235
8	0.854440303370787
2	0.5866917948717948
4	1.4529928716002531
3	0.548755
5	0.6593849026192068
3	0.6442732638888887
4	0.5751488
1	0.6520918448023425
0	1.0929316970356269
4	0.8092133559212655
9	1.0981855324675331
3	0.5972532738095238
7	1.3464261029061442
1	1.0898982659636804
0	0.5657986666666667
0	0.6480160818181818
5	0.5349172222222222
3	1.6848577187864635
1	0.5931708870967742
0	0.6009608637873752
5	0.8718007309941542
1	0.5848461042944785
1	0.5529337037037036
4	1.0133464609614717
9	1.0729339505837643
2	0.7434517525773172
2	1.1117517208016583
7	0.8975894951140063
4	1.059022584204413
4	1.210328061749569
6	1.0915841009463734
4	0.637705535889871
7	1.4360214670981675
1	1.088052779369627
8	1.1301895236583028
1	1.5017255977312398
0	0.5813812260536393
9	1.1965263517915339
1	1.0142077175743975
4	0.633656812988575
1	0.9556278394201294
7	0.8526629174664095
7	0.7862909713734321
1	0.6797955212355216
3	1.5934901551724152
9	1.1275775000000008
0	0.7258580227177135
9	1.1314492175777062
2	1.0924136858316231
8	0.8792855776892429
3	1.042048963414637
0	1.0859282622853785
6	0.6066190000000004
6	1.363302895855471
1	0.5668374157303371
2	0.6227488141025639
6	1.0620357724484095
5	1.2243394487632488
0	0.5753067826086956
2	0.6366326763381706
9	1.3649857596253925
3	1.41451178386763
2	0.5444782558139535
5	0.592591260744985
9	1.3912686505032001
3	0.5725713278008298
0	0.563269642857143
5	0.7325803208812259
8	0.7147201639344258
2	0.7640963514376993
0	1.1084414330292864
9	0.7937817795031044
7	0.7604936183769277
7	0.6507371701873256
6	1.0649349893390203
8	0.8193591849935324
4	1.478058594355285
8	0.9005353306342776
7	1.1429263899900863
7	1.2672734743439125
7	1.1245259730113641
0	0.5270175
4	0.5034
6	1.2069782163406217
6	1.1634283904405391
0	0.5530994059405939
2	0.5891145070422533
4	0.924039554441661
3	1.0232170182166826
2	0.9392336831780296
6	0.913727200917731
6	0.8825291851195749
4	0.5935266028708135
4	0.8282045822622109
5	0.6877466699092082
8	1.0008539179525795
0	0.5446611111111113
4	1.242150971370145
6	1.0482062291292071
1	0.6859650022271702
6	1.1649489368959651
7	1.3934526382978722
5	0.5799928780487805
6	1.0790603351168717
3	0.602476523076923
8	0.7519599190396415
6	0.5956485869565219
3	0.57326875
0	0.6452881360201503
6	0.6933248242591314
4	1.0002504061712894
3	0.5936471150097465
3	1.513600222965439
9	0.8538170258064511
6	1.3354390276179513
2	0.6749969472913623
4	0.7419849396442187
6	1.084298014044945
0	0.6226298906560639
6	1.4085857289344608
9	1.518296366935485
8	1.0183191116100059
5	0.6488319513218633
9	1.509348918918919
3	1.0212292047713738
8	1.3406057625482604
6	1.3864430857142838
4	1.1263887623581128
3	0.9484810013908209
0	0.8020452770735224
9	1.3562708782608703
7	1.2109342304457544
1	0.6513519950738924
5	0.848355652797704
4	0.5899662800000001
7	1.529839123085053
3	0.8098591594115899
6	1.1269840442961176
4	0.908036142563799
4	0.8933166000000002
2	0.9282092134831457
0	0.6605027850655903
7	0.9911165235602105
1	0.8122845784738408
5	0.7945051154956689
3	0.8856585414091473
7	1.2018258302122347
0	0.6554777560339204
7	1.0153054993306567
6	1.1111890668523683
7	0.9817120906706621
3	0.5800429319371722
6	1.647026359743038
4	1.266755045582049
8	1.5711098287671235
6	0.7476443404370104
6	1.1402003477141032
8	0.8042414824120604
6	1.0334108055009825
1	0.5973242857142856
7	1.4544831109763512
0	0.982360986749367
8	0.9171614626783742
6	1.3166865062111803
4	1.0590052450827383
8	1.5882580087719282
6	0.6685078768577488
0	0.9022626767529853
3	1.0236542375410322
9	0.8120547727272727
7	1.3804288524590165
6	1.025533387096775
1	0.6970316067653279
3	0.6517900838709672
4	0.7157464905037142
8	0.8216661594202904
5	1.5621109196035232
3	0.5672125316455695
0	0.5411722222222222
1	1.1171908991825628
3	0.5834570138888887
6	1.2242631905648673
1	1.5254074433081375
3	0.8950025946791851
1	0.5542933333333333
3	1.0731621448944657
2	0.8751320793893135
4	1.595693084515733
2	0.6019471684587814
5	1.0102596969696982
8	1.110999729172038
0	0.8753242739443878
5	0.8426351314508271
8	1.2241445403050077
2	0.5968093749999999
4	0.642625931034483
4	0.9706574279538899
3	0.6944370998278829
5	0.9801791286477616
7	1.009875986455982
7	1.2784146430028545
6	1.2499755392809586
0	0.8231570588235297
7	0.9061140585774059
3	0.512628
4	1.3728372421052633
9	1.5311365138282378
9	1.6376651061865186
3	1.0865003981559087
3	1.5177493015248398
2	0.9980327974568566
6	0.5631264485981311
3	0.5573870689655173
2	1.0821136240601494
2	1.1229118127883968
8	0.9001737741312733
3	1.4125673309608537
7	1.21858602264151
8	0.9994578384050373
7	1.5965143537097541
5	1.6052102458649973
4	0.5458172
7	0.9372067139479919
8	0.8561984488448842
2	1.1766831367924528
4	1.1339097503671063
7	1.1404250958391813
3	1.0724096625310182
4	1.565429897277861
3	0.9640018293306053
3	0.8267845982804616
1	0.6064858620689654
3	1.1001599945975138
8	1.1183021012520407
9	1.6842548156682031
0	0.542262857142857
0	0.5336633333333335
0	0.5225672727272727
0	0.5119975
5	1.2684033310249299
4	0.801978222975055
4	0.6616138804920915
0	0.5967773195876287
6	1.5351819790575938
7	0.7300129115977287
5	1.0968529827444549
8	0.8827346446078448
8	0.8420964511873353
2	0.793921067993368
2	0.8540146019198174
7	1.5363260507482115
1	0.5832087227414331
9	1.4245770850840318
9	1.3832087006237006
8	0.6379856545579168
8	1.0638551863684773
9	1.141481813630044
1	0.5473183095723014
7	1.0237609883073515
7	1.4415021111704986
8	1.0401854733805418
4	1.5548689455782336
1	0.5991700235849052
4	0.5878404954954954
8	1.336793484555986
8	1.476819167616877
5	1.3977402857142842
4	0.6103351155115511
6	0.609487055016181
6	0.847232166939442
9	1.682049441450268
4	1.6189501121495347
9	1.3971243650793652
9	0.8814762499999996
8	0.8282729351535829
9	1.1243383094555859
8	0.8391950000000007
9	1.1028521158690172
7	0.607673722084367
5	0.6067899696969699
8	0.8293007112835449
9	0.6774381256952168
8	1.2633427654516627
4	1.016171928763441
0	1.0187932029598303
2	0.6406927139639637
5	0.8855785748865364
0	0.5941168067226891
5	0.6762047595920349
1	0.6708314606741576
5	0.7320909235905052
9	1.5327180848484847
5	0.8185926207571774
9	1.6580023386342395
9	1.1718186280487801
2	0.550875
9	1.4259374835680747
2	1.6231376246719171
9	1.177779918809202
3	0.8297301001939238
5	0.8648302368660785
8	0.7577545283714071
1	0.937231462093862
6	0.7638561202938466
2	0.9231933616504872
7	1.1571203013314637
7	0.6624893965517255
1	0.6049095930949447
3	0.5603879545454548
5	0.9762103394661802
5	1.0953469818037982
8	1.0863204442036811
9	0.8537131818181817
7	0.826964163319946
1	0.5735512422360248
3	1.0586548894425445
3	0.5984461728395064
9	1.4049369009584662
8	1.3600015725190842
8	0.706499629087358
9	1.1383440122377626
9	1.181402169811322
2	1.1643525805563224
0	0.6237507175572504
2	0.5934195828877001
2	0.5883117823129251
1	1.0193636590163941
6	0.8752603496503504
4	0.6476599684542584
1	0.5871442063492068
7	1.418250662921345
6	0.6967710641200551
4	0.6817761309274017
2	0.5712471296296294
4	0.68334410472973
9	1.4094987335359674
5	1.0780171885157088
8	1.661320512968301
7	1.234110539867109
5	0.742199671772428
3	0.9608997768878709
0	0.5992406511627908
1	1.1566198977909645
1	0.7455454831107631
4	0.6467439686468631
4	0.5986411307420497
7	1.6860449740596648
6	0.5892478345498787
4	0.6031068641114984
7	0.6909248757637473
7	0.6894015679442482
2	0.7642008333333334
3	0.9178895042735044
3	0.6831429154228856
5	1.296957758420442
6	0.8381885093780846
5	0.9959945672773213
4	1.5863697522236322
8	1.5192262244897954
7	1.4246367334096126
2	0.8671875194494301
5	1.3677795490981972
7	0.7557704347826083
2	1.5472449983394236
7	1.546352898889538
0	0.525716
9	0.9380990125173848
9	1.044559482481518
5	0.8167486983812345
6	1.0235702213907123
6	0.6780373221266633
2	0.5787578082191782
0	0.7174458613170533
7	0.5999236790606661
0	0.9034264027737646
9	1.1082704579339724
0	0.5979446984924626
2	0.6114240239043821
0	1.2432914166418114
5	0.6107838709677419
7	1.4711513584288032
6	0.7934258040593279
3	1.1192202827695559
4	0.9935933419096636
4	0.842342986043491
5	0.5839173611111111
4	1.114183708879186
0	1.04225522171254
2	0.5675069387755103
3	0.8432543103448277
5	0.6788647254408058
7	1.209040358381502
9	1.524771449763995
0	0.622980624024962
4	0.6678087342709109
8	0.8888993341295912
2	0.5895254779411765
0	0.7201115086971965
7	1.187915934894801
8	1.07617240805604
7	1.5962446660069285
9	1.5798382459677436
8	1.5975489260385016
8	1.0282843077756705
4	0.604296403785489
4	0.922577674028518
6	0.6213717182497339
7	0.6256007748691099
8	0.6735443302990902
1	0.8173749601109968
9	1.3773925727411953
4	1.2641486854103343
9	1.2322490533871675
8	0.8448793982808018
8	0.7554272910662827
3	0.9567129952153124
1	0.6885312178619764
5	0.6489433878887056
3	1.7319872642062057
9	1.6396358254364058
5	1.1577717795918374
5	1.015786157593124
7	1.089710899122808
3	0.5219408695652175
0	0.7345514480408849
0	0.5642124277456646
2	0.6971614352183245
0	0.5768488421052632
0	0.6229063963963968
6	1.0033650355329962
0	0.5614444
3	0.6135874390243904
3	0.9510049462957847
5	0.5941268888888889
8	0.944196256854258
9	1.178454740186915
6	1.162646600672396
4	0.5959363142857147
1	0.6064707391304348
7	0.7733875304091429
8	1.563257451292248
8	1.1563961858454876
7	1.2400961198347134
7	1.0309123628342973
4	0.5616960714285715
4	1.0833641266434118
3	0.5166911764705882
3	1.0803366689513374
4	1.4390271508069046
8	0.7686848432288194
1	0.5693913636363634
6	1.3281348701709932
1	0.5659580714285714
2	0.7936636318758837
9	1.6770887824351295
3	0.8731324535443905
7	0.8166328214285707
3	1.0066998651252392
7	1.2398913758389287
8	0.8133218579545444
6	1.0773449331962988
8	1.1727948869113836
1	1.1583443936731097
4	0.880264281410062
3	0.8935819605305726
6	0.836876660482378
3	0.5573273076923078
7	1.1041882243517482
7	1.1643908397880156
5	1.1081645594525233
2	1.0330338461538469
7	1.1588598666666676
9	1.6601465584045594
6	0.9227773542468195
5	1.6057213285806873
5	0.610137477124183
8	1.5399431539670043
4	1.6359959650582372
9	1.5167843596730255
2	0.9843081693548393
8	1.2716121901909423
7	0.7945589898624189
8	1.2055239273743028
4	0.5867211666666667
6	1.4084347232037695
8	1.6990184388714724
5	1.3954691193181812
9	0.8401157918552032
1	1.1311490028400106
5	1.5838180129764774
3	0.9075140464743572
1	1.0003427375923981
1	0.9505828640776685
3	1.0535655206039651
5	1.1481918322981366
5	1.3066739751344074
1	0.5704398876404494
8	1.2543356138613853
3	1.2774887609649137
0	1.1182371873364725
0	1.3307275685632414
5	1.0950478365650975
4	0.891055355450236
9	0.846453776662485
6	1.0995673318385655
8	1.0995682922260386
1	0.5577666666666666
2	0.5694210861423218
4	0.7233627301038063
8	0.6973393398193191
3	0.6048630303030305
8	0.7046685531697349
0	1.519380678115367
0	0.6175208587257616
3	0.5955799646017707
3	1.0121707625000005
9	1.3969761238055678
6	1.1115640434665925
4	0.5358497881355936
9	1.197743655660375
7	0.5280618181818182
1	0.52313125
4	0.6618734067622961
6	0.8105645394736835
1	1.200018495821726
9	0.8584514026915117
8	1.1530914478114471
9	1.2724787191901428
3	0.9227042168674702
9	1.256337985697258
7	0.9206412871287116
6	0.6245256765005087
6	1.4186363814866758
9	0.7802277522123894
7	0.9984653651315778
1	0.637639932885906
2	0.6186054044750425
6	0.7431505468750004
8	1.020580679802957
5	1.1206520110871587
9	1.3947356708595378
6	0.8054227204703377
3	1.151855241477274
9	1.6282357927786486
7	0.6104020000000002
6	0.7612176425217968
2	0.6161318018018018
3	1.4938261173393124
9	0.5358903636363638
6	0.9422515652173922
9	0.5892153125
7	0.5995324766355142
1	0.8911294472029133
9	0.8249190383463151
8	0.8238233576420547
8	0.8982360568570683
8	1.25923503330866
7	0.5227996103896103
9	0.9409370075229896
6	0.941670775215336
9	0.9384602829924349
6	1.0178372702014342
8	0.8688946649484531
9	1.1106435338556218
0	0.52561
6	0.7981773717579262
3	0.6148401190476193
7	1.4442505201109561
2	1.5290562060173398
4	0.9300299286987521
9	1.239201653208671
9	0.8430108458646621
0	0.6462521111111109
2	0.6272953333333333
5	0.5835492537313437
6	1.4732654643048866
5	1.0270967995205262
4	1.0020260098522182
1	0.6427102328159651
8	0.9849267401725795
4	0.6584105472636809
7	1.0005656477214537
3	0.9564673588342458
0	0.9435846149408729
5	1.7785960983884657
1	0.9563534883073481
2	1.2173047662771304
9	0.7192982537313443
4	0.6087593469387753
2	0.9863003428955596
2	0.9985036826735878
9	1.4401895367231636
1	0.5815535111111112
3	1.2424531354748587
7	1.3108262841191065
6	1.3263295538664919
3	0.6225542592592589
2	1.0862156061776085
8	1.4147140175768995
9	0.8871897160883283
1	0.5862206586826346
0	0.5238825
5	1.1542544458077713
6	1.2977232395764402
0	0.6733043852190981
5	0.647155871650679
3	0.6630740538742935
5	0.7698780844155865
2	1.0409072880371648
4	0.8528706214039137
4	0.583479508196721
4	0.5798996626506026
0	0.86816178122258
5	0.7389099285714285
1	1.4783285183246075
9	1.2596001651430255
1	0.5620592499999999
1	0.9238683031542062
2	1.1731873606789258
0	0.6052639160839158
1	0.5278136363636364
6	1.47328949562878
9	1.0591459791552371
9	1.307709148561359
2	0.5618770697674415
6	0.7077566865671663
8	0.695483375644586
6	0.6014902461538462
9	1.1247947790697679
7	0.7085485575485787
0	0.5459834087237477
8	1.050838737019364
3	0.9543994861660081
3	1.216957903081064
1	0.8206455400372443
9	1.5837526669990012
2	1.0293100224887546
1	0.6272293798449613
9	1.104561399046105
6	0.6036398874598069
8	0.9951519088937087
8	1.5625616621803493
0	0.5298218852459018
0	0.5811992344497608
2	0.5936119186046513
2	0.547484
3	1.1560594641117223
2	0.5492576243781089
4	0.7129058726003498
0	0.5342296421052628
6	1.1696524325100512
8	1.6015694379084953
2	0.9965851675332182
6	1.0231549530583233
7	1.0170608251544877
7	1.2209423135964914
8	0.9821277303989014
8	1.2287827414205876
0	1.0605491851106632
3	0.9350558881230108
5	0.8788391805094129
0	0.6249544531249996
6	0.5617481081081084
2	0.5917365500000001
7	1.1792003195739014
6	0.5348154716981133
2	0.5309954999999998
7	0.7344013058419239
3	0.8300520725075526
4	1.1378563739987682
1	0.621641710144928
9	0.9739651481103148
7	1.3711239457070739
1	1.540035611594202
8	1.4400166363200804
6	0.8801357192075794
4	0.9279647503499782
9	1.008971967592593
2	0.5792573796791446
8	1.3945421229368238
5	1.5243077466367698
4	0.6307862507392082
5	0.525553846153846
7	0.5442678571428572
0	0.5780240000000001
2	0.5670080465116278
0	0.5795014028776984
3	0.6347209981600739
4	0.8216680424886201
2	0.6253146511627892
3	0.7220382911166601
3	0.7073198979138915
2	1.5493239441160647
4	1.0931761741016106
5	1.502743948374764
4	1.0934951816805454
7	1.0321779576470613
4	0.589648431372549
3	1.0852630849790534
2	0.5933843083003956
4	0.5872588659793812
8	0.9384030254264573
4	1.2200748776508958
4	1.0812035789473684
8	0.9344861437908508
8	1.7019491439114371
7	1.2277136019536012
0	0.6003943060498217
6	0.6584847470817116
1	1.1545930234113728
3	0.8503652506038665
0	0.7098187347670244
5	0.5322747368421052
3	1.1118578265602321
3	0.5604227173913044
6	1.0342683686440683
5	0.5811164137931035
1	0.6006592349726774
2	0.9420009186206941
7	1.1183336149759664
3	0.9616464781092608
4	0.6593824471888198
9	0.6913188756810292
1	0.5745596047430831
7	1.376613877300613
6	0.6165130373831774
2	0.684839656694459
0	0.6580331109445269
6	0.9116906091877499
8	1.073836216291356
3	0.6026847404844291
4	1.6028739709223083
7	0.9065472364170339
7	0.9340162089552265
9	1.5754761408260018
5	1.1865610929264918
3	0.5904541314553986
1	1.5648321031547352
5	0.8867117779929001
5	0.9748303230337102
1	0.9588980092165903
9	1.5815467176545546
9	1.325780578629747
3	0.8364282782101162
3	1.0147202231782728
2	0.6161134328358204
5	0.7174368106734434
7	1.4713768483123213
4	0.7549905863402081
0	0.9747312232704395
7	1.309371940559438
5	0.7134849799357955
8	1.253598445460481
3	0.6648533174061428
8	1.0103127875072984
8	1.2306686028119502
0	0.51058
5	0.6897707860752385
2	1.1681635719814223
2	0.8542915195632409
3	0.5782868619246861
2	0.6511219037199122
0	0.5529869230769232
2	1.1783782419495226
1	1.0714704371948502
2	1.2853858838383811
2	0.5807756704980847
3	0.650144387096774
7	0.606852738095238
4	0.762760612626075
3	0.5344625714285716
8	1.3355032401157165
5	0.9077426027851487
5	0.8003569764216382
0	0.572832
4	0.620511884057971
4	1.0917376147427016
6	0.647011725352113
5	0.6239904602888106
6	1.1248705055087511
6	0.5902078977272728
0	0.6132656463878331
7	1.0684167377049154
8	1.3764706427634459
4	0.6264136023916292
1	0.5899728474576269
0	0.5689344571428571
7	0.6668097035573124
9	0.8765189143426296
1	0.7864342052386102
5	0.9340386805194816
5	1.219563197189283
2	0.5429873529411762
7	0.6177653431372562
7	0.6975935918991214
7	1.0538522522522513
1	0.6618204376823671
4	0.8400732242424234
9	0.5383751923076923
8	0.561612920353982
7	0.5932303494623654
2	1.5024688695652162
2	1.4507790192113235
3	0.9322908208296556
6	0.6555001673101671
1	0.594351907894737
2	1.0245311799761587
3	0.5762922500000001
3	1.0559657960426174
4	0.6649189093357274
6	0.596817127659574
2	1.1576720556745186
4	1.1569025380228144
5	1.133093019713261
4	0.9930468454363751
9	1.1957324549180315
8	1.2420507721712526
0	0.6301570930232555
1	1.0784124611398964
9	0.6811908801389697
5	0.6036182380952374
3	0.8136924199192429
5	1.0616396936095698
0	0.9594449269131559
1	1.1080078381998424
3	0.861809219644472
4	0.7258153200663342
0	0.5884046134020613
0	0.6452477148634986
5	0.5881934939759034
7	1.2220242793367333
7	1.1833240349781373
0	0.5769763829787233
1	0.8747942556867274
0	0.6276818083285802
1	0.9617031430825882
5	0.5936365602836885
4	1.0101093393490177
6	0.5839578294573645
2	0.9703319899841839
3	0.5759180208333331
1	1.6472169860375556
0	1.401814229406556
3	0.7171505840528181
1	0.5457513265306121
7	1.3536473728813552
7	0.725658087185268
1	0.8348474948964707
4	0.8720104190340906
0	0.5442534756737841
2	1.1400809304729933
2	0.7248238510368168
8	1.3231928712871306
3	0.76649037109375
2	0.8147208258642782
4	0.8529194427710841
3	0.5865578313253016
2	0.5943010691823903
3	0.6543789120370358
[truncated: 8,140 more rows]
