# Supplementary material for: Functionally constrained human proteins are less prone to mutational instability from single amino acid substitutions
Source: Nat Commun. 2025 Mar 13;16:2492. doi: 10.1038/s41467-025-57757-y (PMC11906876; doi:10.1038/s41467-025-57757-y)
Supplement: Supplementary file 4 — Source Data [file 41467_2025_57757_MOESM4_ESM.zip › SourceData/suppfig1d.txt]

GnomAD_LOEUF_bin	instability_heat_value
1	0.05009986552567238
6	0.09047813590116274
1	0.24543395507147747
3	0.21937362857142842
8	0.38809147803617605
1	0.09317418132611634
2	0.09310344209558827
6	0.0918834939759035
3	0.2670715159345389
2	0.152876207792208
8	0.6010768050245767
7	0.4558412099276098
5	0.14895558784676347
9	0.6977788246268649
9	0.3645619495213227
8	0.9828849405981163
4	0.9024649461312433
8	0.37488070149253755
7	0.334919435435435
1	0.3278545821648905
8	0.31166107474352694
3	0.34697193746168
2	0.42768329411764705
8	0.874300014722118
6	0.42977119108826034
8	0.5143790160642571
8	0.3069767170022373
5	0.10175742756804207
6	0.3966120798985418
4	0.10252042396636299
1	0.13144502851711012
8	0.1331346172248805
5	0.1371073617021276
6	0.22443724859211578
0	0.30529210103329457
5	0.1347944429708223
7	0.5616686046511621
7	0.6002460050409578
4	1.0354778086266734
9	0.38542220285261547
1	0.1656496889952152
8	0.5381591777509069
5	0.42151381267738897
7	0.5990898213288655
4	0.5454145042151748
6	0.06956871743486984
6	0.48685884559181725
7	0.09427967260471826
7	0.7115215486935871
2	0.109297728960396
6	0.4792359762675303
2	0.3775984591194965
4	0.2957473237753887
7	0.3988510053859961
2	0.20629636593591907
9	0.45062724687144534
3	0.11149582118944476
5	0.24895527754056357
2	0.07085724175229846
7	0.22975204630321114
9	0.336717747426761
4	0.10162087388622368
7	0.3792188736263732
4	0.11068226531942593
6	0.22539385579937274
9	0.5295256758893285
4	0.2964748706707588
8	1.029262245879121
6	0.35542619184376817
8	0.532008222506394
2	0.16344537751222196
0	0.10425860440713546
6	0.047549165687426544
6	0.47423322642412685
4	0.4561362224223325
3	0.3820510516934046
9	0.7196566595135907
6	0.43749348041646047
8	1.1095694692460352
9	0.24817646792452827
9	0.3852943765281167
8	0.5391437595129375
4	0.2808424934725848
8	0.4440657035553326
5	0.1078290639843529
3	0.39358472551603113
4	0.13206221889055503
3	0.10315967625899264
8	0.43354670167250126
9	0.8740327923728832
7	0.736119571550983
4	0.3568853997461935
7	0.3873452590799027
8	0.583355951783023
8	0.40851774670184726
6	0.10429288985823326
5	0.25613394411955814
3	0.22685575438596473
8	0.3913839694189606
9	0.6136534033613461
6	0.5404090356996332
7	0.296733592910849
4	0.41130625545851535
6	0.22048003527336862
3	0.09819786885245879
9	0.5438087513061653
9	0.31855283956043934
4	0.056530326842837236
3	0.31475011904761907
8	0.31891865094957444
5	0.10980787691036788
7	0.473178529750481
8	0.9536761659807943
8	0.9624289894366206
8	0.13902842736248225
9	0.1473911463590481
8	1.1065008701056556
5	0.18491170261066928
4	0.043791418181818184
9	0.38267647094430896
2	0.3164577343265051
2	0.29154212672521923
9	0.306429570707071
9	0.5019885127201565
5	0.3983108906249998
8	0.5547580367074536
8	0.38048802564102685
9	0.5774776470588249
3	0.09811135054021627
7	0.5947097943851319
8	0.25794522823779215
3	0.19814237113402053
7	0.2614800296735903
9	0.3127141182078172
5	0.46140398373983793
9	0.3817316926383667
8	0.2890618604651163
6	0.06871426315789471
8	0.06051421621621623
8	0.3695821855072456
7	0.20705077735124736
6	0.6175415963007637
5	0.27721026771653584
9	0.45485454797047953
9	0.31861862110311767
4	0.2501990677966097
9	0.2950754220779227
8	0.43843145592341437
3	0.20043633228840133
9	0.24022125576036873
8	0.31937739073711724
7	0.4674940676600892
3	0.10168569850911083
2	0.7840466583166339
9	0.4167692388451445
8	0.449355239506173
9	0.2199045519348271
9	0.3233292443064182
9	0.38689056464380006
4	0.41193576178960123
9	0.41742009718172957
7	0.39129167564655193
7	0.8314612922002329
6	0.5166966623036644
8	0.2872266977745876
8	0.9058831011097412
8	0.3415661791730473
0	0.38920341440598705
9	0.10954032778982883
9	0.6271456942102308
8	0.431250387706855
5	0.2434142208370436
7	0.3757604351727234
9	0.932150097130243
6	0.21263153179190766
5	0.29802745708154454
9	0.8056837273386521
9	0.3685197056030389
8	0.6359697583971712
9	0.468193354231975
4	0.4180019454770755
8	0.6423799219765934
8	0.27632221527777745
9	1.072015257464303
8	0.2144628354203936
6	0.25689186500888045
9	0.2958447426841576
2	0.4406993449023866
8	0.8305154777070062
7	0.10975538745387452
9	0.5146308599167821
9	0.4098473627844713
8	0.4238478554502373
9	0.45341223776223694
8	0.6102232040627898
7	0.22523500446827546
7	0.7678181783439494
4	1.0124273635522645
9	0.4094545611439834
5	0.09931713175556325
9	1.0210191291642314
9	0.41450378269617755
7	0.22222956419316886
9	0.43035451143451126
9	0.4065982101010101
8	0.49237784499054743
7	0.450042667050691
6	0.4770896940486163
9	0.34505280384397835
1	0.5222020191868437
8	0.48857854462242656
8	0.21306898305084723
7	0.2325262097669255
7	0.43777146053449356
0	0.10381150022391408
8	0.30829846916299547
6	0.12026311999999999
7	0.9221171241134758
8	0.45330772575250877
7	0.21405643317972364
9	0.22435598977355747
8	0.26587167278063134
2	0.5863766666666668
9	0.39113832976445384
8	0.6445763830696873
6	0.1673052439024391
7	0.15625494481236205
9	0.38753861538461554
6	0.27086083758937685
9	0.3177090024937657
8	0.5414537110834371
8	0.4842011471952772
7	0.37456448292220007
2	0.4664430658436217
7	0.45007335003579113
9	0.310633163265306
9	0.35602774999999964
7	0.5776834447300782
3	0.2985821564625851
8	0.42323551168831197
7	0.5620972307692311
9	0.46366768837803385
9	0.393812977498691
6	0.20744983354673524
8	0.8066798004201664
8	0.14089650297619036
5	0.8483123300604246
8	0.16226006928406447
8	0.18462255993812862
6	0.46849013981125437
9	0.4188210709504685
2	0.3657543971267315
8	0.33933729490022124
7	0.44236588869715343
8	0.5205983450704217
9	0.3879768874528814
8	0.40346460317460336
9	0.5127835446685877
5	0.2473490680830517
8	0.5093560998735773
8	0.39930967187500066
9	0.40248324655436474
6	0.45577041962556525
2	0.2597048443689869
8	0.3138728737300437
5	0.4008637457240588
9	0.49418550040355147
8	0.8223022061328767
8	0.5410450265486727
6	0.43813082891246713
8	0.7528819295392948
4	0.9197716502115654
4	0.386647702888583
8	0.37529941350418883
9	0.4575442156409068
3	0.364887917274939
9	0.5607463484916709
9	0.7639299700710807
8	0.3873627292340887
5	0.3847127568740951
5	0.5441992223382048
1	0.27949372029250497
9	0.8476520717131475
7	0.4573757567804023
9	0.3659579826933483
7	0.7928512624728841
9	0.8111743604004441
6	0.7999470924434211
2	0.3400974060290281
9	0.4600368255033562
8	0.3757717290748902
5	0.4126822565006608
7	0.07469148690292766
7	0.9015042047165093
6	0.11296958298230814
9	0.2103486421911426
6	0.3428432185792351
8	0.4401903114013066
8	0.17322477569562755
9	0.5730006587374209
1	0.30983902793946494
9	0.23643588714733532
9	0.21830058912386718
3	0.3617153092783503
5	0.1074552880579932
9	0.49109299448384625
6	0.193577062355658
8	0.38067207173778617
7	0.5298997448979592
9	0.15289633474576284
5	0.23372126082771913
2	0.18641533400301352
1	0.33285454145515997
0	0.05958095918367343
4	0.061326295313881535
8	0.5993695318930028
6	0.34076854615809843
3	0.09856482388059683
3	0.27669150177935947
6	0.16249377688172043
9	0.37602604017857133
5	0.19165118918918966
5	0.4698970582524282
6	0.21624585834333726
9	0.3815531852879948
2	0.2660491483113073
9	0.13868022222222223
8	0.7733674503657257
8	0.28249002981514615
6	0.2001374617524338
9	0.31149207426376446
6	0.592629579667645
5	0.052968613333333366
8	0.43935638929088194
5	0.4082898176291796
6	0.444305824451411
6	0.2961904137115841
8	0.9816633371625508
7	0.5500062375000002
6	0.12626537671232863
8	0.387469348623853
8	0.3156006794682423
9	0.4363371761055087
9	1.144494442691906
7	0.8424513333333327
6	0.5097572792607807
9	0.22356185725249425
6	0.38316370344342954
9	0.3253606491499221
6	0.29316812348079724
7	0.5938699625267676
3	0.2941083000798086
9	0.40807067619047604
5	0.5084549575551772
1	0.09422332980412926
7	0.34015906618778835
3	0.09557446697566659
4	0.7930640534124627
8	0.381173009776536
7	0.3780103571428581
9	0.34680790236460785
6	0.12642597693786034
8	0.4736758833819235
9	0.6207590212373024
9	0.41913566220581416
9	0.20012067335243527
8	0.18850006666666644
6	0.19318871875000035
5	0.33756234394904455
7	0.4074956933677866
8	1.0393508176583488
8	0.4365734131326948
9	0.5830355092592598
6	0.29236334905660355
8	0.06620570062370068
7	0.2853417894096165
5	1.0581423318092742
7	0.18111767346938762
4	0.09475796089385463
9	0.5391664985795459
8	0.5516965349999997
5	0.1013200860585199
3	0.38514290748898816
9	0.07623026792750191
1	0.36783617195496465
9	0.19066208602150536
3	0.11854542407943751
9	0.7428781610337978
8	0.43451408374116407
7	0.23353139837398362
4	0.47900033571821776
9	0.42711152445961315
6	0.40385134592680083
2	0.33808783376963364
3	0.388785282588878
7	0.30610551587301565
0	0.082892744643891
8	0.46866046783625703
9	0.46645249283667595
8	0.9168441984732818
7	0.48996001746724827
1	0.42968609073723907
5	0.24872133849557554
9	0.32018522143489886
7	0.15079819563152916
5	0.3376175331125827
8	0.09701166061406406
8	0.498831745862253
9	0.4784884029590958
8	0.08573872253449157
8	0.2522132757130512
8	0.4523428325123166
8	0.4594920443062574
6	0.7195836105032826
4	0.895732668010751
1	0.08887432153392344
9	0.28018812084993394
7	0.2824924748490948
8	0.3841556440071554
9	0.3717193988728861
8	0.308565328798186
8	0.7934544864612524
8	0.6412066295264613
8	0.45702339686098636
9	0.7602548494329281
8	0.40706458048477323
5	0.1940746975088968
8	0.39028306249999967
4	0.09500767469172046
9	0.5324286504559264
3	0.615377461506451
6	0.16343155258764602
9	0.27277674381484424
9	0.5060960760626391
5	0.4708815417558888
8	0.43567690158730216
8	0.35367892391304423
9	0.7860669234254664
9	0.1450181580135437
4	0.48979420526793965
6	0.4533443439716311
8	0.7806560682492578
9	0.3345811282051285
9	0.5639090304878063
9	0.4587310784313721
6	0.5758770127226458
9	0.44366451157316655
9	0.45346001986097345
9	0.39859362327188935
4	0.656542621060723
9	0.42984662621359226
9	0.5897484460592504
9	0.3461645484949838
8	0.2950270659590601
7	0.5388942418930763
6	0.14320833927298657
5	0.34158040444091975
8	0.1214486786551992
8	0.5420213772455088
9	0.8372492248061996
9	0.4206170104562739
8	0.5440414817001179
8	0.4302121224489802
7	0.19769176576576575
9	0.3596230698529413
8	0.3841809355131697
9	0.4356509349112427
8	0.21094677056277045
7	0.3423551136363633
9	0.1431568162393164
4	0.4356894662074905
0	0.1542567678958786
0	0.0951146726572532
2	0.2856120817438693
6	0.6838111016949152
4	0.17428940755873318
2	0.2843387480021313
4	0.374880442477876
2	0.4429172151898736
7	0.335812906903103
1	0.7082950090090089
7	0.22076426737967922
2	0.2640821997621882
2	0.3804340984544938
9	0.7555269291907514
1	0.1563273295454545
4	0.30509800511508967
5	0.457597441860464
3	0.18238044739022358
6	0.1358481772694782
7	0.3191252818991097
4	0.10605536936936931
3	0.3543011349693265
4	0.9030467253044635
9	0.40304095796676426
2	0.41602976577437856
5	0.1362324815925824
6	0.9401152878289463
1	0.0974420017406442
5	0.5140559749243412
3	0.5736269586140519
1	0.19781841639871375
8	0.35161806903991394
2	0.3891151254826249
3	0.10550935154608239
9	0.36489103321033173
0	0.24525794028031697
0	0.27780410016977924
7	0.730815989492118
1	0.13374976449275366
0	0.291200944479898
8	0.3609262890625
5	0.9187730928961747
8	0.5668488367203923
8	0.37750776044568185
0	0.16372229224762988
1	0.3320608681438423
6	0.7129260386690658
4	0.7398226337831556
9	0.3756521408128214
6	0.4051636526576024
5	0.24578287692307685
5	0.4309699603174602
3	0.2846662886048984
6	0.31174393060590394
7	0.907801062431542
2	0.35454225271879836
1	0.44067520919269343
2	0.31606160480349343
1	0.11113759036144556
4	0.2508337849462368
7	0.43523826882477096
8	0.7011382334801756
1	0.16655513547574052
3	0.33661379589632806
7	0.14549694901960808
7	0.556796570972885
4	0.09113081914030813
7	0.2005461071428571
2	0.513138253825382
3	0.11319389157073907
5	0.3346365882352945
4	0.690716659447752
4	0.17151227752639514
1	0.3538241557017546
1	0.09724712046444146
1	0.37240033627342883
6	0.09386490814884596
9	0.34103315760869524
1	0.10595039665211035
0	0.23086993552546742
2	0.10840279664110994
6	0.43307928373382665
2	0.10615762420957527
4	0.44579804262722933
3	0.3263778173575129
9	0.3978527902439023
3	0.3453334407216497
2	0.10870937199999976
3	0.06295398148148149
5	0.11366392420842725
6	0.2307520706757592
3	0.11338217818181832
0	0.48847199095022653
0	0.09333182900763376
0	0.22688686333084374
8	0.30216413849509344
8	0.18868406250000003
9	0.3032671225382932
6	0.20837224669603518
2	0.19647635990139634
7	0.49573357981220667
1	0.4112296186203032
8	0.700048044058744
1	0.21857930898321815
1	0.8485062891380004
1	0.18014822614107903
2	0.3203713288170928
7	0.33721464199517315
5	0.19161369217830126
2	0.10772606370876012
9	0.6419796197916668
7	0.10767656488549641
1	0.19893219190140865
0	0.09294129852744326
3	0.2905333544705139
5	0.48140092914124777
1	0.11102847545219625
1	0.23444087837837804
5	0.5171580477528088
0	0.21817359707446782
8	0.3414470912431107
5	0.643569585301838
6	0.7429348663468115
8	0.46738248579545444
7	0.35916183201460744
7	0.2750856326148077
3	0.25967566570605205
9	0.45806110499999964
2	0.40775566113850276
9	0.38202942714819427
4	0.23084105263157947
9	0.5748917572254341
9	0.8889418600368322
7	0.4976233126660759
0	0.20365506680369982
9	0.5219905339805826
6	0.22836428871758926
6	0.2789409485094854
0	0.4354532206925328
1	0.3863484973821992
1	0.5094174293405109
5	0.391403835341365
8	0.8744144569625962
7	0.20873779195915754
3	0.3513244757665681
5	0.4356424485981306
4	0.944215940959409
2	0.486500216034565
1	0.4018148711204626
0	0.08058445283018867
9	0.8507650541516247
3	0.5030439262966336
1	0.37364012635379085
5	0.3131593712871282
0	0.4781160207100589
3	0.8662852199022649
0	0.08786565916398698
4	0.5378758865814697
9	0.36617531435349915
3	0.6755781637976013
1	0.0938719679358719
1	0.26493600833767567
3	0.7437395181818176
4	0.22957692830655108
3	0.8119372901325481
0	0.2737095333333336
4	0.2690182213691615
9	0.43211319095477363
4	0.35234701216764286
1	0.4757475992779779
7	0.857674506578947
3	0.16846249828884297
2	0.4364603882978716
9	0.40436433040078273
6	0.7470287757575772
3	0.6619886939679015
6	0.8821872185061314
9	0.4431821183206104
8	0.5062763523573208
9	0.327133549141966
7	0.5660854292565948
6	0.8141026759259267
7	0.4019498242530746
7	0.5188911778563015
6	0.13543073974445202
9	0.2880178232758621
5	0.11011077018633521
1	0.1077988078291817
3	0.19668054483541447
3	0.11534235743380847
8	0.5315377559055111
1	0.35303245992260907
7	0.714896172616356
5	0.43177488035892314
4	0.4146701646489111
2	0.3643650126742709
6	0.410260343486714
7	0.42530547115933887
0	0.10456711059190016
4	0.12069659512761019
1	0.34885292795389056
2	0.17293396694214894
4	0.7581668347216136
6	0.8203235619794226
6	0.4170557162597882
7	0.3283776470588236
4	0.24869602842184
5	0.5890952193995375
0	0.3327932130777902
5	0.4761511700095512
4	0.850050648728344
0	0.12386071230982025
6	0.4957908953168038
2	0.35889501722158457
3	0.47741188461538453
5	0.31082957537155004
4	0.3460871055952887
0	0.36483222398309617
5	0.31756713132400405
4	0.19226965003722984
5	0.3901379059643014
3	0.13568100158982507
1	0.09013718857705577
1	0.10894769508670513
0	0.10794114926084902
4	0.4550888168373156
8	0.3578032306798375
6	0.4944584373274441
2	0.4622397727272735
6	1.0740451143200958
9	0.3252947103825134
9	0.3107871637248936
1	0.8631935472370751
2	0.444878852785146
4	0.4522815166461158
6	0.12012596840659327
7	0.7183695395948433
0	0.7998604695652146
3	0.34739011163337274
1	0.15317524218750006
5	0.10918009963099622
6	0.44518717641419014
9	0.31953054102795286
8	0.4228314583333335
9	0.3626460593471806
8	0.46164152468326786
2	0.3035313333333339
2	0.0760710656167978
4	0.3071223858140781
6	0.16814821215733
7	0.9526067293233084
5	0.6529584308365224
5	0.8579461544284654
0	0.32018749999999985
7	0.3135489782953942
1	0.4141646120455776
3	0.44664209076175115
8	1.014172053455021
5	0.4565193217665613
7	0.648336787072242
1	0.11373380935631369
7	1.1300768709972548
8	0.5528628395061739
7	0.2540131785345721
1	0.26712353227770946
7	0.6346058390918068
7	1.0438589264990312
0	0.09934768515549837
5	0.10917570022151105
8	0.5020095281409888
6	0.34270051026757975
8	0.4069193252769381
7	0.3686685490605429
7	0.9406150576519923
2	0.09024615890410971
1	0.41474687833037344
3	0.9087110210210206
5	0.1797420486618006
5	0.5100416318926968
5	0.13529611502347413
0	0.22845090069284055
5	0.12599484800000021
2	0.47745822344322325
4	0.23117964044943842
3	0.25979355542452875
3	0.11147578791858169
4	0.18689904313725492
3	0.10462100596421464
4	0.22009538915094348
4	0.08915996122152199
2	0.20266348226018405
2	0.08742200993676605
0	0.10971557806912988
1	0.3292143822987094
1	0.04392075846833582
6	0.22121587593728728
2	0.3870979351687388
1	0.10882368547832083
6	0.9233716866708784
1	0.0930159918200409
1	0.09722633709016383
8	0.6039951125541116
4	0.35823220302375774
1	0.25270353365384635
2	0.3559352450331126
9	0.3687760617059889
3	0.16697563843236396
3	0.43233330599913633
0	0.47359969666832546
3	1.0743826861924664
3	0.10662925230566545
0	0.31737616839536364
8	0.3991695527859233
2	0.189971273712737
7	0.4183884992921182
3	0.4583150100100094
2	0.20893086227544916
1	0.10909450968522992
3	0.38596598659003717
7	0.9235070647002847
5	0.6463375621028299
6	0.1028369493754107
4	0.2845330025773199
7	0.32723267581475074
9	0.9878153323338343
2	0.20519721088435391
2	0.11194601817430798
1	0.753469037990196
5	0.20201802405498295
4	1.0264874459508984
7	0.31803802126402886
0	0.17570052154195
1	0.11589564748201424
6	0.1902252079866888
6	0.28289714383561654
1	0.06306990373044523
9	0.8348208556759831
6	0.4577506959706955
2	0.1903444480519481
4	0.8541330071174368
6	0.18420564229249023
8	0.16971176946410532
6	0.8748441699393066
5	0.0976192887624467
5	0.10435919386551328
2	0.6909630704116984
9	0.7447608220858887
6	0.4424208740942031
1	0.065161162540366
2	0.3807649049773755
5	0.28452503501945575
1	0.2454618303030298
5	0.40601885806451526
6	0.13319991199999998
6	0.12883203436426122
6	0.22647627325890504
6	0.10637551134689084
5	0.581274879227053
9	0.8335437815428985
8	0.40476623666835904
8	0.30912408640226674
5	0.1362332583586627
1	0.10152597866820397
5	0.4823454851063831
5	0.6097347869177396
1	0.1345813836477985
2	0.5799930989956954
0	0.20186720467032956
1	0.22653351351351392
4	0.1911502514713749
1	0.21020056856187302
2	0.29171767911200813
0	0.21868069897483697
3	0.4263492108508018
5	0.2231845536609832
8	0.21418735387045784
1	0.28898385848535063
5	0.10368250538406319
6	0.39109376142595975
5	0.45655399747261954
5	0.2620441358024691
1	0.08827236194895624
5	0.653590438642296
4	0.2155521288515404
0	0.25093781762917955
0	0.07543441849602991
5	0.6994387732696894
9	0.7233679642445212
4	0.4687839345040344
6	0.6998844159544155
9	0.3597192433697341
4	0.13498783596837957
5	0.10559697036569997
3	0.15762023456790145
4	0.41232076772616116
7	0.8604736334661354
8	0.4553706924643586
4	0.1250267606707318
8	0.2983006492815331
8	0.8373633017702748
9	0.856940635696819
3	0.9297071481481487
9	0.5838983235101508
6	0.5257212149532716
7	0.4600574705581162
2	1.0431997340153447
4	0.906148419618529
0	0.09412301930953769
0	0.2803440038935756
1	0.7112927139107614
8	0.5376879629629628
1	0.21430135794330915
5	0.8651018264621291
3	0.5532583802816896
7	0.4016442957042961
5	0.2529282075471699
8	0.3611085818624464
1	0.2231000726392253
7	0.4181978068965523
1	0.7131280712303409
7	0.9010397518382358
8	1.041771129807691
1	0.38718329365079396
6	0.2921589261393396
4	0.8023119372549042
6	0.09659044965786905
5	0.25285182328907113
0	0.10837109486569217
4	0.3567440537575426
1	0.2136500856954512
7	0.44116752401746756
2	0.072170079681275
3	0.1305353684210525
0	0.22374293265749473
1	0.4151785784313725
6	0.1670417630853992
4	0.21041996309963112
6	0.5869794444444445
0	0.10698948968512484
3	0.10792555752212382
3	0.37934304579339767
7	0.18470781249999993
0	0.27963193087008287
6	0.30075101616628164
9	0.34000522829582036
3	0.11169767026194141
3	0.32854417684700377
1	0.2751960046547715
8	0.5557869501466277
0	0.16528890855457232
6	0.12278487784330246
8	0.22148085076708493
6	0.37706623448275844
0	0.5212939412617839
4	0.14687644877435552
3	0.47685533470648866
8	0.544255094447624
8	0.8445268921568633
2	0.11266874918140171
6	0.14254953287197233
4	0.23323707755102027
5	0.15402965789473652
6	0.3025680971064252
1	0.10854238713318283
0	0.37760766405484775
1	0.055892448251249026
5	0.391451429530201
5	0.11780189582071496
3	0.2885533193779904
2	0.37254941008018316
5	0.15022224930362138
0	0.3755686877470362
7	0.1198021358405838
1	0.2894352416918426
1	0.12972470788043483
7	0.12248482472324734
0	0.24994665387567186
4	0.15611337100737127
0	0.2466624673439768
0	0.07200039653035936
4	0.0673379966044142
3	0.48753671740024596
4	0.4867562885085567
0	0.17864711148648646
3	0.3844272222222218
5	1.1399152331838525
9	0.7910100587851061
0	0.4942380864691741
2	0.218249990138067
8	0.07732979674796758
3	0.4998152830910486
1	0.41527711488923214
6	0.1105410582524271
0	0.20369789921068612
0	0.14718219008264444
1	0.5608862436332764
5	0.3264211189220858
2	0.9119678506158126
5	0.2670680306469918
3	0.4304698866702643
1	0.11417865280000013
5	0.3847452930728243
2	0.4321173401101229
0	0.19130816108685095
6	0.9400240672645725
6	0.37491816908993
0	0.20563051502145924
0	0.3686509367681507
4	0.40937631021194604
0	0.3523350149402389
8	0.650343601092897
8	0.45679960603112924
5	0.11232372604284124
8	0.4369183928571429
9	0.9192622903516682
4	0.29079386011745845
6	0.10181093163301491
5	0.5033673505654274
1	0.4628471916711154
1	0.33190663677130056
0	0.22355787822878245
1	0.06277397668393768
0	0.06688245695364234
5	0.46246867416829757
9	0.2908431063504203
8	0.47378410280818756
7	0.6632899912549173
7	0.09683516018306632
9	0.3731359784560139
2	0.35879876361655716
2	0.28965219572776985
4	0.44720969659696697
7	0.46414944221329707
2	0.18418261432269203
1	0.41294287796751405
2	0.6526856714060043
4	0.31767133888888893
1	0.09676926410070194
1	0.27903116202946
7	0.9850914170403572
3	0.51020988888889
8	0.31380616360177555
6	0.2817332369942197
6	0.38911187396351604
9	0.5981516346891785
4	0.2692213537996981
3	0.2396066759259257
3	0.3524167808591622
4	0.8612151821862349
2	0.3666945321637426
4	0.39301820605187343
2	0.4486604250295159
8	0.7513725984251965
5	0.7051719534184815
0	0.29201477911646634
3	0.15552108978328175
2	0.9094728267752137
2	0.3892826830543932
7	0.4109405371900825
9	0.4986941110147446
7	0.43279063305978893
3	0.9269180790513819
1	0.47734449012494873
2	0.4923427495817065
1	0.5137208675607708
5	0.4879074807430893
4	0.6409607938461538
3	0.3699297219558973
7	0.5625001624480541
0	0.10085074969400223
8	0.9814025793357943
4	0.3873963520157329
0	0.09578172126265631
9	1.0006217971217959
5	0.2907077287356324
5	0.5638867122507121
2	0.3505535718247358
2	0.47474731356693584
7	0.9306656291666644
0	0.1127423403605256
9	0.39379571502057686
4	0.5053902126366946
3	0.8017129165001982
8	0.8392373617369928
3	0.802822922297295
4	0.429657722342733
1	0.3193825595238096
4	0.45133540967896474
3	0.3635852410714285
6	0.37543754500818316
4	0.16712966053748238
5	0.23902676276276263
6	0.2793230014641289
0	0.4043192568250771
9	0.40819286843997143
5	0.3620465873015868
0	0.8048419041560637
6	0.344178756446992
1	0.0948336076555025
2	0.335051055465805
9	0.6631698387096776
6	0.32263292406311683
7	0.6874197730061368
1	0.18576214285714296
8	0.26689586519766745
1	0.36062858131487857
8	0.4314704407087686
3	0.30517856472795474
7	0.4117525113693788
3	0.39817645644040656
3	0.3147802764340015
1	0.21355845662100442
8	0.44899834026814606
8	0.13042382492863938
9	0.36732602357320077
5	0.4756631175934375
6	0.15360267892317792
2	0.23439623325892822
4	0.4550298208092493
7	0.3573709085252022
3	0.11132118589743575
4	0.2552033182589034
5	0.3816154721977054
6	0.4169323387519657
2	0.327724899620185
6	0.2559215575465196
7	0.5385475807860259
6	0.7135212559618443
5	0.9366441828254849
2	0.7495690592051902
6	0.2390638333333334
0	0.1883625488997554
7	0.5022902870159455
4	0.4909049954170487
7	0.4490061570005875
9	0.46200271055753306
8	0.6860287937151535
5	0.30246814285714285
4	0.27352219017926793
3	0.38525630092341145
7	0.24346900737100716
1	0.35300200206932203
4	0.46990803042434043
4	0.4546318772563172
1	0.634337485294117
5	0.5913000538502962
4	0.3057807058047494
7	0.42130049367088646
8	0.48316425067075386
7	0.23667690090090077
0	0.07634251141552513
2	0.21971240905971165
2	0.29744125113739783
7	0.11683666024405887
4	0.04384312056737591
0	0.20074070422535203
5	0.30784356907894755
3	0.09989762638938662
1	0.09826078861256574
3	0.22066899770466686
4	0.1006674085106383
1	0.19390624913013238
0	0.08518674060660919
1	0.11017959415584448
3	0.11514680860600623
6	0.10171493100944086
9	0.42129514721919303
0	0.37081556087551315
3	0.28797576504026484
6	0.4131994231597077
4	0.1516179577464789
8	0.4073964114583328
9	0.4159086384734404
9	0.3629799397590357
8	0.3022231297709925
2	0.1909574365325078
9	0.38386181714285716
6	0.20140208472686727
4	0.09566155703580352
2	0.10833571532316626
0	0.14787924633635718
1	0.11153219550650371
7	0.3745249273104888
5	0.47197117333333366
1	0.38557521698113223
9	0.5698854300567121
1	0.10198927424982582
5	0.42484345911949706
1	0.11533592371192718
4	0.23479121089808297
0	0.2011579191438762
2	0.40378442719486124
1	0.2203829927884617
3	0.3910217109884595
6	0.41289945497630276
9	0.406332494908351
2	0.42565448569218883
8	0.631576809605489
8	0.5972304893617014
1	0.4194036400817995
7	0.30757560919540217
2	0.24948337520938052
2	0.08670113636363619
4	0.42116877729257657
4	0.11462466594827565
2	0.783317219991076
6	0.6850121965317919
1	0.0926453107630115
7	0.13503047414947741
5	0.13107635810377966
3	0.3445175000000006
7	0.7278017940199337
6	0.7375282724877685
4	0.5265821403855662
0	0.11327196120689662
1	0.10299541146333657
6	0.20732476892822016
2	0.10758580477673935
4	0.1214542340168878
1	0.4311375665399238
6	0.2589470303563571
5	0.4951076923076919
4	0.23628976939203367
3	0.5848539024390251
8	0.9241687205188693
8	0.22145842105263128
7	0.48385136143745644
4	0.3457726821983274
0	0.15618768918918924
2	0.34005577123050273
3	1.0333313896276606
3	0.22641026431718056
3	0.3751180601247871
5	0.42193693959731626
0	0.10729390950226267
2	0.542994724865536
1	0.2721705147679326
4	0.11397710053577086
4	0.9098795173453981
0	0.09144153558052456
1	0.2022440695792882
8	0.326254096153846
3	0.46756738382099694
8	1.0525924482623947
4	0.7204373029439682
4	0.175579636454183
5	0.17602161498707986
4	0.19027456544502633
8	0.7120077293729365
5	0.22638283085013128
5	0.32040969321851415
8	0.2646874287652646
9	0.28488809154929584
9	0.2526720980091882
9	0.42241466012084644
7	0.2857867683772538
9	0.6410093333333337
4	0.28943386522568343
0	0.12820571509009007
2	0.3326743629343626
4	0.31032065352697114
4	0.6555603439922485
3	0.9101480559254319
0	0.3389871342078709
3	0.8991716778178069
2	0.36442842839805895
1	0.2670100730519481
2	0.8226854433221092
3	0.4477581505882345
5	1.0479518552631584
7	0.2713505309734511
7	0.27963692039106186
0	0.36964896990740753
8	0.7248204325169365
0	0.10328714163090137
6	0.7376675824800887
6	0.6694204350077656
8	0.7154298732718891
4	0.3220114502164499
8	0.29757225152129824
1	0.21003981404958683
3	0.4256436991670746
7	0.39687530652280584
6	0.6046487844133831
2	0.6631987831407207
5	0.3723741996402879
4	0.4375833726972134
3	0.5580750946547887
4	0.35025736215538833
5	0.11760169927909357
8	0.5224386580956201
7	0.6169005718782795
4	0.13656394633873672
1	0.192665829562594
8	0.252579612676056
4	0.18894679471788697
7	0.23325813904494372
0	0.09778383556547605
1	0.21056888223552855
9	0.4057054063604238
2	0.3287558595113436
3	0.3773936106831025
0	0.12246871499176289
5	0.32342505648197917
2	0.07402927240143364
5	0.2553320979986197
4	0.2814784796437657
4	0.08913545545545555
1	0.10853042451088951
2	0.10469619285120535
2	0.24655736520854493
0	0.1474763675742577
3	0.18373971479500906
7	0.10240872571001497
3	0.09801573122529657
1	0.11194466666666658
1	0.4205638283550687
6	0.21314772478498803
8	0.21532893271461742
1	0.2687625493333331
5	0.4773849178532306
0	0.056461092043681695
0	0.060685291005291034
1	0.046542374581939855
2	0.2795828864168619
3	0.2454898125450615
1	0.10772405293631096
3	0.10431825617283955
0	0.0879086466165413
1	0.5494278480183421
9	0.08882432391826911
1	0.3884102377717386
7	0.19098959214501504
8	0.7856346757925073
9	0.44297894844517255
6	0.8039784747179268
5	0.4300787098886708
7	0.9588812511373991
1	0.813600331711632
7	0.3753538827838833
9	0.16360186137071664
4	1.0732808884596812
1	0.20647721176470568
2	0.2972966315789472
7	0.10956568013190424
8	0.18825035071942472
3	0.30464646731571626
5	0.28896913871951246
1	0.41741664246823984
6	0.5414169300911853
6	0.5811833412887822
8	0.4019282256509161
2	0.1377414927934113
2	0.1458640795287187
6	0.06766746648793544
7	0.4431423287671228
5	0.9495374659513001
2	0.1141318114926418
5	0.44361234318299647
5	0.78857533240028
7	0.38240782135076323
2	0.24405861003860987
7	0.7936495296523515
4	0.2827242143906018
8	0.18745955866523142
3	0.3130669768637537
4	0.558879853587115
4	0.2728992049808426
2	0.3241636801040314
6	1.1001014793425163
4	0.1028384759547382
2	0.5006220862989322
6	0.9648838372093019
9	0.17687765182186205
4	0.39984989828353507
7	0.7191557591240877
2	0.45540053191489366
1	0.09709361013986005
4	0.19153009727626438
1	0.28659901066925364
5	0.5817923148627651
5	0.7702909592326137
3	0.2642347494553379
1	0.09536823023130724
3	0.044917981735159866
7	0.9748821928327643
3	0.16559901158301174
6	0.5737246141564651
3	0.23157467181467228
3	0.19377371894409925
3	0.716026665221161
2	0.46312930212765957
8	0.14221878759398493
9	0.4123409422492403
4	0.23111412162162173
4	0.6893602536997885
3	0.09723328862810877
3	0.28058643613267503
8	0.4717653547133139
2	0.3040240562248998
1	0.09982174614557195
3	0.4367916308243729
4	0.3544144219367591
3	0.3111893629697522
6	0.2750530491247884
3	0.1289505662650602
8	0.3270802195121957
0	0.283545040572792
2	0.38773756484912625
4	0.2477607956496848
7	0.4597383015597923
1	0.21010134199134164
5	0.5801486464646481
4	0.4919335761904758
8	0.5816678941908712
4	0.3111566374663074
6	0.44429354561878925
7	0.41255943808532747
1	0.8936583865999216
3	0.20574099350046407
6	0.3852417369222958
2	0.39032109529025166
3	0.49902658407664446
4	0.3644018800000004
0	0.1940956997654419
0	0.33217566768603457
4	0.9604658246527793
3	0.40136787989080963
0	0.24645588841722296
5	0.5167933665927552
7	0.6395799372197317
7	0.5618866902834004
3	0.4812355807127888
2	0.4233398026697618
5	0.27894460561143514
8	0.8695361909989017
0	0.11337301328903636
4	0.4857382836143546
9	0.8916024209194446
6	0.3080607469102625
6	0.1886427495462794
4	0.4010924497833793
2	0.242245506329114
5	0.6431524931356395
6	0.8752528244274793
8	0.43533362100456585
5	0.34508204968944073
1	0.3838933333333333
1	0.09626060234244296
7	0.5220509465737504
8	0.8056007067287346
9	0.4381362521588952
7	0.3856865913978497
4	0.5551513550983895
9	0.46774517647058794
8	0.32366584992343
1	0.6303540948058507
0	0.11637733851876929
8	0.5029537135416668
9	0.4626492222222226
9	0.5059386963036967
6	0.4150340655509068
3	0.22865443349753645
2	0.39078793456032684
1	0.453282859744991
8	0.8962876163873372
7	0.5616134181818173
7	0.8609048500211249
5	0.5308892266009848
4	0.30624873469387776
1	0.13914677083333318
5	0.18824650953984298
5	0.4281080445075756
3	0.41085669235002775
2	0.4399813499281953
2	0.2534801485385724
2	0.47788725368871976
4	0.4669817341897228
4	0.5623889052069435
4	0.41206238325281785
5	0.1806164205128205
4	0.2247263317479192
6	0.19084115338882288
1	0.1183741447093265
9	0.9002824255319162
4	0.4155869609582975
3	0.13109255024255015
1	0.3568279274611397
1	0.24670147559591385
9	0.6619405779405789
6	0.4071137817796609
8	0.31629991213618913
4	0.9695619243013818
6	0.9654898701298681
0	0.29001872966692477
7	0.61797605504587
6	0.11545137193203268
7	0.19288540178571417
5	0.4484153791960214
0	0.16327478560490066
9	1.067178218147627
7	0.5120280174180337
7	0.3035077975528364
5	0.27058664828431317
5	0.4958284306340241
5	0.2035729352396974
4	1.0900296976149908
3	0.23693370772176134
2	0.5297903686934027
4	0.1011019594782124
3	0.5006094153577664
6	0.47204626159101987
0	0.10433290180088375
9	0.38413637715930943
6	0.3165613503304998
6	0.22695391902833978
7	0.19465791083916056
0	0.23863446286472156
3	0.45094859459459447
1	0.2625138635170603
7	0.6846160087336246
4	0.18485773938795638
9	0.3445824489795915
0	0.1827923805386618
7	0.3769988557743478
8	0.3790337728740587
7	0.3707497543500508
3	0.610698334443703
2	0.5293528382663847
2	0.15878424787133397
7	0.4719689157336475
2	0.35713419000549135
6	0.29636909793814453
3	0.3617797824961167
2	0.712106581196581
5	0.26266697415103907
8	0.4015230980751602
2	0.07213730666666648
9	0.3679851653261833
9	0.6156193877551016
2	0.523506328592815
7	0.41328636270491764
6	0.4103249576059851
8	0.3951315918163665
2	0.42208509723643745
8	0.3048587172218285
6	0.30416638591117895
7	0.30771999261992594
7	0.26576930321960646
6	0.28098976923076896
9	0.09736398547801518
7	0.36836872907625556
1	0.19038878031878026
7	0.4299321673003807
7	0.7066545309734508
0	0.12158419782870931
3	0.2552579374037968
5	0.32848711051212987
3	0.4442281970379912
5	0.2629005324074074
0	0.30416009465855276
8	0.4005719679633857
4	0.47931568703944416
2	0.10455003420398003
6	0.4100811938872982
7	0.3403835547886119
2	0.43259997716895005
5	0.49916031053294263
7	0.20111815718157228
2	0.2163375635767021
8	0.2462708088675856
3	0.6914638228438231
2	0.14301104494382025
3	0.564989510443864
9	0.898836439476554
9	0.4001134703866864
7	0.378065661634104
5	0.5647051484751194
5	0.09435078199052142
3	0.25482281887755076
7	0.4575062707182314
3	0.4381270851836897
5	0.19264767426710117
5	0.7696604591836741
1	0.19593149446494437
6	0.48999650655021815
6	0.5965174956063277
0	0.11974022683397681
2	0.2179435096642931
4	0.08498609478673008
3	0.28686456046883324
2	0.1139289651493598
3	0.11403051315789468
6	0.3067399999999998
5	0.8269504038364448
8	0.9968475582901546
0	0.2001369011857707
5	0.1636249304677624
0	0.1247973103448273
0	0.09821669667416871
4	0.10156652410575426
1	0.19663033284023662
3	0.117647068214804
2	0.06698937295528888
3	0.42684709445150415
1	0.08115161875945531
4	0.10871134692513362
1	0.15791091891891892
1	0.0990275382989963
4	0.10415605093378608
0	0.3189160750636137
2	0.13942188955996554
0	0.2685454157096923
2	0.08376279872543815
3	0.6581585047536728
4	0.391827936507935
2	0.09238439174511232
3	0.45336949290060874
8	0.2494257494646685
5	0.32339623267028317
2	0.15739265243902414
1	0.17205396836313624
3	0.08124897631779986
3	0.17795877136752145
1	0.12472086617100388
4	0.23220299622641466
1	0.1272166287015944
3	0.1383091376030437
3	0.09266252462604879
1	0.08937313844904587
3	0.08172742343541946
0	0.09862970871040744
1	0.10133587313160779
3	0.11091188288288277
1	0.13258576819407034
0	0.48335199711260846
0	0.06876139568345324
8	0.3831008762322022
8	0.4051888855721399
3	0.10377977093503558
9	0.3963536537493714
8	0.6999616635773865
5	0.9201686029087696
7	1.0832520451527226
6	0.40721328820115976
3	0.3121032984531389
8	0.5074133285984845
3	0.220851705374917
7	0.36865989858012144
5	0.37928331453634057
4	0.39335707426018923
5	0.4325647541703257
3	0.47953963592233073
1	0.16735655417406778
8	0.48054170836311605
1	0.10566259599606183
6	0.9355435079171737
5	0.5805732757475087
9	0.4709705792245092
1	0.45904935708752953
4	0.4977941792168669
4	0.42136398856325946
4	0.37952244750181086
2	1.1019052297593008
4	1.1294319742198102
7	0.4774605850487539
7	0.45086728952772126
5	0.5673432960622267
8	0.10440263360246094
5	0.1877983333333333
9	0.37851398954703863
9	0.4077315453639085
8	0.36793967005076156
2	0.09874962680883485
4	0.8249027749490845
3	0.25787242728714943
0	0.15479985903083718
5	0.22418300173510672
2	0.2764151038715769
3	0.09169686891054038
1	0.22719905477031796
9	0.49627612252663533
3	0.8719267992874109
0	0.3895258022130011
4	0.2940457898498927
9	0.41031530421216794
6	0.36612060197197693
7	0.21810194588969825
9	0.6304528508771928
0	0.4114551361161525
3	0.092163250676285
9	0.36796609507640043
7	0.7651585114965724
1	0.4092948269351795
6	0.30542184267709716
3	0.5841997207303978
0	0.20961576781002655
3	0.21523885185185207
3	1.0687560000000005
0	0.3264860597189694
1	0.08255496831432192
2	0.2517696842105262
0	0.10655107265250183
5	0.28205255268199203
1	0.1108696336357292
4	0.3756246086412025
9	0.47691038553069964
2	0.20138347725520428
2	0.5313598350515468
5	0.10988465528562079
7	0.41083406557377067
4	0.5205250528541223
4	0.6658063362068958
6	0.4619543553629475
4	0.1950722326832547
7	0.7647859227660543
5	0.145387894736842
1	0.40887757288629817
5	0.10513080155367198
6	0.31033311641791006
1	0.20802904369332234
8	0.3948435792207802
1	0.8986857378277154
1	0.1681395198079232
9	0.5327462813522345
5	0.9671396387520518
6	0.4482558001808309
4	0.46653383645063035
1	0.38501886820925535
4	0.2440994869638355
1	0.3434506806282717
3	0.16171509565217373
7	0.2447750000000004
7	0.2703430431491293
5	0.10287067588808552
7	0.37999159250585485
5	0.38938539285714285
1	0.2664531284357821
3	1.0158798723186928
9	0.4893472586015537
0	0.24061831184775928
9	0.5353244620938633
2	0.4821171072507557
8	0.4027118665377177
5	0.10215549331963004
3	0.50600332641196
0	0.44598354509107163
6	0.12591398148148158
6	0.7970601390176093
5	0.16899224778761063
8	0.5178430128563442
2	0.17497068750000003
6	0.4335903804089396
5	0.5837004662973224
5	0.16115028863499703
1	0.11998394197414072
2	0.2222634739454095
6	0.8212198285268906
9	0.7622070094664367
3	0.8162832098765431
4	0.4923892943420211
5	0.10941860937500003
9	0.8135214870775344
5	0.2651006094808123
8	0.23852772997032598
8	0.7650589867659225
2	0.27755846314688964
0	0.46212949808592096
9	0.26733345722300195
7	0.23997833898305038
7	0.19595097867001227
5	0.32375917337855026
6	0.4440561459724076
8	0.26630756578947357
4	0.8904593632075471
3	0.6960956371911587
8	0.3370127256153141
7	0.5015574044585999
7	0.6412298390342048
2	0.10442762128892125
7	0.45534446573009896
6	0.6377468610715983
6	0.5004407625826138
0	0.24990987986270044
4	0.32648879023883615
0	0.16530903455842041
3	0.45658761010830307
2	0.3303184987277359
2	0.11466438812454745
6	0.2963809156378602
6	0.38782735598227475
5	0.15295836184210532
4	0.11750789855072483
4	0.23142192141830387
2	0.21632921326397908
5	0.286964177750907
3	0.4768289868891533
8	0.46470612826603386
5	0.2854037352555705
6	0.7632956192660553
8	0.9007571543180749
2	0.32054168478260886
4	0.5718193850746263
6	0.4248087154402371
2	0.22087313968668432
1	0.219672701342282
3	0.47153753694581346
6	0.5950008159645253
7	0.7919651182919784
5	0.09852442695722363
6	0.43540788157223076
3	0.10958907233757537
1	0.27141807632800397
8	0.5094895982142856
4	0.6644661818181814
8	0.9962249304347824
8	0.21484497896213173
0	0.09230523896499233
6	0.09830419242139203
0	0.2675124089456867
6	0.2273577501774309
4	0.3746264994363021
3	0.11729655462184861
3	0.9275991954022981
8	0.40007973277661807
9	0.3227109810981101
6	0.7117706238859166
2	0.2862434112149539
4	0.22621247992863525
6	0.41109689060372273
0	0.17374657866948232
6	0.8338141968105792
9	0.9378772194424589
8	0.40773628197501555
5	0.25661904416611764
7	0.28331320555188366
9	0.9262053153510508
3	0.34172638310893527
8	0.7747826201616329
6	0.7878904908946955
4	0.4346892943925237
2	0.3423188493975906
5	0.5325190184049082
3	0.35364728982300925
0	0.203347115151515
4	0.5489851345029245
7	0.5148261966504598
9	0.7743263629737612
7	0.6454934383753503
1	0.22285480519480527
7	0.4964130569948185
5	0.2962639130434784
4	0.10801276416539012
7	0.9266915737410087
0	0.08104157397691508
3	0.2713088260869562
6	0.4562065200579986
5	0.15756112557427257
7	0.2688288975817926
9	0.4020900761035018
4	0.28123711059640993
6	0.7961986355255081
4	0.3672828593588422
2	0.38561106221547825
7	0.10232047976011976
0	0.23272988764044952
1	0.20397541443850284
7	0.439837841269841
3	0.3608500195503422
1	0.32965026938775516
6	0.15227640186915897
5	0.2882480132450331
3	0.2728491099809282
9	0.5808508038277508
7	0.6398231037924152
0	0.23295831711505444
8	0.6916573463268387
7	0.4046602062822319
6	0.5241126814516132
7	0.3630401604621305
3	0.08887480845442557
0	0.4384348445945948
2	0.11259643393863493
6	1.0313196201743466
9	0.4367661733080329
4	0.5305991642290008
8	0.9286548996733542
6	0.2410132786885247
7	0.2709452653061225
9	0.7291194731240014
3	0.8927189225393133
6	0.5737051706827309
8	0.299602880904857
9	0.3984131556683582
6	0.42260331515151517
1	0.13875740560292335
4	0.1353950106761567
7	0.8414143625498014
0	0.45317606418121703
8	0.3336417235859125
6	0.5772514507772027
4	0.4116134040239262
8	0.9853005792682923
8	0.20654715604801474
6	0.26912257020757024
0	0.28827750134048236
1	0.43565520915896117
3	0.4131105813953483
9	0.3834647027972028
7	0.7913520409468955
6	0.40411834914610967
3	0.4328931085770939
1	0.2392444205298011
3	0.25858598016781076
4	0.9498770211827015
4	0.463347488083889
4	0.2608355790240348
8	0.2849530635838154
5	0.9927861077542808
1	0.47722100489106234
3	0.111544935654807
6	0.5537815356710993
1	0.9555290008058018
3	0.27913014697569216
3	0.41729092702169673
2	0.2557717336956519
5	1.0060763280935088
4	0.9988846691568838
2	0.13870605220228374
5	0.3712957091882254
8	0.4507628120950322
0	0.3297750710315012
5	0.3234529296874997
8	0.5983685333333331
2	0.0942543498817967
4	0.1758665165876778
4	0.3323054251581163
3	0.25068147374062166
3	0.09618043956043953
5	0.38768275700934557
7	0.39833935483870986
8	0.6360737450000001
7	0.6609864442127216
5	0.3124202962962967
5	0.33671063613231544
6	0.6939831368421058
0	0.30002062607204116
8	0.29660680258577815
9	0.42501324175824134
7	0.33799136986301387
4	0.7679671965065503
8	0.8809942339667451
9	0.927470606249999
9	0.9046732352941167
9	1.0482891611842098
5	0.1282547308781869
3	0.45509564325177604
0	0.3530177939646199
3	0.9247404937741514
5	0.9518838053866209
6	0.941110650371017
2	0.4163567088607596
6	0.08984887858719637
2	0.5337177131336414
3	0.4042101413427561
2	0.5432976517812348
5	0.5205156255707758
8	0.3989166041527122
3	0.7957018776978411
7	0.633679093567252
7	0.2617472267759559
6	0.345044806910569
8	0.3731046478873241
5	0.6360885161290325
9	0.7650033612941878
5	0.789197776152157
9	0.7092344515306127
7	1.0009512572135209
5	0.9811257126567816
7	0.9591771051579393
8	0.3831353540121371
8	0.3982139865433133
4	0.3823817210846715
7	0.41985604389721615
5	0.3885546690203006
6	0.4661136663524975
6	0.3598890697674419
6	0.5228710945008002
8	0.35113077375122465
5	0.7010507472100918
2	0.5987936895439899
4	0.5527607520000004
7	0.6432888026124812
3	0.5252325967628438
4	0.9433010098839671
3	0.4114307681465823
6	0.6055159849797798
3	0.28637674691720477
8	0.6002137326203192
1	0.0937431893265567
3	0.48041235113566594
8	0.5060967805755399
5	0.48809450000000054
9	1.093345856634469
9	1.0766686198662858
8	1.1050957197696734
7	1.1631203101503746
5	0.6632537452982257
7	0.6239022138228935
4	0.28809512332628573
4	0.2569396025550035
0	0.16537537562604354
6	0.9685618362517743
7	0.22740872601688397
5	0.4071991314837139
8	0.3941228410159927
8	0.3653144157088126
5	0.09557472191930198
2	0.2744731562974202
2	0.3237450593311765
4	0.21772055248618793
7	0.9793025435959117
6	0.2276550584307176
6	0.3450528388401885
1	0.10159211247502167
9	0.8324109115162293
9	0.8081424435411
6	0.6015382152230981
[truncated: 12,998 more rows]
