# Supplementary material for: Functionally constrained human proteins are less prone to mutational instability from single amino acid substitutions
Source: Nat Commun. 2025 Mar 13;16:2492. doi: 10.1038/s41467-025-57757-y (PMC11906876; doi:10.1038/s41467-025-57757-y)
Supplement: Supplementary file 4 — Source Data [file 41467_2025_57757_MOESM4_ESM.zip › SourceData/suppfig1e.txt]

LOUEFbin	MedianBFactor	LengthAA
0	11.22	911
3	38.64	503
9	12.5	166
8	30.1	359
0	7.84	479
8	11.84	445
7	21.84	453
0	12.129999999999999	1038
0	15.96	659
7	18.76	493
8	13.33	417
9	23.975	175
9	25.67	329
0	45.92	913
0	50.44	662
0	13.43	1055
0	69.12	746
6	18.71	592
2	40.265	465
8	21.119999999999997	466
0	61.27	557
9	15.23	547
0	31.619999999999997	1032
0	28.380000000000003	963
3	28.34	580
0	36.75	610
8	14.55	467
2	37.91	1935
0	20.83	419
0	49.21	317
3	23.36	189
6	49.39	663
8	27.88	452
2	18.85	189
2	78.39	1239
0	40.37	524
2	50.86	403
0	26.21	593
0	71.23	631
0	34.129999999999995	455
0	61.69	269
7	14.69	175
0	58.644999999999996	740
8	15.309999999999999	400
0	38.535	464
4	42.225	502
0	79.65	492
0	53.02	616
0	66.75999999999999	750
7	18.86	302
0	11.45	514
0	87.03	429
7	42.68	834
0	50.29	898
0	35.04	765
2	11.69	393
0	43.19	568
2	69.64500000000001	1187
5	22.305	482
0	39.71	640
0	42.02	806
0	33.1	602
3	32.99	660
3	37.815	599
3	46.405	760
3	55.2	665
7	45.42	542
7	15.395	334
7	19.479999999999997	458
5	25.45	217
5	18.32	482
6	39.129999999999995	383
6	25.95	217
6	26.1	111
6	32.43	474
6	34.42	399
1	26.915	675
1	97.89	209
1	56.78	898
1	35.84	542
1	39.71	346
4	38.125	810
4	36.6	683
4	43.17	382
7	19.42	481
4	22.55	269
4	20.04999999999999	1508
5	23.195	556
5	21.76	211
5	30.509999999999998	174
