# Supplementary material for: Functionally constrained human proteins are less prone to mutational instability from single amino acid substitutions
Source: Nat Commun. 2025 Mar 13;16:2492. doi: 10.1038/s41467-025-57757-y (PMC11906876; doi:10.1038/s41467-025-57757-y)
Supplement: Supplementary file 4 — Source Data [file 41467_2025_57757_MOESM4_ESM.zip › SourceData/fig3d.txt]

InstabilityHeatScore	GnomADv4.1_pLi
0.5138	1
0.600812447552448	2.4625e-18
0.644418651471986	0.034549
0.634929463753724	5.261e-07
0.616397938931298	0.42701
0.576188888888888	7.6829e-09
0.569012575757576	3.6326e-08
0.577578671875	2.337e-30
0.538986666666667	3.252e-05
1.1505703568532	3.8801e-18
1.1527009786209	1.0309e-07
0.594879927272727	2.1077e-15
1.56992347987043	7.2859e-07
1.477554453125	6.23e-07
0.96134574941452	1.4869e-05
1.03256101595007	7.6925e-13
0.851772555078685	0.99871
0.923379898534386	2.5777e-20
1.03084327510917	6.9768e-06
0.978339722814496	0.0054463
1.44893665969899	1.6429e-05
0.809537039674466	0.00021469
0.599523421052631	4.2253e-17
0.590531090225564	2.4483e-23
0.621226111111111	0.02435
0.743235869695159	4.1529e-08
0.597499090909091	1.4596e-14
0.753161623488774	3.2218e-06
0.555885135135135	6.5136e-32
0.774683383428109	0.99879
0.584174593373494	1.7408e-11
1.28803608075041	5.9783e-08
0.734267523739957	0.018348
1.23959956834532	0.0004858
0.562513921568628	1.1544e-11
1.27048096438701	8.9339e-05
0.646590952380952	4.9602e-05
0.51391	2.8131e-38
0.592026038961039	8.0072e-21
1.30620526186075	0.00024229
0.6073559375	5.9917e-05
0.757743608452949	0.026465
0.610703210526316	0.7745
0.571410555555556	2.0378e-15
0.60930137704918	4.1268e-09
0.626890715231788	3.6452e-16
0.636501121447029	5.4938e-27
0.554468285714286	2.9585e-07
0.573269310344827	4.3978e-29
0.539159234234235	2.4931e-43
0.774990382313829	4.4045e-06
0.981106284610429	0.00050098
0.988623813349813	5.7436e-05
0.52447	3.2942e-30
1.13041502927581	7.238e-11
1.0447177014419	2.4355e-09
0.520295	0.031097
0.572881374045801	1.6001e-16
1.12790623231571	1.0159e-15
1.69279616868798	5.202e-09
0.534537123287671	1.6848e-51
0.546925454545454	1
0.531634102564103	2.0725e-47
0.573684599303136	9.7847e-24
1.06723380886903	6.1003e-09
0.58334340974212	7.5754e-07
0	6.3087e-20
1.02140254495159	0.0015201
0.600387464788733	7.62e-10
0.613911380952381	2.5365e-08
1.09278317336395	1.0207e-14
1.48803973577236	1.1535e-08
1.31150375882947	9.1387e-08
0.5680725	1.147e-17
0.610559109311741	5.3305e-24
0.679075690276111	2.2105e-28
0.542137727272727	8.3587e-31
0.69523729394387	0.00010041
0.590583473684211	0.16493
0.912214652161467	0.81587
1.05454098559728	0.025541
1.1424556453202	0.010617
0.608470324324324	0.92099
0.572856666666667	6.4065e-19
0.917890188902007	1.3975e-07
0.539551925207756	1
0.555081486486486	6.8437e-41
0.60600779527559	3.2476e-30
0.542121351114999	7.361e-21
1.10995660465116	5.6308e-10
1.53425822291504	4.2878e-05
1.54524983431952	6.2008e-15
0.541203	8.2286e-41
0.669064227902024	1.5878e-12
0.574990260416666	1.9201e-38
0.941306755027421	7.8469e-13
1.04964398444252	0.0069236
0.827623620150186	0.70044
0.946630624018839	0.0011935
0.62437	1.676e-08
1.26686853511705	2.9942e-08
0.675435845771144	2.087e-08
0.644095539358601	1.3748e-08
0.756210023837902	0.00068047
1.13588103115265	0.0085094
0.537440353982301	0.90284
0.53760652892562	0.21157
1.11341053674901	4.9369e-07
1.33073652021649	0.024368
0.785228685245903	3.2319e-06
0.546111646475771	3.6833e-40
0.762644792144027	4.4003e-10
1.04213528985507	7.0059e-21
0.706288854166666	3.6938e-13
1.05313438078704	0.00022357
0.643603072916667	1.8719e-06
1.11475649687221	0.068126
0.999411047221327	0.59928
1.51360772227772	0.0014701
0.677804841613871	2.6575e-20
0.963777737026921	6.5015e-10
1.36625226491035	0.00017937
0.888763426219123	0.0025461
1.03163179741509	0.0056329
1.40942696950445	7.6706e-06
1.28899525230988	4.1964e-06
0.690012445074415	2.9636e-17
1.37697230769231	4.2627e-05
1.635597875	1.9371e-08
0.60170675	1.221e-24
0.796831559012514	0.00025945
0.535240428571429	1
1.15431745563609	0.020078
0.69269690518153	2.6284e-12
0.596126477732793	9.8509e-06
0.57313197080292	2.2034e-35
1.02956344065167	2.5368e-09
0.760508841179513	2.4625e-10
0.788418674285714	0.0021429
1.21741456423174	0.00017027
0.61044108682453	7.9708e-17
0.645002018779342	0.46601
0.654316149972021	0.00014
0.995485268935236	6.1748e-11
1.14917931275621	0.11384
0.864958876860622	5.149e-07
1.18872118995633	3.5192e-07
0.769254342523859	0.17398
1.14717970910825	1.9915e-05
0.607687692307692	0.037234
0.608613190428714	1.5874e-22
1.02948297576194	9.6388e-10
0.947222288693743	0.00016
0.965899529978905	2.1405e-05
0.555811515151515	0.31636
1.13046359643329	0.31348
0.73324737736578	0.025942
0.9873919116321	0.0017465
0.74548588191882	0.10931
0.865088245798319	3.6997e-05
0.879904626016259	0.0018791
1.40290509452736	3.772e-07
0.963014907120741	1.1447e-10
1.53516553964758	2.3705e-09
1.26367316505441	0.0045192
1.34301722247192	0.15267
0.964742625570776	1.2637e-06
1.11458018779343	9.7069e-06
1.41730347886029	4.0334e-09
0.954423261552264	0.0049089
1.38232882443532	1.6195e-06
1.4524199713056	0.00021462
0.5364625606469	2.1338e-43
0.679611629769194	1.9941e-06
0.783578302387267	2.0536e-29
0.862947772397094	6.3141e-08
1.14504083503749	8.9446e-10
0.50807	8.8062e-39
0.61590643907563	7.6907e-08
1.04799761366845	0.0016702
0.63540278741169	1.2926e-20
0.86508693877551	0.00082751
0.577840423076924	0.99946
0.535810563380282	3.9648e-55
1.14737037791653	4.8062e-11
0.973852743184114	6.9251e-07
0.528244358974359	1
0.529669158200291	1
0.567543461538462	1.0978e-12
0.620547450352338	1.5853e-13
0.694360558497834	0.0015872
0.59967303030303	1
0	0.81623
0.621793947368421	1.8777e-09
0.554448461538462	1.7127e-40
1.22694640143369	7.1188e-05
0.867917947019868	0.00041796
0.578864645669292	4.8313e-12
0.62449348874598	1.3984e-13
0	9.4736e-56
0.680259350180505	5.1804e-10
1.13120010758942	1.4783e-11
0.664497553324969	1.3932e-07
0.692321615434925	0.0010351
0.607958083900227	0.46114
0.782435913261051	4.2609e-22
0.678878348306841	0.31325
0.552055	2.571e-15
1.03071460138648	9.3448e-14
1.01162360357379	0.031334
0.955457177615572	0.12353
1.14077982680036	1.0026e-07
0.87045165775401	0.073605
1.70210494064443	2.0783e-06
0.864811350832266	0.35466
0.897022586107921	2.9447e-12
1.03618718363986	0.00063244
1.09365810146041	0.026198
0.613711455696203	0.68722
0.886622732049033	4.9908e-11
0.641974064516129	2.6366e-14
0.585503888888889	0.22922
1.43155857915058	1.8296e-20
1.05448048884432	0.29526
0.599418458149779	4.7068e-26
1.24360079821201	6.8264e-08
1.03996399000526	8.166e-14
0.767572817574021	7.7934e-10
0.559622294117647	1.8112e-11
0.916881302931596	6.4113e-06
1.62662906209292	3.1223e-06
1.12045225753062	6.4945e-17
0.821412147477361	0.0018738
0.790658163493841	6.4648e-07
0.665776636602782	2.9367e-17
0.626341913580247	1.1095e-06
0.577927851239669	9.4139e-12
0.594694327731092	7.2662e-24
0.898558809144073	4.4011e-05
0.57164027972028	1.1003e-24
0.553303161512027	1
1.04728305970149	0.17672
0.961484308659217	7.7917e-07
1.01585696124414	0.0081194
0.676163942307692	0.93555
1.07904826221535	0.79286
0.648042776080315	5.6323e-09
0.941887244283998	9.597e-11
0.757046026640678	0.047664
1.06638586647727	0.011335
1.46944990970655	0.66761
0.793682082794306	9.9014e-05
1.40228329525985	8.7046e-07
0.671458385416666	3.9477e-23
0.580867777777778	0.82307
0.630857780748663	9.2937e-24
0.795442061014544	4.9492e-15
1.20042949550977	8.3094e-18
1.40640150677201	0.0033909
1.12863500527704	3.6926e-06
0.969235015328021	7.1256e-12
0.619993586387435	0.99977
0.610488648648649	0.76117
0.901196884450786	0.0020564
1.37329493069307	6.1251e-11
0.615972941576087	5.927e-11
0.918497928493449	0.99756
1.07661937183686	1.4863e-05
1.04069840686922	0.99457
0.965713066971082	0.052029
0.578696875	5.5786e-24
0.57008752688172	0.59942
1.28228821776814	0.24017
0.773749405155319	3.5322e-06
0.731722189542483	0.0043091
1.05368547931714	0.28135
0.620971972602739	0.25062
0.967435687926195	0.23098
1.067445153434	2.2743e-06
0.617158410714286	0.0002314
0.620085236363637	3.9953e-13
0.601761791666667	2.8287e-19
1.50236287585123	0.0082165
0.57173135483871	0.0032623
1.06331955658324	0.0013174
0.600952967032967	0.00041066
1.53979867590823	0.0051073
0.625109832402234	0.99999
1.09115963855422	2.1776e-09
1.15346154082259	0.034248
0.643338760223847	4.4569e-05
0.886404581339714	4.2138e-14
0.846665554298641	0.4223
0.591695718562874	0.00023721
0.84761723320158	1
0.777904767520216	1
1.30234423155738	1.9136e-07
0.606081574074074	0.99663
0.747999625048319	1
0.987099265262022	2.0273e-08
1.13072234375	0.018192
1.02218192525859	0.018004
0.620957466216216	1
0.706582930232559	0.98767
0.590210833333333	1
1.07028929430894	0.0077183
0.790875790297339	9.5754e-06
0.594352605633803	0.0015474
1.04502093010304	0.35464
0.762041526360547	2.9584e-14
0.783028135326514	3.3044e-25
0.992367991124257	0.88327
1.03084500166279	0.99419
0.772660682745826	0.0013747
0.59376801948052	0.00024311
0.64556332051282	0.00023083
1.0965416802097	2.878e-10
0.614948553811659	1
0.578250673076923	1
0.793817771471815	0.0014274
0.592511522070015	5.419e-18
1.25152067284689	6.6392e-08
0.587559254658385	2.5232e-13
0.63088605276257	8.3396e-11
1.1502767227748	0.0099304
0.603004233128835	9.7624e-06
1.3050077484787	0.91235
0.817959192953706	0.83047
0.588917960784314	0.015822
0.895400563852487	0.99975
0.572578232323232	1
0.577748904109589	3.9516e-17
0.587607357723578	1
0.633192465233881	1
0.620154676806083	0.92424
1.04523185437998	2.0716e-09
0.519069285714286	0.0030616
0.596608325123153	0.17992
1.04662397463573	3.0719e-10
0.838012485207101	0.10423
0.851585724313974	0.00096007
0.534038210526316	2.775e-07
0.583946507276508	2.4023e-10
0.661268059108953	1.1206e-11
0.53427193050193	1.5815e-20
0.5941961829653	6.8068e-07
1.15187313346713	1
0.629961516587678	0.97531
0.655711322314049	1
0.892302916804773	1.811e-17
0.623804190163934	1.6026e-12
0.707803612078978	8.0672e-05
0.676467437268613	0.05005
1.01446843373494	0.15061
1.08933452949438	0.99752
0.61638890070922	1.3843e-11
1.42823507788162	0.00040517
0.663153432653062	0.99999
0.920651729515167	0.00025893
0.51641	1
0.815444393939394	6.1022e-19
0.631622645914396	9.7379e-21
0.608751992481203	0.11437
1.2472431485284	2.9339e-08
0.557961428571429	6.5575e-07
0.596921529051988	9.8288e-22
0.61873671957672	0.50236
0.576034049586777	1
0.548046372372373	1
0.796319556025371	0.64538
1.0818123951694	0.062064
0.575930769230769	4.5569e-14
0.564418717948718	0.055553
0.621142417331814	3.4607e-05
1.0292341756393	0.013583
1.30680936488674	0.0020594
1.37863148878924	0.0010332
1.17099279331307	1.9565e-07
0.985233952813067	0.11759
0.873006880046137	8.3721e-16
0.673160168408827	0.266
1.05991889284736	3.351e-16
1.01118383271375	2.7901e-10
0.799690810621943	1.7767e-08
1.08625398399543	0.0018388
0.674242269084776	0.9994
0.656981947926712	8.8641e-21
0.793981518015358	8.4989e-11
1.05763761546962	1
0.907778727272728	0.99959
1.21501517221908	0.99814
1.03248716652136	8.2304e-08
0.640586812816189	1.0979e-11
0.531204	2.1138e-05
1.07797719392597	0.0030533
1.10973449809775	1.6069e-07
1.56913333881579	0.00011089
0.542796367137356	2.7387e-49
1.17092626678092	0.77098
1.05260648021422	1
0.60942676056338	1
1.41456220162749	0.00012783
0.54883054326923	1
0.928858861317895	0.37749
1.13311080545775	1
1.46604211018711	0.024986
0.591334351851852	0.14157
0.529597659574468	2.58e-09
1.04143005819028	2.2156e-07
1.24696910212474	0.90513
0.570830952380952	1
0.645722569444444	0.98316
0.5683565625	1
0.53063	1
1.33941402337229	0.96306
0.64888640866873	1.2303e-10
0.753931866340668	0.99993
0.657823319044703	1.1898e-06
0.962655644391407	6.8896e-08
0.991079698749043	3.397e-10
0.56017875	2.8164e-05
1.11628600352113	0.7214
1.43150139039666	5.7734e-05
0.613285375426621	4.7741e-05
0.522132336448598	1
1.21653796794678	0.0019087
0.572419615384615	0.23214
1.28216117323168	0.97367
0.554238823529412	0.99989
1.169450878103	8.9524e-09
1.11714779232643	1.643e-05
0.596372067757009	0.094636
0.584603002207505	2.0771e-15
0.621584285714286	0.69623
0.667587614379086	1.2538e-14
1.09966908296943	3.6489e-10
0.518491666666667	1
0.529663716814159	1
0.966834220447285	0.093834
1.32486083886542	0.00016511
1.12551318910256	0.00098008
1.11393511969359	0.02525
1.05424217063492	6.7458e-07
0.999740704099822	5.4127e-08
0.580922734375	1
0.595656298586572	4.0217e-10
1.0729529197861	0.019204
0.619299534883722	0.06394
1.34598837721655	0.6744
0.55962875	0.0023886
1.5018482046332	0.015468
1.05510645941728	2.2261e-11
1.01665037024902	6.2753e-11
0.555802592592592	2.2839e-12
0.72056181124498	0.00017094
1.26752970390721	5.7194e-08
0.938715108509422	0.99747
1.10968129140932	5.8302e-10
1.43369612349914	0.0039437
0.581305735660848	1
1.12687819898909	1.5764e-08
0.571697037037037	0.0019285
0.934594617755857	0.007955
1.15453799121155	0.0054299
0.823801746927933	5.1418e-05
0.981002454111139	4.3337e-10
0.884505106807178	0.00016648
0.849630870653684	6.3752e-07
0.632222176724138	1.5534e-08
0.98479594933403	1.1316e-05
0.580464555555556	1
0.587029901207464	1.0793e-07
0.580519772727273	1
0.583027253521126	1
0.593651644144144	1
1.05248777079482	0.66126
0.970803699748745	5.2365e-08
1.19843486461251	0.41244
1.08253730154572	0.83074
0.53542	9.2468e-27
1.69985731010453	0.00065213
0.858002811594203	0.00024374
0.552781935483871	6.1797e-22
1.0145310964019	1.9547e-11
1.46437538704581	0.99089
0.983161026518392	0.43566
0.919439382978722	4.5911e-06
0.604130304568528	4.7708e-19
1.30567672663449	7.2541e-16
1.36027498219232	0.99942
0.567513663366336	3.3565e-08
1.0209694921363	4.9781e-07
0.614705705329153	1.1383e-25
1.11360944749862	1.4384e-06
0.886115633147113	4.2736e-16
1.12185056239957	1.1254e-11
0.926032981715893	0.65533
0.630323095238095	3.5645e-07
0.697685812521382	0.12402
1.52193585209003	2.2295e-06
1.28843763578275	0.0097329
1.41887590051458	1.6011e-05
0.862257176264251	1
0.78513598546042	5.0394e-07
1.05151186191815	0.93937
1.08818282319392	0.22808
1.59810422965117	5.7897e-05
1.11662525799215	0.36497
1.22835426257953	1.5754e-05
0.571728166666667	0.99988
0.598573957703927	0.99588
1.71967568647541	0.1407
0.539358125	2.047e-10
1.11150842975207	0.014778
0.77070736729452	1.2301e-20
0.880902723297936	0.37316
1.23523807166124	0.00026206
1.62556255376344	0.0090735
0.584805545023697	1.5823e-23
1.03620850111857	4.6661e-06
1.08581326829268	0.00030824
0.989447995194873	1.1783e-10
1.52710008288928	0.068306
0.624243602941177	3.1456e-13
1.05349631998009	0.93256
0.625135042412818	8.0963e-07
0.586998695652174	1
0.594326257485031	1.5474e-12
0.568864494382023	3.9537e-12
0.825730208396257	0.99977
0.588768082191781	1.704e-13
1.13453726454446	0.68675
0.580088434782609	1
0.524761176470588	1
0.571080105820105	9.5954e-21
0.69575898143741	0.00042217
0.643924035689774	5.3384e-05
0.550016666666667	1.0958e-43
0.521415	1
0.544631333333333	0.99236
0.543083273273274	0.9987
0.525449259259259	8.0925e-06
0.591691652173913	3.5344e-11
0.570630526315789	0.00072742
0.654309012048193	1.3251e-09
0.568258095238095	2.1398e-07
0.589839917012448	2.7748e-06
0.600194583333334	1
0.528986730769231	1
0.716681050650239	1.1955e-09
0.559424615384616	1.757e-41
0.530183181818182	1
0.573956279069768	6.8266e-08
0.556961666666667	5.8264e-30
0.631908333333333	2.1267e-05
0.542041666666667	5.9013e-30
0.67366462633452	0.70536
0.580909646017699	0.0002308
0.568922755905512	2.7139e-19
0.565931240310077	1.3839e-18
0.512653333333333	3.3301e-06
0.5788382	1.2131e-09
0.598795265151516	1
0.849397837418554	0.98419
0.513025	0.99151
0.5584838	0.99917
0.539195833333333	1
0.55579	1
1.02193683054655	0.99661
0.588918490566038	0.3913
1.49650441051136	0.0083009
0.551827333333333	6.0265e-11
0.649532057142857	0.99465
1.28976432508834	7.177e-06
1.07727602639296	3.8147e-05
0.770662788492968	0.031906
1.03984122044506	0.00024277
0.650416391848077	3.4999e-05
1.02375559151194	1.063e-06
1.1729345483871	0.99984
0.586747894736842	4.9211e-10
0.852594518922387	1
0.683190596412557	0.98408
1.04708514705882	2.3003e-12
1.07327670279521	0.72335
0.58476128	1
0.629177556561086	0.1643
1.50447890760869	0.00090072
1.19826372692308	0.9978
0.586648653846154	7.3624e-33
0.585965396825397	1.8466e-05
0.821948193692259	1.5457e-09
0.856121241092636	1.3303e-14
1.29735034458994	0.90338
1.60643364815566	0.28989
0.940639119947848	0.32007
0.60139975	0.87864
0.724953770082114	0.14763
0.572502857142857	6.067e-58
0.817883444297956	1.0499e-14
0.579947878787879	0.99755
0.6322818	0.0087665
1.42156026170799	0.86661
0.625325947745904	5.993e-08
0.62134402799378	1.7705e-15
0.61014414893617	8.4687e-23
0.612606877637131	4.482e-10
1.09810801921447	1.4123e-08
0.606801578947368	1
0.667420263007435	0.98335
0.965981675925927	3.7212e-05
0.596540651230102	1.516e-20
0.603425189873418	2.2638e-27
0.651026875612145	3.7145e-17
0.599948791540785	3.523e-25
1.39050874	5.5214e-08
1.01670908382066	1.7091e-10
0.845183582089551	1.0206e-06
0.60754860952381	0.023345
0.591135130718955	0.0044753
1.10075881003202	3.7029e-05
1.12404215442092	0.41923
0.63960738002594	0.2873
0.674568296296297	0.99877
0.628131990776326	0.032151
0.586180088495575	8.5695e-19
0.550302954545455	1.7065e-87
0.996302414715719	0.079935
0.686738890122085	1
1.02084832489024	7.0136e-05
0.723908468809071	9.7679e-12
0.687075177514792	6.0627e-09
0.925055540845067	0.9979
0.595037909407666	4.8987e-12
1.01152731910463	5.2297e-13
0.778397507363767	2.594e-15
0.559985208333334	0.99997
0.578828634538153	0.15221
0.557072586206897	0.00072963
1.34617374447392	0.0031771
0.672478427197803	0.07518
0.642652956043956	0.99501
0.603995211267605	1
0.51548	5.9773e-05
1.29396279256966	0.89314
1.29468366499642	1.0641e-06
0.538101428571429	2.7122e-28
0.56473	7.0811e-11
0.550661153846154	0.99932
1.14853911341853	0.045554
1.31374800613497	1.9779e-06
0.597640571827057	1.2954e-08
0.661311120366514	2.73e-06
1.05172876503373	5.8542e-05
0.57992573964497	5.467e-14
1.48007016833246	0.011328
1.54411527317073	0.46222
1.16718237954353	0.002614
1.65364320165094	0.71808
1.4840778911139	0.0018559
0.611137253521126	0.9683
0.809886615198304	0.9993
1.30450833548387	0.99903
1.18553378737542	0.00020374
1.09323983950977	7.3876e-12
0.704181674294431	9.3072e-14
0.645297165109034	0.9997
0.564542222222222	1.6085e-20
1.06665971705528	6.8076e-06
1.53528617812852	0.00012789
1.6137497043364	8.8684e-05
0.87686529535865	4.5257e-26
1.3557748944591	0.45418
0.624432848837209	2.305e-19
0.816997700104858	5.8788e-08
0.591675765472312	1
0.590384015444016	1.238e-20
0.865065982167738	0.00076786
0.565999	3.2959e-09
0.594743789473684	0.99788
0.528446032608696	1
0.646279217791411	0.66333
0.562822470588236	3.3389e-11
0.543829204081633	1.3824e-13
0.961846501841136	6.6251e-18
0.605958571428571	0.99319
0.524967089552239	1
0.620080384615385	6.4022e-07
1.04614486309524	0.021235
0.690429412850813	3.7151e-10
0.674545644386195	4.456e-14
1.21049990719258	2.0012e-09
0.580168284671533	9.8869e-15
0.917592469857509	0.72313
0.64078838410596	3.7583e-13
0.673585845481049	1
0.900345936010894	3.333e-06
0.835352940469033	1.5085e-09
0.595468563829787	1.6532e-18
0.793324841567292	0.99538
1.1704861784897	3.178e-12
0.667251636495293	1
0.571285813084112	3.6279e-09
0.786504434941967	6.682e-09
0.955846025089609	3.5083e-05
0.59987277324633	4.8893e-10
1.10011592674455	0.987
1.12686506573859	5.7016e-07
0.594057947368421	1.7299e-08
0.701870791762014	3.8391e-09
0.609116966173362	1.1508e-23
0.680806781548251	7.218e-11
0.613374347826087	1.6453e-05
1.02295744825631	0.99921
0.587975909090909	1
1.01859876657825	0.0001066
0.57639817087846	2.3103e-15
0.81242506244796	7.5695e-05
0.894046677155443	9.8658e-08
0.566191588785047	1
0.613721112656467	2.0429e-05
0.929411380057805	0.72759
0.601910537848606	1.001e-47
0.757881612795737	0.87501
0.594757322033898	0.051548
0.605125900621118	2.2946e-39
0.563983466666667	1.356e-07
0.615933650039588	8.549e-06
0.638877432922407	0.98959
0.6330575	1
0.581679807692308	0.0040046
0.567727636363637	1.2777e-19
1.17490583860283	2.5342e-06
1.11320297347978	1.3428e-09
0.619855728250245	0.99991
1.73655973218797	9.6669e-05
1.34710040680473	0.0263
0.536514615384615	0.0014157
1.14971075946334	0.94891
0.674550820559064	0.95415
1.17660599373321	0.99969
1.05920918131868	0.93925
0.520614444444444	1.0718e-25
0.63527467114094	1
0.592573869565217	1
1.20059381350268	0.19825
0.832400496838302	3.2858e-06
1.51457673308619	0.023214
0.663061990546219	5.7486e-09
1.12064168404588	0.11807
0.590741395348837	0.99997
1.038391875	1.9227e-07
0.630839520682862	1
1.4986564619883	0.029509
0.978162121301776	2.6426e-20
0.545391666666667	1.1311e-53
0.95047339444116	0.00020521
0.822283636744969	0.09737
1.26794338038109	1.1679e-08
1.07171191979522	9.4203e-09
0.602024889434889	1.2262e-27
0.603530303030303	0.76184
0.546669896579157	1
1.0599106323319	3.0641e-13
1.49875611168563	0.0069989
0.597908509090909	2.1801e-20
1.07721472868217	0.33811
0.945312522167489	0.83225
0.570226240601504	1.6702e-09
0.860643287234042	0.00022187
0.682307056074766	0.99997
0.594755641025641	0.99883
0.585621730769231	1
1.11936200898204	5.1563e-06
0.818970771799629	8.1308e-55
1.12145317164179	1.1847e-15
1.32797572473868	1.5001e-07
0.58276347826087	6.2413e-20
0.904041090909092	1.4259e-06
0.909605910428242	0.056293
0.674815159867695	7.7187e-06
1.09300971196455	0.58532
1.09108253540683	3.3815e-08
0.621308053278688	0.99999
1.03325999242616	0.36235
1.29910914772727	0.9167
0.923255144694534	5.9235e-26
0.596023993993994	1
0.568340973451327	2.713e-19
0.985005063171192	0.35533
0.944278248778657	0.011818
0.986761666158072	1.2335e-06
0.862315432058048	6.6057e-07
0.821952994669175	0.52906
0.861456118166756	8.0556e-07
1.45136746237675	0.84512
0.97384212923077	0.99965
1.07849452914798	0.0456
1.09425186408683	0.023062
0.782908119266056	0.94501
0.614839034296028	2.0751e-08
1.53384286655683	0.53871
0.942719106382977	0.12506
0.955391115384617	0.00035607
1.12110297168689	0.99816
1.08218535478548	0.94901
0.592591520467836	7.3293e-13
1.07460876237624	0.00065367
1.27072971661864	0.0017086
0.915753673236215	1.3765e-08
1.25498340592334	3.3119e-06
0.580156221498371	1
1.56557960889255	3.674e-07
0.918459416025351	0.0055397
1.57560580870918	2.2631e-07
0.67031335151515	2.2933e-05
0.978781128380479	0.82568
0.987102365476827	0.0010848
1.52038475441106	5.1415e-13
0.59161585	1
1.14669946397695	0.021545
1.39039231890875	0.0030998
1.42543505263158	0.00043046
0.940962306057386	3.3968e-05
1.04141862514243	0.0029312
1.06517894927537	2.9116e-07
0.904634547945205	0.27003
1.13139706216378	4.4499e-08
0.648462277777779	3.9383e-08
0.784654452662722	1.0074e-07
1.03243524818578	0.99995
0.564230514285714	0.0020887
1.12652062230437	0.00059686
1.3636732885906	0.95026
0.993063043884218	2.423e-15
0.606946727272727	2.9917e-06
0.878530617283949	2.5407e-05
1.27464538702461	0.011755
0.943027255062947	6.0981e-10
0.670363666666667	0.99314
1.00360667745953	0.71426
1.06282242230347	1.8591e-12
0.913587237333333	0.22301
1.1639922450805	0.91348
0.844370194209039	8.9833e-06
0.572278476821192	2.7743e-19
0.679774754645069	1
1.08773716991491	2.3834e-12
0.579741264108352	2.4877e-14
1.13152995346432	9.8354e-10
0.555131030927835	2.2494e-06
0.580014972375691	0.99721
1.14085963308095	0.013769
0.847297029053421	0.10838
0.59572675990676	0.92595
0.877151153262517	0.61898
0.89153140235911	7.5496e-05
0.946234420549581	0.13985
0.728528629936616	2.864e-16
1.07924709150327	0.033663
1.3420048590604	1.8385e-06
1.48716527695057	0.22718
1.36014083937824	0.74414
0.845311304347823	0.0050398
0.540534418604651	3.6437e-11
0.639228773148148	1
1.19653881028939	1.2141e-13
0.545151739130435	1
0.572358938547486	1.0486e-14
0.918268297988037	1.0646e-07
0.78101434659091	0.46993
0.886440852208381	1.8829e-05
0.733440507014522	3.4483e-12
0.987391134246574	0.99484
1.11144994096812	2.3632e-05
1.08781235663572	0.0046764
1.24482817777778	0.99222
0.581419771689498	1
0.571074127906977	3.8965e-11
0.581064146341463	1
0.675243534577387	8.5472e-10
0.54356619047619	1
0.574161413043478	1
0.562447592592593	0.016907
0.67651595524957	0.012967
0.536454613180516	3.7366e-49
0.571829837837838	2.343e-11
0.69848218769422	0.0068469
0.526191721311475	0.00048632
0.531304560669456	1
0.579760090497738	2.262e-09
0	8.2754e-17
0.622490793650793	0.16637
0.53338	1
0.567984038461539	0.99761
0.589337029288703	2.4722e-17
0.532088571428571	2.9818e-27
0.590659012345679	0.92269
0.526924246575343	8.8136e-24
0.696638324447829	3.0006e-09
0.58175625	3.0473e-10
0.652697285714287	5.8101e-08
0.533015	1
0.5563	0.84477
0.589216426592798	0.003442
0.576471904761905	7.174e-32
0.517991666666667	0.22192
0.621575610561056	1.9743e-08
0.624995022831051	1.6785e-11
1.02198465123182	0.99983
0.764778281833615	0.78671
0.95909373390558	4.2402e-07
0.579360943396227	2.4074e-35
0.653594246575342	3.639e-11
0.566892736842105	4.4452e-54
0.782956759092545	0.99967
0.5235452	1.4922e-67
0.588312198275862	0.005276
0.517056666666667	5.2753e-48
0.58008074204947	0.0059408
0.532662148148148	1
0.611289847457628	0.9548
0.61182581881533	1
1.02457549088583	4.8745e-08
0.916448181419806	0.90732
0.53367	0.00075738
1.15178015306122	2.1252e-12
0.560414	1.0686e-57
1.07163823433496	3.8138e-13
0.560765333333333	1.6386e-26
0.55725	6.106e-05
0.672921295454545	2.2311e-16
0.631053350125945	1
1.03990816040738	0.00041979
0.655267007366483	0.97911
1.02410702109464	3.1781e-07
1.12041029988466	1.9295e-06
0.571746349206349	0.99475
0.96535425420168	0.98542
0.534907035573123	7.15e-64
0.573409685534591	1.6208e-07
1.21264431146359	6.759e-08
1.22650684249084	0.0082921
1.03824949560117	0.53745
0.871441177254555	0.00585
0.776650003556187	0.00018437
0.617206267605634	1
0.995552619984265	0.23495
0.594275153374233	2.5766e-14
0.591249469273743	1.6589e-17
1.3617899068805	0.080345
0.630018513513513	0.99889
0.598687784522003	0.33601
0.59817775390625	5.8343e-05
0.979459515116942	0.0089447
0.552415952380952	1
1.30653020372779	3.5992e-07
1.33248259650735	8.4394e-08
1.24723504382121	0.41229
0.622255296442688	0.9997
0.593041903114187	0.99523
0.677437531879885	1.2406e-09
0.6064375	0.030488
0.591811984536083	8.9595e-05
1.08437047226932	0.99956
0.839245318275154	1.3806e-10
0.725360674691162	2.2786e-09
1.19382159960093	0.00010675
0.546117142857143	1
0.567603420074349	2.2544e-06
1.55893264218863	2.75e-07
0.689859500213584	7.0776e-13
1.12465370491803	4.1468e-07
1.00741541711421	9.5794e-11
0.64243213916314	1
1.62081252434457	0.30722
0.735536809470124	1.6807e-07
1.00283245831971	0.00045626
0.531278	7.2745e-06
1.06255880659513	0.00068047
0.60657529661017	1
0.58687752293578	1.5229e-08
1.27348788057743	0.73985
0.784266014362658	0.95893
0.605618842975207	1.434e-15
1.53919108181818	0.51839
0.589668203592814	1
0.691258029146426	0.95905
0.958518242470452	0.0036965
1.13116591867853	6.361e-06
1.65397897130243	9.1429e-09
1.38366469126214	1.934e-05
0.625468411067195	0.0022142
0.703365984894259	2.0312e-06
0.749546918758256	2.5877e-09
0.949007201430932	1.567e-08
0.744403501367722	4.0523e-12
0.564581643835616	1
1.51331954960438	0.0073648
0.948015101763909	0.0067
0.774753606770833	0.024133
1.06098078302135	0.0080274
0.79673919313618	6.7195e-15
0.785102851809305	6.607e-07
0.995892604099936	1
0.5450988	1
1.3299504676259	0.00039711
1.30701938686131	0.0074392
1.04870158146965	0.084774
0.906296964388283	2.116e-10
1.04937363481713	0.0028421
1.08421959800388	3.8871e-12
1.21978040535899	4.4793e-08
1.19673044117647	0.090008
1.06293432785026	0.62675
0.963569423076923	0.0010072
0.639218112449799	1.7467e-18
1.14165828563858	2.7143e-08
1.24793703597122	0.00020525
0.59953233937397	2.4508e-16
0.614291050463439	0.80454
0.783469576597383	1.7974e-18
0.643737629032259	1.3473e-19
0.705202524500196	0.99203
1.084173001443	8.3127e-08
0.521480909090909	0.00023527
0.537929666666667	0.00046067
0.799550894509561	0.98491
0.574085526315789	1
1.00062908439491	0.26935
0.609864318181819	0.99999
0.946572649722466	0.014732
0.545468846153846	0.0054079
0.544203829787234	0.99129
0.768609442187924	6.6719e-11
0.813671517911355	1.5042e-05
0.61133396039604	1.2906e-16
0.601663925925926	0.99999
0.59245412	0.00045604
0.673080297029704	1.5278e-07
0.60612380952381	0.99917
0.633665927295132	0.00078687
0.518213333333333	0.99999
0.5130375	0.97145
0	7.9978e-68
0.542888807339449	0.010613
0.604229466666666	1.8085e-22
0.572343940886699	0.99933
0.655809356725146	1.5098e-11
0.615567481481482	0.99748
0.543191428571429	1
1.0494898163606	0.86397
0.684562579787236	0.00044482
0.558965714285714	1.0746e-05
0.577976	0.99149
0.668244104683196	3.0928e-12
0.570245106382979	0.34739
0.514767142857143	1
0.753473651468316	0.99558
0.589329333333333	1
0.580284503816794	1.1633e-48
0.54133756097561	2.7825e-57
0.56783	1
0.586738359375	1
0.528074285714286	1
0.617926428571428	0.99999
0.550575463917526	3.198e-13
0.54323	1
0.746294896608767	1.381e-08
0.569995	1.9288e-50
0.579731066666667	1
0.535323680297398	1
0.657544729574224	0.31485
0.612278705882353	8.8205e-14
0.59405054054054	9.9457e-07
1.25228662526316	0.011264
0.554375962049337	1
0.569943522727273	1
0.578075779816514	2.8962e-72
1.0733409668913	0.00077061
0.655711304611651	4.4977e-19
1.34612482800486	0.00011266
0.521195	0.9406
1.40144316724223	1.6977e-08
1.11051301928549	8.0652e-09
1.54627117827869	4.8489e-05
1.42320421900161	0.1577
0.624198980582525	5.1525e-09
1.67380681767956	0.010504
0.700572606463304	4.9773e-06
0.805880330843115	1.2594e-05
0.606353399209486	5.1358e-24
0.674662273262662	9.6336e-14
0.806721567028984	0.00020085
1.04746071952213	0.46931
0.625129588014982	0.96398
0.614668275862069	0.99937
0.551156666666667	5.4058e-06
1.10010049263352	1.2895e-07
0.575386608695652	1.4622e-25
0.583672	2.3702e-22
1.52406269569245	0.17294
0.605545623003195	3.6631e-10
1.12136825101685	4.027e-06
1.33512062353858	0.19591
0.839031124763704	0.81961
0.798013897319986	1.458e-11
0.669026053525914	2.673e-24
0.924341372380133	1.6701e-08
1.27523861176471	0.013593
0.566954166666667	1
0.660791607813674	6.836e-10
0.926986247582207	0.76933
1.68516923720473	0.038746
0.586852531645569	6.5982e-17
0.550228916155419	0.00057489
0.67732143624161	3.1131e-05
0.541715858267716	1
0.866084300168635	0.0041817
1.08636420445399	0.90733
0.616119666666667	1
0.587880696202532	6.7362e-05
0.630157572584483	0.00037722
0.776435787684168	0.99999
1.15503019859065	8.1232e-05
0.678095511482255	1.6906e-18
0	1.145e-07
1.55929300872093	1.0494e-05
0.546622425806452	1.832e-46
0.611949447165851	6.6732e-08
0.56997724137931	4.3365e-16
1.17827396332863	2.1511e-06
0.639537971929824	0.0029875
0.648377482837529	1.6925e-13
1.41299020138889	0.00031555
0.596466959798995	0.0019137
0.744286486392184	1.4703e-09
0.538385844155844	1.9954e-20
1.09067733560794	0.028112
0.578124838709677	2.7327e-115
1.30552410631229	0.015804
0.59545993485342	7.0821e-15
0.793566456741057	2.696e-05
1.13336625077979	1.4043e-09
0.582626964285714	0.95278
0.95388234688626	0.00021621
0.971278715083798	8.3681e-10
0.690761175468486	0.53365
0.884378616084977	1.214e-13
0.598019478417266	0.0010146
0.756062475106685	0.99977
1.02758973647224	0.043212
0.832532255662426	0.0013533
1.18073093760317	4.1971e-06
1.17370420104315	0.0004259
1.11711400585652	0.057444
1.07410227904391	3.9441e-10
1.48205451772095	0.99251
0.641940446601942	0.27172
1.00647240572932	6.3048e-07
1.10052227514568	0.0002953
1.21083284654514	0.032725
0.960302386392486	5.4824e-05
0.945180403782264	0.99914
0.555623617021277	1
1.01967693722413	0.94227
0.641347627651218	0.99978
1.17782999338187	2.4544e-09
1.21984540520166	3.5849e-08
1.11983385272681	0.056312
1.07106581776467	0.00011233
0.875973126171144	2.7698e-11
1.4731134015852	0.00016169
0.562202132352941	4.1726e-23
0.532015	1
1.1652557716263	5.1258e-08
0.566800625	1
1.14411193065603	8.7986e-06
1.47023621634616	9.3441e-07
0.913739125155668	1.0113e-07
0.673989944912509	8.7274e-10
0.662966869037293	0.0028423
1.46748625698324	0.0019948
1.04136217131474	1.4058e-07
0.962487243642329	5.3521e-08
1.09773378726075	0.99998
0.6058058	1
1.07353976945245	0.00013837
1.42495447707367	2.6407e-06
1.02517661197339	5.2534e-13
0.989696064209275	0.0010283
1.12272537271004	1.3504e-09
0.531108541666667	1
0.949904045504995	2.8114e-17
1.21671761350407	0.84236
1.07664784376672	0.00030364
0.986069810472213	7.3517e-09
0.763718534599731	0.2066
0.986649380200861	5.3209e-08
0.542219795918367	2.9455e-11
0.567208163265306	0.99511
1.252770529462	0.0065903
1.21919678978147	1.769e-07
0.576867698412698	5.473e-23
0.938666699457261	7.1791e-11
0.626027014218009	0.87613
0.552181052631579	4.0809e-17
0.621648494333512	5.3732e-14
1.14837364459536	0.00059608
0.566249133333333	2.7043e-24
1.12762012758719	5.7263e-10
1.05673457186544	0.0015446
0.86420401143545	1.7594e-05
1.13154940829918	1.2159e-07
1.19018741551336	1.502e-09
1.07323005120911	9.2386e-08
0.666260627384485	0.0010514
0.83114568775791	1.0961e-14
0.580047360406092	1.819e-14
0.624780530973451	0.010862
1.03193163725224	1.2088e-05
0.600786857142857	2.9924e-06
0.819579051148999	0.53152
1.33915041783599	4.5331e-06
1.55886206099361	1.5892e-06
1.00872073265784	0.99999
1.32203081717978	1.8431e-06
0.595860243902439	1.5854e-23
1.14839627730583	5.8326e-06
0.641426634615385	0.94471
1.66591568157615	1.4337e-11
1.08738701779359	2.7525e-10
0.909545695169711	9.2299e-05
0.686095532264694	2.4458e-06
0.554739375	1
1.65849443265683	4.203e-07
0.720120628803245	1.4878e-09
1.1588129382408	0.00078283
0.580497073954984	2.5911e-15
1.21582041654614	1.0845e-10
0.600526791808874	0.99997
0.909351128723697	1.7313e-08
0.743785269565217	3.8462e-18
0.672834814928113	1.9195e-34
0.643998493150686	0.99998
1.15890683165195	0.017117
0.578152203389831	0.99997
0.638231123287671	4.4956e-14
0.529676774193548	3.6575e-52
0.645639002375297	1
0.907190121673004	6.7829e-09
0.878802539325843	5.2145e-08
0.978349860823215	3.1709e-07
1.23966935967984	0.0064658
1.09534944145357	0.99757
0.620929927797834	0.80639
0.848228091416609	2.4816e-08
1.06338479659988	0.65152
1.29284520385796	0.0029193
0.794558950762018	2.5338e-09
0.5440656	1
0.607146944444444	0.021293
0.521785714285714	1.0028e-63
1.138552748503	1.7075e-06
0.548163692307692	7.7514e-07
1.13276748919086	0.00063483
1.12900085054678	0.00088249
1.09480307431391	0.084877
0.85935915933529	7.4036e-17
0.856581833191006	5.9319e-09
0.796565368802902	2.1642e-13
0.812958262626262	2.8839e-12
0.598757307692308	1.7214e-39
1.0876548130545	2.7725e-14
0.629524041666666	0.48836
1.02101384224912	1.8682e-11
1.38316005676127	3.2123e-06
0.5894335	3.4176e-21
0.667905116772824	2.3062e-07
0.938467627325403	6.5367e-15
1.15043553161427	0.1391
0.874861686872188	2.3129e-18
0.812748817401961	1
0.898759724489796	9.4276e-05
1.06070984249793	2.4213e-09
0.597594548611111	0.0064875
1.13704192318799	4.4922e-09
1.05766157894737	0.9957
1.16508309620253	1.1076e-11
0.630200950649352	8.4286e-10
0.624813188691651	6.3141e-10
0.64691130461165	3.209e-19
1.29048954123113	0.98465
0.598138796992482	0.018406
1.11687088452088	0.064323
1.51974305389222	2.2035e-07
0.538204193548387	1.4278e-49
1.23183434462916	0.00046259
0.592750628272251	3.0672e-26
0.730911822773187	1.7904e-07
1.0980456446922	0.00070021
0.658314612244898	1.9387e-13
1.37563557844691	0.0042431
1.32204030698659	0.010511
0.558960612244898	1.5804e-11
0.627997491638796	1
0.681447422917626	0.16502
0.590025630252101	1.376e-18
0.60555824074074	8.7191e-06
0.58773835978836	3.968e-12
0.804686433915211	1.0725e-34
0.534052	1
0.647768944881891	1
0.631917496251875	0.017064
0.5277709375	0.99492
0.52347	7.181e-32
0.609302718446602	1.275e-08
0.600660979827089	1
0.605218915094339	1.2846e-06
0.578194593495935	2.0073e-13
0.642718197424893	1
0.613425939393939	3.1709e-05
0.568970967741935	0.043647
0.5697893	7.7257e-13
0.579728072916666	1.4974e-09
0.550234285714286	1
1.07070380657018	0.39318
0.605684807692308	0.99673
0.601385789473684	6.5162e-12
0.595810801186943	0.99937
0.60819277173913	0.025917
0.562106274509804	0.99999
0.589484914089347	1.6245e-16
0.575976985294118	4.4245e-19
0.830514995466909	1
0.609619116321009	2.7102e-08
0.578989769820972	7.349e-19
0.759067060629316	1
0.605409237288136	1.432e-09
1.02923507407407	0.010039
0.62825952991453	0.99982
0.990172245762712	2.0669e-05
0.525945	9.1537e-44
0.560056153846154	0.99999
0.52486	1
0.738845847856155	1.2227e-05
0.847368473956749	0.00065575
0.606565462068966	0.96518
0.643422571428572	0.06309
0.570426575943812	9.0625e-16
0.61932016025641	7.7214e-10
0.595392047058824	1
0.704449948235294	4.0469e-07
0.584789718076285	0.064323
0.575474489795918	1
0.601155195312499	0.0025825
0.601644178082192	1.6767e-07
0.50625	1.7286e-07
0.569265985915493	0.99984
0.566822972972973	1.4743e-15
0.607284810606061	0.99985
0.559566142857143	0.023119
0.567091956521739	0.28444
0.59053	1
0.519110476190476	2.2782e-26
0.596920059171598	6.4372e-10
0.621721535580524	7.1445e-15
0.594529020044543	0.60505
1.12341427511264	1
0.62715358490566	0.98586
1.11991143752061	0.20669
1.16931230224684	8.0173e-06
0.595013517786561	4.5468e-10
1.34925405024088	0.00025029
1.05726309628009	8.9144e-10
0.908212490118578	0.019611
0.559210666666667	1
0.699506486062033	2.5641e-06
1.11497957207207	7.4098e-05
0.940533409634436	2.0088e-06
1.05768864555615	1.9539e-06
0.975850602484471	0.67741
0.575913725490196	1
0.614952590361445	0.033258
1.00576735347985	1.2073e-05
0.598295172413793	0.00056528
1.53570799242424	0.49867
1.19321596962617	0.00058728
1.14635224576271	5.944e-14
0.556351914893617	1
0.99887639952858	0.95344
1.09420680583168	0.48241
0.970210752039732	0.025021
1.02640614408233	8.0016e-09
1.75919995636998	0.61565
0.967017556521741	0.0018887
1.12811269559902	0.00033511
0.589785450236967	0.0021092
0.641421933701658	5.1027e-07
0.544191380597014	6.7955e-47
0.586691794871795	1.7708e-05
0.659664579831933	1.1578e-05
0.548755	2.6365e-06
0.603094772486773	0.99998
0.659384902619207	1.0169e-15
0.644273263888889	1.3697e-11
0.5751488	2.3378e-11
0.652091844802343	1.3396e-05
1.09293169703563	0.95847
0.809213355921266	5.8295e-08
1.10664419282511	0.080381
0.740373502188868	4.9812e-14
0.995107713525285	1
0.597253273809524	2.2872e-10
1.34642610290614	0.0010654
1.08989826596368	0.79839
0.673160856144438	4.0105e-13
0.531896	1
1.28482466008135	0.24442
0.648016081818182	1
0.534917222222222	1.2351e-33
0.617488380443087	3.6502e-08
1.68485771878646	0.17126
0.593170887096774	0.81678
0.721365243027889	0.00053517
0.600960863787375	1
0.871800730994154	1.4568e-08
0.584846104294478	0.47553
0.552933703703704	1.1512e-06
1.01334646096147	4.6136e-10
1.07293395058376	7.0641e-09
0.743451752577317	0.0042029
1.11175172080166	0.52375
0.606641779141104	3.556e-19
0.897589495114006	1.2435e-05
1.05902258420441	0.05056
1.09158410094637	1.7415e-10
0.637705535889871	0.00024124
1.43602146709817	1.0959e-08
0.602296575716235	6.3954e-14
0.556725384615384	9.5597e-15
1.08805277936963	0.99311
0.563404382022472	0.99999
0.597856506024096	1.5974e-17
0	5.6357e-22
0.854000083120206	3.2178e-09
0.627349993577393	0.088077
1.1301895236583	0.036618
0.581381226053639	1
0.702123194291987	1
1.19652635179153	0.051835
0.564389523809524	6.3314e-26
1.0142077175744	0.59529
0.633656812988575	2.3595e-06
0.955627839420129	0.97936
0.637492261904762	1.368e-07
0.85266291746641	0.064118
0.786290971373432	0.00047883
0.602003793103449	2.2375e-28
0.87928394644936	0.0028348
1.09357280194619	2.6363e-07
0.679795521235522	0.99998
0.538279285714286	1
1.59349015517242	0.094148
1.1275775	5.6524e-11
0.725858022717713	0.96497
1.09241368583162	0.60931
0.536922255501222	0.12248
0.5882525147929	1.5077e-09
0.576173846153846	1.5708e-51
1.04204896341464	0.0013182
1.08592826228538	0.97802
0.606619	5.154e-11
1.36330289585547	4.7004e-09
0.610590993377483	1.0343e-05
0.566837415730337	0.0010101
1.19367629298163	3.4146e-05
0.622748814102564	0.002465
1.06203577244841	1.7318e-05
1.22433944876325	0.00012272
0.61702705399061	5.8249e-12
0.575306782608696	0.97948
0.636632676338171	0.0024786
1.39931134118713	6.5827e-05
1.36498575962539	8.3166e-07
1.41451178386763	0.0023883
0.544478255813953	2.3118e-12
0.592591260744985	7.489e-14
1.3912686505032	7.1804e-07
0.57257132780083	4.2067e-11
0.563269642857143	0.99965
0.732580320881226	6.8163e-07
0.714720163934426	2.9929e-13
1.31928544769086	0.028763
0.764096351437699	0.011146
1.10844143302929	0.8769
0.650737170187326	4.779e-08
0.971082477364185	0.080458
1.06493498933902	1.8372e-10
0.819359184993532	0.34072
1.47805859435529	2.5873e-06
1.24340867981791	0.086615
0.900535330634278	1.0282e-05
1.26727347434391	0.00038514
0.605374467213115	0.010744
0.5034	1.9599e-84
1.20697821634062	0.001459
1.16342839044054	2.5049e-09
0.553099405940594	1
0.589114507042253	1.1535e-12
0.661294277372263	1
0.924039554441661	3.8599e-06
0.621348773480663	0.99816
1.02321701821668	6.0085e-07
0.93923368317803	0.99139
0.5901866875	0.99825
0.913727200917731	1.8032e-09
0.882529185119575	0.00020444
0.593526602870813	1.7007e-27
0.828204582262211	3.7802e-07
0.658402929848692	0.86351
0.687746669909208	6.9063e-10
1.00085391795258	5.3461e-14
0.583449866666667	1
0.81204914652799	1.3447e-13
1.36567161718256	0.0003641
0.544661111111111	1
1.35795466165414	0.020967
0.956845012224938	0.79243
1.24215097137015	0.056356
1.04820622912921	2.4704e-09
0.68596500222717	0.91366
1.29199301924165	0.053041
0.579992878048781	4.8464e-11
1.07906033511687	6.2716e-12
0.602476523076923	0.74595
0.678702514723204	0.98259
0.575262529644268	3.8256e-10
1.02918645614035	3.4011e-07
1.25949770794824	0.08496
1.58744244837758	1.6005e-06
0.602026097560975	1
0	1
0.595648586956522	3.6576e-20
0.57326875	5.3543e-18
0.64528813602015	1
0.693324824259131	6.8235e-12
0.593647115009747	2.6356e-07
1.51360022296544	0.2771
0.853817025806451	5.1972e-05
1.33543902761795	0.032943
0.674996947291362	0.92034
0.741984939644219	1.5305e-10
1.40858572893446	0.021176
0.571617307692307	1
1.01831911161001	2.6525e-14
0.648831951321863	1.8769e-11
0.815042889376371	1.0041e-09
1.50934891891892	0.011919
1.02122920477137	9.8349e-05
1.34060576254826	5.5937e-09
1.38644308571428	0.00045223
1.12638876235811	0.00054073
1.08000127258747	0.14188
1.18357110138379	3.8255e-06
0.948481001390821	0.0019219
0.802045277073522	0.99989
1.24026214493692	0.92407
1.21093423044575	0.13657
0.651351995073892	4.0184e-07
1.14069093715546	2.2302e-07
0.848355652797704	0.87887
0.58996628	2.1762e-16
1.52983912308505	0.012434
0.624976716417911	1
0.80985915941159	0.0039955
1.12698404429612	4.1325e-11
0.602121087662337	1.8919e-11
0.714480003064666	6.7126e-10
0.908036142563799	4.1262e-08
0.8933166	0.0004857
0.928209213483146	0.039391
0.588104137931034	6.4362e-24
0.66050278506559	0.70069
0.679311140684411	0.98623
0.991116523560211	5.4111e-12
0.975777031692862	2.4438e-07
0.812284578473841	0.38719
0.638017637093179	1.2895e-29
0.794505115495669	6.0526e-12
0.65547775603392	1
1.31646579597141	0.056488
1.11118906685237	1.2611e-06
0.981712090670662	0.15822
0.580042931937172	3.1515e-10
1.02396450858034	0.36901
0.589438861788618	8.6922e-05
1.64702635974304	0.00048892
0.955833288135594	4.7119e-08
1.26675504558205	0.0043948
1.57110982876712	1.6551e-07
0.74764434043701	2.0211e-25
0.56979	3.6028e-11
0.869746311239193	0.61383
1.36156311983471	4.9849e-10
1.58861992464205	0.73351
0.80424148241206	0.00026866
1.03341080550098	0.010394
1.45448311097635	0.0032064
0.917161462678374	1.7789e-13
1.31668650621118	0.00040379
1.05900524508274	2.314e-05
0.683404293248944	2.847e-14
0.668507876857749	2.3681e-15
0.902262676752985	1
1.09379475512244	0.94615
1.02365423754103	0.057181
1.38042885245902	0.038003
1.02553338709678	1.2869e-06
1.10710284817693	0.77417
0.697031606765328	0.87463
0.651790083870967	0.016085
1.52751305351006	0.060812
1.15320274066798	6.0512e-08
0.715746490503714	4.4851e-07
0.82166615942029	9.0947e-20
1.56211091960352	0.011977
0.56721253164557	4.9953e-07
0.583457013888889	1.4198e-08
1.22426319056487	7.9454e-05
0.895002594679185	0.49396
0.598686111111111	1
0.554293333333333	0.98251
1.07316214489447	0.10345
1.60853546287809	0.0078122
0.601947168458781	0.15426
1.0102596969697	0.00078572
0.842635131450827	9.9027e-06
1.22414454030501	2.4289e-12
0.596809375	0.16673
0.642625931034483	2.9444e-26
0.97065742795389	2.192e-07
0.694437099827883	6.0806e-07
0.560461842105263	1.4693e-10
0.980179128647762	1.8225e-12
1.00987598645598	9.64e-15
1.23823691066066	4.3577e-05
1.27841464300285	3.9499e-08
0.943892911266201	1.4303e-18
0.933893678618858	0.000201
0.82315705882353	0.99866
0.933676816816817	8.2861e-07
1.02376937209302	1.1507e-12
0.906114058577406	1.6897e-08
0	9.7568e-20
0	1.2692e-06
0.512628	7.7641e-17
1.47406059392265	0.00010608
1.53113651382824	6.2387e-08
0.581898322981366	0.81148
1.08650039815591	0.8676
0.970180903479236	1
1.52729733847638	0.017283
1.53307615270203	0.99914
0.998032797456857	0.98841
0.563126448598131	1.2477e-30
0.557387068965517	1.3128e-17
1.08211362406015	0.0032594
1.00530724228305	0.026363
1.1229118127884	0.7686
1.03532962025316	0.33093
0.900173774131273	0.0013218
0.785011475265019	3.3898e-10
0.999457838405037	0.49225
1.59651435370975	1.9129e-09
1.605210245865	0.012747
1.57129544186046	0.00015233
0.5458172	2.3266e-70
0.885160280673615	0.13767
0.867412933182333	0.23099
0.97388917589176	0.001594
1.08321666413374	0.96
1.31741966833542	0.42479
1.17668313679245	0.8577
1.13390975036711	0.10704
1.14042509583918	0.06082
1.07240966253102	0.49006
1.56542989727786	0.026938
0.964001829330605	5.2506e-06
0.826784598280462	0.0060803
1.21391077641984	2.5309e-09
0.606485862068965	0.99972
1.10015999459751	0.7113
1.11830210125204	7.5042e-06
1.12081382655826	0.00064051
1.70850589071038	0.00074212
1.75655441994751	0.026485
0.542262857142857	1
0.533663333333333	1
0.522567272727273	1
0.5119975	1
1.22021759052925	0.005468
0.801978222975055	1.4584e-07
0.661613880492091	6.2076e-05
0.596777319587629	0.99995
0.543865331125828	2.9843e-21
1.53518197905759	0.00055183
0.730012911597729	5.3313e-07
1.09685298274445	0.00025668
0.623487483443709	2.9322e-06
0.793921067993368	0.018221
0.854014601919817	0.74529
0.914292363913211	0.11222
1.53632605074821	0.012079
0.753272376425858	5.0496e-09
0.839132662406816	0.0025164
0.583208722741433	0.99999
1.17947911051213	0.059746
1.15319789206349	0.24893
1.20740967765043	0.017715
0.637985654557917	4.8359e-12
1.06385518636848	3.1416e-19
0.547318309572301	1
1.34212650313152	0.86966
1.02376098830735	5.4457e-11
1.4415021111705	0.0017058
1.04018547338054	1.136e-05
1.55486894557823	0.01296
0.599170023584905	0.1093
0.587840495495495	5.2276e-14
0.742996447625244	2.2894e-07
0.60712174556213	0.98392
0.610335115511551	1.0745e-12
0.609487055016181	4.2755e-31
0.847232166939442	4.2338e-11
1.61895011214953	0.9955
1.10285211586902	1.0032e-06
0.645562473604828	0.99795
0.607673722084367	4.4437e-22
0.60678996969697	4.7511e-11
0.829300711283545	1.3919e-15
1.26334276545166	7.3221e-09
1.01617192876344	4.9625e-07
0.640692713963964	0.0044764
0.885578574886536	6.4557e-14
0.594116806722689	0.99943
0.676204759592035	1.644e-08
0.670831460674158	1
0.732090923590505	6.4596e-11
1.53271808484848	0.0001946
0.671364296619411	0.00010117
0.818592620757177	3.6291e-15
0.920559785884217	2.1926e-05
1.02240808737864	2.3604e-05
1.13579020053876	4.7906e-08
0.550875	1.3512e-11
1.62313762467192	0.85353
0.62536393382353	1
1.2189602057067	0.00032327
1.51321660936008	0.0324
0.829730100193924	0.76515
0.864830236866079	2.2793e-07
0.757754528371407	6.8212e-05
0.937231462093862	0.99969
1.11091916741809	0.31846
1.43510025165563	0.0054408
0.763856120293847	1.7706e-16
0.923193361650487	0.00081854
1.15712030133146	1.9408e-07
0.662489396551725	4.6738e-07
0.604909593094945	0.00045625
0.560387954545455	5.1954e-27
0.97621033946618	3.3231e-11
0.813619656845755	0.60434
1.07477114897467	0.19015
0.728277441530828	2.6098e-13
1.08632044420368	3.4263e-11
0.826964163319946	0.11292
0.573551242236025	0.063119
1.05865488944254	0.0027318
0.598446172839506	1.1294e-16
1.3878083490566	4.5159e-08
1.08960020179372	0.99798
0.706499629087358	0.01822
1.13834401223776	2.3024e-09
0.686610520570947	9.2763e-18
1.16435258055632	0.00026008
0.588311782312925	0.50938
1.01936365901639	1
0.568162222222222	0.99999
0.87526034965035	0.00079579
1.14322415793715	0.75933
0.577521509433962	1
1.14908625440564	1
0.647659968454258	5.9032e-07
1.00121133885878	2.3588e-11
0.587144206349207	0.99999
1.13090161912993	0.00023675
1.41825066292134	2.7343e-08
0.696771064120055	5.9378e-11
0.681776130927402	1.9908e-07
0.571247129629629	6.4519e-07
0.574769661835749	1.1008e-11
0.68334410472973	0.00033079
1.07801718851571	0.42305
1.6613205129683	0.34038
1.23411053986711	0.021293
0.742199671772428	0.076708
0.909200416411511	9.5489e-07
0.960899776887871	0.03467
0.599240651162791	0.99433
0.99835047905831	7.7437e-09
0.745545483110763	0.99999
0.646743968646863	4.9115e-15
0.59864113074205	4.8042e-12
1.68604497405966	0.022463
0.589247834549879	3.3865e-16
0.603106864111498	4.8464e-05
0.664954740415337	0.00011332
0.690924875763747	9.3016e-13
0.700281287320668	1.2588e-07
0.691296744966444	1.7059e-11
0.689401567944248	4.845e-12
1.13736943021767	0.99981
0.764200833333333	0.58382
1.60310085214447	0.13445
1.69000056939502	0.19986
0.917889504273504	0.0045322
0.683142915422886	1.8658e-06
0.838188509378085	0.0001161
0.995994567277321	0.4676
1.58636975222363	0.027364
1.17953293438769	4.4082e-13
1.5192262244898	6.7459e-07
1.42463673340961	1.6771e-05
1.01723993402969	0.99973
1.06423307572614	5.9736e-08
0.742425315018315	1.996e-11
1.0192580843081	0.99993
0.573533152709359	0.99977
0.605404066666667	1
0.86718751944943	0.99878
1.3677795490982	2.5475e-05
1.54724499833942	0.84999
1.54635289888954	0.00024102
0.933446570407041	0.99992
0.525716	1
0.938099012517385	0.0027991
1.04455948248152	7.4555e-22
0.816748698381235	1.2515e-07
1.02357022139071	2.0406e-08
0.678037322126663	3.8573e-14
0.578757808219178	0.00015345
0.717445861317053	1
0.684597855946398	1
0.599923679060666	6.4275e-16
1.10827045793397	1.1784e-11
0.577385372340426	2.3482e-09
0.597944698492463	1
0.611424023904382	0.72139
0.800107636363636	0.93312
1.24329141664181	0.90399
0.610783870967742	2.4382e-16
0.793425804059328	5.836e-07
1.11922028276956	2.6337e-05
1.42856633633633	1
0.5735060625	2.2405e-14
0.993593341909664	2.3304e-08
0.842342986043491	9.2993e-08
1.03363697674419	1.7057e-10
0.583917361111111	4.2298e-27
0.640416737875288	3.0918e-10
1.11418370887919	0.026155
1.04225522171254	0.99648
0.690333322259137	0.97188
0.56750693877551	9.6626e-10
0.793283427367055	3.1242e-12
0.678864725440806	5.5652e-11
1.2090403583815	8.4031e-07
0.955535604611923	0.45791
0.967400977149729	0.0071234
0.801145615701174	1.676e-12
0.696906187551188	3.3283e-17
1.37342576576577	0.00090046
1.524771449764	0.00051847
0	0.86101
0.622980624024962	0.00074539
0.590408809523809	1.5268e-21
0.667808734270911	0.04961
0.888899334129591	0.0049312
0.589525477941176	0.74691
0.720111508697197	0.65156
1.1879159348948	8.2892e-06
1.07617240805604	1.6518e-12
1.04558170533643	7.7808e-13
1.59624466600693	0.0018396
1.57983824596774	5.9729e-05
1.5975489260385	6.8117e-06
1.02828430777567	8.7674e-09
0.580602922374429	0.97537
0.922577674028518	1.4812e-06
1.15984695779602	3.9002e-06
0.621371718249734	1.4084e-23
0.62560077486911	1.1001e-21
0.67354433029909	0.099846
1.41339896609227	4.728e-18
0.598064485981309	2.8441e-20
0.817374960110997	1
1.26414868541033	1.2901e-05
0.709986672207446	4.4206e-25
0.956712995215312	0.001018
1.12739526207075	0.1405
0.688531217861976	0.95247
0.648943387888706	2.7909e-06
1.09122524056862	1.0187e-05
1.37681304537815	0.00057152
1.15777177959184	0.46931
1.09248001597444	4.3277e-25
0.615793814102564	1
1.01578615759312	4.2797e-11
0.955168027540005	0.99997
1.08971089912281	6.9522e-05
0.521940869565217	4.9778e-13
0.734551448040885	1
0.564212427745665	1
0.685426626746509	6.6608e-06
0.697161435218325	0.26752
1.12739398290598	9.5936e-13
0.576848842105263	1
0.622906396396397	1
0.577700697674418	1
1.003365035533	5.0269e-05
0.5614444	1
0.61358743902439	9.2678e-15
1.5297757797271	0.0013124
0.951004946295785	3.8065e-09
0.594126888888889	1.318e-07
0.77966917881583	0.92288
0.768400976107224	0.99826
1.07607880064457	1.1051e-06
0.557208705882353	1.891e-05
0.944196256854258	1.8469e-05
1.17845474018691	7.8034e-11
1.1626466006724	5.5868e-07
0.595936314285715	3.6596e-11
0.583938980263158	9.8978e-10
0.622910819112627	1
0.620704566691787	9.1235e-06
0.606470739130435	6.4757e-05
0.773387530409143	5.3451e-16
1.56325745129225	1.58e-07
1.15639618584549	1.9931e-05
1.24009611983471	1.8346e-08
1.0309123628343	1.8113e-06
1.04795551431911	0.81406
0.591092638888889	2.0253e-15
0.973424547837483	1
1.14481289285714	0.00063789
0.561696071428571	9.1914e-19
0.582052325581395	3.841e-69
1.08336412664341	0.012326
1.01516288699235	0.0029381
0.516691176470588	3.9603e-12
1.08033666895134	0.8463
1.4390271508069	0.17418
0.560210882352941	0.99985
0.768684843228819	0.11145
1.5322280248307	0.047382
0.569391363636363	0.99998
1.32813487017099	0.0017624
0.565958071428571	0.99944
0.793663631875884	0.99987
0.795571682137836	0.86008
0.682629447603573	1.8249e-06
0.769423941707148	0.93446
1.67708878243513	1.1199e-05
0.865951373973468	1.1139e-11
0.873132453544391	0.00028418
0.816632821428571	1.2172e-17
1.00669986512524	0.16981
1.23989137583893	3.5025e-09
0.813321857954544	5.3853e-14
1.0773449331963	3.35e-14
1.17279488691138	8.3933e-12
0.880264281410062	6.9066e-08
0.893581960530573	0.00023624
0.88594198420221	0.5507
0.699971064516128	0.094895
0.836876660482378	0.0045237
0.548065418894831	3.9421e-52
0.866225214007781	3.2834e-05
1.31660849673203	0.0055993
0.557327307692308	2.8316e-48
1.10816455945252	0.00063535
1.03862420238932	0.0031624
1.071412	0.011855
1.03303384615385	0.036812
0.872568999012184	1
1.15885986666667	3.1208e-11
[truncated: 11,219 more rows]
