# Supplementary material for: Functionally constrained human proteins are less prone to mutational instability from single amino acid substitutions
Source: Nat Commun. 2025 Mar 13;16:2492. doi: 10.1038/s41467-025-57757-y (PMC11906876; doi:10.1038/s41467-025-57757-y)
Supplement: Supplementary file 4 — Source Data [file 41467_2025_57757_MOESM4_ESM.zip › SourceData/suppfig1a.txt]

AA_Length	GnomAD_LOEUF_decile
987	1
554	3
1052	2
886	6
1464	1
271	8
202	9
107	9
185	8
215	4
238	8
343	7
475	1
443	8
339	3
275	2
232	8
178	8
786	5
782	4
686	1
675	5
1463	6
520	0
632	5
161	4
122	9
192	7
756	6
326	6
1573	6
749	7
177	7
911	2
527	4
107	7
597	2
578	7
1435	5
107	7
2371	4
225	8
273	8
948	6
315	6
354	4
159	3
121	9
349	6
1905	6
1761	5
1026	5
298	8
854	5
1349	5
387	3
747	3
409	8
266	8
1211	1
709	6
1503	4
147	8
292	6
446	7
355	4
300	9
1076	3
514	9
2376	0
788	5
2624	3
402	7
116	8
1476	2
632	9
1184	5
922	4
209	9
334	2
494	2
220	9
301	5
295	8
312	8
283	7
550	8
321	5
452	8
693	6
693	8
278	9
2351	4
478	4
208	9
506	3
574	9
219	8
793	3
183	2
426	8
117	9
321	9
153	4
248	8
191	9
413	7
115	9
105	9
273	8
291	9
264	8
173	9
418	6
116	9
336	2
149	8
719	7
159	8
99	9
291	8
518	7
213	7
134	9
446	7
477	9
334	7
2005	0
340	9
357	1
514	8
449	7
193	7
874	0
296	7
242	8
251	2
292	8
579	6
686	7
560	6
53	8
407	7
315	7
315	9
287	7
531	3
275	7
160	8
231	5
572	8
451	6
419	2
412	7
163	8
68	8
1758	8
549	5
309	9
134	6
538	2
250	8
364	9
189	8
287	8
285	6
204	8
147	4
416	3
301	9
1247	7
228	5
179	5
194	9
283	7
321	9
1700	5
147	9
2263	5
132	9
878	7
157	7
435	9
1141	6
92	9
495	9
624	6
1104	0
299	7
309	5
1401	1
611	1
873	0
1454	5
175	6
629	6
1242	5
405	9
691	5
323	5
630	6
555	2
242	8
275	8
354	5
148	6
139	8
251	7
269	8
142	9
517	6
326	3
230	5
826	1
462	7
1017	0
341	9
684	6
290	8
200	9
375	9
281	9
1149	4
197	8
301	8
194	6
182	7
516	7
1018	3
464	3
878	9
178	9
2548	1
542	7
222	4
380	2
422	3
506	7
712	0
89	8
98	8
109	7
563	5
427	9
585	7
397	5
1934	2
271	8
855	8
358	8
251	6
202	7
150	9
198	8
74	8
229	9
82	8
176	9
291	3
657	6
458	9
380	5
153	8
98	8
207	9
385	4
399	9
249	9
1015	3
350	9
247	8
287	7
632	6
200	5
65	8
276	7
127	9
107	8
68	9
631	9
360	4
658	0
591	4
427	2
329	4
361	7
211	1
279	7
538	2
330	2
669	1
336	4
355	5
592	3
686	6
962	4
183	3
218	4
91	9
1094	1
365	2
839	5
210	6
210	3
468	8
105	9
456	0
223	7
685	1
398	8
132	8
374	8
560	1
195	4
1085	0
319	9
331	6
272	5
1037	1
366	5
542	3
520	6
401	2
520	2
258	8
1044	0
501	3
649	7
560	7
373	2
747	3
339	5
190	4
505	1
941	1
725	6
579	0
736	2
970	2
451	3
696	3
390	0
640	0
584	8
90	9
513	6
541	2
81	7
310	1
134	8
593	1
521	1
1426	1
517	7
579	5
184	9
588	1
723	0
2506	0
213	3
1244	2
681	1
594	1
391	5
134	6
321	8
558	3
326	9
359	9
93	9
323	7
521	0
580	6
465	1
389	5
187	8
1011	5
349	3
339	5
179	4
312	2
359	1
2285	0
412	0
850	0
115	4
342	9
159	3
1441	0
1486	0
226	3
572	4
225	3
408	4
309	1
308	2
1321	1
271	3
274	7
319	7
284	7
629	6
110	9
736	3
394	1
332	5
336	4
325	2
202	7
748	0
606	4
152	3
5537	0
1765	5
391	6
337	7
1248	2
519	4
288	5
419	0
319	5
637	0
358	6
1132	1
267	2
440	4
452	0
563	4
395	5
642	3
307	6
375	2
132	6
259	9
1390	4
134	2
284	4
690	6
248	0
1237	1
347	3
753	5
338	6
293	9
300	8
343	8
429	2
280	5
197	5
467	0
512	7
365	1
357	3
124	8
233	7
1159	1
756	1
419	1
201	7
153	7
933	5
169	8
347	6
399	7
151	7
777	2
1030	0
620	5
1311	1
683	5
1849	0
540	4
1411	0
1832	2
823	3
1411	1
1029	0
1707	0
544	4
1255	1
1496	3
712	4
677	2
747	2
1338	4
1562	1
1205	3
2479	5
1300	0
426	2
745	1
133	6
1278	2
329	2
113	9
178	3
869	3
490	0
118	8
318	3
1050	0
862	1
167	7
276	5
467	4
470	7
165	9
634	2
777	2
610	5
404	7
680	1
486	3
3695	1
486	6
703	1
70	6
131	4
555	6
554	8
247	6
269	2
365	6
473	5
562	1
167	5
622	6
1046	0
676	6
605	6
175	5
246	9
606	5
636	0
613	4
1258	2
1455	7
315	2
352	3
487	5
428	1
856	5
392	6
372	5
837	1
1037	1
1336	0
261	5
576	0
2968	1
190	5
143	9
1527	4
1437	1
904	4
936	5
376	4
346	8
202	8
165	9
198	3
205	9
277	6
142	4
208	1
239	8
211	5
508	5
556	1
1290	2
224	1
132	8
343	1
441	6
220	4
781	6
795	0
2961	1
1006	0
456	7
697	3
522	0
380	1
497	6
175	6
974	0
625	7
567	0
412	6
453	9
492	1
534	0
635	6
304	6
624	4
324	3
154	8
779	2
561	6
966	1
388	0
800	1
252	5
621	5
461	2
1099	0
516	1
675	1
696	7
755	0
823	4
606	0
174	5
1280	9
362	0
540	2
778	8
376	3
803	6
683	0
210	2
550	5
337	3
1007	0
177	6
404	6
519	0
412	0
458	4
229	8
359	8
2377	0
376	8
198	1
673	0
872	1
872	0
496	9
280	7
720	7
566	2
354	7
662	2
198	2
416	4
962	1
1189	3
174	7
387	8
131	9
444	3
452	3
180	4
330	4
114	8
245	5
514	0
620	3
181	2
189	7
99	3
373	1
1085	3
328	1
453	3
296	7
911	0
291	4
263	5
272	2
196	7
312	9
255	4
233	3
229	3
284	4
313	1
301	6
588	5
119	9
307	5
227	0
780	1
475	2
417	6
692	1
422	1
346	8
385	7
480	3
1147	3
530	1
347	8
658	8
371	5
674	6
1103	1
1013	1
158	7
919	3
435	4
113	5
411	2
545	6
213	6
150	5
1283	3
631	0
316	7
97	4
1041	3
418	5
219	4
455	3
411	1
1454	0
233	4
369	4
216	1
68	7
1052	0
458	8
1321	0
629	7
2723	0
957	0
661	2
2271	3
1169	4
1781	0
1989	0
686	7
914	4
480	5
1485	0
925	3
539	3
932	4
668	1
1298	5
1717	0
775	3
706	6
315	0
1043	5
691	4
315	8
494	8
1300	5
1756	5
2012	0
641	0
761	1
399	7
287	5
467	1
1568	1
162	4
3623	3
412	5
1241	3
1353	1
671	4
623	0
370	2
100	9
1105	3
120	2
2096	6
1076	1
156	8
219	8
372	1
495	7
498	2
726	2
184	4
1050	2
738	4
245	2
86	6
730	1
400	3
241	7
221	6
253	4
530	6
606	4
434	6
1132	1
142	8
531	8
206	7
536	0
465	2
119	3
968	0
1099	2
284	2
498	1
1142	9
806	4
113	4
890	0
519	1
368	8
359	3
199	8
260	4
605	4
497	4
128	8
448	5
474	9
293	9
505	4
627	0
102	4
514	0
1220	0
167	3
476	1
148	2
393	3
1101	1
128	5
483	7
481	7
412	0
802	0
148	6
175	6
423	8
280	6
122	2
126	5
286	3
754	5
352	8
215	7
627	4
597	1
489	8
334	9
1894	2
506	2
442	3
409	5
1496	1
709	2
495	5
770	4
832	1
769	2
653	2
574	3
1534	0
1523	1
1541	4
1905	1
756	7
1047	0
896	1
1388	0
409	1
1261	2
1171	1
1194	0
1068	4
1896	4
1001	0
1096	0
756	0
1236	5
1426	5
1064	0
2243	0
837	3
396	1
2603	0
946	9
326	1
536	7
247	8
1615	1
414	9
318	5
188	7
213	1
160	4
545	1
829	7
529	8
464	3
370	1
377	6
88	8
666	2
385	7
1184	7
191	5
327	5
108	5
118	7
444	2
247	7
484	4
428	3
226	4
114	6
536	9
2440	0
124	7
377	2
1050	1
466	1
227	5
65	5
565	3
805	3
2590	6
235	6
683	3
263	3
659	8
489	4
5202	4
220	4
989	3
491	3
317	8
146	2
977	1
281	3
422	4
907	3
233	8
530	0
556	1
264	5
328	4
262	8
209	4
207	1
655	3
394	6
346	2
392	3
589	0
441	0
1304	0
376	5
95	7
287	7
359	3
313	2
148	8
1167	4
1613	1
246	5
365	4
196	9
509	6
506	4
605	2
178	5
230	6
366	8
437	5
825	1
298	7
220	8
287	9
299	4
2136	0
272	1
1012	1
772	0
317	8
317	9
361	6
479	3
374	2
187	9
2785	2
1391	1
350	1
98	8
221	7
1129	4
401	4
678	1
556	5
1119	6
348	3
387	2
299	4
336	4
530	5
440	4
674	6
1086	1
140	9
363	4
626	3
320	1
258	1
277	9
226	4
187	6
302	0
260	7
475	7
691	0
244	7
301	5
506	5
1429	0
186	4
525	3
250	2
110	3
302	6
941	0
390	9
435	6
522	7
580	0
188	7
674	4
651	0
225	7
186	8
253	3
239	2
427	5
126	3
3097	0
98	9
258	9
1380	2
380	2
313	7
404	8
436	6
467	7
449	7
456	6
890	9
345	7
633	1
276	7
1014	6
574	3
302	3
418	5
485	0
127	8
339	4
875	2
338	6
388	5
557	7
593	2
207	3
146	3
145	9
1503	6
991	5
335	7
699	5
668	1
84	6
261	6
785	0
518	2
968	4
426	3
682	3
467	6
219	5
1529	0
140	8
638	0
623	5
1461	5
963	0
1006	3
711	2
1032	3
414	3
740	1
794	4
653	1
1247	2
807	4
1054	6
489	0
574	2
1065	4
526	0
941	2
266	3
3013	1
500	8
617	2
669	1
633	3
541	4
611	3
964	3
939	0
981	1
1710	4
1023	4
359	0
753	0
317	8
777	3
310	9
263	8
398	6
426	3
293	8
2799	0
299	7
481	4
383	5
273	3
1147	0
128	8
757	1
251	5
331	9
1302	0
264	1
252	4
308	4
310	4
117	2
117	4
84	7
129	7
186	5
688	5
2353	2
113	9
116	8
931	2
189	4
1032	3
551	5
739	3
1070	4
641	1
330	0
450	4
258	9
890	3
230	7
335	1
1232	0
611	0
1503	5
159	3
989	1
885	0
441	5
797	1
1327	1
360	4
346	9
499	2
243	2
136	7
269	4
119	4
355	6
570	4
258	7
332	1
312	8
231	1
1038	0
273	9
407	1
586	4
424	1
438	7
460	7
600	1
144	3
300	9
532	0
125	9
240	2
95	8
457	3
338	0
690	6
188	6
1211	1
639	2
350	6
288	5
1100	0
568	2
234	9
246	3
2261	2
791	5
217	9
1093	3
1268	0
513	5
520	8
500	2
412	0
474	9
483	7
541	7
362	6
183	8
160	4
290	8
372	7
254	7
359	7
1720	0
3336	4
227	6
317	6
1261	0
1053	2
424	4
263	3
269	2
410	6
118	6
775	4
445	4
551	5
299	8
4834	0
258	4
393	6
527	1
216	6
146	7
770	5
333	6
839	3
498	8
925	6
1325	3
577	0
540	6
387	4
873	3
157	3
267	9
211	6
575	2
493	4
349	6
613	0
211	6
236	9
355	8
553	5
209	9
323	3
222	8
204	6
294	4
264	3
444	0
125	9
133	7
558	1
294	5
746	4
172	7
454	3
331	6
423	4
243	4
251	2
607	0
276	7
504	1
494	5
443	3
90	7
557	0
392	7
241	6
384	7
971	3
128	6
272	4
175	8
478	6
172	6
155	8
215	6
669	1
188	7
361	0
420	8
259	6
354	4
105	8
575	6
429	0
378	3
41	9
134	7
375	6
501	1
558	3
522	4
452	8
154	5
1065	3
2351	0
354	1
732	3
289	6
218	1
430	3
1210	1
346	3
417	2
142	4
622	2
406	5
348	8
461	0
488	5
253	8
810	2
615	4
431	4
562	3
406	5
363	7
260	7
79	6
464	0
485	7
1474	2
1663	1
1676	3
207	4
141	9
98	9
380	3
189	3
241	2
860	6
1207	3
160	2
241	2
151	8
125	3
164	7
254	8
227	7
217	5
2768	4
170	7
101	8
233	2
166	4
271	7
269	3
193	4
272	3
458	3
764	1
254	3
255	8
142	9
1464	0
1487	0
1466	0
1669	0
173	5
472	4
564	4
664	0
160	6
267	7
317	5
100	8
99	8
491	2
453	2
132	7
911	1
224	9
223	9
559	8
345	8
347	9
2477	1
352	7
201	7
367	8
147	4
609	1
609	4
128	8
101	8
98	5
698	4
710	6
462	6
175	9
183	4
61	9
62	9
166	8
416	9
79	8
100	9
625	7
638	5
469	8
560	9
132	8
348	4
364	0
597	2
478	5
888	0
527	5
648	1
509	5
148	9
466	5
98	9
185	9
4563	2
112	9
144	2
84	9
440	3
439	5
525	8
464	1
495	6
296	2
171	7
564	7
644	1
2813	3
402	5
462	5
258	8
51	9
102	7
1255	1
370	3
796	3
61	9
61	8
511	8
205	9
185	9
313	2
570	0
607	2
631	2
355	1
128	6
677	4
770	1
189	7
517	6
508	4
788	2
521	4
93	9
366	5
153	8
134	7
100	5
402	3
697	0
298	1
500	1
583	4
661	4
132	7
745	6
728	4
516	7
535	7
90	2
212	3
532	3
114	5
212	6
331	5
133	4
166	8
202	7
430	2
215	5
226	7
261	2
194	7
1499	0
91	9
327	9
495	5
367	6
528	6
1382	2
509	0
602	7
429	0
250	9
928	0
933	2
297	0
752	5
114	7
396	6
351	3
381	4
434	4
847	5
335	4
294	0
1048	2
196	3
529	5
262	7
127	9
916	2
599	0
575	4
417	8
676	2
508	0
261	7
291	8
174	7
175	9
174	8
375	8
822	4
412	4
584	6
591	7
652	8
444	1
61	9
260	4
247	9
148	8
182	8
413	3
524	1
556	5
140	3
180	9
207	5
379	5
91	7
1786	3
512	0
1114	0
510	2
1170	0
785	0
348	6
1366	0
673	3
427	3
1106	5
405	8
269	9
269	6
651	4
660	1
477	7
222	8
240	8
255	7
380	7
1039	4
350	4
1712	3
325	3
225	4
477	8
1231	1
206	6
1049	1
508	2
152	9
400	3
469	7
354	3
320	7
473	8
259	6
270	8
295	1
468	4
422	3
465	6
4074	3
348	7
282	7
255	5
269	2
270	7
142	9
424	6
144	5
617	5
222	8
210	4
141	9
159	2
267	8
476	7
243	8
827	4
107	6
135	8
244	5
55	9
303	1
218	5
229	3
407	1
421	1
360	3
240	5
288	5
1106	1
217	8
235	3
372	0
255	0
335	5
153	4
121	9
182	6
323	8
1927	1
1014	2
472	4
478	8
674	3
528	8
223	0
794	0
611	3
364	3
238	9
328	6
2139	4
278	9
1744	7
1744	1
567	4
253	6
286	1
299	9
330	8
248	9
271	3
97	9
288	7
580	6
214	6
107	9
338	7
689	1
631	2
258	6
276	8
316	5
98	9
466	6
368	3
109	9
657	7
455	6
659	2
244	3
693	9
223	6
1075	9
1038	7
484	1
452	9
452	8
439	8
156	8
1756	7
388	9
388	6
388	9
465	6
95	8
369	9
1580	0
491	6
688	3
184	7
183	2
158	4
247	9
69	9
752	0
700	2
952	5
218	6
366	5
421	4
606	1
314	8
647	4
405	7
404	3
423	0
105	5
412	1
129	2
490	9
843	4
457	2
304	2
104	9
976	1
220	3
208	7
282	6
638	3
354	2
166	8
89	9
654	1
1609	0
281	5
282	6
492	0
524	5
496	3
480	5
359	2
482	4
843	4
842	4
460	0
501	5
206	1
290	9
1271	1
417	1
313	2
765	0
1531	1
157	6
335	9
239	9
1178	2
494	6
493	8
715	6
91	9
490	7
2491	0
374	8
424	3
303	3
508	1
174	9
226	2
636	1
268	9
628	6
109	8
132	8
1806	0
1028	0
1019	2
3177	2
298	3
2224	2
514	4
2363	0
317	6
146	8
381	2
374	6
317	7
323	7
417	8
262	8
396	0
472	3
445	5
728	0
1306	6
882	2
97	7
1939	6
1935	2
493	7
280	3
313	4
603	1
125	9
206	7
177	1
250	8
255	6
290	4
188	9
986	2
195	8
99	5
617	4
1937	5
1480	7
3396	0
1032	2
858	0
584	3
458	4
590	2
527	3
526	3
172	2
330	4
252	5
295	4
273	7
732	4
333	3
737	2
664	4
408	8
249	4
350	4
396	8
115	8
255	7
728	0
555	6
349	1
486	3
513	0
1827	5
290	3
1247	3
390	6
1297	5
803	1
433	2
356	7
301	3
509	4
529	9
1019	1
177	7
707	6
551	2
589	0
403	6
347	8
745	3
202	4
419	7
417	7
132	9
316	5
967	3
192	1
458	5
320	5
224	1
144	9
253	9
489	3
398	3
586	2
513	5
230	7
271	4
326	0
266	7
503	5
274	8
552	3
388	8
213	8
2718	0
533	5
293	2
459	2
1043	3
654	2
2871	0
270	2
413	1
220	2
1061	2
742	3
830	7
471	4
1822	3
277	8
412	5
465	5
1089	0
677	4
377	4
781	6
610	5
314	6
860	6
638	0
340	7
243	8
610	4
822	1
1042	0
529	7
134	9
476	1
459	5
372	5
697	2
642	7
532	7
224	7
563	1
456	4
718	9
809	8
643	7
205	2
192	2
413	3
557	6
672	1
347	2
1181	3
382	3
541	4
631	6
243	2
250	4
251	5
347	4
263	9
137	8
705	0
351	1
537	9
700	5
470	3
345	5
415	0
334	1
454	3
502	4
658	0
614	0
780	5
193	7
250	7
1338	0
439	1
556	0
435	1
663	5
325	4
760	6
431	2
799	3
180	1
248	0
543	3
1134	1
259	7
481	7
474	1
417	4
[truncated: 8,192 more rows]
