# Supplementary material for: Functionally constrained human proteins are less prone to mutational instability from single amino acid substitutions
Source: Nat Commun. 2025 Mar 13;16:2492. doi: 10.1038/s41467-025-57757-y (PMC11906876; doi:10.1038/s41467-025-57757-y)
Supplement: Supplementary file 4 — Source Data [file 41467_2025_57757_MOESM4_ESM.zip › SourceData/fig2a.txt]

GeneSymbol	GnomAD_LOEUF_bin	instability_heat_score
KANSL1L	1	0.5138
SLC12A8	6	0.6008124475524477
RBM47	1	0.6444186514719856
TTC26	3	0.6349294637537239
TMEM129	8	1.0239837158469918
E2F8	1	0.6163979389312978
UBA6	2	0.5761888888888883
ESYT2	2	0.5690125757575757
ESYT3	6	0.5775786718750001
MED19	3	0.7843997307221553
UHRF1BP1L	1	0.5389866666666666
KIAA1598	2	0.6041419902912619
PLSCR5	8	1.1505703568532015
DHRS12	7	1.1527009786208986
SLC5A10	5	0.5948799272727272
TMEM223	9	1.3113166905187839
DAPL1	9	0.8536585558583115
CIB4	8	1.569923479870431
TLDC2	4	1.4775544531250027
SHISA3	8	0.9613457494145204
TMEM82	7	1.0325610159500676
FEZF1	1	0.8517725550786849
GXYLT2	8	0.9233798985343856
TMEM120B	3	1.0308432751091716
TMEM72	2	0.9783397228144964
CLRN2	8	1.448936659698994
TMEM30C	6	0.9715454981549814
C3orf55	8	1.032119241071429
LNP1	8	0.8095370396744664
ARHGAP10	5	0.5995234210526312
C16orf93	6	1.0888316209397668
ANO9	4	0.5905310902255638
SLC22A23	1	0.6212261111111114
ODAM	8	0.743235869695159
ARHGEF37	5	0.5974990909090908
FAM168B	6	0.7531616234887736
PXDNL	6	0.555885135135135
MEX3A	0	0.7746833834281094
ILVBL	5	0.5841745933734936
TSPAN11	7	1.2880360807504097
ERICH2	7	1.2710347996183187
UBE2QL1	4	1.622266527472529
C20orf202	9	0.884331214848144
C1orf226	1	0.7342675237399565
C17orf89	8	1.067316820987655
SYCE3	5	0.9039478125000001
IGSF23	7	1.2395995683453207
PLEKHG3	3	0.5625139215686276
ELOVL7	4	1.2704809643870136
NUTM2F	6	0.6465909523809523
PRSS38	6	1.1217570826061671
SSC5D	6	0.51391
FSD2	7	0.592026038961039
PLAC8L1	7	1.306205261860755
SH3PXD2B	2	0.6073559374999998
FAM92A1	6	1.154993105590062
MACROD2	2	1.0388578237214372
ZC3H12D	4	0.7577436084529487
SERTM1	7	0.9002340796703291
FRMD3	2	0.6107032105263164
ANKRD18B	4	0.5714105555555555
MAGEB16	9	1.1444361898693856
PTPDC1	3	0.6093013770491801
TTC24	5	0.6268907152317879
CXorf23	2	0.542311875
DYTN	7	0.6365011214470288
CCDC78	9	0.9226468931093291
HFM1	5	0.5544682857142856
WDR27	4	0.5732693103448273
TMEM213	7	0.8717322479564041
NBAS	4	0.5391592342342347
TARSL2	4	0.5856075409836068
C17orf66	6	0.6423201264542238
TMEM218	9	1.0831049260042283
TESPA1	4	0.7749903823138286
C9orf170	9	1.3428071723426207
SMCO3	8	1.6281863770938825
HYKK	6	0.9811062846104295
HMX2	8	0.9886238133498131
KIAA1467	2	0.6136859640718567
C17orf104	0	0.6431378260869565
CCDC66	6	0.52447
TYW5	6	1.1304150292758115
MYBPHL	4	1.044717701441901
C17orf102	9	0.7781631428571432
CCDC144A	4	0.520295
DENND3	3	0.5728813740458014
TMEM89	3	0.8649925361702139
CLPSL1	9	1.3148971622846786
DCDC2B	6	1.1279062323157127
FUOM	8	1.6927961686879835
KIAA0922	1	0.5030749999999999
VWA8	6	0.5345371232876713
SBNO1	0	0.5469254545454544
PRAMEF22	9	0.7791125827384805
LAMB4	5	0.5316341025641028
C7orf66	9	0.8583281374722826
LINC00998	8	1.0180214124293785
CPED1	5	0.5736845993031356
ISPD	4	0.8208729579288027
FAM221A	8	1.067233808869031
GSAP	5	0.5833434097421203
GTPBP10	3	1.0214025449515907
LRRD1	4	0.6003874647887325
AC009365.3	8	1.471688749999999
WDR91	3	0.613911380952381
KLRG2	8	1.0927831733639506
RAB19	9	1.4880397357723565
PRSS37	7	1.3115037588294656
KIAA1147	4	0.8623051598465464
C7orf72	7	1.0027503951149468
MBLAC1	8	1.2202024070945974
OR2A25	8	1.142004911463189
GRID2IP	1	0.5680725
MTMR11	6	0.610559109311741
SH3D21	5	0.6790756902761109
EFCAB5	4	0.5421377272727271
SLC35F4	3	0.6952372939438698
C5orf49	8	0.9210044183864918
LRP5L	9	1.1717880284824198
POTEF	5	0.5905834736842107
FITM1	6	1.241584651244306
CLEC18A	7	0.912214652161467
VPS37C	4	1.0545409855972847
CCDC151	6	0.610215176423416
C7orf63	3	0.5980927697841728
PSMB11	9	1.1424556453202
PSD	1	0.6084703243243245
RGSL1	3	0.5794453181818181
ANKRD34B	9	0.7958797797356842
FAM149A	4	0.5728566666666667
TRAPPC13	3	0.9178901889020068
HTR3E	8	0.8254039046746087
CNOT1	0	0.5395519252077564
MEGF11	6	0.5550814864864865
CDHR4	5	0.6060077952755905
BDP1	3	0.5421213511149989
FAM221B	7	1.1099566046511584
C5orf63	9	1.1864509953488371
DPPA5	8	1.5342582229150423
TMEM150B	8	1.5452498343195247
GOLGA8I	8	0.5957089017857133
CCDC88B	2	0.541203
GOLGA8O	9	0.6053924422735351
MAP1LC3B2	8	1.6815714334239127
KLHL33	5	0.669064227902024
VWA3A	5	0.5749902604166661
C19orf71	9	0.9413067550274211
GMNC	2	1.0496439844425225
ANKRD33B	2	0.8276236201501862
AC005841.1	9	0.9884573624017159
RNF222	9	1.1385197579864474
NKX2-6	5	0.9466306240188387
C2orf72	8	1.1605999599519408
OR6C74	8	1.1276533245208213
FOLR4	9	1.2320674727577543
FAM83G	3	0.6243699999999996
ASPDH	7	1.2668685351170548
LRIT2	8	0.6754358457711445
PALM3	3	0.644095539358601
SYNDIG1L	7	0.7562100238379024
GAGE12H	9	0.8290123927392735
PGP	5	1.1358810311526455
OR5H15	9	1.1328622108054336
TRIM49B	8	0.8060830162265343
GOLGA6C	6	0.5374403539823008
GOLGA6B	8	0.53760652892562
MYADML2	8	1.113410536749009
TBC1D3B	7	0.6737443003109728
C5orf51	6	1.3307365202164938
TMEM8B	5	0.7852286852459027
PABPN1L	9	0.9951043301997657
MBD3L4	9	0.858059972527473
FAM186A	4	0.5461116464757713
BTBD17	4	0.7626447921440271
KIAA1875	4	0.5488861538461538
MBD3L3	9	0.8247683097166002
RCCD1	8	1.0421352898550746
PLEKHD1	3	0.7062888541666661
GOLGA6L4	9	0.6372902726146217
TMEM247	8	0.8206843455497368
ARRDC5	7	1.0531343807870375
SOWAHB	3	0.6436030729166667
CXorf65	2	1.4512027861347307
RBMY1E	9	1.0223756019928043
FAM181B	8	1.0677806640522904
TBC1D3F	9	0.6778865931487579
GAGE12J	9	0.844096096256684
OR5K3	9	1.1155814621901468
CCDC182	4	0.9061719677171397
NUPR1L	9	0.9303598087431694
OR6C6	7	1.1229684009993746
TMEM235	7	1.421753461362599
HELT	6	1.1147564968722072
SMCO2	8	0.9772845147313682
FABP12	8	1.4739908698630153
GRXCR2	8	0.8779984693877549
RBFOX3	0	0.9994110472213268
FAM115C	9	0.584596857798165
DPRX	9	1.2781716801292422
C5orf60	8	1.12138911037891
CCDC42B	5	0.8200210079155682
FAM187A	7	0.9756211795003845
PGPEP1L	9	1.5136077222777224
MFSD2B	6	0.6778048416138714
TMEM194B	5	0.8887581678672133
SDHAF1	9	1.4064628684907352
FAM24A	9	0.8620792406876794
TMEM202	8	1.1963975158730142
TMEM221	9	1.0657215130219098
WIPF3	4	0.9637777370269215
TLCD2	8	1.3662522649103543
ZSCAN5C	8	0.8038135235008099
URAD	9	1.6582355797101458
C9orf92	9	0.8546811065006918
C2orf71	6	0.50164
CCDC160	8	0.8811287524557965
ANKRD61	6	0.8887634262191231
GAGE10	9	0.8004668256880738
IGLON5	2	1.03163179741509
OOEP	8	1.4094269695044463
MROH6	7	0.6371796981132073
C19orf69	9	1.0574237576285952
CXorf28	9	0.8365660036496352
C5orf52	8	0.9163196290322576
SMIM9	9	0.9538842351598166
GLTPD2	8	1.2889952523098782
SERINC4	7	0.6900124450744151
TVP23A	7	1.376972307692305
ARL5C	4	1.6355978749999984
OR4C46	9	1.1805936160854524
CAPN8	5	0.6017067500000001
DDTL	9	1.5994975540983618
OR5H14	9	1.1688988858447475
TUBAL3	7	0.7968315590125136
OTOL1	9	0.9948136282940329
NPIPB15	9	1.0232970431738624
SPDYE2B	8	1.1667073002562312
FBLL1	7	1.0768908575899838
C17orf96	6	1.1447542200956955
SMCHD1	0	0.5352404285714286
MANSC4	9	1.0766823497267768
HMX3	1	1.15431745563609
GATSL2	8	1.1234598205499264
LRRC14B	8	0.6926969051815304
TRIM64B	7	0.8075144075403966
MSGN1	7	1.0024113789868667
ARHGAP42	0	0.5961264777327934
POTEM	8	0.7625910338680925
CCDC154	6	0.5731319708029198
TMEM8C	7	1.5045055398871876
LILRA5	8	1.0295634406516667
CCDC69	7	0.7605088411795131
GOLGA6L10	9	0.7140177476835357
CBY3	8	0.7884186742857142
UNC119B	2	1.2174145642317402
OR6C70	9	1.140057368086456
LRRC10B	8	1.2515912592354612
SLC15A5	6	0.6104410868245297
AGAP5	7	0.6450020187793424
C21orf37	9	0.8425539749608767
LRRIQ4	6	0.6543161499720209
MBD3L5	9	0.8568984947267484
NKX6-3	8	1.0380642048929662
RP11-166B2.1	8	1.1294351090263683
IGIP	8	1.0361068397291198
METTL15	7	0.9954852689352365
PRR19	2	1.1491793127562124
SOWAHD	7	1.0948930528620584
ARGFX	9	0.9829248403770171
C11orf86	9	0.864958876860622
LRRC72	7	1.1887211899563317
UNCX	3	0.769254342523859
C2orf70	8	0.9451608345021023
LRRC3C	7	1.1471797091082532
SLC9B1P1	9	1.215141879499809
OR6C65	9	1.136045029032257
IRG1	6	0.7149517886822312
GLOD5	8	1.4027734936708853
ZNF233	8	0.6076876923076924
LIPT2	5	1.422768201376936
ASB14	8	0.6086131904287142
ZNF98	8	0.6331140123185208
PCNXL2	3	0.5343951246537393
SH2D7	6	1.02948297576194
TSPY2	9	1.0660589925373145
CCDC85C	2	0.9472222886937431
SAC3D1	8	0.9658995299789055
ARID3C	7	1.0969064884051132
TMEM88B	8	1.0549395666131633
RTL1	2	0.5558115151515153
OR5H1	9	1.130463596433288
PCP4L1	8	0.8354371362940274
CGB1	9	1.1047200724054693
RGPD3	8	0.517152957746479
SPDYE3	5	0.7332473773657799
FAM159B	8	1.0607849436253254
OR6C75	8	1.1474460483091786
OR5B21	9	1.1496790831218244
FAM183A	6	0.9873919116321003
SHISA7	2	0.74548588191882
C3orf70	8	0.8650882457983186
SMIM23	5	0.8799046260162587
C2CD4B	9	1.1498687597093438
TTC36	8	1.402905094527363
RFPL4A	8	1.142209100862641
VSTM2B	6	0.9630149071207413
DUXA	8	1.4115809806728685
SPDYE4	4	1.5351655396475805
TMEM210	4	0.9058641163556531
OR2AG2	8	1.1323423715779748
AQP12B	9	1.1265079439556869
ZFP92	3	1.003271162790698
LRRC30	9	1.2636731650544106
CLDN24	9	1.3430172224719152
LRRC53	7	0.5703355421686745
C21orf54	9	1.3099131115660207
OR6C76	8	1.1191731505944496
IFITM10	5	0.9647426255707763
CPSF4L	5	1.1145801877934276
FAM196B	1	0.7621679152605922
TMEM212	9	1.4173034788602932
FAM170B	7	0.9544232615522644
OR5K4	9	1.1102980441952515
LRRC37A	5	0.525816111111111
EIF4E1B	7	1.382328824435318
SNTN	9	1.4524199713055959
COL6A6	5	0.5364625606469003
GJE1	6	1.4003555658198579
SRRM3	2	0.6796116297691941
IFITM5	9	0.9729087267657986
OR2AT4	8	1.0986401308818925
MARCH11	5	1.0748751753263335
NUTM2B	7	0.6318015714285713
C15orf61	7	1.4934319003476253
RIMBP3B	8	0.5121575
TTLL13	6	0.5992183557046981
SLC38A8	9	0.7835783023872669
CCDC169	6	0.8629477723970944
DHRS7C	8	1.1450408350374914
C16orf96	6	0.50807
ENO4	8	0.6159064390756296
RIIAD1	9	1.1010768115942027
USP27X	1	0.9077939060068465
RP11-683L23.1	9	0.8057023334483956
ZNF716	9	0.7435817108977968
ZAR1L	3	1.0479976136684546
TTLL8	5	0.6015814074074076
KNCN	9	1.0146216756176163
LRRIQ3	6	0.6354027874116904
FAM177B	8	0.86508693877551
BTBD11	0	0.5778404230769235
ANKRD36	7	0.5358105633802817
YJEFN3	7	1.1473703779165312
GOLGA8A	9	0.6036068202764987
C4orf47	5	0.9738527431841144
ZSWIM8	0	0.528244358974359
MYH7B	5	0.5387459433962264
ARHGAP32	0	0.5296691582002909
DISP2	1	0.5675434615384616
TBKBP1	2	0.6205474503523385
SRRM4	1	0.6943605584978344
SOBP	0	0.5996730303030302
ZNF839	4	0.6217939473684211
A2ML1	5	0.5544484615384616
CD300LB	8	1.226946401433691
C15orf62	6	0.8679179470198676
CLCA1	3	0.5788646456692915
COLCA2	3	0.7762941691842895
EFCAB7	6	0.6244934887459803
ZNF785	9	1.0416103306878286
ERI2	5	0.6802593501805053
YDJC	5	1.1312001075894171
PP2D1	6	0.6644975533249691
C9orf169	9	0.9131763513513513
NEURL1B	2	0.6923216154349252
C17orf51	6	1.0096512202380958
GOLGA8B	9	0.6079580839002269
LYRM9	8	1.3463234207240926
SYCE1L	8	0.782435913261051
ZNF891	6	0.6788783483068412
AF165138.7	9	0.8062543913538115
STRA13	6	1.1083535573580545
ZBBX	5	0.552055
FAM166B	8	1.030714601386482
GNAT3	5	1.011623603573791
IQCF5	6	0.9554571776155721
C14orf164	6	0.9000103657049974
HMSD	8	1.569461152073735
NOTO	7	1.140779826800364
ZNF724P	6	0.5966133393177737
KRTAP9-7	9	0.7509077405247808
BBIP1	8	0.8704516577540105
C12orf71	8	0.8294127496483825
C17orf100	9	0.9362691219008276
LGALS16	9	1.702104940644431
METTL12	7	1.435576965944274
RP11-477N12.3	6	1.1163407988787661
ZNF727	9	0.7537326902497021
KRTAP16-1	6	0.8648113508322661
ZNF705G	9	1.025517996415772
SERPINE3	6	0.8970225861079207
C17orf98	7	1.1564777624309388
VGLL3	3	1.0361871836398553
HIGD1C	9	0.8924825657894742
KRTAP9-6	9	0.7259356834532378
C19orf38	5	1.093658101460414
FAM171A2	1	0.6137114556962027
HEPACAM2	7	0.8866227320490334
ARHGEF33	3	0.6419740645161294
PHF20L1	0	0.5855038888888889
EFCAB8	4	1.4315585791505794
AP001631.10	9	1.0252854004854361
AC007952.5	7	1.0289055889145517
AP000322.53	8	0.865024917525774
WASH4P	7	0.8997982835400193
KIAA1324L	2	0.5734293333333335
KRTAP29-1	9	1.0544804888443218
CAPN14	6	0.5994184581497795
GRXCR1	8	1.1006824700239828
VSTM5	9	1.2436007982120054
NUDT19	9	1.0399639900052593
CDRT15L2	9	0.7216512601927355
TTC34	8	0.6215802145294973
ODF3B	6	0.7675728175740214
KCNU1	4	0.559622294117647
FAM188B2	5	0.8419326853275899
IQCF6	7	0.9168813029315956
EFCAB9	8	1.626629062092923
EVPLL	8	1.1204522575306193
LEUTX	9	1.264628934056007
C2orf74	6	0.8214121474773612
GOLGA6L6	8	0.5099885714285716
C16orf90	7	0.7906581634938411
OOSP1	5	1.6816451234567908
KPNA7	7	0.6657766366027821
AHRR	4	0.6263419135802469
UPK3BL	9	1.1308249043478256
MYO1G	3	0.5779278512396694
PTPLA	8	1.2252789999999991
ESPN	5	0.5946943277310921
ISM1	3	0.8985588091440733
NUTM2E	9	0.6247397333333334
FAM155A	1	0.8827546653867244
WDR64	6	0.5716402797202796
CXorf64	9	0.8639406473466336
KLLN	9	0.7455478210116729
RSPH10B2	3	0.6240000586510265
CENPBD1	9	1.3518050867410154
C1QTNF9B	8	1.0745095973154382
MYO9A	1	0.5533031615120269
POTEC	7	0.6973993831775706
VWC2L	4	1.0472830597014946
SMIM1	9	0.8670763499245849
C17orf105	6	0.8948376078112291
TMEM229A	2	0.9614843086592166
ZBTB42	3	1.0158569612441388
KDM4E	7	0.7693000195618147
BTBD18	0	0.6761639423076923
FAM25A	8	0.9645827455621293
FAM25C	9	0.9568194954128432
PATE3	8	1.5177566331658288
TMEM233	7	1.0118333608490557
SHISA9	1	1.0790482622153457
ZNF879	5	0.6480427760803155
ZNF736	9	0.9678088020050093
ZNF732	7	0.6123878197674419
SEC14L6	5	0.9418872442839976
TDRD15	2	0.5293647619047618
EIF3CL	8	0.5844057812500005
TARM1	8	1.0837406675687888
C2CD4D	9	1.1204595983307253
ZNF814	8	0.5524431147540984
GPR89A	8	0.7570460266406779
PPP1R3G	8	1.0663858664772727
SHISA8	8	1.1393700441934702
C21orf140	6	1.3932685313376991
TMEM150C	4	1.469449909706548
C9orf172	1	0.5910855056179776
TRIM49D1	9	0.8075384204018554
C4orf51	7	0.7936820827943062
C5orf58	8	0.84984160188457
TEX22	9	0.8952810060362174
C22orf46	8	0.8230364692218348
C19orf81	8	1.402283295259852
KRBOX1	8	1.2243625488454708
HSBP1L1	8	0.9309074738219897
CLDN25	9	1.3398924129930387
C12orf77	8	0.9233060704091338
PATL2	5	0.6714583854166656
PHGR1	8	0.8248766767830042
NPIPB4	5	0.5808677777777778
PRRT4	4	0.6130220114942532
TMEM238	9	1.0975522663358155
BTBD19	3	1.3163977665932693
TMEM232	6	0.630857780748663
KBTBD13	9	0.795442061014544
AKR1B15	9	1.2004294955097703
ANKRD63	5	1.1300636310728764
ADM5	8	0.9637799814126384
C11orf94	8	0.8418431335616444
KLRF2	9	1.4064015067720108
GOLGA8K	9	0.6072821200850168
MCIDAS	4	1.1286350052770449
C7orf73	6	0.9243506575963718
PRSS46	8	1.378826019013668
NPIPB11	6	0.5722286956521738
C8orf87	8	0.7826001915708813
ANKRD65	9	0.9692350153280207
RNF223	9	1.136076267870577
ZNF587B	9	1.1135374943960166
PPP5D1	6	1.146731304054053
NPIPB6	9	1.067324967466907
NPIPA7	9	1.0974105645612067
NPIPA5	9	1.0508190323594102
NDUFC2-KCTD14	4	1.2072848751156338
NPIPB8	9	1.0329662086917193
C1orf233	9	1.21276295281583
C13orf45	9	0.808111760104302
C17orf112	6	1.149688488982162
C3orf80	8	0.8292878456221191
RFPL4AL1	7	1.1497264647839396
GOLGA8N	6	0.6054222852081482
INS-IGF2	5	0.9531817519379844
SLCO1B7	8	0.5762110276073619
C12orf79	8	1.1243174713958801
FAM72C	9	1.4182772667068024
PRAMEF26	9	1.062793493071595
C9orf69	8	1.0737809212598426
SMKR1	8	0.9081027016885558
STMND1	7	0.786891077270164
FAM229A	9	0.904667238239757
SMLR1	8	0.8749299599465957
CCDC179	9	0.8849584615384606
POTEB2	8	0.6828404073410933
TRIM77	7	0.8574254487734507
GOLGA8R	9	0.6055948336252197
DNASE2	4	1.0567371683740479
AGPS	0	0.6199935863874345
KIF2A	0	0.6104886486486486
SGK1	2	0.9011968844507858
TK2	6	1.3732949306930704
FZD9	4	0.6159729415760868
DDX39A	2	0.9184979284934486
PDLIM1	4	1.0766193718368557
ACOT7	2	1.0406984068692184
GPR25	7	0.9657130669710818
MYO1C	3	0.5786968750000001
MYO1F	2	0.57008752688172
SNAP23	1	1.2822882177681443
HAX1	7	0.7737494051553194
EYA2	2	0.7317221895424828
AIP	2	1.053685479317137
CCL24	9	1.356611286496351
GTPBP1	1	0.6209719726027394
KCNK1	4	0.9674356879261953
LGALS9	5	1.0674451534339964
STXBP3	3	0.6171584107142858
MASP2	6	0.6200852363636369
AP4M1	7	0.8578119538412897
ARVCF	4	0.6017617916666668
C11orf58	3	0.920724724818277
RAB27B	4	1.5023628758512275
HRK	9	0.9002733641160946
AP3B1	1	0.5717313548387097
SULT2B1	2	1.063319556583244
TLR4	5	0.600952967032967
RHOD	6	1.5397986759082256
APBB1	1	0.6251098324022341
LGALS8	5	1.0911596385542164
NDUFS8	3	1.1534615408225892
HAS3	1	0.6433387602238474
TNFRSF10A	8	0.8864045813397143
NFKBIE	2	0.8466655542986407
GRM8	3	0.5916957185628741
CORT	9	0.8486580687830667
PSMD11	0	0.8476172332015803
PSMD12	0	0.777904767520216
PSMD9	7	1.3023442315573752
RNF103	1	0.606081574074074
BMPR1B	0	0.747999625048319
SIRPB1	8	0.9870992652620224
ATOX1	5	1.4838053778337512
AGRP	8	1.1307223437499996
F2RL2	8	1.0221819252585913
MEN1	0	0.6209574662162164
CBX4	1	0.706582930232559
WRB	6	1.2637693793847826
PGRMC1	4	1.3291894591549278
TAF4	0	0.5902108333333334
GPR31	9	1.1124754420683016
DFFA	6	1.0702892943089422
RFXAP	5	0.7908757902973388
HIP1	1	0.5943526056338028
LEFTY2	5	1.0450209301030369
TULP1	3	0.7620415263605471
TULP2	6	0.7830281353265139
CLIC1	7	1.4927608649093893
TNFRSF11B	2	0.9923679911242571
EIF3F	1	1.0308450016627861
CACNB4	2	0.7726606827458257
WWP2	1	0.5937680194805199
CDC7	4	0.6455633205128204
ETV2	7	1.0965416802096983
UPK1A	8	1.431390253863133
ARNTL	1	0.6149485538116595
PIK3CD	0	0.5782506730769229
PDHX	3	0.7938177714718148
SLC28A1	7	0.5925115220700148
SULT1C2	7	1.2515206728468917
MATN2	4	0.587559254658385
SLC1A7	7	0.6308860527625699
FOXE1	2	1.1502767227747996
QSOX1	3	0.6030042331288349
P2RY10	5	1.0489781007751955
DCTN6	4	1.3050077484787013
SLC33A1	4	0.6383725341219296
WASL	1	0.8179591929537056
PDE2A	1	0.5889179607843139
FOXN3	1	0.8954005638524866
IPO5	0	0.5725782323232325
EEF2K	6	0.5777489041095895
CCRL2	9	1.0723626146371097
EML1	1	0.5876073577235775
IGF2BP3	0	0.6331924652338807
DNM1L	2	0.6201546768060834
RTCA	6	1.0452318543799775
PIK3C2A	1	0.5190692857142857
PLK4	2	0.5966083251231529
SYT5	4	1.0466239746357253
GFRA2	3	0.8380124852071007
LST1	9	0.8750848413793105
IFRD1	3	0.8515857243139744
PIK3R2	2	0.6189687226277373
GOLIM4	3	0.5340382105263157
MANBA	5	0.5839465072765077
TRAF5	6	0.661268059108953
AGRN	2	0.5342719305019303
PLOD2	3	0.5941961829652999
MEIS1	0	1.1518731334671315
EXOC5	0	0.6299615165876775
ELL2	0	0.6557113223140494
SLC17A3	8	0.8923029168047729
BTN3A3	8	0.6238041901639344
HMGN4	9	0.7551727592954985
BTN3A1	6	0.7078036120789782
NR5A2	2	0.6764674372686131
NDUFA4	7	1.0144684337349403
PSMD14	1	1.0893345294943821
ZNF593	8	1.2852060032760035
BIN1	1	0.6163889007092204
CLDN5	1	1.4282350778816217
KPNA3	1	0.663153432653062
STK25	2	0.9206517295151668
USP9Y	3	0.5567455701754387
BCL9	1	0.51641
LAD1	7	0.8154443939393936
FAAH	5	0.6316226459143964
KRIT1	2	0.6087519924812032
UPK2	9	1.2472431485284041
CHL1	3	0.5579614285714286
VWA5A	7	0.5969215290519879
PES1	1	0.6187367195767204
DLL1	0	0.5760340495867768
CACNA1A	0	0.5480463723723725
EBAG9	3	0.7963195560253707
SDCBP	5	1.0818123951694045
PITPNM1	2	0.5759307692307694
MPHOSPH10	1	0.5644187179487179
NOP56	1	0.6211424173318143
SOX1	5	1.1567987783305682
DDX3X	0	0.6836760899653987
CXCR6	8	1.0292341756393002
RNASET2	5	1.3068093648867356
CCL21	6	1.3786314887892361
MFNG	8	1.1709927933130735
ACKR2	7	0.985233952813067
GABRP	7	0.8730068800461368
PODXL	3	0.6731601684088272
FCN1	9	1.059918892847358
CYR61	2	1.047832629729729
PEX12	9	1.0111838327137543
SLC17A2	4	0.799690810621943
PIR	9	1.153687212141208
CCL22	9	1.5309437195828504
PEX7	7	1.0862539839954253
KPNA4	0	0.6742422690847758
SLN	9	0.9748762079510703
NTN3	6	0.6569819479267123
TRIM38	6	0.7939815180153583
NFIB	0	1.0576376154696152
E2F3	1	0.907778727272728
PPP6C	1	1.2150151722190827
WNT10B	5	1.03248716652136
NME4	8	1.4787485422270035
CES2	7	0.6405868128161895
PIK3C2B	1	0.531204
MAN2B1	5	0.5658649137931032
WNT7A	3	1.0779771939259721
FBP2	5	1.1097344980977468
UBE2C	4	1.5691333388157895
ACACB	4	0.5427963671373559
PDXK	2	1.1709262667809206
SCD	1	1.0526064802142232
DLGAP1	0	0.6094267605633803
CLDN4	9	1.4145622016274872
PPAP2A	3	1.1918011218375522
PPAP2B	1	1.1234522627965042
ARID1A	0	0.5488305432692302
ISLR	5	0.9288588613178946
BHLHE40	0	1.1331108054577468
SOCS2	3	1.4660421101871062
NRG2	0	0.5913343518518516
NCKAP5	2	0.529597659574468
BAI1	0	0.5256376923076923
CDK2AP1	4	1.1214218141592915
AQP7	9	1.0414300581902804
SDHD	3	1.2469691021247429
PTPRT	0	0.5708309523809524
C2CD2L	1	0.6457225694444441
TMEM194A	1	0.8317131951073988
ASTN1	0	0.5683565625
CUX2	0	0.53063
TXNDC9	3	1.3394140233722878
DPYSL4	4	0.6488864086687303
SOCS3	3	1.4190754459539296
SOCS6	0	0.7539318663406682
TRAFD1	4	0.6578233190447028
COX7A2L	9	0.962655644391407
GAPDHS	4	0.9910796987490431
ARHGAP33	1	0.5601787500000002
UBFD1	1	1.1162860035211255
CYB561D2	7	1.4315013903966598
DYNC1I1	3	0.6132853754266213
CIT	0	0.522132336448598
COPE	2	1.2165379679467776
OR7A17	9	1.170643081204979
RFXANK	6	1.4140637957244648
NCAN	1	0.5724196153846155
CTDSP2	3	1.2821611732316809
EIF1AY	6	1.5187817000691086
TMSB4Y	9	0.9306480620155031
UTY	1	0.5806592857142858
GNGT2	8	1.0030712310030392
CDC42EP2	9	0.8874500268096526
AP3D1	1	0.5542388235294118
CCS	7	1.1694508781030009
CXCL11	6	1.4319890093240097
GPR171	7	1.1171477923264317
CDX4	7	0.9643133005410744
ZNF195	6	0.5963720677570093
LCE2B	9	0.7425120278330017
ENPP3	5	0.5846030022075055
ABLIM1	1	0.6215842857142857
DVL1	3	0.6675876143790858
DVL2	3	0.6744687351778659
DNALI1	8	1.099669082969433
CHD1	0	0.5184916666666667
CHD2	0	0.5296637168141594
KCNK3	1	0.9668342204472845
GOSR2	7	1.32486083886542
IRS4	2	0.5906116666666666
TOR1A	5	1.1255131891025616
TOR1B	4	1.1139351196935854
STX16	2	1.0542421706349219
PRRG1	6	0.9666492964352731
PRRG2	7	0.9997407040998224
ADAM10	0	0.580922734375
ABCD4	4	0.5956562985865723
EI24	1	1.0729529197860976
ENC1	2	0.6192995348837222
TP53I11	4	1.3459883772165524
PTGES	3	1.4930359989287654
KMT2D	0	0.5739221739130435
ZNF197	5	0.5596287500000001
ITGB1BP1	6	1.5018482046332027
RGPD8	5	0.5209383561643837
TRDMT1	6	1.0551064594172763
RRH	7	1.0166503702490153
APAF1	2	0.5558025925925923
RIOK3	4	0.7205618112449803
IMPA2	5	1.2675297039072064
MAP2K7	0	0.9387151085094216
ACOT8	5	1.1096812914093215
CDIPT	4	1.4336961234991386
PRMT5	0	0.5813057356608478
SLC9A3R1	6	1.1268781989890935
TERT	1	0.5716970370370372
OVOL1	2	0.9345946177558573
HSD17B6	3	1.15453799121155
CHEK1	5	0.8238017469279331
TNFRSF10B	4	0.9810024541111386
GABRD	0	0.8845051068071783
ZNF213	5	0.849630870653684
TPP1	4	0.6322221767241379
GNB5	5	0.9847959493340296
TCERG1	0	0.5804645555555555
NDC80	3	0.587029901207464
KIF3C	1	0.5805197727272731
NRP1	1	0.5830272535211263
TNPO2	0	0.5936516441441441
TNFSF11	4	1.0524877707948237
APOL1	8	0.9708036997487454
HS3ST1	6	1.198434864612513
MSTN	2	1.0825373015457198
UNC13B	3	0.53542
SH2D1B	6	1.6998573101045296
TNFRSF10C	9	0.8580028115942033
POLR3A	4	0.552781935483871
TAAR5	9	1.0145310964018999
MRAS	1	1.4643753870458138
CPLX1	2	0.9831610265183924
PHOX2A	4	0.9194393829787223
CAPN9	6	0.6041303045685281
TSPAN4	7	1.3056767266344884
PSMA7	0	1.3602749821923206
RASGRF2	1	0.5675136633663365
SCAMP3	3	1.0209694921363044
PPEF1	1	0.6198980097087379
PPEF2	5	0.6147057053291528
PHYH	6	1.113609447498624
TNFRSF13B	9	0.8861156331471127
OPLAH	4	0.5528530681818182
FFAR1	8	1.1486224078159493
FFAR3	9	1.028153455298583
AIM2	8	1.1218505623995711
SLC30A4	2	0.926032981715893
BACH1	2	0.6303230952380954
BCKDK	4	0.9349781890769743
IFIT3	6	0.6976858125213815
MGST3	7	1.5219358520900337
GEMIN2	5	1.28843763578275
TM4SF5	5	1.4188759005145792
IRF6	0	0.8622571762642507
KLF11	7	0.7851359854604201
WNT9A	1	1.0515118619181505
WNT9B	3	1.088182823193918
TAX1BP3	8	1.5981042296511663
GIPC1	5	1.1166252579921485
LIN7A	7	1.2283542625795272
PCDH17	1	0.5717281666666668
IKBKB	1	0.5985739577039273
RGS13	7	1.7196756864754092
RGS12	3	0.539358125
TIMM23	8	1.1115084297520677
FSCN2	7	0.7707073672945199
HAT1	1	0.8809027232979364
NCR3	7	1.2352380716612363
UBE2L6	7	1.6255625537634397
CASK	0	0.586074210526316
PLD2	5	0.5848055450236966
EREG	8	1.0362085011185675
TFEC	6	1.0858132682926809
UQCRQ	8	0.8642521685082867
CASQ2	7	0.989447995194873
LECT2	7	1.5271000828892822
HGS	2	0.6242436029411769
AURKA	1	1.0534963199800949
RAB7L1	3	1.5096910449999996
CLGN	5	0.625135042412818
DSCR3	5	1.1097018872229485
PPP1R12A	0	0.5869986956521739
SLC27A2	5	0.5943262574850309
GAK	1	0.5688644943820226
AZIN1	0	0.8257302083962573
ZNF263	5	0.5887680821917811
HNRNPDL	2	1.134537264544456
XPO1	0	0.580088434782609
BTAF1	0	0.5247611764705882
ATP2A1	4	0.5710801058201055
PIP5K1B	4	0.6957589814374103
SYN3	3	0.6439240356897739
ARHGEF10	5	0.5500166666666666
ZNF609	0	0.521415
ZNF646	2	0.5301833571428572
PDZD2	1	0.5446313333333334
SPTBN2	1	0.5430832732732737
PLXNB2	1	0.5254492592592593
AREL1	3	0.5916916521739133
RIMBP2	1	0.5706305263157891
KHNYN	4	0.6543090120481928
TECPR2	1	0.5682580952380951
SEMA3E	3	0.5898399170124483
U2SURP	0	0.6001945833333335
SETD1A	0	0.528986730769231
N4BP3	4	0.7166810506502391
TRANK1	3	0.5594246153846155
KDM6B	0	0.5301831818181818
PER2	1	0.5739562790697675
SYNJ2	3	0.5569616666666668
ZBTB39	4	0.6319083333333332
SYNM	6	0.5420416666666668
ZBTB5	2	0.6736646263345203
KIAA0355	1	0.5979689189189189
KIF3B	2	0.580909646017699
PFAS	4	0.5689227559055121
MCF2L	2	0.5659312403100775
NACAD	1	0.5126533333333333
ADAMTS3	3	0.5788381999999999
DCLK1	0	0.5987952651515156
CEP290	5	0.5394335593220336
SNPH	1	0.8493978374185541
ERC2	1	0.5130250000000001
ANKRD28	0	0.5584837999999998
ARHGEF11	0	0.5391958333333333
ZNF536	0	0.55579
KIAA0391	6	0.6356238901601836
SMAD7	2	1.0219368305465455
CHUK	1	0.5889184905660381
LSM1	6	1.4965044105113647
FYB	1	0.6493851470588237
NPC1	2	0.5518273333333332
TBX3	1	0.6495320571428569
AGPAT2	8	1.2897643250883397
DEGS1	4	1.0772760263929628
ANGPT2	1	0.7706627884929677
SCAMP2	2	1.039841220445061
NPFF	9	0.8917680501392758
KPNA5	3	0.6504163918480774
ARPC1B	3	1.0237555915119354
ARPC2	0	1.1729345483870974
ARPC3	3	1.6544322678983805
MUSK	3	0.586747894736842
MDM4	0	0.8525945189223867
BET1	8	0.8655771361940299
ZBTB7B	2	0.6831905964125565
POLR1C	7	1.0470851470588243
PLSCR1	3	1.0732767027952086
TRIM24	0	0.5847612799999998
LDLRAD4	2	0.893617531710659
AXIN1	1	0.6291775565610858
T	3	1.0001216728532558
CETN3	7	1.5044789076086946
CTDSPL	5	1.1982637269230783
VILL	6	0.586648653846154
EPHB6	3	0.5859653968253965
SMAD9	4	0.821948193692259
ADAMDEC1	7	0.8561212410926362
UBD	9	1.582764648526078
ZBTB22	2	0.6471029069767439
RGL2	2	0.6130133770491798
PFDN6	1	1.2973503445899386
WDR46	5	0.6435170021413267
GSTA4	4	1.6064336481556554
GPR182	7	0.9406391199478481
NKRF	0	0.656077148760331
GNPAT	1	0.6013997500000002
KMO	3	0.7249537700821138
LAMA5	1	0.5725028571428571
ZNF185	6	0.629858803827751
MATN3	6	0.8178834442979565
CASC3	1	0.5799478787878788
MRPS12	9	1.4354368763250884
NDUFA1	6	0.9331602728731935
VGF	2	0.6322818000000002
LEPROT	4	1.4215602617079883
SLC22A2	6	0.6253259477459036
SLC22A1	8	0.6213440279937797
CLIC2	6	1.4324938110236207
ACOX3	5	0.6101441489361701
NPHP1	5	0.6126068776371308
SURF4	2	1.4643177066758926
DEFB4B	9	1.2850226780185763
MAPK13	6	1.0981080192144685
ATXN7	1	0.6068015789473682
SHOX	2	0.9332004535996661
SPTLC1	5	0.7858604596233634
SPTLC2	1	0.6674202630074348
TCAP	5	0.9659816759259267
FANCG	6	0.5965406512301016
OGT	0	0.5754113745704467
ALOX15B	6	0.6034251898734175
PPM1D	6	0.6510268756121453
GRM6	6	0.599948791540785
SIVA1	5	1.1643159820193647
PMM2	9	1.3905087399999998
RAD51B	8	1.0167090838206647
POLR3G	8	0.8451835820895509
TM9SF1	5	0.6075486095238101
INPP4B	1	0.5911351307189546
CHAD	5	1.1007588100320176
ATP6V0E1	5	1.12404215442092
MID1	1	0.5747450152905196
HMGB3	2	1.1445992685851316
TP73	0	0.6396073800259399
FOXN1	1	0.674568296296297
GPR37	4	0.6281319907763263
PPM1G	1	0.6855359546413504
INPPL1	2	0.5861800884955755
FANCA	7	0.5503029545454545
SOX12	2	0.9963024147157191
EIF3D	0	0.6867388901220853
EIF3H	3	1.020848324890241
SLC16A4	5	0.7239084688090713
SLC16A5	8	0.687075177514792
HDAC3	1	0.9250555408450672
NVL	5	0.5950379094076655
BCAT2	6	1.0115273191046346
YY2	5	1.1380497917183217
TMPRSS2	5	0.7783975073637672
NCAM2	1	0.5599852083333335
IPO8	1	0.5788286345381527
GRIN2D	0	0.5570725862068966
STX7	5	1.3461737444739177
SLC16A6	4	0.6724784271978026
TOX3	0	0.6426529560439559
FOXP2	0	0.6039952112676055
TNRC18	1	0.51548
SLC31A1	5	1.2939627925696597
SLC31A2	9	1.294683664996422
ABCC3	4	0.5381014285714286
ABCC4	2	0.5647300000000001
ABCC5	1	0.5506611538461539
MPPED1	4	1.1485391134185294
CCL25	6	1.31374800613497
CD3EAP	9	0.8458347934186474
TLR3	4	0.5976405718270571
MSH4	5	0.6048379401993351
P4HA2	3	0.6613111203665138
ST8SIA5	4	1.0517287650337341
CCL16	7	1.4763874829931964
MAGEB3	8	1.1726018627968358
CAPN5	4	0.5799257396449702
GYG2	8	0.7648858208395806
RGS16	8	1.48007016833246
PLA2G10	9	1.4474343585337923
YKT6	3	1.5441152731707324
GSC2	9	1.260225664403491
INSIG1	6	1.1671823795435325
NUPL2	7	1.063850914882772
ARPC5	2	1.6536432016509417
POLR2D	4	1.4840778911138959
CLOCK	0	0.6111372535211265
CFLAR	0	0.809886615198304
FGF10	1	1.3045083354838691
NKX2-8	8	1.1855337873754161
DDX3Y	1	0.6738944078947374
SOCS1	5	1.5049739999999998
MAFG	3	1.1206381998530484
OGG1	7	1.0932398395097747
CYP27B1	5	0.7041816742944307
GPR42	8	1.0271694628531574
PDPK1	1	0.6452971651090337
PER1	2	0.5645422222222222
ZSCAN9	7	1.0666597170552767
RS1	1	1.2697827754237268
RGS5	7	1.5352861781285236
FABP7	8	1.6137497043363997
RNF113A	1	1.133816133333333
P2RX6	6	0.8768652953586503
KDM6A	0	0.5744676271186443
CLDN3	4	1.3557748944591035
MEFV	6	0.6244328488372092
KCNN4	5	0.8169977001048582
DHX15	0	0.5916757654723123
SGSM2	3	0.5903840154440155
RNMT	4	0.8650659821677383
ZZEF1	1	0.5659989999999999
ASAP2	0	0.5947437894736842
TET3	0	0.5284460326086956
FLRT2	1	0.6462792177914113
TTI1	4	0.5628224705882355
PLXNB1	1	0.5438292040816328
RRP8	7	0.9618465018411361
PJA2	2	0.6059585714285713
SIPA1L1	0	0.5249670895522388
ZBTB24	3	0.6200803846153847
PRPF4	0	0.7102000380067569
ST8SIA3	1	1.0461448630952364
CYP26A1	6	0.6904294128508132
PHGDH	4	0.6745456443861951
NDUFS4	6	1.210499907192576
ARHGAP6	0	0.6158192727272721
ADAM12	3	0.5801682846715329
CRX	3	0.9175924698575092
IRAK2	7	0.6407883841059603
PHF1	0	0.6735858454810493
MLNR	6	0.9003459360108936
GPR39	9	0.8353529404690326
MSH5	3	0.5954685638297874
SEPT4	3	0.8461996803254859
DYNC1LI2	1	0.7933248415672917
KLK10	8	1.1704861784897023
PSMD3	0	0.6672516364952927
SLC7A4	6	0.5712858130841116
TEX33	8	0.7865044349419671
HOXC11	6	0.9558460250896087
RBFOX2	0	1.1912115309233509
PAPSS1	4	0.5998727732463299
SIAH2	3	1.100115926744553
ZNHIT1	8	1.1268650657385926
DLEU1	8	1.3978809318181826
ZW10	2	0.5940579473684211
PRODH	6	0.6191927236971487
SPINT1	4	0.7018707917620143
TREH	5	0.6091169661733623
EFS	6	0.6808067815482509
MAP3K13	1	0.6133743478260868
B4GALT5	0	1.0229574482563097
SART1	1	0.587975909090909
SPINT2	5	1.01859876657825
GPAA1	5	0.5763981708784597
DAPK3	3	0.8124250624479603
TGFB1I1	2	0.8940466771554426
SRGAP3	0	0.5661915887850468
ZNF264	5	0.6137211126564672
ZBTB43	0	0.9294113800578048
AP5Z1	7	0.6019105378486056
LRRTM2	1	0.7578816127957371
HSPA12A	1	0.5947573220338978
CCP110	2	0.5554053333333333
SEC14L5	7	0.605125900621118
ADCY6	2	0.5639834666666665
ARHGEF9	0	0.7045635626535613
ZSCAN12	4	0.6159336500395879
CTIF	0	0.6388774329224067
MTSS1	0	0.6330575
ATMIN	4	0.5816798076923075
PPIP5K2	4	0.5677276363636365
AQP9	3	1.1749058386028326
PAX4	4	1.113202973479778
MAP3K7	0	0.6198557282502454
DHH	3	1.0049278830475101
EEF1E1	5	1.7365597321879698
LYRM1	9	1.3471004068047319
ZNF208	9	0.5365146153846154
MSI1	0	1.149710759463344
RIPK2	2	0.6745508205590639
ZNF749	8	0.5399497826086957
HOXA2	3	1.1766059937332134
HOXA3	1	1.0592091813186792
RASA4	6	0.6077250798722043
WDR62	4	0.5206144444444445
HNRNPR	0	0.6352746711409399
PRPF3	0	0.5925738695652167
TXNL1	1	1.2005938135026757
TPD52L2	5	0.8324004968383022
EMC8	2	1.5145767330861932
COCH	5	0.6630619905462187
ERI3	3	1.1206416840458775
PRKRIR	1	0.6015008695652173
GRID2	0	0.5907413953488373
FIBP	5	1.038391875000003
TBX1	2	1.0843203365143164
CBFA2T2	0	0.6308395206828619
PPIH	6	1.4986564619883043
KCNAB3	6	0.9781621213017758
MGAM	4	0.5453916666666667
MBTPS2	0	0.6862811250898635
SUV39H1	0	1.0104258570330495
HTRA2	4	0.9504733944411601
KLF4	0	0.8222836367449685
OIP5	8	1.2679433803810893
AKR7A2	8	1.0717119197952236
PROM1	5	0.6020248894348892
EPB41L2	1	0.6035303030303031
CACNA1G	0	0.5466698965791571
RAD51C	8	1.0599106323319034
LAMTOR5	9	1.4987561116856265
B3GNT1	4	0.9084568073341093
SLC26A4	6	0.5979085090909094
MED7	5	1.0772147286821705
WIPF1	1	0.9453125221674888
ATP8B1	2	0.5702262406015038
BCL2L11	1	0.8606432872340417
FOXO3	0	0.6823070560747659
KCNQ3	1	0.5947556410256408
KCNQ2	0	0.5856217307692309
CHST10	5	1.119362008982036
SMAD6	9	0.8189707717996294
XRCC3	8	1.121453171641791
XRCC2	7	1.3279757247386768
TGM5	7	0.5827634782608697
GNRH2	9	0.9040410909090917
FRS3	2	0.9096059104282417
RGS14	2	0.6748151598676952
RNF13	4	1.0930097119645505
CA12	7	1.0910825354068343
AKAP10	2	0.6213080532786884
SYT7	1	1.0332599924261572
DENR	2	1.2991091477272745
PSTPIP1	4	0.923255144694534
XPOT	1	0.5960239939939939
HR	3	0.5683409734513273
SPRY2	1	0.9850050631711924
DNPH1	7	1.589632444213806
DCX	3	1.1610752094117656
GALR2	8	0.9442782487786565
SPRY1	6	0.9867616661580723
SPRY3	6	0.9743771895713661
HCRT	9	1.176988578431373
HCRTR1	4	0.8623154320580482
HCRTR2	3	0.8219529946691755
TIMM44	3	0.8614561181667565
TRAPPC3	4	1.451367462376751
SNAI2	2	0.9738421292307701
FOXS1	4	1.078494529147983
NCK2	2	1.094251864086834
PSCA	8	1.3806283897435905
TSPAN6	5	1.3093894509074
PLRG1	0	0.7829081192660559
PRC1	3	0.6148390342960282
RGS10	2	1.5338428665568342
ZNF207	2	0.942719106382977
NDUFB5	7	0.955391115384617
NDUFB3	9	1.0301069302325585
NDUFC1	7	0.9026011217948712
NDUFA2	3	1.5304583876980427
LDB2	1	1.121102971686889
TCF21	2	1.0821853547854776
BUB1	3	0.5925915204678365
BUB3	1	1.0746087623762386
PPAP2C	5	1.185038309475122
PI15	4	1.2707297166186358
SIGLEC6	3	0.9157536732362148
SULT1B1	7	1.254983405923345
ACTN4	0	0.5801562214983712
GSTZ1	8	1.5655796088925489
TLX3	4	0.9184594160253514
HTATSF1	0	0.6538113698630139
KDELR3	9	1.5756058087091755
TRAF3IP2	5	0.6703133515151503
ITM2A	5	1.1558731937911584
CYTH3	2	0.978781128380479
PRKAB2	2	0.9871023654768267
CHP2	7	1.5203847544110614
AP1G1	0	0.5916158500000003
OR1F1	9	1.1460577660256408
STX6	4	1.1466994639769457
SYNGR1	3	1.3903923189087493
SYNGR2	8	1.4254350526315775
SYNGR3	3	1.3838873684210533
TLX2	4	0.9409623060573863
SGTA	1	1.041418625142426
LIAS	4	1.0651789492753652
ENSA	3	0.9046345479452049
SLC25A20	6	1.1313970621637774
NARS	4	0.6518083009708748
DYRK3	5	0.6484622777777792
KRT86	6	0.784654452662722
SPOP	0	1.0324352481857755
MYO1B	2	0.564230514285714
SSNA1	9	0.9129914173913033
SLC25A17	5	1.1265206223043738
NUDT21	0	1.3636732885906035
LANCL1	6	0.993063043884218
STRN	1	0.6069467272727274
RRP9	2	0.8785306172839488
SCO2	9	1.2746453870246073
HYAL3	6	0.9430272550629467
C21orf2	7	1.3766578056593735
AKAP8	1	0.6703636666666671
GTPBP6	8	0.724161895683452
B3GALT2	1	1.0036066774595274
ANGPTL7	8	1.0628224223034735
ZBTB14	3	0.9135872373333328
IDH3B	7	1.025423544454357
CALU	3	1.1639922450804996
EDIL3	3	0.8443701942090386
ATP9B	3	0.5722784768211922
AHCYL1	1	0.6797747546450686
CD5L	8	1.087737169914906
SLC28A2	8	0.579741264108352
OR2T1	9	0.9891527901146122
CREB3	5	1.1315299534643242
XPNPEP2	6	0.6180316492146596
KIF1C	1	0.5551310309278348
TLL1	1	0.5800149723756907
PRICKLE3	2	0.6658287003222343
GAS2	4	1.1408596330809528
KLRC4	7	0.8472970290534209
EXTL3	3	0.5957267599067597
ORC5	4	0.8771511532625172
TYROBP	5	0.8915314023591098
FIGF	6	1.0550113126344909
CHST1	2	0.9462344205495813
AIRE	6	0.7285286299366165
NDUFS5	7	1.0792470915032675
EFNA2	6	1.342004859060401
PDE6D	5	1.487165276950568
CXCL13	2	1.3601408393782377
ORC4	6	0.8453113043478232
PEX1	3	0.5405344186046512
RAD21	0	0.6392287731481481
AKR1B10	7	1.1965388102893912
TIMM8A	4	1.0363207030303028
SSX4	7	1.0848075241779491
SSX5	9	1.1357042201834882
KALRN	0	0.5451517391304348
DHX16	3	0.572358938547486
SSSCA1	8	1.2941286280884248
TMPRSS11D	5	0.9182682979880368
BNIP3L	4	0.7810143465909095
SH3BP5	3	0.886440852208381
PLIN1	7	0.7334405070145218
BAI2	0	0.5439670000000001
BAI3	0	0.5385773913043478
HS6ST1	1	0.9873911342465738
MED14	0	0.5620138095238095
SOX15	4	1.1114499409681222
PRPSAP2	4	1.0878123566357176
FGF17	1	1.2448281777777785
KLK8	5	1.2094751673819724
PARK2	4	0.8373609509609012
GNG7	7	0.9006324074074068
SMARCA5	0	0.5814197716894978
ADCY3	3	0.5710741279069772
GPRIN2	8	1.072655379818593
SPAG9	0	0.5810641463414634
SUSD5	7	0.6752435345773874
ZNF292	0	0.5435661904761905
KIF5C	0	0.5741614130434781
ST18	1	0.5624475925925926
NUAK1	2	0.6765159552495701
URB1	3	0.5364546131805157
ZNF862	4	0.5718298378378381
MGRN1	2	0.6984821876942198
SIPA1L3	0	0.5261917213114751
ZFC3H1	0	0.5313045606694564
LCMT2	7	0.5797600904977377
LZTS3	0	0.6224907936507931
KIAA0556	4	0.5267757142857142
ZNF500	5	0.8395807364341067
AQR	0	0.53338
MAST3	0	0.5679840384615387
CEP104	3	0.5893370292887029
ATP10A	2	0.5320885714285715
OPA1	1	0.5906590123456787
MCM3AP	2	0.5269242465753428
FAM189A1	3	0.6966383244478289
PCDHGA12	4	0.5817562499999999
PIP5K1C	1	0.6526972857142866
KIF1B	0	0.5330149999999999
MAPKBP1	1	0.5563
MARCH6	0	0.5811551798561152
KDM1A	1	0.5892164265927976
TBC1D4	5	0.5764719047619046
PHLPP1	0	0.5179916666666667
TBC1D12	3	0.6215756105610559
FZD6	6	0.6249950228310506
NUPR1	9	0.903717294117647
CACNG3	0	1.0219846512318207
HBP1	3	0.7647782818336153
GDF9	6	0.9590937339055804
GRIN3B	5	0.5793609433962267
NOBOX	4	0.6535942465753425
OR10H2	8	1.1424232334384856
OR10H3	9	1.1482095644337627
OR7C2	9	1.0971471502590735
ONECUT3	8	0.8531804922377897
ATP8B3	5	0.5668927368421054
FADS1	2	0.7829567590925449
OR1I1	9	1.0350569036934754
PPL	5	0.5235451999999999
DFNA5	6	0.7252830223880591
EVI5	4	0.588312198275862
LY75	5	0.5170566666666666
NRP2	2	0.5800807420494698
DSCAM	0	0.5326621481481482
MAN1A2	0	0.6112898474576277
BRINP1	1	0.6118258188153305
GPR137B	7	1.024575490885832
DLX3	5	0.9164481814198063
ZIC3	1	0.9244862951554198
PLXNC1	1	0.53367
MPZL2	9	1.1517801530612233
ACSL4	1	0.5991172961373391
SNX3	4	1.5659705953757217
CUBN	3	0.560414
DOK2	5	1.0716382343349637
NPHS1	3	0.5607653333333332
MGEA5	1	0.5971013318284428
ADCY9	1	0.5572500000000001
SORBS3	4	0.6729212954545448
SYNCRIP	0	0.6310533501259447
TPST1	2	1.0399081604073823
CDC40	1	0.655267007366483
B4GALT3	3	1.024107021094641
B4GALT4	6	1.120410299884659
EIF4EBP3	9	0.9566457774390243
RANBP6	3	0.5717463492063491
CREBL2	2	0.9653542542016798
TDRD6	6	0.5349070355731227
NEMF	1	0.5734096855345912
PSPN	8	1.2126443114635908
CIDEA	8	1.2265068424908405
GMDS	1	1.0382494956011723
FOXD2	7	0.8714411772545546
NMT2	2	0.7766500035561872
CCNT1	2	0.6172062676056345
GREM1	4	0.9955526199842653
BUB1B	2	0.5942751533742331
PLOD3	4	0.5912494692737431
EIF4E2	2	1.3617899068804975
SPINK4	6	1.2532312820512823
CCNT2	1	0.630018513513513
TLR5	7	0.5986877845220034
TLR2	5	0.5981777539062497
GFRA3	3	0.9794595151169418
DIAPH1	1	0.5524159523809524
TSPAN1	7	1.306530203727785
TSPAN2	6	1.3324825965073503
TSPAN3	4	1.24723504382121
SNAP91	0	0.6222552964426875
EXOC3	1	0.5930419031141873
UGT1A9	6	0.677437531879885
PDE8A	2	0.6064375000000001
KLHL41	4	0.591811984536083
LMX1B	1	1.0843704722693157
PLIN3	6	0.8392453182751537
FAIM3	5	1.164681769265847
SLC16A7	4	0.725360674691162
RAD1	6	1.1938215996009347
REV3L	0	0.5461171428571429
JAK2	1	0.5676034200743492
MAFK	3	1.1542271363978913
CST8	8	1.5589326421886254
PRMT3	8	0.6898595002135842
MSC	7	1.124653704918032
PEX10	4	1.0074154171142145
KPNA6	0	0.6424321391631397
SRPX2	2	0.8736868142992701
YPEL1	3	1.6208125243445684
UGDH	3	0.735536809470124
TPST2	3	1.0028324583197101
ABCC9	2	0.531278
LPXN	5	1.062558806595132
CTNND1	0	0.6065752966101695
SLC24A1	2	0.5868775229357799
ICMT	2	1.273487880577427
CDC14B	1	0.7842660143626575
MAGEC1	9	0.5807334024896266
PLA2G6	4	0.605618842975207
EIF1B	4	1.5391910818181813
HCN1	0	0.5896682035928144
SNX2	1	0.6912580291464259
GALR3	8	0.9585182424704525
CYTIP	3	1.1311659186785257
HPGDS	8	1.6539789713024253
DPM1	4	1.383664691262138
ZNF354A	4	0.625468411067195
FMO6P	5	0.657891272929405
SLC19A2	4	0.7033659848942592
MRPS14	8	1.2822315011914216
TOM1	5	0.7495469187582556
TBX19	5	0.9490072014309316
PRAMEF10	8	0.7975269161769252
PRAMEF4	9	0.8020130689329569
PRAMEF2	9	0.7736381238155383
HNRNPCL1	9	0.9530213268744742
PRAMEF11	7	0.801693054522924
HIST1H2BK	9	1.2321744853635486
PFKFB2	4	0.7444035013677218
CCDC22	0	0.5949728038017651
PQBP1	2	0.8798006416772557
PAGE4	4	0.8246994094488194
TIMM17B	4	1.217190622710624
PRAF2	3	1.49506287113402
DKC1	0	0.7898788996876086
CACNA1F	2	0.5416573364485984
EIF5B	0	0.5645816438356162
ZG16	3	1.5133195496043825
TRIM13	2	0.948015101763909
GAS7	1	0.774753606770833
EDF1	2	1.4446892728531848
KIN	3	1.0609807830213533
DIAPH2	1	0.5661156849315064
SH2D1A	5	1.6874053744149766
MMP20	7	0.7967391931361798
GPR37L1	7	0.7851028518093045
DNAJA2	0	0.9958926040999355
BRD4	0	0.5450988
CUTA	8	1.364950590659341
OPHN1	0	0.6027238775510207
RAMP1	6	1.3299504676258973
RAMP2	6	1.3070193868613125
RAMP3	8	1.3261140210843376
SHOX2	4	1.0487015814696474
SMPD2	8	0.9062969643882833
TBL1X	1	0.6450451033591738
B4GALT2	3	1.0493736348171252
CTSV	7	1.0842195980038798
HUS1	6	1.2197804053589851
PFDN1	2	1.1967304411764719
PPP1R11	5	0.929103015624999
KCNJ13	4	1.0629343278502568
RNASEH1	3	1.1612689760589319
CTNS	4	0.9635694230769234
NBN	5	0.6392181124497994
KERA	8	1.1416582856385782
SCN2B	7	1.2479370359712236
DTNB	4	0.5995323393739698
RNGTT	1	0.6142910504634392
LILRA1	8	0.7834695765973829
LILRB3	4	0.629629030023094
LILRB5	7	0.6437376290322591
ABCB7	0	0.6065966666666669
MITF	1	0.7052025245001965
HSF2BP	9	1.0841730014430024
KIF21B	2	0.5214809090909092
PLCH2	5	0.5604899999999999
PLXNA2	2	0.5379296666666666
NOS1AP	2	0.7995508945095608
IGSF3	1	0.5740855263157895
SDC3	3	1.000629084394906
DNAJC6	0	0.6098643181818185
FAM20B	5	0.9465726497224659
DENND4B	1	0.545468846153846
TMCC2	2	0.544203829787234
EFCAB14	5	0.7686094421879239
FKTN	4	0.8136715179113545
LRP3	4	0.6113339603960396
ADAM23	1	0.6016639259259262
ADAM11	2	0.5924541200000003
CBFA2T3	2	0.6730802970297036
WDR1	0	0.6061238095238104
FZD7	3	0.6336659272951324
SLIT1	0	0.5182133333333333
SLIT3	1	0.5130375
LRP4	1	0.5428888073394494
AOC2	7	0.6042294666666664
ATP9A	0	0.5723439408866992
LDB3	3	0.6558093567251461
N4BP1	1	0.6155674814814817
ROCK2	0	0.5431914285714287
MFAP3L	1	1.0494898163606032
ZNF623	6	0.6845625797872356
COBL	2	0.5589657142857142
ASTN2	0	0.5779759999999999
CPNE3	8	0.6682441046831958
ZBED4	1	0.570245106382979
DEPDC5	1	0.5147671428571429
ATG13	1	0.7534736514683162
ICOSLG	5	1.079298686940969
PPFIA3	0	0.5893293333333333
HIP1R	4	0.5802845038167936
OBSL1	4	0.5413375609756098
RNF40	0	0.56783
PHF2	0	0.5867383593749999
ZC3H11A	0	0.5280742857142857
RAB11FIP3	0	0.6179264285714284
CAND2	5	0.550575463917526
TSC22D2	1	0.54323
SOCS5	2	0.7462948966087667
NPHP4	5	0.5699949999999999
KDM4A	0	0.5797310666666668
DNAJC13	0	0.5353236802973979
PHACTR2	3	0.6575447295742242
PPP6R2	1	0.6122787058823526
ADAMTS4	3	0.5940505405405403
CNOT3	0	0.6321090441176471
SS18L1	1	1.2522866252631562
ANKRD17	0	0.554375962049337
SIN3B	0	0.5699435227272729
ATP2C2	9	0.5780757798165137
DNAJB6	1	1.0733409668912985
XYLB	7	0.6557113046116506
PEX11A	8	1.3461248280048559
LRP5	1	0.521195
NPIPB7	9	1.0789650000000013
TMEM127	6	1.401443167242231
COQ9	5	1.1105130192854884
GGCT	7	1.5462711782786889
NDUFS7	1	1.4232042190016096
C19orf77	7	0.8732527254509014
ZNF780A	9	0.6241989805825245
GADD45B	4	1.6738068176795613
RTN2	1	0.7005726064633043
NDUFS2	2	0.805880330843115
CDH16	7	0.606353399209486
UGT2B11	8	0.6746622732626624
GLRA3	3	0.8067215670289845
ZNF259	5	0.8098971959341071
USP12	1	1.0474607195221282
DUSP11	6	1.2216200527648746
GBAS	6	1.1820446321922828
SNN	8	0.8549720325203253
LRRN2	2	0.6251295880149815
SEMA7A	2	0.6146682758620686
HMMR	6	0.5511566666666667
TBX10	7	1.1001004926335185
PPFIA4	3	0.5753866086956524
CILP	7	0.5836719999999996
PDCD6	5	1.5240626956924477
ALOX12B	2	0.6055456230031947
FKBP6	5	1.1213682510168521
TBCA	5	1.3351206235385815
ATP6V1G1	7	0.8872274862888494
VPS4B	2	0.8390311247637039
MPDU1	7	1.361701893674814
ENTPD6	4	0.7980138973199863
ENTPD3	8	0.6690260535259137
ENTPD5	3	0.9243413723801331
PROP1	4	1.2752386117647063
ZNF217	0	0.5669541666666666
BCAS1	4	0.6607916078136737
PITX3	2	0.9269862475822069
PTP4A3	6	1.6851692372047264
AVIL	4	0.5868525316455695
H2AFY	2	1.1358983347233804
SH3BGRL	6	1.533397367149757
FLNB	2	0.550228916155419
ZNF737	9	0.67732143624161
NCOR1	0	0.5417158582677161
VAMP4	4	0.8660843001686348
NDUFS6	7	1.3238031164069668
PEX14	2	1.0863642044539856
TRIM3	1	0.6161196666666666
ULK1	1	0.5878806962025319
SLC43A1	4	0.6301575725844831
CS	1	0.7764357876841684
SPAG7	5	1.1550301985906477
MRPL33	5	1.3233281885125179
DEAF1	3	0.6780955114822552
PRPF40A	1	0.5971934355828221
NME6	7	1.5592930087209274
POLQ	6	0.5466224258064523
CDC45	3	0.6119494471658505
GIGYF1	2	0.5699772413793104
MOSPD3	6	1.178273963328631
FBXO24	3	0.6395379719298235
LRCH4	3	0.6483774828375287
MTX2	3	1.4129902013888902
VPS26A	2	1.0521885741324906
ZNF254	8	0.5964669597989947
NDUFB1	9	0.8632960162601624
PMPCB	4	0.7442864863921838
TECTA	2	0.538385844155844
MAF	2	1.090677335607942
USH2A	4	0.5781248387096775
SAP30	4	1.305524106312293
MED24	3	0.59545993485342
KATNA1	3	0.793566456741057
RDH16	8	1.1333662507797886
PAGE1	2	0.8302438636363629
ERN1	1	0.5826269642857141
E2F6	3	0.9538823468862596
CRLF1	4	0.9712787150837983
ZNF324	3	0.690761175468486
NR1I2	6	0.8843786160849769
LGR5	3	0.5980194784172658
FRAT2	8	0.907992897574125
PSIP1	0	0.756062475106685
ERLIN1	2	1.0275897364722402
TADA2A	4	0.8325322556624264
SUPT3H	7	1.1807309376031698
GPC4	1	0.649625737704917
NDUFS3	5	1.1737042010431509
CA11	4	1.1171140058565157
SRSF10	8	1.1407924611973406
GMNN	4	0.8554257900432908
CLN5	6	1.0741022790439125
HSBP1	7	0.8759978196500672
CLDN11	1	1.4820545177209496
TNFRSF21	3	0.641940446601942
ECI2	6	1.0064724057293206
KHDRBS3	2	1.1005222751456776
RBMXL2	3	1.2108328465451428
TADA3	4	0.9603023863924864
TAF5L	0	0.6286427464258842
EED	0	0.9451804037822639
BANF1	4	1.5522159898989911
SF3B1	0	0.5556236170212767
ZNF821	3	1.019676937224128
DAB1	0	0.6413476276512177
WBP4	5	1.1778299933818692
SCGB2A1	7	1.1716156097560966
STX11	7	1.2198454052016587
SKAP2	3	1.1198338527268132
PRKRA	2	1.0710658177646695
MTRF1	5	0.875973126171144
CRCP	8	1.4731134015852023
ITGA10	4	0.5622021323529413
LRP6	1	0.5320149999999999
RPS6KA5	0	0.5897944537815125
MED6	5	1.1652557716263003
MYCBP2	0	0.5668006250000002
FOXH1	4	1.1441119306560255
PGLYRP1	9	1.470236216346155
GCAT	6	0.9137391251556679
SPAG6	6	0.6739899449125091
GCM2	4	0.8843273440285193
USP2	2	0.6629668690372928
NPM3	5	1.2752294879297725
LYPLA1	6	1.46748625698324
LEFTY1	8	1.0413621713147403
ERAL1	5	0.9624872436423294
DEDD	1	1.0977337872607518
PRDM1	1	0.6058058000000001
REM1	7	1.0735397694524476
CREG1	8	1.4249544770736706
UPK3A	9	1.0251766119733907
SERPINB7	7	0.9896960642092755
FCN3	4	1.1227253727100421
CTAG2	9	1.0872479977876122
SNRNP200	0	0.5311085416666669
TRMU	8	0.9499040455049953
TIPRL	1	1.2167176135040736
OFD1	1	0.520248
RPS6KA4	0	0.5997671967654984
RFPL1	8	1.1079669889585184
RFPL2	9	1.076647843766718
RFPL3	9	1.119251946308728
SURF6	6	0.9860698104722132
PPM1B	3	0.763718534599731
ADAP1	2	0.9866493802008611
KRTAP5-8	9	0.7132847833333329
UTP20	2	0.5422197959183673
NUP155	1	0.5672081632653062
RP2	1	1.068467963069822
SCRG1	8	1.5573666035502935
GJB3	7	1.2527705294620004
GPX5	7	1.4650590995024837
STK16	5	1.2191967897814688
WDHD1	4	0.5768676984126985
CRTAP	4	0.9386666994572611
SLC25A12	1	0.6260270142180093
PIK3C2G	6	0.5521810526315789
SLC22A3	5	0.6216484943335121
B3GALNT1	5	1.1483736445953592
TRPA1	6	0.5662491333333332
TCEA3	3	1.1276201275871853
PALM	2	1.0567345718654433
RHBDL1	2	0.8642040114354501
ATP6AP2	2	1.1132418376722826
GRAP2	4	1.1315494082991808
RNASEH2A	4	1.1901874155133572
CDC123	4	1.0732300512091055
UGT2B17	5	0.666260627384485
ZMYND10	4	0.8311456877579098
PPP1R15A	6	0.6414146289752651
CAPN15	1	0.5800473604060916
BCAR3	1	0.6247805309734514
POP7	9	1.5294483100661271
RPP40	4	1.0319316372522378
ZNF189	3	0.6007868571428572
EIF3G	1	1.0448951063100118
EIF3J	1	0.8195790511489989
CBR3	9	1.3391504178359874
LECT1	6	1.0532012835727667
SERPINI2	8	0.9160095325443816
PSMD10	4	1.539777693208431
CIB2	6	1.558862060993607
KLF7	0	1.008720732657837
UPK1B	7	1.3220308171797805
AP1G2	6	0.5958602439024393
ZMPSTE24	7	0.7230693462686568
SC5D	5	1.1483962773058263
PPP1R37	0	0.6414266346153846
TRAPPC6A	9	1.6659156815761451
CEACAM4	7	1.0873870177935945
IDH1	7	0.9095456951697111
PET112	5	0.6668782792584007
SCO1	5	1.133657043478259
CYP7B1	5	0.6860955322646943
ATRN	0	0.554739375
RBBP9	4	1.6584944326568272
STAM2	3	0.7201206288032451
TNFSF13	2	1.158812938240799
ALDH1L1	4	0.5804970739549837
TUSC2	3	1.0994270126582277
SULT1C4	6	1.2158204165461381
GABBR2	0	0.6005267918088744
MMP23B	9	1.0159958342480762
RASSF9	6	0.9093511287236966
DGAT1	6	0.743785269565217
SOAT2	7	0.6728348149281131
CCNK	0	0.6439984931506856
DHRS3	3	1.1589068316519506
DGKI	1	0.5781522033898309
PAK3	1	0.6642904350417161
ARL6IP5	7	1.2439788436830843
RGS9	4	0.638231123287671
SERF1B	9	0.82107807086614
DYSF	3	0.5296767741935484
PIAS1	0	0.6456390023752966
BCAS2	7	0.907190121673004
DCTN3	8	0.8788025393258432
BBOX1	7	0.9783498608232148
DNAJC8	3	1.239669359679837
SMNDC1	2	1.0953494414535663
RAD17	2	0.6209299277978341
ATP5H	7	1.0069570894941626
FAM155B	2	0.8702751037226489
CABYR	6	0.8482280914166087
DNAJB5	3	1.0633847965998782
TSPAN9	2	1.2928452038579572
FLOT1	5	0.794558950762018
CDK2AP2	3	1.1323811574556828
TRIO	0	0.5440655999999999
ATP5L	8	0.8986840991535674
AKAP3	2	0.6071469444444442
MPDZ	4	0.5217857142857144
SNAPC5	9	0.8556112810945276
C1QL1	9	1.1385527485029954
CPD	2	0.5481636923076922
SASH3	2	1.180619536541887
OR2B3	7	1.15226620469083
OR2J3	6	1.1327674891908597
OR2J2	8	1.1290008505467808
GLRX3	2	1.094803074313907
KRT33A	8	0.8593591593352903
KRT34	6	0.856581833191006
KRT36	7	0.7965653688029023
KRT37	7	0.8129582626262621
KRT38	6	0.7743268887566918
WFS1	9	0.5987573076923075
ANXA9	7	1.087654813054501
CLPX	1	0.6295240416666664
NCR1	7	1.0210138422491213
SCGN	7	1.3831600567612663
CDKL5	0	0.6073802109704644
NEBL	6	0.5894334999999999
NEURL1	3	0.6679051167728245
SEC14L2	5	0.9384676273254032
STC2	3	1.15043553161427
TM7SF2	5	0.8748616868721878
RNF8	0	0.8127488174019614
SNCG	8	0.8987597244897956
CIAO1	4	1.0607098424979267
PDE5A	2	0.5975945486111113
DFFB	6	1.1370419231879854
WISP2	7	0.9623515319974133
ZFAND5	2	1.057661578947368
RGS20	5	1.1650830962025314
SLC22A5	7	0.6302009506493518
PDE9A	2	0.6248131886916513
BEST1	8	0.6469113046116498
FGF18	3	1.2904895412311281
SRP72	2	0.5981387969924815
JTB	3	1.1168708845208835
CST7	9	1.5197430538922154
OR7A10	9	1.1670048891744271
DXO	7	1.0229336252002148
TRPM2	6	0.5382041935483871
DDAH1	5	1.2318343446291586
RECQL5	5	0.592750628272251
URI1	3	0.7309118227731871
B3GAT3	7	1.1477363991520282
STK17B	3	1.0980456446921956
ECM2	5	0.6583146122448982
LY6H	5	1.3756355784469128
MTA2	1	0.6614789150943395
DPM2	6	1.0024720729927008
AQP8	6	1.3220403069865896
CNTN5	2	0.558960612244898
USP1	0	0.6279974916387959
ALDH1A2	2	0.6814474229176257
STK10	4	0.590025630252101
ACTL6B	3	0.9002055687066967
PRKD3	2	0.6055582407407405
GFPT2	3	0.58773835978836
RGS11	6	0.804686433915211
TPPP	5	1.4593752755417972
BAIAP3	5	0.5684723312883435
SLIT2	0	0.534052
ATG12	8	1.6933060819672134
NOL4	0	0.6477689448818907
KBTBD11	5	0.6319174962518748
LTN1	1	0.5277709374999999
ATP10B	5	0.52347
TOMM70A	0	0.6031399314128949
PLEKHG5	2	0.609302718446602
IPO13	0	0.600660979827089
DDHD2	4	0.6052189150943393
MYO1D	3	0.5781945934959352
TOX4	1	0.6427181974248927
RHOBTB1	3	0.6134259393939392
DDN	2	0.5689709677419355
MICAL2	3	0.5697892999999996
SEC24D	3	0.5797280729166662
NFASC	0	0.5502342857142858
SUPT7L	3	1.0707038065701828
FCHSD2	1	0.6056848076923076
UFL1	4	0.6013857894736837
SORBS2	1	0.5464490697674418
TMCC1	1	0.5958108011869431
PHF14	1	0.6081927717391304
SASH1	2	0.5621062745098039
TMEM63A	4	0.589484914089347
FARP2	6	0.5759769852941176
UBXN7	0	0.830514995466909
KLHL18	2	0.6096191163210092
LRIG2	4	0.5789897698209724
TOX	0	0.7590670606293164
SUN1	2	0.6054092372881356
PROSC	3	1.3427006918687623
ERLIN2	4	1.029235074074073
PRPF6	2	0.6282595299145299
DKK1	3	0.9901722457627117
LPHN1	0	0.542466875
ABCA8	6	0.525945
PCF11	0	0.5240786363636364
FRYL	1	0.5600561538461537
NFAT5	0	0.52486
ENDOD1	8	0.7388458478561549
CDK14	5	0.8473684739567492
GLCE	2	0.6065654620689657
GLS	1	0.6434225714285718
HAUS5	3	0.5704265759438116
ABLIM3	3	0.6193201602564097
SLITRK3	1	0.5953920470588238
UBOX5	4	0.7044499482352944
FBXO21	1	0.5847897180762852
KDM4B	0	0.5754744897959183
RHOBTB3	3	0.6011551953124993
SLCO2B1	3	0.6016441780821918
SOGA1	0	0.50625
USP19	0	0.5755113235294118
WDR47	1	0.5692659859154932
TRIM37	3	0.5668229729729728
AP2A2	0	0.6072848106060608
SEC31A	2	0.559566142857143
CAMTA2	0	0.5670919565217387
CLSTN1	1	0.5905300000000001
CEP152	4	0.5191104761904762
FAM13A	4	0.5969200591715978
ARHGEF15	3	0.6217215355805245
SLITRK5	1	0.5945290200445434
HEXIM1	0	1.1234142751126401
SOX30	0	0.6271535849056602
OR2F2	8	1.1199114375206052
OR6B1	8	1.1693123022468437
SEMA3D	3	0.5950135177865613
OR2A4	9	1.165605799507991
INMT	8	1.3492540502408816
DIRAS1	5	1.5427006618030203
RPP14	7	1.7268652081696765
CCNB2	6	1.0572630962800884
KCNK2	3	0.9082124901185784
YIF1A	8	1.182935854289942
UBR5	0	0.5592106666666667
REC8	3	0.6995064860620333
FSBP	7	0.9656083899371065
ALX3	5	1.1149795720720719
AGFG2	4	0.9405334096344363
PRSS23	5	1.0576886455561478
NKX2-2	3	0.9758506024844709
SCAF4	0	0.5759137254901959
ZNF202	1	0.6149525903614455
NDUFB6	8	1.005767353479854
MFN2	1	0.5982951724137929
DUSP14	6	1.535707992424243
TNFSF15	5	1.1932159696261655
BZRAP1	1	0.5273481746031748
AKR7A3	9	1.1463522457627129
UBE4B	0	0.5563519148936171
NXPH2	1	0.9988763995285803
NXPH3	4	1.0942068058316767
NXPH4	4	0.9702107520397323
ZFPL1	4	1.0264061440823309
IKBKAP	3	0.5673666129032257
UBL3	2	1.7591999563699832
GABARAP	4	1.7181111567164187
NDUFA3	7	0.9683662500000001
NDUFB4	7	0.9670175565217414
NDUFB8	5	1.1281126955990222
CDRT1	8	0.5897854502369673
SCEL	5	0.6414219337016576
NDUFB2	9	0.8924448691099499
CACNA1H	2	0.5441913805970144
NDUFA7	9	0.9554387719298235
VAMP5	8	0.854440303370787
UNC5C	2	0.5866917948717948
OAZ2	4	1.4529928716002531
CSPG5	3	0.6596645798319327
RTN3	3	0.548755
KLHL2	0	0.6030947724867731
RCBTB2	5	0.6593849026192068
ZNF205	2	0.6716980499561785
LETM1	3	0.6442732638888887
PCDH8	4	0.5751488
EPN2	1	0.6520918448023425
FAM47E-STBD1	9	1.155135087719297
LEPROTL1	3	1.4395624551724142
ZRANB2	0	1.0929316970356269
SNX4	4	0.8092133559212655
OR5F1	9	1.141173945621246
OR6A2	6	1.1066441928251116
ZWINT	7	0.7403735021888682
VENTX	9	1.0981855324675331
LUC7L3	0	0.9951077135252849
KIF20A	3	0.5972532738095238
APOL3	9	0.9861751162790697
LRAT	7	1.3464261029061442
SPDEF	1	1.0898982659636804
KIF4A	0	0.5657986666666667
MBD4	6	0.6731608561444381
SBF1	0	0.531896
GOSR1	3	1.2848246600813484
KAT7	0	0.6480160818181818
ABCC6	5	0.5349172222222222
IL18RAP	3	0.617488380443087
GADD45G	3	1.6848577187864635
SLC25A14	0	1.0133190314685336
KCNH1	1	0.5931708870967742
ATE1	2	0.721365243027889
PDE8B	0	0.6009608637873752
HTR3B	5	0.8718007309941542
[truncated: 15,344 more rows]
