# Supplementary material for: Functionally constrained human proteins are less prone to mutational instability from single amino acid substitutions
Source: Nat Commun. 2025 Mar 13;16:2492. doi: 10.1038/s41467-025-57757-y (PMC11906876; doi:10.1038/s41467-025-57757-y)
Supplement: Supplementary file 4 — Source Data [file 41467_2025_57757_MOESM4_ESM.zip › SourceData/fig3e.txt]

instability_heat_score	shet_postmean
0.5138	0.04285953
0.6349294637537239	0.01649483
0.5761888888888883	0.031686900000000004
0.5775786718750001	0.00069582
0.5389866666666666	0.03284006
1.1505703568532015	0.00035382
1.3113166905187839	0.00061434
0.8536585558583115	0.00099326
1.569923479870431	0.00028262
1.4775544531250027	0.0003364
0.9613457494145204	0.01160203
1.0325610159500676	0.00073752
0.8517725550786849	0.21488683
0.9233798985343856	0.00240323
1.0308432751091716	0.01155905
0.9783397228144964	0.00689387
1.448936659698994	0.00233081
0.8095370396744664	0.00138465
0.5995234210526312	0.00342223
0.5905310902255638	0.0013032999999999999
0.6212261111111114	0.06224383
0.5974990909090908	0.00033633
0.555885135135135	0.00015293
0.7746833834281094	0.33798515
0.5841745933734936	0.00162608
1.622266527472529	0.12189818
0.884331214848144	0.0009357999999999999
1.2395995683453207	0.00049525
0.6465909523809523	0.00075634
1.1217570826061671	0.00056331
0.51391	0.00161925
0.592026038961039	0.00026077
1.306205261860755	0.00129238
0.6073559374999998	0.04029643
0.7577436084529487	0.00910323
0.9002340796703291	0.05390815
0.6107032105263164	0.01166411
0.6365011214470288	0.00026769
0.5544682857142856	0.00283836
0.8717322479564041	0.00293871
0.5391592342342347	0.00467029
1.6281863770938825	0.00126006
0.9886238133498131	0.00384816
0.52447	0.00076243
1.1304150292758115	0.00043261
1.044717701441901	0.00094327
0.8649925361702139	0.01054305
1.3148971622846786	0.00055051
1.1279062323157127	0.00076676
0.5345371232876713	0.00039921
0.5316341025641028	0.00026826
0.5736845993031356	0.00043912
1.067233808869031	0.00117452
0.5833434097421203	0.00122729
1.0214025449515907	0.00108702
0.613911380952381	0.012809799999999998
1.0927831733639506	0.00108901
1.2202024070945974	0.00167444
0.5680725	0.03865026
0.610559109311741	0.00157473
0.5421377272727271	0.00040322
0.9210044183864918	0.00047717
1.241584651244306	0.00442196
0.912214652161467	0.00069404
1.0545409855972847	0.00783669
1.1424556453202	0.01718178
0.5794453181818181	0.00154957
0.7958797797356842	0.00086105
0.5395519252077564	0.61737546
0.6060077952755905	0.00225475
0.5421213511149989	0.01331876
1.1099566046511584	0.00060385
1.5342582229150423	0.00380826
0.541203	0.01566181
0.6053924422735351	0.0006146
0.5749902604166661	0.00028581
0.9413067550274211	0.00040045
1.0496439844425225	0.01221216
0.8276236201501862	0.04509491
1.1385197579864474	0.00070317
0.9466306240188387	0.00390572
1.1605999599519408	0.00309122
1.1276533245208213	0.008218099999999999
1.2668685351170548	0.00061368
0.6754358457711445	0.00042013
1.1358810311526455	0.02858533
0.8060830162265343	0.00040346
0.5374403539823008	0.00062286
0.53760652892562	0.00044859
0.9951043301997657	0.00037211
0.5461116464757713	0.010948600000000001
0.7626447921440271	0.01222998
0.8247683097166002	0.00417881
0.7062888541666661	0.00575957
0.6372902726146217	0.00171951
0.8206843455497368	0.00071645
0.6436030729166667	0.030463999999999998
1.4512027861347307	0.14166437
1.0677806640522904	0.03618641
0.844096096256684	0.00342622
1.1155814621901468	0.04136564
0.9061719677171397	0.02045404
0.8779984693877549	0.00102178
1.2781716801292422	0.00097519
0.9756211795003845	0.00079987
1.4064628684907352	0.019557400000000003
0.8620792406876794	0.00115444
1.1963975158730142	0.00075462
1.0657215130219098	0.00169596
1.3662522649103543	0.0010513
1.6582355797101458	0.00130878
0.8887634262191231	0.0020207999999999997
0.8004668256880738	0.00737974
1.03163179741509	0.02972515
1.4094269695044463	0.01121512
0.6371796981132073	0.00026234
0.9163196290322576	0.00051796
0.9538842351598166	0.00791398
1.2889952523098782	0.00056539
0.6900124450744151	0.00058174
1.376972307692305	0.00177812
1.5994975540983618	0.00397207
0.7968315590125136	0.00084014
0.9948136282940329	0.00047635
1.0768908575899838	0.02630222
0.5352404285714286	0.20353436
1.0766823497267768	0.00090167
1.15431745563609	0.21006079
0.6926969051815304	0.0008304
0.8075144075403966	0.00028705
1.0024113789868667	0.04113531
0.5961264777327934	0.14959633
0.7605088411795131	0.00044851
0.7884186742857142	0.00075556
1.2174145642317402	0.02686725
1.2515912592354612	0.0325636
0.6104410868245297	0.00069726
0.6450020187793424	0.00104858
0.6543161499720209	0.00046864
1.0361068397291198	0.0718281
0.9954852689352365	0.00150977
1.0948930528620584	0.01277565
0.9829248403770171	0.00104038
1.1887211899563317	0.0003864
0.769254342523859	0.11813221
1.1471797091082532	0.00153779
1.4027734936708853	0.01102816
1.422768201376936	0.00459247
0.6331140123185208	0.00048793
1.02948297576194	0.00096731
0.9472222886937431	0.04811031
1.0969064884051132	0.00182051
1.0549395666131633	0.00797763
0.8354371362940274	0.00431101
0.517152957746479	0.00033337
0.7332473773657799	0.00074958
1.1496790831218244	0.02370868
0.9873919116321003	0.00066825
0.74548588191882	0.06934639999999999
0.8650882457983186	0.01092583
1.1498687597093438	0.01014285
1.402905094527363	0.0029656999999999995
1.142209100862641	0.0037538000000000003
0.9630149071207413	0.00257047
1.4115809806728685	0.00040209
0.9058641163556531	0.00967493
1.003271162790698	0.05842064
1.2636731650544106	0.0137422
0.5703355421686745	0.00104123
0.9647426255707763	0.00159861
1.1145801877934276	0.00028057
1.4173034788602932	0.00037627
0.9544232615522644	0.00104254
1.1102980441952515	0.03423167
0.525816111111111	0.00118231
1.4524199713055959	0.00062878
0.5364625606469003	0.0002587
0.9729087267657986	0.00078256
0.6318015714285713	0.00890006
1.4934319003476253	0.00251841
0.7835783023872669	0.00028882
0.50807	0.00042073
1.1010768115942027	0.00079732
0.7435817108977968	0.00065243
0.6354027874116904	0.00040378
0.5778404230769235	0.10992051
1.1473703779165312	0.00069198
0.9738527431841144	0.00143187
0.5675434615384616	0.02864904
0.6943605584978344	0.06391605
0.5996730303030302	0.41889024
0.5544484615384616	0.00036127
0.8679179470198676	0.03219782
0.6244934887459803	0.00077478
1.0416103306878286	0.00039195
0.6802593501805053	0.0008371
1.1312001075894171	0.00094744
0.6644975533249691	0.00044738
0.6923216154349252	0.06846563
0.782435913261051	0.00066445
1.030714601386482	0.00048094
1.011623603573791	0.00098465
0.9554571776155721	0.00121705
1.569461152073735	0.00174215
1.140779826800364	0.00352077
0.8294127496483825	0.00139885
1.702104940644431	0.00075143
0.8648113508322661	0.01742722
1.0361871836398553	0.04457387
1.093658101460414	0.00429791
0.6137114556962027	0.21641398
0.8866227320490334	0.00059661
0.5855038888888889	0.20802013
1.0544804888443218	0.01683178
0.5994184581497795	0.00066474
1.1006824700239828	0.00253412
1.2436007982120054	0.00116221
1.0399639900052593	0.00049831
0.7216512601927355	0.00168733
0.559622294117647	0.00092807
1.626629062092923	0.00060406
1.1204522575306193	0.00057648
0.8214121474773612	0.00342005
0.7906581634938411	0.00101755
0.6657766366027821	0.00040319
0.5779278512396694	0.01594549
0.8985588091440733	0.00679848
0.6247397333333334	0.00654314
0.7455478210116729	0.01850397
0.5533031615120269	0.06639972
0.6973993831775706	0.00057966
1.0472830597014946	0.06913411
0.9614843086592166	0.029820299999999998
1.0158569612441388	0.06192602
0.7693000195618147	0.00850304
0.6761639423076923	0.4768179
0.9645827455621293	0.00034863
1.5177566331658288	0.00055623
1.0118333608490557	0.00359319
0.6480427760803155	0.00491275
0.9678088020050093	0.00104336
0.6123878197674419	0.00079757
0.9418872442839976	0.00020963
0.5293647619047618	0.00454548
1.0837406675687888	0.00033282
0.5524431147540984	0.00081384
1.0663858664772727	0.01596682
1.3932685313376991	0.01545458
0.7936820827943062	0.00036529
0.8952810060362174	0.00265188
1.402283295259852	0.00171955
0.9309074738219897	0.00265649
1.3398924129930387	0.01431001
0.8248766767830042	0.00198871
1.0975522663358155	0.03830056
1.3163977665932693	0.0047806
0.630857780748663	0.00459588
0.795442061014544	0.01402288
1.1300636310728764	0.06571764
0.9637799814126384	0.00324034
0.8418431335616444	0.00186698
1.4064015067720108	0.00028716
1.1286350052770449	0.00333587
0.9692350153280207	0.00188763
1.136076267870577	0.0058345
1.0508190323594102	0.00053742
0.8292878456221191	0.05474478
1.1497264647839396	0.00437602
0.6054222852081482	0.00283524
0.9531817519379844	0.00873226
0.9081027016885558	0.00660424
0.786891077270164	0.00099193
0.904667238239757	0.02483713
0.8749299599465957	0.00357284
0.8849584615384606	0.00280272
0.6055948336252197	0.00084423
1.0567371683740479	0.00664495
0.6199935863874345	0.27543009
0.6159729415760868	0.02315493
0.9184979284934486	0.08907058
1.0766193718368557	0.00711086
0.9657130669710818	0.02479584
1.2822882177681443	0.10034333
0.7737494051553194	0.00244979
0.7317221895424828	0.06240886
1.053685479317137	0.0124396
0.6209719726027394	0.08735692
0.9674356879261953	0.01689344
1.0674451534339964	0.00702027
0.6171584107142858	0.02947041
0.6200852363636369	0.00023784
0.6017617916666668	0.00531828
0.920724724818277	0.06049499
1.5023628758512275	0.00634291
0.9002733641160946	0.02701184
0.5717313548387097	0.032205000000000004
1.063319556583244	0.02286135
0.600952967032967	0.00135679
1.5397986759082256	0.00208335
1.1534615408225892	0.03276214
0.8864045813397143	0.00063551
0.8486580687830667	0.00255395
0.777904767520216	0.29680576
1.3023442315573752	0.00405647
0.606081574074074	0.06912256
0.9870992652620224	0.00060308
1.1307223437499996	0.00297328
1.0221819252585913	0.00103253
0.706582930232559	0.40161519
1.3291894591549278	0.17783197
0.5902108333333334	0.40874991
1.1124754420683016	0.011605299999999999
1.0702892943089422	0.00203138
0.7908757902973388	0.07104651
0.5943526056338028	0.05807857
1.0450209301030369	0.00395287
0.7620415263605471	0.022906799999999998
0.7830281353265139	0.00047392
0.9923679911242571	0.03894053
0.7726606827458257	0.06213306
1.431390253863133	0.00042632
0.5782506730769229	0.15884293
0.7938177714718148	0.00279653
0.5925115220700148	0.0005056
0.6308860527625699	0.00052625
1.1502767227747996	0.04900349
0.6030042331288349	0.0021893
1.0489781007751955	0.07639318
1.3050077484787013	0.01221673
0.8179591929537056	0.11028639
0.5889179607843139	0.09345775
0.5777489041095895	0.00167608
0.6331924652338807	0.36679439
0.6201546768060834	0.03941066
0.5966083251231529	0.02027306
0.8515857243139744	0.03231279
0.5340382105263157	0.01770162
1.1518731334671315	0.59659718
0.6557113223140494	0.14477995
0.6238041901639344	0.00022671
0.7551727592954985	0.01208119
0.7078036120789782	0.0009717
0.6764674372686131	0.12472574
1.0144684337349403	0.01055663
1.0893345294943821	0.29034431
1.2852060032760035	0.00853552
0.6163889007092204	0.09149035
0.663153432653062	0.15155831
0.51641	0.0735138
0.8154443939393936	0.00091059
0.6316226459143964	0.00181855
1.2472431485284041	0.00054192
0.6187367195767204	0.06437318
0.5760340495867768	0.27170048
0.5480463723723725	0.20975339
0.7963195560253707	0.02512201
0.5759307692307694	0.04132565
0.5644187179487179	0.06223243
0.6211424173318143	0.13271364
1.1567987783305682	0.11415591
1.3786314887892361	0.01055026
1.1709927933130735	0.00126084
0.6731601684088272	0.03097828
1.059918892847358	0.00029371
1.0111838327137543	0.00262599
1.5309437195828504	0.00160617
1.0862539839954253	0.00225658
0.6742422690847758	0.28507354
0.6569819479267123	0.006606399999999999
0.907778727272728	0.17200666
1.03248716652136	0.00443865
1.4787485422270035	0.00112188
0.5658649137931032	0.00446133
1.0779771939259721	0.04759907
1.1097344980977468	0.00086498
1.5691333388157895	0.02280389
1.1709262667809206	0.04784403
1.0526064802142232	0.16088724
0.5488305432692302	0.54933805
1.1331108054577468	0.40654487
0.5913343518518516	0.16689681
1.1214218141592915	0.12634592
1.0414300581902804	0.00046822
1.2469691021247429	0.04009131
0.5708309523809524	0.12488589
0.53063	0.21747472
1.3394140233722878	0.04032196
0.6488864086687303	0.01685711
1.4190754459539296	0.2526115
0.9910796987490431	0.00146012
1.1162860035211255	0.18409362
1.2165379679467776	0.09120597
0.5724196153846155	0.04192824
1.2821611732316809	0.04500534
1.1694508781030009	0.00091108
1.1171477923264317	0.01633201
0.9643133005410744	0.00397601
0.5963720677570093	0.01146332
0.7425120278330017	0.00297301
0.6744687351778659	0.02836167
0.9668342204472845	0.15990705
1.1255131891025616	0.00825605
1.1139351196935854	0.00702073
1.0542421706349219	0.048151400000000004
0.9997407040998224	0.00130715
0.580922734375	0.33220428
0.5956562985865723	0.00160621
1.4930359989287654	0.07567614
0.5739221739130435	0.26853259999999995
0.5209383561643837	0.00081584
1.0551064594172763	0.00064184
1.0166503702490153	0.0010262000000000001
0.5558025925925923	0.01779519
0.7205618112449803	0.01936321
1.2675297039072064	0.00946422
0.9387151085094216	0.18807077
1.1096812914093215	0.00054022
0.5813057356608478	0.16387599
1.1268781989890935	0.0022294
0.5716970370370372	0.07616288
0.9345946177558573	0.09892314
0.9810024541111386	0.00090224
0.8845051068071783	0.08566113
0.6322221767241379	0.00306557
0.9847959493340296	0.00844464
0.587029901207464	0.02207208
1.198434864612513	0.02328602
1.0825373015457198	0.058291499999999996
1.6998573101045296	0.00109396
0.8580028115942033	0.00050688
0.552781935483871	0.00931087
0.9831610265183924	0.05118544
0.9194393829787223	0.03843232
0.6041303045685281	0.00019428
1.3602749821923206	0.46338557
0.5675136633663365	0.04758542
1.0209694921363044	0.00615392
0.6147057053291528	0.00015518
1.113609447498624	0.00122108
0.8861156331471127	0.00045492
1.1486224078159493	0.01355861
1.1218505623995711	0.00112017
0.926032981715893	0.04103132
1.28843763578275	0.00229779
1.4188759005145792	0.0037607
0.8622571762642507	0.42402126
0.7851359854604201	0.00708871
1.0515118619181505	0.07060602
1.088182823193918	0.04378559
1.5981042296511663	0.01159322
1.2283542625795272	0.02603109
0.5717281666666668	0.06503817
0.5985739577039273	0.04842199
0.8809027232979364	0.04816668
1.2352380716612363	0.00078076
1.6255625537634397	0.00244442
0.5848055450236966	0.00043892
1.0362085011185675	0.00106422
1.0858132682926809	0.00405618
0.989447995194873	0.00269689
1.5271000828892822	0.00061883
0.6242436029411769	0.04711130000000001
0.5869986956521739	0.44217682
0.5943262574850309	0.00092191
0.5688644943820226	0.04251494
0.5887680821917811	0.01017258
0.5247611764705882	0.22140010000000002
0.6957589814374103	0.02327391
0.521415	0.35592807
0.5301833571428572	0.03172693
0.5916916521739133	0.02604537
0.5682580952380951	0.04347988
0.6001945833333335	0.57745862
0.528986730769231	0.24447110000000002
0.7166810506502391	0.017798400000000002
0.5739562790697675	0.05419446
0.5569616666666668	0.00270116
0.6319083333333332	0.01536598
0.6736646263345203	0.10018483
0.580909646017699	0.06070645
0.5689227559055121	0.00980986
0.5126533333333333	0.26911493
0.5788381999999999	0.019856400000000003
0.5394335593220336	0.00099622
0.55579	0.27659714
1.0219368305465455	0.1972762
0.5889184905660381	0.08614502
1.4965044105113647	0.02480136
0.5518273333333332	0.02413551
1.039841220445061	0.02660168
0.8917680501392758	0.00385454
1.6544322678983805	0.03060489
0.586747894736842	0.01084818
0.8525945189223867	0.2577876
0.8655771361940299	0.00367564
1.0732767027952086	0.01769329
0.5847612799999998	0.28759905
0.6291775565610858	0.06328497
1.5044789076086946	0.0052068
1.1982637269230783	0.0215011
0.821948193692259	0.00804296
0.8561212410926362	0.00047495
1.582764648526078	0.00093628
0.6471029069767439	0.07907257
0.6130133770491798	0.03911151
0.6435170021413267	0.00707725
0.9406391199478481	0.00148248
0.6013997500000002	0.03103675
0.7249537700821138	0.00588422
0.5725028571428571	0.04595102
0.8178834442979565	0.00190041
0.5799478787878788	0.12547345
0.9331602728731935	0.18687513
1.4215602617079883	0.08464209
0.6253259477459036	0.00043526
0.6213440279937797	0.00027560000000000003
1.4324938110236207	0.0412773
1.4643177066758926	0.08907684
1.0981080192144685	0.00089379
0.7858604596233634	0.00737829
0.6674202630074348	0.08591143
0.9659816759259267	0.00716454
0.5965406512301016	0.00169405
0.5754113745704467	0.60722656
0.6034251898734175	0.00036973
0.6510268756121453	0.0246097
1.1643159820193647	0.00970561
1.3905087399999998	0.00114732
0.6075486095238101	0.00412086
0.6396073800259399	0.12468511
0.6281319907763263	0.01299055
0.5861800884955755	0.04004157
0.5503029545454545	0.00115522
0.9963024147157191	0.28818864
1.020848324890241	0.05013413
0.7239084688090713	0.00082797
0.9250555408450672	0.06485228
0.5950379094076655	0.00482352
1.0115273191046346	0.00164523
1.1380497917183217	0.17490350000000002
0.5599852083333335	0.0729847
0.5788286345381527	0.04064546
0.5570725862068966	0.15800734
1.3461737444739177	0.01528935
0.6426529560439559	0.23853024
0.51548	0.19196697
1.2939627925696597	0.03066589
1.294683664996422	0.00166726
0.5381014285714286	0.00049708
0.5506611538461539	0.04202725
0.5976405718270571	0.00749466
0.6048379401993351	0.00079288
1.0517287650337341	0.00169071
1.1726018627968358	0.14731467
1.48007016833246	0.00627141
1.4474343585337923	0.00079105
1.5441152731707324	0.03628787
1.260225664403491	0.01034895
1.1671823795435325	0.02341753
1.4840778911138959	0.05548478
1.3045083354838691	0.26298978
1.1855337873754161	0.00369818
1.5049739999999998	0.0970477
0.7041816742944307	0.0028511999999999995
0.6452971651090337	0.32825189
0.5645422222222222	0.03135221
1.2697827754237268	0.19830213
1.6137497043363997	0.00529803
1.133816133333333	0.28211792
0.8768652953586503	0.00041331
1.3557748944591035	0.03208746
0.6244328488372092	0.00156836
0.5916757654723123	0.54053115
0.5659989999999999	0.05699993
0.5947437894736842	0.10898034
0.9618465018411361	0.00062433
0.6200803846153847	0.03094062
0.7102000380067569	0.13584142
1.0461448630952364	0.04732999
0.6904294128508132	0.00220019
1.210499907192576	0.00866934
0.6158192727272721	0.25685256
0.6407883841059603	0.00088513
0.6735858454810493	0.14182837
0.9003459360108936	0.0017912
0.8353529404690326	0.00165729
0.7933248415672917	0.12010709
0.6672516364952927	0.34245159
0.5712858130841116	0.00035654
0.9558460250896087	0.00646088
0.5998727732463299	0.00811814
1.100115926744553	0.16444954
1.1268650657385926	0.00215172
0.5940579473684211	0.01281406
0.6808067815482509	0.00357136
0.6133743478260868	0.08215782
1.0229574482563097	0.26590276
0.587975909090909	0.12903354
1.01859876657825	0.00602904
0.5763981708784597	0.00177965
0.8940466771554426	0.01862814
0.5661915887850468	0.12192246
0.7578816127957371	0.10812601
0.5947573220338978	0.08582772
0.605125900621118	0.00064508
0.6330575	0.24439399
0.5816798076923075	0.01481818
0.6198557282502454	0.22649181
1.7365597321879698	0.02728373
0.5365146153846154	0.00062681
1.149710759463344	0.20285238
0.6745508205590639	0.05297951
0.5399497826086957	0.00135765
1.1766059937332134	0.01455753
0.6077250798722043	0.0009118
0.5925738695652167	0.46088354
1.5145767330861932	0.08741839
0.6630619905462187	0.00473495
1.1206416840458775	0.05332199
0.5907413953488373	0.17372723
1.4986564619883043	0.01071078
0.9781621213017758	0.00048769
0.6862811250898635	0.43254904
1.0104258570330495	0.42959852
0.9504733944411601	0.01217313
1.2679433803810893	0.00057608
1.0717119197952236	0.00049403
0.5466698965791571	0.12468298
1.0599106323319034	0.0007022
0.8606432872340417	0.11768843
0.6823070560747659	0.24593467
0.5947556410256408	0.07340164
0.5856217307692309	0.23623571
0.8189707717996294	0.00213714
1.3279757247386768	0.00078463
0.5827634782608697	0.00033718
0.6748151598676952	0.01772846
1.0910825354068343	0.00074173
0.6213080532786884	0.0514629
1.2991091477272745	0.06878019
0.923255144694534	0.00455325
0.5960239939939939	0.07747406
0.5683409734513273	0.01934593
1.589632444213806	0.00276802
0.9442782487786565	0.00123961
1.176988578431373	0.0105162
0.8219529946691755	0.02422726
0.8614561181667565	0.03225057
1.451367462376751	0.02779664
1.078494529147983	0.08022926
1.3806283897435905	0.00346556
1.3093894509074	0.01838712
0.7829081192660559	0.14978523
0.6148390342960282	0.01651571
1.5338428665568342	0.05231594
0.955391115384617	0.00421491
1.5304583876980427	0.06908611
1.121102971686889	0.25112469
0.5925915204678365	0.00575833
1.0746087623762386	0.12054376
0.9157536732362148	0.00105776
1.254983405923345	0.00029702
0.5801562214983712	0.41563741
0.9184594160253514	0.08437954
1.1558731937911584	0.02581656
0.9871023654768267	0.0559323
1.5203847544110614	0.00110639
1.1460577660256408	0.02615316
1.1466994639769457	0.02921329
1.3903923189087493	0.03935736
1.3838873684210533	0.0253975
0.9409623060573863	0.03287637
1.041418625142426	0.16024955
1.1313970621637774	0.00237273
0.6484622777777792	0.00270335
0.9129914173913033	0.00166803
1.1265206223043738	0.01235343
1.3636732885906035	0.53642676
0.6069467272727274	0.07543296
0.8785306172839488	0.02685401
0.9430272550629467	0.00295528
0.6703636666666671	0.06838899
1.0036066774595274	0.0792112
1.0628224223034735	0.00072667
1.025423544454357	0.0045681
0.8443701942090386	0.03480449
0.5722784768211922	0.010033499999999999
0.6797747546450686	0.17383452
1.087737169914906	0.00040207
0.579741264108352	0.00031492
1.1315299534643242	0.0016123
0.6180316492146596	0.0009176999999999999
0.5551310309278348	0.04612693
0.5800149723756907	0.04624943
0.8472970290534209	0.00152354
0.5957267599067597	0.03839165
0.8771511532625172	0.00818339
0.8915314023591098	0.01315079
0.9462344205495813	0.09233854
0.7285286299366165	0.00208829
1.342004859060401	0.01737257
1.487165276950568	0.03893296
0.5405344186046512	0.00919106
0.6392287731481481	0.26644855
1.1965388102893912	0.00062666
1.0363207030303028	0.33763773
0.572358938547486	0.01450548
0.9182682979880368	0.00093509
0.7810143465909095	0.04890793
0.886440852208381	0.04133751
0.9873911342465738	0.16848115
0.5620138095238095	0.4201577
1.1114499409681222	0.00868245
1.0878123566357176	0.02985747
1.2448281777777785	0.1934555
0.9006324074074068	0.02503054
0.5814197716894978	0.56695128
1.072655379818593	0.00100388
0.5810641463414634	0.25390959
0.6752435345773874	0.00122168
0.5435661904761905	0.21693692
0.5741614130434781	0.36879364
0.6765159552495701	0.08649178
0.5364546131805157	0.00806714
0.5718298378378381	0.00048921
0.5261917213114751	0.15905604
0.5313045606694564	0.18913913
0.5797600904977377	0.00274991
0.8395807364341067	0.00559504
0.53338	0.10418417
0.5893370292887029	0.00121932
0.6966383244478289	0.01909967
0.5817562499999999	0.00119901
0.6526972857142866	0.14799798
0.5764719047619046	0.01183846
0.5179916666666667	0.0630937
0.6215756105610559	0.02856559
0.6249950228310506	0.01213387
1.0219846512318207	0.40156756
0.5793609433962267	0.00024507
0.6535942465753425	0.01138468
1.1424232334384856	0.02825416
0.8531804922377897	0.02530464
0.5668927368421054	0.00026363
0.5235451999999999	0.00083579
0.5326621481481482	0.11711911
0.6112898474576277	0.11982983
0.6118258188153305	0.10658889
1.024575490885832	0.00141709
0.9164481814198063	0.01000212
0.9244862951554198	0.58640432
0.53367	0.06365959
1.5659705953757217	0.07002008
0.560414	0.00272878
1.0716382343349637	0.00135703
0.5607653333333332	0.00270041
0.5572500000000001	0.06872135
0.6729212954545448	0.00207899
0.6310533501259447	0.34575475
1.0399081604073823	0.02188305
0.9566457774390243	0.00364614
0.5717463492063491	0.04668607
0.9653542542016798	0.1611207
0.5349070355731227	0.00049878
0.5734096855345912	0.04270546
1.2126443114635908	0.00627905
1.2265068424908405	0.00086279
1.0382494956011723	0.08389433
0.8714411772545546	0.10842503
0.7766500035561872	0.04423697
0.6172062676056345	0.10502650000000001
0.9955526199842653	0.09054751
0.5942751533742331	0.01749882
0.5912494692737431	0.00392875
1.3617899068804975	0.09701873
1.2532312820512823	0.00140644
0.630018513513513	0.10891278
0.9794595151169418	0.03914635
1.306530203727785	0.00260973
1.3324825965073503	0.00625
1.24723504382121	0.02591813
0.677437531879885	0.00090594
0.591811984536083	0.01648904
0.8392453182751537	0.0006349
0.5676034200743492	0.04533188
1.5589326421886254	0.00064912
0.6898595002135842	0.00228305
1.124653704918032	0.10196251
0.6424321391631397	0.1838245
0.8736868142992701	0.05870901
1.6208125243445684	0.06463943
0.6065752966101695	0.22279025
0.5868775229357799	0.00577648
1.273487880577427	0.09235879
0.7842660143626575	0.04626176
0.5807334024896266	0.00494368
0.605618842975207	0.00798654
1.5391910818181813	0.18523236
0.5896682035928144	0.24196661
0.6912580291464259	0.08548484
0.9585182424704525	0.00127869
1.1311659186785257	0.01481917
1.6539789713024253	0.00047915
1.383664691262138	0.01727972
0.625468411067195	0.01434109
0.7033659848942592	0.0039174
1.2822315011914216	0.00226797
0.9490072014309316	0.00484755
0.7736381238155383	0.00014409
0.9530213268744742	0.01163657
0.7444035013677218	0.00993119
0.5949728038017651	0.36496108
0.8246994094488194	0.01239762
0.7898788996876086	0.43419279
0.5645816438356162	0.13983666
1.5133195496043825	0.01210018
0.774753606770833	0.13491871
1.4446892728531848	0.09726374
1.0609807830213533	0.00517159
0.5661156849315064	0.07246137
1.6874053744149766	0.23148686
0.7967391931361798	0.00074597
0.7851028518093045	0.00412234
0.9958926040999355	0.26725108
0.6027238775510207	0.25099212
1.3299504676258973	0.00603525
1.3070193868613125	0.00515464
0.9062969643882833	0.00030627
1.2197804053589851	0.00060504
1.1967304411764719	0.02247517
0.929103015624999	0.11210704
1.1612689760589319	0.00674767
0.6392181124497994	0.00354677
1.1416582856385782	0.00138624
1.2479370359712236	0.00617292
0.5995323393739698	0.00924028
0.6142910504634392	0.05045955
0.7834695765973829	0.00030724
1.0841730014430024	0.00066169
0.5379296666666666	0.04405612
0.7995508945095608	0.06943785
1.000629084394906	0.08086274
0.9465726497224659	0.01905005
0.545468846153846	0.09928518
0.544203829787234	0.04712129
0.7686094421879239	0.01359604
0.6113339603960396	0.02016806
0.6016639259259262	0.06809269
0.5924541200000003	0.03928947
0.6730802970297036	0.0962463
0.6336659272951324	0.06648324
0.5182133333333333	0.08126632
0.5130375	0.038822300000000004
0.5428888073394494	0.03603022
0.6042294666666664	0.00030143
0.5723439408866992	0.09895287
0.6155674814814817	0.05781919
0.5431914285714287	0.13176666
1.0494898163606032	0.12144028
0.5589657142857142	0.03529587
0.570245106382979	0.04763084
0.5893293333333333	0.23429824
0.5802845038167936	0.00619958
0.5413375609756098	0.00184848
0.56783	0.12522102
0.5867383593749999	0.22168717
0.6179264285714284	0.12447194
0.550575463917526	0.00554968
0.5699949999999999	0.00090865
0.5797310666666668	0.17682978
0.5353236802973979	0.10307874
0.5940505405405403	0.0074129999999999995
1.2522866252631562	0.05606604
0.554375962049337	0.52621018
0.5780757798165137	0.00015775
1.0733409668912985	0.1013648
0.6557113046116506	0.00054112
1.3461248280048559	0.00091498
0.521195	0.05051547
1.0789650000000013	0.00089664
1.1105130192854884	0.00331804
1.5462711782786889	0.00063882
1.4232042190016096	0.11488137
1.6738068176795613	0.02368466
0.7005726064633043	0.05957711
0.606353399209486	0.00041394
0.6746622732626624	0.00025058
0.8067215670289845	0.0130773
1.0474607195221282	0.16389572
1.2216200527648746	0.02150727
0.8549720325203253	0.03485449
0.6146682758620686	0.03756866
1.1001004926335185	0.0019848
0.5836719999999996	0.00046451
1.5240626956924477	0.00379161
1.1213682510168521	0.00940272
1.3351206235385815	0.02841927
0.8872274862888494	0.01116588
0.8390311247637039	0.04021512
1.361701893674814	0.00344378
0.7980138973199863	0.00594536
0.9243413723801331	0.00552202
1.2752386117647063	0.01089374
1.533397367149757	0.23067704
0.67732143624161	0.00073132
0.5417158582677161	0.22694677
1.3238031164069668	0.00429035
1.0863642044539856	0.06697917
0.5878806962025319	0.04672019
0.7764357876841684	0.16708459
1.1550301985906477	0.01679365
1.3233281885125179	0.02880589
0.6780955114822552	0.03110668
0.5466224258064523	0.00100087
1.178273963328631	0.00856009
0.6483774828375287	0.01588948
1.4129902013888902	0.02311092
0.5964669597989947	0.0006622999999999999
0.7442864863921838	0.00147462
0.5781248387096775	0.00131662
1.305524106312293	0.04144712
0.59545993485342	0.006237100000000001
0.793566456741057	0.01069423
1.1333662507797886	0.00104441
0.8302438636363629	0.06681126
0.5826269642857141	0.07252141
0.9538823468862596	0.03883443
0.9712787150837983	0.0057807
0.5980194784172658	0.00913406
0.907992897574125	0.04662888
0.756062475106685	0.14640696
0.649625737704917	0.138655
1.1737042010431509	0.0077547
1.1171140058565157	0.03323899
1.1407924611973406	0.08751151
0.8554257900432908	0.00997176
1.4820545177209496	0.23442752
0.641940446601942	0.05342643
1.0064724057293206	0.00086732
1.1005222751456776	0.0673612
1.2108328465451428	0.05826414
0.6286427464258842	0.14530106
0.9451804037822639	0.42253609
0.5556236170212767	0.68948633
1.1778299933818692	0.00267659
1.1716156097560966	0.00275998
1.2198454052016587	0.00245165
1.1198338527268132	0.02438391
1.0710658177646695	0.05599553
1.4731134015852023	0.00095282
0.5622021323529413	0.00247356
0.5320149999999999	0.09779078
1.1652557716263003	0.01629982
1.1441119306560255	0.00316202
1.470236216346155	0.00126655
0.6739899449125091	0.00171765
0.8843273440285193	0.02307612
0.6629668690372928	0.02943152
1.2752294879297725	0.00393344
1.46748625698324	0.00877628
1.0413621713147403	0.00052664
0.9624872436423294	0.00163083
0.6058058000000001	0.16663668
1.0735397694524476	0.00173128
1.4249544770736706	0.00135692
1.0251766119733907	0.00035932
1.1227253727100421	0.00041887
0.5311085416666669	0.33180577
1.2167176135040736	0.14505321
0.520248	0.12920477
0.5997671967654984	0.08221539
1.1079669889585184	0.00167744
1.119251946308728	0.00077953
0.9860698104722132	0.00081137
0.763718534599731	0.05571262
0.9866493802008611	0.04598481
0.7132847833333329	0.01094971
0.5422197959183673	0.02756555
0.5672081632653062	0.05156614
1.068467963069822	0.22456624
1.5573666035502935	0.00437151
1.4650590995024837	0.00048874
0.5768676984126985	0.00367858
0.9386666994572611	0.00412103
0.6260270142180093	0.06607339
0.6216484943335121	0.0011179
0.5662491333333332	0.00028297
1.1276201275871853	0.00177243
1.0567345718654433	0.09963596
1.1901874155133572	0.00955802
1.0732300512091055	0.01482575
0.666260627384485	0.00098823
0.8311456877579098	0.00555281
0.6414146289752651	0.00882276
0.5800473604060916	0.04616638
1.5294483100661271	0.00466681
1.0319316372522378	0.00134245
0.6007868571428572	0.02469601
1.0448951063100118	0.25237984
0.8195790511489989	0.21384622
1.3391504178359874	0.00043583
1.539777693208431	0.13052772
1.558862060993607	0.00407183
1.008720732657837	0.43593401
1.3220308171797805	0.00121976
0.7230693462686568	0.00357997
0.6414266346153846	0.11028184
1.0873870177935945	0.00035341
1.133657043478259	0.00351519
0.6860955322646943	0.00096246
0.554739375	0.10268802
1.6584944326568272	0.00233769
0.7201206288032451	0.01090742
1.158812938240799	0.06693123
1.0994270126582277	0.13816248
1.2158204165461381	0.00049372
0.6005267918088744	0.22029422
1.0159958342480762	0.00189467
0.9093511287236966	0.00249909
0.6728348149281131	0.00065152
0.6439984931506856	0.35552611
1.2439788436830843	0.01500071
0.638231123287671	0.00595328
0.6456390023752966	0.5486044
0.907190121673004	0.00567939
0.8788025393258432	0.00319995
1.239669359679837	0.0568424
1.2928452038579572	0.03877078
0.794558950762018	0.01355536
1.1323811574556828	0.21391974
0.5440655999999999	0.15217777
0.8556112810945276	0.00068907
1.1385527485029954	0.00360786
0.5481636923076922	0.03692458
1.180619536541887	0.11981257
1.15226620469083	0.02524198
0.8593591593352903	0.00046414
0.856581833191006	0.00118656
0.7965653688029023	0.00043936
0.8129582626262621	9.155e-05
0.7743268887566918	0.00042185
0.5987573076923075	0.00050831
1.087654813054501	0.0006282
0.6295240416666664	0.0470746
1.3831600567612663	0.00096122
0.5894334999999999	0.00097216
0.6679051167728245	0.02031681
1.15043553161427	0.05022857
0.8748616868721878	0.00242784
0.8127488174019614	0.18664543
0.8987597244897956	0.00198744
1.0607098424979267	0.00587538
0.5975945486111113	0.015525799999999998
1.1370419231879854	0.00089483
1.1650830962025314	0.00958859
0.6302009506493518	0.00066509
0.6248131886916513	0.01386041
1.2904895412311281	0.06923764
1.1168708845208835	0.05823182
1.5197430538922154	0.00047267
0.5382041935483871	0.00032831
0.592750628272251	0.00478924
1.1477363991520282	0.00853725
0.6583146122448982	0.00421902
0.6614789150943395	0.17926617
1.0024720729927008	0.02595981
1.3220403069865896	0.00085267
0.6279974916387959	0.13484402
0.6814474229176257	0.06887179
0.590025630252101	0.01168511
0.9002055687066967	0.05020595
0.58773835978836	0.00497034
0.804686433915211	0.00064431
1.4593752755417972	0.01468721
0.534052	0.17271639
1.6933060819672134	0.00148134
0.6477689448818907	0.20252420000000002
0.6319174962518748	0.02393267
0.52347	0.0010168
0.600660979827089	0.11616675
0.5781945934959352	0.01400339
0.5689709677419355	0.04770557
0.5797280729166662	0.01757472
1.0707038065701828	0.01740681
0.6056848076923076	0.05872322
0.6013857894736837	0.00262418
0.5958108011869431	0.108674
0.5621062745098039	0.04021085
0.589484914089347	0.00187023
0.5759769852941176	0.00095123
0.830514995466909	0.36122576
0.6096191163210092	0.039467199999999994
0.5789897698209724	0.00500106
0.7590670606293164	0.35439543
0.6282595299145299	0.04014684
0.9901722457627117	0.04615606
0.5600561538461537	0.06890933
0.7388458478561549	0.00128068
0.6065654620689657	0.06777956
0.6434225714285718	0.11257042
0.5704265759438116	0.004024300000000001
0.7044499482352944	0.00749493
0.6011551953124993	0.01036857
0.5668229729729728	0.0227156
0.6072848106060608	0.2146286
0.5905300000000001	0.08128215
0.5191104761904762	0.00258779
0.5969200591715978	0.00419002
1.1234142751126401	0.24170776
0.6271535849056602	0.17702795
1.1199114375206052	0.04238569
0.5950135177865613	0.02091367
1.165605799507991	0.03133514
1.3492540502408816	0.00051238
1.0572630962800884	0.01005309
0.9082124901185784	0.05703021
1.182935854289942	0.00075734
0.5592106666666667	0.58558445
0.9656083899371065	0.01223939
0.9405334096344363	0.01322576
1.0576886455561478	0.02066572
0.9758506024844709	0.06180517
0.5759137254901959	0.37792707
1.005767353479854	0.00216185
0.5982951724137929	0.12080066
1.1932159696261655	0.00927504
1.1463522457627129	0.00017543
0.5563519148936171	0.18324542
0.9988763995285803	0.17677076
1.0942068058316767	0.0441044
0.9702107520397323	0.02805081
1.0264061440823309	0.02329534
1.7591999563699832	0.0640213
1.7181111567164187	0.05191508
0.9683662500000001	0.00154708
0.9670175565217414	0.00093896
1.1281126955990222	0.00707444
0.6414219337016576	0.00057162
0.5441913805970144	0.03685257
0.9554387719298235	0.00305065
0.854440303370787	0.00303093
0.5866917948717948	0.03152685
1.4529928716002531	0.05980709
0.548755	0.05150148
0.6593849026192068	0.00109333
0.6442732638888887	0.03531409
0.5751488	0.02164907
0.6520918448023425	0.1736183
1.0929316970356269	0.35450558
0.8092133559212655	0.01342024
1.0981855324675331	0.0024035
0.5972532738095238	0.00917629
1.3464261029061442	0.00257399
1.0898982659636804	0.08541045
0.5657986666666667	0.16588311
0.6480160818181818	0.43421696
0.5349172222222222	0.00035499
1.6848577187864635	0.1870844
0.5931708870967742	0.0520725
0.6009608637873752	0.11705379
0.8718007309941542	0.00038563
0.5848461042944785	0.07429285
0.5529337037037036	0.06685612
1.0133464609614717	0.00156683
1.0729339505837643	0.00098879
0.7434517525773172	0.06081276
1.1117517208016583	0.08666789
0.8975894951140063	0.00347362
1.059022584204413	0.01807907
1.210328061749569	0.01191124
1.0915841009463734	0.00226496
0.637705535889871	0.00991494
1.4360214670981675	0.00249767
1.088052779369627	0.41843085
1.1301895236583028	0.02013887
1.5017255977312398	0.17516719
0.5813812260536393	0.37861985
1.1965263517915339	0.00116255
1.0142077175743975	0.19940103
0.633656812988575	0.01893002
0.9556278394201294	0.13567395
0.8526629174664095	0.00113392
0.7862909713734321	0.01224083
0.6797955212355216	0.17420679
1.5934901551724152	0.10546957
1.1275775000000008	0.00076951
0.7258580227177135	0.45986303
1.1314492175777062	0.01730571
1.0924136858316231	0.20288978
0.8792855776892429	0.03741014
1.042048963414637	0.00689424
1.0859282622853785	0.24959429
0.6066190000000004	0.00318245
1.363302895855471	0.00508105
0.5668374157303371	0.04684973
0.6227488141025639	0.02575759
1.0620357724484095	0.00082043
1.2243394487632488	0.00327896
0.5753067826086956	0.11350033
0.6366326763381706	0.02816263
1.3649857596253925	0.00054389
1.41451178386763	0.04024685
0.5444782558139535	0.03530048
0.592591260744985	0.00071957
1.3912686505032001	0.02123367
0.5725713278008298	0.01648463
0.563269642857143	0.16710304
0.7325803208812259	0.00046716
0.7147201639344258	0.00024039
0.7640963514376993	0.08032609
1.1084414330292864	0.24418354
0.7937817795031044	0.00052951
0.7604936183769277	0.00050053
0.6507371701873256	0.00095112
1.0649349893390203	0.00375329
0.8193591849935324	0.00017215
1.478058594355285	0.00114219
0.9005353306342776	0.00092188
1.1429263899900863	0.00138657
1.2672734743439125	0.00207217
1.1245259730113641	0.02749599
0.5270175	0.07335264
0.5034	0.00614324
1.2069782163406217	0.00724967
1.1634283904405391	0.00220496
0.5530994059405939	0.09782647
0.5891145070422533	0.04200792
0.924039554441661	0.01110386
1.0232170182166826	0.08572041
0.9392336831780296	0.04847047
0.913727200917731	0.00226873
0.8825291851195749	0.00809229
0.5935266028708135	0.00356203
0.8282045822622109	0.02089146
0.6877466699092082	0.00171268
1.0008539179525795	0.01866074
0.5446611111111113	0.09632842
1.242150971370145	0.00405338
1.0482062291292071	0.00054766
0.6859650022271702	0.09359851
1.1649489368959651	0.00584701
1.3934526382978722	0.26722959
0.5799928780487805	0.00184733
1.0790603351168717	0.00067044
0.602476523076923	0.02380013
0.7519599190396415	0.00063295
0.5956485869565219	0.00064753
0.57326875	0.01696197
0.6452881360201503	0.23286719
0.6933248242591314	0.00634818
1.0002504061712894	0.00093345
0.5936471150097465	0.02982733
1.513600222965439	0.01342261
0.8538170258064511	0.00172056
1.3354390276179513	0.03140679
0.6749969472913623	0.06200014
0.7419849396442187	0.00204794
1.084298014044945	0.00213346
0.6226298906560639	0.24722764
1.4085857289344608	0.00858912
1.518296366935485	0.00138685
1.0183191116100059	0.00073772
0.6488319513218633	0.00495233
1.509348918918919	0.00012271
1.0212292047713738	0.01564132
1.3406057625482604	0.00067435
1.3864430857142838	0.02474535
1.1263887623581128	0.0034460000000000003
0.9484810013908209	0.06869375
0.8020452770735224	0.11669725
1.3562708782608703	0.0008658999999999999
1.2109342304457544	0.0013842000000000001
0.6513519950738924	0.04899144
0.848355652797704	0.07254823
0.5899662800000001	0.00684538
1.529839123085053	0.00294605
0.8098591594115899	0.07654622
1.1269840442961176	0.00105822
0.908036142563799	0.00656625
0.8933166000000002	0.00980663
0.9282092134831457	0.09921999
0.6605027850655903	0.18541935
0.9911165235602105	0.00043372
0.8122845784738408	0.14343523
0.7945051154956689	0.00894095
0.8856585414091473	0.02401414
1.2018258302122347	0.00125162
0.6554777560339204	0.20685296
1.0153054993306567	0.0048590000000000005
1.1111890668523683	0.00104617
0.9817120906706621	0.02111757
0.5800429319371722	0.01360313
1.647026359743038	0.00224747
1.266755045582049	0.01321354
1.5711098287671235	0.00783367
0.7476443404370104	0.00076708
1.1402003477141032	0.00371849
0.8042414824120604	0.00372949
1.0334108055009825	0.06419589
0.5973242857142856	0.02345329
1.4544831109763512	0.00099237
0.982360986749367	0.32605926
0.9171614626783742	0.00038412
1.3166865062111803	0.00140824
1.0590052450827383	0.02487058
1.5882580087719282	0.00581654
0.6685078768577488	0.00100094
0.9022626767529853	0.21622221
1.0236542375410322	0.01554663
0.8120547727272727	0.00130807
1.3804288524590165	0.00211564
1.025533387096775	0.00061297
0.6970316067653279	0.07088079
0.6517900838709672	0.04652565
0.7157464905037142	0.00488899
0.8216661594202904	0.00044828
1.5621109196035232	0.01832596
0.5672125316455695	0.00783644
0.5411722222222222	0.28427889
1.1171908991825628	0.11974854
0.5834570138888887	0.00956034
1.2242631905648673	0.00391063
1.5254074433081375	0.45093468
0.8950025946791851	0.03054327
0.5542933333333333	0.07321568
1.0731621448944657	0.01247568
0.8751320793893135	0.11365398
1.595693084515733	0.00506589
0.6019471684587814	0.03241538
1.0102596969696982	0.00386359
1.110999729172038	0.00029039
0.8753242739443878	0.42660601
0.8426351314508271	0.00513421
1.2241445403050077	0.00075694
0.5968093749999999	0.03391255
0.642625931034483	0.00135897
0.9706574279538899	0.00328045
0.6944370998278829	0.01641529
0.9801791286477616	0.00261779
1.009875986455982	0.00143379
1.2784146430028545	0.00845505
1.2499755392809586	0.00115912
0.8231570588235297	0.14877415
0.9061140585774059	0.00164177
0.512628	0.01037836
1.3728372421052633	0.04217658
1.5311365138282378	0.00048814
1.6376651061865186	0.00145264
1.0865003981559087	0.09020009
1.5177493015248398	0.12505311
0.9980327974568566	0.07374062
0.5631264485981311	0.00575713
0.5573870689655173	0.00620988
1.0821136240601494	0.04171763
1.1229118127883968	0.22349355
0.9001737741312733	0.0039417
1.4125673309608537	0.060747800000000005
1.21858602264151	0.00767678
0.9994578384050373	0.00134575
1.5965143537097541	0.00266211
1.6052102458649973	0.0068393
0.5458172	0.00065888
0.9372067139479919	0.0017152
0.8561984488448842	0.00549676
1.1766831367924528	0.22608312
1.1339097503671063	0.04227943
1.1404250958391813	0.00112626
1.0724096625310182	0.05339816
1.565429897277861	0.00969778
0.9640018293306053	0.01111485
0.8267845982804616	0.01516906
0.6064858620689654	0.08000317
1.1001599945975138	0.03031163
1.1183021012520407	0.00078041
1.6842548156682031	0.00201374
0.542262857142857	0.4088455
0.5336633333333335	0.22283469
0.5225672727272727	0.34461553
0.5119975	0.28146971
1.2684033310249299	0.0199138
0.801978222975055	0.00854173
0.6616138804920915	0.00682571
0.5967773195876287	0.21683202
1.5351819790575938	0.01715903
0.7300129115977287	0.00776269
1.0968529827444549	0.007439
0.8827346446078448	0.00572882
0.8420964511873353	0.00078229
0.793921067993368	0.02757181
0.8540146019198174	0.02852938
1.5363260507482115	0.00475396
0.5832087227414331	0.05219634
1.4245770850840318	0.00364023
1.3832087006237006	0.00304654
0.6379856545579168	0.0004693000000000001
1.0638551863684773	0.00037573
1.141481813630044	0.00361339
0.5473183095723014	0.06648032
1.0237609883073515	0.00045797
1.4415021111704986	0.0010733
1.0401854733805418	0.00043305
1.5548689455782336	0.06294722
0.5991700235849052	0.05059344
0.5878404954954954	0.00331711
1.336793484555986	0.00205472
1.476819167616877	0.00156445
1.3977402857142842	0.01073368
0.6103351155115511	0.01283416
0.609487055016181	0.00032792
0.847232166939442	0.00183405
1.682049441450268	0.00208051
1.6189501121495347	0.05451481
1.3971243650793652	0.00274231
0.8814762499999996	0.00069742
0.8282729351535829	0.0028117
1.1243383094555859	0.00048483
0.8391950000000007	0.00386389
1.1028521158690172	0.00176823
0.607673722084367	0.00024888
0.6067899696969699	0.00172065
0.8293007112835449	0.00018528
0.6774381256952168	0.0006724
1.2633427654516627	0.00094312
1.016171928763441	0.00273478
1.0187932029598303	0.25521237
0.6406927139639637	0.01888862
0.8855785748865364	0.00098235
0.5941168067226891	0.11354019
0.6762047595920349	0.00186502
0.6708314606741576	0.09957834
0.7320909235905052	0.00034572
1.5327180848484847	0.0003123
0.8185926207571774	0.00271388
1.6580023386342395	0.00174045
1.1718186280487801	0.00203847
0.550875	0.01845641
1.4259374835680747	0.00236564
1.6231376246719171	0.0689358
1.177779918809202	0.00085495
0.8297301001939238	0.01126862
0.8648302368660785	0.00489152
0.7577545283714071	0.00047408
0.937231462093862	0.20950274
0.7638561202938466	0.00050168
0.9231933616504872	0.00979053
1.1571203013314637	0.00290294
0.6624893965517255	0.00106799
0.6049095930949447	0.05056648
0.5603879545454548	0.01146342
0.9762103394661802	0.00155226
1.0953469818037982	0.00619037
1.0863204442036811	9.814e-05
0.8537131818181817	0.0014335
0.826964163319946	0.00221657
0.5735512422360248	0.05879828
1.0586548894425445	0.02465068
0.5984461728395064	0.01510983
1.4049369009584662	0.00207985
1.3600015725190842	0.00133173
0.706499629087358	0.00039502
1.1383440122377626	0.00194212
1.181402169811322	0.00117201
1.1643525805563224	0.09332026
0.6237507175572504	0.21449816
0.5934195828877001	0.03495191
0.5883117823129251	0.06544695
1.0193636590163941	0.28316741
0.8752603496503504	0.00419136
0.6476599684542584	0.01942922
0.5871442063492068	0.09094619
1.418250662921345	0.00138579
0.6967710641200551	0.00118482
0.6817761309274017	0.0060994
0.5712471296296294	0.02002604
0.68334410472973	0.00570774
1.4094987335359674	0.00345386
1.0780171885157088	0.00870403
1.661320512968301	0.0029578000000000004
1.234110539867109	0.00168832
0.742199671772428	0.00881371
0.9608997768878709	0.02190041
0.5992406511627908	0.13763738
1.1566198977909645	0.55893479
0.7455454831107631	0.08830932
0.6467439686468631	0.00248112
0.5986411307420497	0.00112431
1.6860449740596648	0.00141483
0.5892478345498787	0.00119526
0.6031068641114984	0.00258804
0.6909248757637473	0.00034665
0.6894015679442482	0.00032646
0.7642008333333334	0.20553902
0.9178895042735044	0.03359355
0.6831429154228856	0.02557542
1.296957758420442	0.08431093
0.8381885093780846	0.00867329
0.9959945672773213	0.43067578
1.5863697522236322	0.01666172
1.5192262244897954	0.00697537
1.4246367334096126	0.00392324
0.8671875194494301	0.06600287
1.3677795490981972	0.01445438
0.7557704347826083	0.00101006
1.5472449983394236	0.04809418
1.546352898889538	0.00598547
0.525716	0.27709357
0.9380990125173848	0.00092098
1.044559482481518	0.00050561
0.8167486983812345	0.00195621
1.0235702213907123	0.00281094
0.6780373221266633	0.00031051
0.5787578082191782	0.0568928
0.7174458613170533	0.1578236
0.5999236790606661	0.00042095
0.9034264027737646	0.3879072
1.1082704579339724	0.00055772
0.5979446984924626	0.24653133
0.6114240239043821	0.04207957
1.2432914166418114	0.44772308
0.6107838709677419	0.00324905
1.4711513584288032	0.00926501
0.7934258040593279	0.00129087
1.1192202827695559	0.01486454
0.9935933419096636	0.00450842
0.842342986043491	0.01092011
0.5839173611111111	0.00155037
1.114183708879186	0.0207561
1.04225522171254	0.57779201
0.5675069387755103	0.03911364
0.8432543103448277	0.10495518
0.6788647254408058	0.00201547
1.209040358381502	0.00076771
1.524771449763995	0.00239631
0.622980624024962	0.11306282
0.6678087342709109	0.02370801
0.8888993341295912	0.01750776
0.5895254779411765	0.02640877
0.7201115086971965	0.17022591
1.187915934894801	0.00039219
1.07617240805604	0.0006841
1.5962446660069285	0.00217291
1.5798382459677436	0.00092741
1.5975489260385016	0.00060369
1.0282843077756705	0.00037658
0.604296403785489	0.01215558
0.922577674028518	0.025468
0.6213717182497339	0.00067344
0.6256007748691099	0.00086287
0.6735443302990902	0.00185286
0.8173749601109968	0.32306549
1.3773925727411953	0.0011347000000000002
1.2641486854103343	0.00375893
1.2322490533871675	0.00060169
0.8448793982808018	0.0028982
0.7554272910662827	0.00099596
0.9567129952153124	0.05704112
0.6885312178619764	0.14114215
0.6489433878887056	0.00209971
1.7319872642062057	0.46810767
1.6396358254364058	0.00123072
1.1577717795918374	0.00713227
1.015786157593124	0.00509826
1.089710899122808	0.01091159
0.5219408695652175	0.01829039
0.7345514480408849	0.30788039
0.5642124277456646	0.19697948
0.6971614352183245	0.04154308
0.5768488421052632	0.08706610000000001
0.6229063963963968	0.41704866
1.0033650355329962	0.00490208
0.5614444	0.14533459
0.6135874390243904	0.01042121
0.9510049462957847	0.02990226
0.5941268888888889	0.00979902
0.944196256854258	0.00059131
1.178454740186915	0.00036466
1.162646600672396	0.00033632
0.5959363142857147	0.00658887
0.6064707391304348	0.06288792
0.7733875304091429	0.00022345
1.563257451292248	0.00060177
1.1563961858454876	0.00427243
1.2400961198347134	0.00630304
1.0309123628342973	0.00030763
0.5616960714285715	0.01082003
1.0833641266434118	0.0080317
0.5166911764705882	0.01634054
1.0803366689513374	0.03671578
1.4390271508069046	0.0233754
0.7686848432288194	0.06526606
0.5693913636363634	0.04141488
1.3281348701709932	0.0211737
0.5659580714285714	0.07216514
0.7936636318758837	0.10195532
1.6770887824351295	0.00056809
0.8731324535443905	0.01230448
0.8166328214285707	0.00087753
1.0066998651252392	0.03073066
1.2398913758389287	0.00129115
0.8133218579545444	0.00155698
1.0773449331962988	0.00118394
1.1727948869113836	0.00027432
1.1583443936731097	0.33145016
0.880264281410062	0.00592571
0.8935819605305726	0.03012207
0.836876660482378	0.04458647
0.5573273076923078	0.00667721
1.1041882243517482	0.00174944
1.1643908397880156	0.01459604
1.1081645594525233	0.00413082
1.0330338461538469	0.08001027
1.1588598666666676	0.00096609
1.6601465584045594	0.0037059
0.9227773542468195	0.00220745
1.6057213285806873	0.01451648
0.610137477124183	0.00080813
1.5399431539670043	0.00026692
1.6359959650582372	0.00171253
1.5167843596730255	0.00035656
0.9843081693548393	0.36072412
1.2716121901909423	0.00036197
0.7945589898624189	0.00016478
1.2055239273743028	0.01288715
0.5867211666666667	0.00188087
1.4084347232037695	0.00784536
1.6990184388714724	0.00272686
1.3954691193181812	0.00536597
0.8401157918552032	0.00808899
1.1311490028400106	0.06284219
1.5838180129764774	0.00200469
0.9075140464743572	0.06472823
1.0003427375923981	0.29612125
0.9505828640776685	0.11456502
1.0535655206039651	0.02337012
1.1481918322981366	0.00588242
1.3066739751344074	0.00294839
0.5704398876404494	0.05840912
1.2543356138613853	0.00781465
1.2774887609649137	0.06241382
1.1182371873364725	0.5077871
1.3307275685632414	0.29486608
1.0950478365650975	0.00171022
0.891055355450236	0.00130973
0.846453776662485	0.00146697
1.0995673318385655	0.00237297
1.0995682922260386	0.02615841
0.5577666666666666	0.03769906
0.5694210861423218	0.04254246
0.7233627301038063	0.00296523
0.6973393398193191	0.0022839
0.6048630303030305	0.02034572
0.7046685531697349	0.00047021
1.519380678115367	0.19048398
0.6175208587257616	0.16839078
0.5955799646017707	0.01129515
1.0121707625000005	0.02191665
1.3969761238055678	0.00044912
1.1115640434665925	0.00037312
0.5358497881355936	0.00326238
1.197743655660375	0.00716608
0.5280618181818182	0.00468217
0.52313125	0.01461393
0.6618734067622961	0.00458149
0.8105645394736835	0.00398137
1.200018495821726	0.35528143
0.8584514026915117	0.00123471
1.1530914478114471	0.00024782
1.2724787191901428	0.00030781
0.9227042168674702	0.02585468
1.256337985697258	0.0003484
0.9206412871287116	0.02228163
0.6245256765005087	0.0001139
1.4186363814866758	0.00288695
0.7802277522123894	0.00459685
0.9984653651315778	0.00106193
0.637639932885906	0.19535243
0.6186054044750425	0.07827233
0.7431505468750004	0.00107113
1.020580679802957	0.00114536
1.1206520110871587	0.00076268
1.3947356708595378	0.00020641
0.8054227204703377	0.00167591
1.151855241477274	0.0056687
1.6282357927786486	0.00059841
0.6104020000000002	0.00045329
0.7612176425217968	0.00108111
0.6161318018018018	0.03211251
1.4938261173393124	0.00213498
0.5358903636363638	0.00063909
0.9422515652173922	0.00209777
0.5892153125	0.00038393
0.5995324766355142	0.00049796
0.8911294472029133	0.25414827
0.8249190383463151	0.0008148999999999999
0.8238233576420547	0.00042353
0.8982360568570683	0.00074098
1.25923503330866	0.0008616
0.5227996103896103	0.00084135
0.9409370075229896	0.0004052
0.941670775215336	0.02313493
0.9384602829924349	0.0018116
1.0178372702014342	0.00127444
0.8688946649484531	0.01469493
1.1106435338556218	0.00363854
0.52561	0.21284565
0.7981773717579262	0.00080947
0.6148401190476193	0.02911511
1.4442505201109561	0.00584239
1.5290562060173398	0.42557987
0.9300299286987521	0.16175074
1.239201653208671	0.00043366
0.8430108458646621	0.00803055
0.6462521111111109	0.25297198
0.6272953333333333	0.05858304
0.5835492537313437	0.00134771
1.4732654643048866	0.01447169
1.0270967995205262	0.00132812
1.0020260098522182	0.00905674
0.6427102328159651	0.09200089
0.9849267401725795	0.00167555
0.6584105472636809	0.00698558
1.0005656477214537	0.00108007
0.9564673588342458	0.02614464
0.9435846149408729	0.56244787
1.7785960983884657	0.03423543
0.9563534883073481	0.23310546
1.2173047662771304	0.12035156
0.7192982537313443	0.00019761
0.6087593469387753	0.00070781
0.9863003428955596	0.01123629
0.9985036826735878	0.01841486
1.4401895367231636	0.00099984
0.5815535111111112	0.08760989
1.2424531354748587	0.03594752
1.3108262841191065	0.00226805
1.3263295538664919	0.00149581
0.6225542592592589	0.01319267
1.0862156061776085	0.05166511
1.4147140175768995	0.0034561999999999996
0.8871897160883283	0.00130992
0.5862206586826346	0.14209594
0.5238825	0.11327785
1.1542544458077713	0.00300457
1.2977232395764402	0.00140617
0.6733043852190981	0.24372635
0.647155871650679	0.00561361
0.6630740538742935	0.02993977
0.7698780844155865	0.0101746
1.0409072880371648	0.04132434
0.8528706214039137	0.00350173
0.583479508196721	0.01260515
0.5798996626506026	0.00418635
0.86816178122258	0.28806656
0.7389099285714285	0.00228392
1.4783285183246075	0.51256059
1.2596001651430255	0.00039408
0.5620592499999999	0.08889879
0.9238683031542062	0.08683926
1.1731873606789258	0.13430781
0.6052639160839158	0.6887048000000001
0.5278136363636364	0.06829964
1.47328949562878	0.0918376
1.0591459791552371	0.00035036
1.307709148561359	0.00304858
0.5618770697674415	0.03608105
0.7077566865671663	0.00025665
0.695483375644586	0.00045620000000000003
0.6014902461538462	0.00026626
1.1247947790697679	0.00243596
0.7085485575485787	0.00018518
0.5459834087237477	0.07001959
1.050838737019364	0.00306541
0.9543994861660081	0.05173381
1.216957903081064	0.07156001
0.8206455400372443	0.33066629
1.5837526669990012	0.00037529
1.0293100224887546	0.10539164
0.6272293798449613	0.37197098
1.104561399046105	0.00111334
0.6036398874598069	0.0012794
0.9951519088937087	0.00210584
1.5625616621803493	0.00171814
0.5298218852459018	0.11023276
0.5811992344497608	0.1004805
0.5936119186046513	0.010918700000000002
0.547484	0.02749636
1.1560594641117223	0.06992334
0.5492576243781089	0.01581024
0.7129058726003498	0.0242319
0.5342296421052628	0.2383129
1.1696524325100512	0.00250804
1.6015694379084953	0.00051127
0.9965851675332182	0.05864753
1.0231549530583233	0.00039561
1.0170608251544877	0.00021004
1.2209423135964914	0.00056894
0.9821277303989014	0.00217043
1.2287827414205876	0.00075783
1.0605491851106632	0.27007813
0.9350558881230108	0.02433133
0.8788391805094129	0.00131646
0.6249544531249996	0.39394925
0.5617481081081084	0.00091613
0.5917365500000001	0.04764809
1.1792003195739014	0.00056574
0.5348154716981133	0.00071864
0.5309954999999998	0.0195211
0.7344013058419239	0.00138442
0.8300520725075526	0.12256141
1.1378563739987682	0.00730118
0.621641710144928	0.06657531
0.9739651481103148	0.00948149
1.3711239457070739	0.01601987
1.540035611594202	0.04284724
1.4400166363200804	0.00041429
0.8801357192075794	0.00647674
0.9279647503499782	0.06471318
1.008971967592593	0.00115425
0.5792573796791446	0.05332039
1.3945421229368238	0.00591394
1.5243077466367698	0.16561189
0.6307862507392082	0.01128834
0.525553846153846	0.00109338
0.5442678571428572	0.00035213
0.5780240000000001	0.28865885
0.5670080465116278	0.03388933
0.5795014028776984	0.43213631
0.6347209981600739	0.03230206
0.8216680424886201	0.00165907
0.6253146511627892	0.02994917
0.7220382911166601	0.03253496
0.7073198979138915	0.01559413
1.5493239441160647	0.31374245
1.0931761741016106	0.02028725
1.502743948374764	0.01984885
1.0934951816805454	0.01439603
1.0321779576470613	0.00172625
0.589648431372549	0.00543289
1.0852630849790534	0.00377738
0.5933843083003956	0.02578726
0.5872588659793812	0.01208983
0.9384030254264573	0.00298726
1.2200748776508958	0.02157907
1.0812035789473684	0.01946173
0.9344861437908508	0.0003842
1.7019491439114371	0.01119924
1.2277136019536012	0.00070195
0.6003943060498217	0.06221204
0.6584847470817116	0.00086755
1.1545930234113728	0.25424658
0.8503652506038665	0.00842046
0.7098187347670244	0.27320671
0.5322747368421052	0.00050708
1.1118578265602321	0.05039482
0.5604227173913044	0.01331476
1.0342683686440683	0.00302754
0.5811164137931035	0.00095274
0.6006592349726774	0.10835217
0.9420009186206941	0.01607622
1.1183336149759664	0.00411869
0.9616464781092608	0.01811312
0.6593824471888198	0.02632213
0.6913188756810292	0.00028043
0.5745596047430831	0.029961500000000002
1.376613877300613	0.00301399
0.6165130373831774	0.00036024
0.684839656694459	0.03165942
0.6580331109445269	0.57797624
0.9116906091877499	0.0004678
1.073836216291356	0.0003054
0.6026847404844291	0.02542764
1.6028739709223083	0.00667681
0.9065472364170339	0.00162408
0.9340162089552265	0.00022169
1.5754761408260018	0.00272113
1.1865610929264918	0.00961322
0.5904541314553986	0.01650397
1.5648321031547352	0.39818729
0.8867117779929001	0.00111482
0.9748303230337102	0.00589208
0.9588980092165903	0.1657432
1.5815467176545546	0.00039477
1.325780578629747	0.00201548
0.8364282782101162	0.01019657
1.0147202231782728	0.02957138
0.6161134328358204	0.03399968
0.7174368106734434	0.00791115
1.4713768483123213	0.00760751
0.7549905863402081	0.04930857
0.9747312232704395	0.18501963
1.309371940559438	0.00122392
0.7134849799357955	0.00061819
1.253598445460481	0.00287331
0.6648533174061428	0.02188394
1.0103127875072984	0.00052143
1.2306686028119502	0.00147773
0.51058	0.13288761
0.6897707860752385	0.00847254
1.1681635719814223	0.22826711
0.8542915195632409	0.05739896
0.5782868619246861	0.01102193
0.6511219037199122	0.01933437
0.5529869230769232	0.07572255
1.1783782419495226	0.02474431
1.0714704371948502	0.407692
1.2853858838383811	0.094787
0.5807756704980847	0.03682654
0.650144387096774	0.03242292
0.606852738095238	0.00022658
0.762760612626075	0.00240422
0.5344625714285716	0.00967499
1.3355032401157165	0.00130145
0.9077426027851487	0.00276037
0.8003569764216382	0.00146532
0.572832	0.13014967
0.620511884057971	0.00324416
1.0917376147427016	0.01728349
0.647011725352113	0.00111514
0.6239904602888106	0.00495236
1.1248705055087511	0.00232336
0.5902078977272728	0.00070194
0.6132656463878331	0.14166564
1.0684167377049154	0.00407896
1.3764706427634459	0.00027847
0.6264136023916292	0.00189287
0.5899728474576269	0.04812274
0.5689344571428571	0.15894532
0.6668097035573124	0.00025299
0.8765189143426296	0.00086434
0.7864342052386102	0.08490919
0.9340386805194816	0.00169491
1.219563197189283	0.01312305
0.5429873529411762	0.03608095
0.6177653431372562	0.0026159000000000004
0.6975935918991214	0.00327903
1.0538522522522513	0.021738099999999996
0.6618204376823671	0.09631561
0.8400732242424234	0.00243328
0.5383751923076923	0.00290913
0.561612920353982	0.00110382
0.5932303494623654	0.01403007
1.5024688695652162	0.055140800000000004
1.4507790192113235	0.29124307
0.9322908208296556	0.02596974
0.6555001673101671	0.00157613
0.594351907894737	0.07488499
1.0245311799761587	0.32179741
0.5762922500000001	0.00850603
1.0559657960426174	0.08449106
0.6649189093357274	0.01111727
0.596817127659574	0.0051415
1.1576720556745186	0.09428889
1.1569025380228144	0.06392635
1.133093019713261	0.01912624
0.9930468454363751	0.32145424
1.1957324549180315	0.00061146
1.2420507721712526	0.00190986
0.6301570930232555	0.25425656
1.0784124611398964	0.14222196
0.6811908801389697	0.00030347
0.6036182380952374	0.00416287
0.8136924199192429	0.02167755
1.0616396936095698	0.19562475
0.9594449269131559	0.18984518
1.1080078381998424	0.18517334
0.861809219644472	0.02221731
0.7258153200663342	0.02013818
0.5884046134020613	0.21102874
0.6452477148634986	0.53454902
0.5881934939759034	0.00513719
1.2220242793367333	0.00345235
1.1833240349781373	0.00156371
0.5769763829787233	0.06155516
0.8747942556867274	0.13708394
0.6276818083285802	0.1984514
0.9617031430825882	0.08655108
0.5936365602836885	0.00183338
1.0101093393490177	0.04685094
0.5839578294573645	0.00428735
0.9703319899841839	0.05347277
0.5759180208333331	0.02080431
1.6472169860375556	0.4579005
1.401814229406556	0.58004054
0.7171505840528181	0.10692291
0.5457513265306121	0.04413861
1.3536473728813552	0.00070803
0.725658087185268	0.00025539
0.8348474948964707	0.10121433
0.8720104190340906	0.00344989
0.5442534756737841	0.40660918
1.1400809304729933	0.05796165
0.7248238510368168	0.0286995
1.3231928712871306	0.00565505
0.76649037109375	0.01031216
0.8147208258642782	0.16235734
0.8529194427710841	0.05721326
0.5865578313253016	0.01865132
0.5943010691823903	0.04076911
0.6543789120370358	0.00389483
[truncated: 8,140 more rows]
