# Supplementary material for: Functionally constrained human proteins are less prone to mutational instability from single amino acid substitutions
Source: Nat Commun. 2025 Mar 13;16:2492. doi: 10.1038/s41467-025-57757-y (PMC11906876; doi:10.1038/s41467-025-57757-y)
Supplement: Supplementary file 4 — Source Data [file 41467_2025_57757_MOESM4_ESM.zip › SourceData/suppfig1b.txt]

AA_Length	Shet_Selection_Category
987	strong
554	strong
1052	strong
886	weak
1464	strong
271	weak
202	weak
107	weak
185	weak
215	weak
238	strong
343	weak
475	extreme
443	strong
339	strong
275	strong
232	strong
178	strong
786	strong
782	strong
686	strong
675	weak
1463	weak
520	extreme
632	strong
161	extreme
122	weak
192	weak
756	weak
326	weak
1573	strong
749	weak
177	strong
911	strong
527	strong
107	strong
597	strong
578	weak
1435	strong
107	strong
2371	strong
225	strong
273	strong
948	weak
315	weak
354	weak
159	strong
121	weak
349	weak
1905	weak
1761	weak
1026	weak
298	strong
854	strong
1349	strong
387	strong
747	strong
409	strong
266	strong
1211	strong
709	strong
1503	weak
147	weak
292	strong
446	weak
355	strong
300	strong
1076	strong
514	weak
2376	extreme
788	strong
2624	strong
402	weak
116	strong
1476	strong
632	weak
1184	weak
922	strong
209	weak
334	strong
494	strong
220	weak
301	strong
295	strong
312	strong
283	weak
550	weak
321	strong
452	weak
693	weak
693	weak
278	weak
2351	strong
478	strong
208	strong
506	strong
574	strong
219	weak
793	strong
183	extreme
426	strong
117	strong
321	strong
153	strong
248	strong
191	weak
413	weak
115	strong
105	strong
273	weak
291	strong
264	strong
173	strong
418	strong
116	strong
336	strong
149	strong
719	weak
159	weak
99	strong
291	weak
518	weak
213	strong
134	strong
446	weak
477	weak
334	strong
2005	extreme
340	weak
357	extreme
514	weak
449	weak
193	strong
874	extreme
296	weak
242	weak
251	strong
292	strong
579	weak
686	strong
560	weak
53	strong
407	strong
315	strong
315	strong
287	weak
531	extreme
275	strong
160	strong
231	strong
572	weak
451	weak
419	strong
412	strong
163	strong
68	strong
1758	weak
549	weak
309	strong
134	weak
538	strong
250	strong
364	strong
189	strong
287	strong
285	strong
204	weak
147	strong
416	strong
301	strong
1247	strong
228	strong
179	weak
194	weak
283	strong
321	strong
1700	strong
147	weak
2263	weak
132	weak
878	strong
157	strong
435	weak
1141	weak
92	weak
495	weak
624	weak
1104	extreme
299	weak
309	strong
1401	strong
611	strong
873	extreme
1454	weak
175	strong
629	weak
1242	weak
405	weak
691	weak
323	weak
630	weak
555	strong
242	weak
275	weak
354	weak
148	strong
139	strong
251	strong
269	strong
142	weak
517	strong
326	strong
230	strong
826	extreme
462	weak
1017	extreme
341	strong
684	weak
290	strong
200	strong
375	weak
281	strong
1149	weak
197	weak
301	weak
194	strong
182	strong
516	weak
1018	strong
464	strong
878	strong
178	strong
2548	strong
542	weak
222	strong
380	strong
422	strong
506	strong
712	extreme
89	weak
98	weak
109	strong
563	strong
427	strong
585	weak
397	weak
1934	strong
271	weak
855	weak
358	strong
251	strong
202	weak
150	strong
198	strong
74	strong
229	strong
82	strong
176	strong
291	strong
657	strong
458	strong
380	strong
153	strong
98	strong
207	weak
385	strong
399	strong
249	strong
1015	strong
350	weak
247	strong
287	strong
632	strong
200	strong
65	strong
276	weak
127	strong
107	strong
68	strong
631	weak
360	strong
658	extreme
591	strong
427	strong
329	strong
361	strong
211	extreme
279	strong
538	strong
330	strong
669	strong
336	strong
355	strong
592	strong
686	weak
962	strong
183	strong
218	strong
91	strong
1094	strong
365	strong
839	strong
210	strong
210	strong
468	weak
105	strong
456	extreme
223	strong
685	strong
398	weak
132	strong
374	strong
560	extreme
195	extreme
1085	extreme
319	strong
331	strong
272	strong
1037	strong
366	strong
542	strong
520	weak
401	strong
520	strong
258	weak
1044	extreme
501	strong
649	weak
560	weak
373	strong
747	strong
339	strong
190	strong
505	extreme
941	strong
725	strong
579	extreme
736	strong
970	strong
451	strong
696	strong
390	extreme
640	extreme
584	weak
90	strong
513	weak
541	extreme
81	strong
310	extreme
134	strong
593	strong
521	extreme
1426	strong
517	weak
579	strong
184	weak
588	strong
723	extreme
2506	extreme
213	strong
1244	strong
681	strong
594	extreme
391	extreme
134	strong
321	strong
558	strong
326	weak
359	strong
93	strong
323	strong
521	extreme
580	strong
465	extreme
389	strong
187	strong
1011	strong
349	strong
339	weak
179	strong
312	strong
359	extreme
2285	extreme
412	extreme
850	extreme
115	extreme
342	weak
159	strong
1441	extreme
1486	extreme
226	strong
572	strong
225	extreme
408	strong
309	extreme
308	strong
1321	strong
271	strong
274	weak
319	strong
284	strong
629	strong
110	strong
736	strong
394	extreme
332	strong
336	strong
325	strong
202	strong
748	extreme
606	strong
152	strong
5537	extreme
1765	weak
391	weak
337	strong
1248	strong
519	strong
288	strong
419	extreme
319	weak
637	extreme
358	strong
1132	strong
267	strong
440	weak
452	strong
563	strong
395	strong
642	strong
307	strong
375	strong
132	strong
259	weak
1390	strong
134	strong
284	strong
690	weak
248	extreme
1237	strong
347	strong
753	weak
338	strong
293	weak
300	strong
343	strong
429	strong
280	strong
197	strong
467	extreme
512	strong
365	strong
357	strong
124	strong
233	strong
1159	strong
756	strong
419	strong
201	weak
153	strong
933	weak
169	strong
347	strong
399	strong
151	weak
777	strong
1030	extreme
620	weak
1311	strong
683	strong
1849	extreme
540	strong
1411	extreme
1832	strong
823	strong
1411	strong
1029	extreme
1707	extreme
544	strong
1255	strong
1496	strong
712	strong
677	extreme
747	strong
1338	strong
1562	extreme
1205	strong
2479	weak
1300	extreme
426	extreme
745	strong
133	strong
1278	strong
329	strong
113	strong
178	strong
869	strong
490	extreme
118	strong
318	strong
1050	extreme
862	strong
167	strong
276	strong
467	strong
470	weak
165	weak
634	strong
777	strong
610	strong
404	strong
680	strong
486	strong
3695	strong
486	strong
703	extreme
70	extreme
131	strong
555	weak
554	weak
247	strong
269	strong
365	weak
473	strong
562	strong
167	strong
622	strong
1046	extreme
676	weak
605	strong
175	strong
246	strong
606	strong
636	extreme
613	strong
1258	strong
1455	strong
315	extreme
352	strong
487	weak
428	strong
856	strong
392	strong
372	extreme
837	strong
1037	strong
1336	extreme
261	strong
576	extreme
2968	extreme
190	strong
143	strong
1527	weak
1437	strong
904	strong
936	weak
376	strong
346	extreme
202	strong
165	weak
198	strong
205	strong
277	strong
142	strong
208	extreme
239	strong
211	strong
508	strong
556	extreme
1290	strong
224	extreme
132	strong
343	extreme
441	weak
220	strong
781	strong
795	extreme
2961	strong
1006	extreme
456	weak
697	strong
522	extreme
380	strong
497	strong
175	strong
974	extreme
625	weak
567	extreme
412	strong
453	strong
492	extreme
534	extreme
635	weak
304	strong
624	strong
324	extreme
154	strong
779	strong
561	strong
966	strong
388	extreme
800	extreme
252	strong
621	strong
461	strong
1099	extreme
516	extreme
675	strong
696	weak
755	extreme
823	strong
606	extreme
174	strong
1280	weak
362	extreme
540	strong
778	strong
376	strong
803	weak
683	extreme
210	strong
550	strong
337	strong
1007	extreme
177	strong
404	weak
519	extreme
412	extreme
458	strong
229	weak
359	weak
2377	extreme
376	weak
198	extreme
673	extreme
872	strong
872	extreme
496	strong
280	weak
720	weak
566	strong
354	weak
662	strong
198	strong
416	strong
962	strong
1189	strong
174	strong
387	strong
131	strong
444	strong
452	strong
180	strong
330	strong
114	strong
245	strong
514	extreme
620	strong
181	strong
189	strong
99	strong
373	extreme
1085	strong
328	extreme
453	strong
296	weak
911	extreme
291	strong
263	strong
272	strong
196	strong
312	strong
255	strong
233	strong
229	strong
284	strong
313	extreme
301	strong
588	strong
119	strong
307	strong
227	extreme
780	strong
475	strong
417	strong
692	strong
422	strong
346	weak
385	strong
480	strong
1147	strong
530	extreme
347	weak
658	weak
371	strong
674	weak
1103	strong
1013	strong
158	strong
919	strong
435	strong
113	strong
411	strong
545	strong
213	strong
150	strong
1283	strong
631	extreme
316	weak
97	extreme
1041	strong
418	weak
219	strong
455	strong
411	extreme
1454	extreme
233	strong
369	strong
216	extreme
68	strong
1052	extreme
458	strong
1321	extreme
629	strong
2723	extreme
957	extreme
661	strong
2271	strong
1169	weak
1781	extreme
1989	extreme
686	strong
914	strong
480	strong
1485	extreme
925	strong
539	strong
932	strong
668	extreme
1298	strong
1717	strong
775	strong
706	strong
315	extreme
1043	weak
691	strong
315	strong
494	strong
1300	weak
1756	weak
2012	extreme
641	extreme
761	extreme
399	strong
287	strong
467	extreme
1568	strong
162	strong
3623	strong
412	strong
1241	strong
1353	strong
671	strong
623	extreme
370	strong
100	strong
1105	strong
120	extreme
2096	weak
1076	strong
156	strong
219	weak
372	strong
495	extreme
498	strong
726	extreme
184	strong
1050	strong
738	strong
245	strong
86	strong
730	extreme
400	strong
241	strong
221	strong
253	strong
530	weak
606	strong
434	weak
1132	strong
142	weak
531	strong
206	extreme
536	extreme
465	strong
119	strong
968	extreme
1099	strong
284	strong
498	strong
1142	strong
806	strong
113	extreme
890	extreme
519	strong
368	strong
359	strong
199	weak
260	strong
605	strong
497	strong
128	strong
448	strong
474	weak
293	strong
505	strong
627	extreme
102	strong
514	extreme
1220	extreme
167	strong
476	extreme
148	strong
393	strong
1101	strong
128	extreme
483	weak
481	strong
412	extreme
802	extreme
148	strong
175	strong
423	weak
280	weak
122	strong
126	extreme
286	strong
754	strong
352	strong
215	strong
627	strong
597	strong
489	weak
334	weak
1894	strong
506	strong
442	strong
409	strong
1496	strong
709	strong
495	strong
770	strong
832	strong
769	strong
653	strong
574	strong
1534	strong
1523	strong
1541	weak
1905	strong
756	weak
1047	strong
896	strong
1388	extreme
409	extreme
1261	strong
1171	strong
1194	extreme
1068	strong
1896	strong
1001	extreme
1096	extreme
756	extreme
1236	strong
1426	weak
1064	extreme
2243	extreme
837	strong
396	strong
2603	extreme
946	weak
326	extreme
536	weak
247	weak
1615	strong
414	weak
318	strong
188	weak
213	extreme
160	strong
545	strong
829	weak
529	weak
464	strong
370	extreme
377	strong
88	strong
666	strong
385	strong
1184	weak
191	strong
327	strong
108	strong
118	strong
444	strong
247	strong
484	strong
428	strong
226	strong
114	extreme
536	weak
2440	extreme
124	strong
377	strong
1050	strong
466	extreme
227	strong
65	strong
565	strong
805	strong
2590	strong
235	strong
683	strong
263	strong
659	weak
489	strong
5202	strong
220	strong
989	strong
491	strong
317	strong
146	strong
977	strong
281	strong
422	strong
907	strong
233	strong
530	extreme
556	extreme
264	strong
328	strong
262	strong
209	strong
207	extreme
655	strong
394	weak
346	strong
392	strong
589	extreme
441	extreme
1304	extreme
376	strong
95	strong
287	strong
359	strong
313	strong
148	weak
1167	strong
1613	strong
246	strong
365	strong
196	strong
509	strong
506	strong
605	strong
178	strong
230	strong
366	weak
437	strong
825	extreme
298	strong
220	strong
287	weak
299	weak
2136	extreme
272	extreme
1012	extreme
772	strong
317	strong
317	weak
361	weak
479	strong
374	strong
187	strong
2785	strong
1391	strong
350	extreme
98	strong
221	weak
1129	strong
401	strong
678	strong
556	strong
1119	weak
348	strong
387	strong
299	strong
336	strong
530	weak
440	strong
674	strong
1086	strong
140	strong
363	strong
626	strong
320	extreme
258	extreme
277	weak
226	extreme
187	strong
302	extreme
260	strong
475	strong
691	extreme
244	weak
301	strong
506	weak
1429	extreme
186	strong
525	strong
250	strong
110	extreme
302	weak
941	extreme
390	strong
435	strong
522	weak
580	extreme
188	strong
674	strong
651	extreme
225	strong
186	strong
253	strong
239	strong
427	strong
126	extreme
3097	extreme
98	weak
258	strong
1380	strong
380	extreme
313	strong
404	weak
436	strong
467	weak
449	neutral
456	weak
890	weak
345	weak
633	strong
276	weak
1014	weak
574	strong
302	strong
418	strong
485	extreme
127	strong
339	strong
875	strong
338	weak
388	strong
557	weak
593	strong
207	strong
146	strong
145	weak
1503	weak
991	strong
335	strong
699	strong
668	extreme
84	strong
261	weak
785	extreme
518	strong
968	strong
426	strong
682	strong
467	weak
219	strong
1529	extreme
140	strong
638	extreme
623	strong
1461	strong
963	extreme
1006	strong
711	strong
1032	strong
414	strong
740	strong
794	strong
653	extreme
1247	strong
807	strong
1054	weak
489	extreme
574	strong
1065	strong
526	extreme
941	strong
266	strong
3013	strong
500	strong
617	strong
669	extreme
633	strong
541	strong
611	strong
964	strong
939	extreme
981	strong
1710	strong
1023	strong
359	extreme
753	extreme
317	strong
777	strong
310	strong
263	weak
398	strong
426	strong
293	weak
2799	extreme
299	strong
481	strong
383	strong
273	strong
1147	extreme
128	strong
757	extreme
251	strong
331	weak
1302	extreme
264	extreme
252	strong
308	strong
310	strong
117	strong
117	strong
84	strong
129	weak
186	strong
688	weak
2353	strong
113	strong
116	strong
931	strong
189	strong
1032	strong
551	strong
739	strong
1070	strong
641	extreme
330	extreme
450	strong
258	strong
890	strong
230	strong
335	strong
1232	extreme
611	extreme
1503	weak
159	extreme
989	strong
885	extreme
441	weak
797	strong
1327	strong
360	strong
346	weak
499	strong
243	strong
136	strong
269	strong
119	strong
355	strong
570	strong
258	strong
332	extreme
312	strong
231	extreme
1038	extreme
273	strong
407	extreme
586	strong
424	extreme
438	strong
460	strong
600	extreme
144	extreme
300	weak
532	extreme
125	strong
240	extreme
95	strong
457	strong
338	extreme
690	strong
188	strong
1211	strong
639	strong
350	weak
288	strong
1100	extreme
568	strong
234	weak
246	strong
2261	strong
791	weak
217	strong
1093	strong
1268	extreme
513	weak
520	weak
500	strong
412	extreme
474	weak
483	weak
541	weak
362	strong
183	weak
160	strong
290	weak
372	strong
254	strong
359	strong
1720	strong
3336	strong
227	strong
317	strong
1261	strong
1053	strong
424	strong
263	strong
269	strong
410	strong
118	strong
775	strong
445	strong
551	strong
299	strong
4834	strong
258	strong
393	weak
527	strong
216	strong
146	extreme
770	strong
333	weak
839	strong
498	weak
925	weak
1325	strong
577	extreme
540	strong
387	weak
873	strong
157	strong
267	strong
211	strong
575	strong
493	strong
349	strong
613	extreme
211	strong
236	strong
355	weak
553	strong
209	weak
323	strong
222	weak
204	strong
294	strong
264	strong
444	extreme
125	weak
133	strong
558	strong
294	strong
746	strong
172	strong
454	strong
331	strong
423	strong
243	strong
251	strong
607	extreme
276	weak
504	extreme
494	strong
443	strong
90	strong
557	extreme
392	strong
241	strong
384	strong
971	strong
128	strong
272	strong
175	strong
478	weak
172	strong
155	strong
215	strong
669	strong
188	weak
361	extreme
420	weak
259	strong
354	strong
105	strong
575	strong
429	extreme
378	strong
41	strong
134	strong
375	weak
501	strong
558	strong
522	strong
452	weak
154	strong
1065	strong
2351	extreme
354	extreme
732	strong
289	strong
218	extreme
430	strong
1210	strong
346	strong
417	extreme
142	strong
622	strong
406	strong
348	weak
461	extreme
488	strong
253	weak
810	strong
615	strong
431	strong
562	strong
406	strong
363	strong
260	strong
79	strong
464	extreme
485	strong
1474	strong
1663	strong
1676	strong
207	strong
141	weak
98	strong
380	strong
189	extreme
241	strong
860	strong
1207	strong
160	strong
241	extreme
151	strong
125	strong
164	strong
254	strong
227	strong
217	strong
2768	weak
170	strong
101	strong
233	extreme
166	strong
271	strong
269	strong
193	strong
272	strong
458	strong
764	strong
254	strong
255	weak
142	strong
1464	extreme
1487	extreme
1466	extreme
1669	extreme
173	strong
472	strong
564	strong
664	extreme
160	strong
267	strong
317	strong
100	strong
99	weak
491	strong
453	strong
132	strong
911	strong
224	strong
223	strong
559	weak
345	weak
347	strong
2477	strong
352	weak
201	strong
367	weak
147	strong
609	strong
609	strong
128	strong
101	strong
98	strong
698	strong
710	weak
462	strong
175	strong
183	strong
61	strong
62	weak
166	strong
416	weak
79	strong
100	strong
625	weak
638	strong
469	weak
560	weak
132	weak
348	strong
364	extreme
597	strong
478	weak
888	extreme
527	strong
648	strong
509	weak
148	weak
466	strong
98	strong
185	strong
4563	strong
112	strong
144	strong
84	weak
440	strong
439	strong
525	weak
464	extreme
495	weak
296	strong
171	strong
564	strong
644	strong
2813	strong
402	strong
462	strong
258	neutral
51	strong
102	strong
1255	strong
370	strong
796	strong
61	strong
61	strong
511	weak
205	strong
185	strong
313	strong
570	extreme
607	strong
631	strong
355	extreme
128	strong
677	strong
770	strong
189	strong
517	strong
508	strong
788	strong
521	strong
93	strong
366	strong
153	strong
134	strong
100	strong
402	strong
697	extreme
298	extreme
500	strong
583	strong
661	strong
132	strong
745	strong
728	strong
516	weak
535	weak
90	extreme
212	strong
532	strong
114	strong
212	strong
331	extreme
133	strong
166	strong
202	strong
430	strong
215	strong
226	strong
261	strong
194	strong
1499	extreme
91	weak
327	weak
495	strong
367	strong
528	weak
1382	strong
509	extreme
602	weak
429	extreme
250	weak
928	extreme
933	strong
297	extreme
752	strong
114	strong
396	strong
351	strong
381	strong
434	strong
847	strong
335	strong
294	extreme
1048	strong
196	extreme
529	strong
262	weak
127	strong
916	strong
599	extreme
575	strong
417	strong
676	strong
508	extreme
261	weak
291	weak
174	strong
175	weak
174	weak
375	weak
822	strong
412	strong
584	weak
591	weak
652	strong
444	extreme
61	strong
260	strong
247	weak
148	strong
182	weak
413	strong
524	extreme
556	strong
140	extreme
180	strong
207	strong
379	strong
91	strong
1786	strong
512	extreme
1114	extreme
510	strong
1170	strong
785	extreme
348	strong
1366	extreme
673	strong
427	strong
1106	strong
405	weak
269	weak
269	weak
651	strong
660	strong
477	weak
222	weak
240	strong
255	strong
380	weak
1039	strong
350	strong
1712	strong
325	strong
225	strong
477	strong
1231	strong
206	strong
1049	strong
508	extreme
152	weak
400	strong
469	weak
354	strong
320	strong
473	strong
259	strong
270	weak
295	extreme
468	strong
422	strong
465	strong
4074	strong
348	strong
282	strong
255	strong
269	strong
270	weak
142	strong
424	strong
144	strong
617	weak
222	weak
210	strong
141	weak
159	extreme
267	weak
476	weak
243	strong
827	strong
107	strong
135	strong
244	strong
55	strong
303	strong
218	strong
229	strong
407	extreme
421	extreme
360	strong
240	strong
288	strong
1106	strong
217	strong
235	strong
372	extreme
255	extreme
335	strong
153	strong
121	strong
182	strong
323	strong
1927	strong
1014	strong
472	strong
478	strong
674	strong
528	weak
223	extreme
794	extreme
611	strong
364	strong
238	weak
328	weak
2139	strong
278	strong
1744	strong
1744	strong
567	strong
253	strong
286	extreme
299	strong
330	weak
248	weak
271	strong
97	weak
288	strong
580	weak
214	strong
107	strong
338	strong
689	extreme
631	strong
258	strong
276	strong
316	weak
98	weak
466	strong
368	strong
109	weak
657	weak
455	strong
659	strong
244	strong
693	weak
223	strong
1075	weak
1038	weak
484	extreme
452	weak
452	weak
439	weak
156	weak
1756	weak
388	weak
388	strong
388	strong
465	strong
95	strong
369	strong
1580	extreme
491	weak
688	strong
184	strong
183	extreme
158	extreme
247	weak
69	strong
752	extreme
700	strong
952	strong
218	strong
366	strong
421	strong
606	strong
314	strong
647	strong
405	strong
404	strong
423	extreme
105	strong
412	extreme
129	extreme
490	weak
843	weak
457	strong
304	strong
104	weak
976	strong
220	strong
208	strong
282	strong
638	strong
354	strong
166	strong
89	strong
654	extreme
1609	extreme
281	strong
282	strong
492	extreme
524	strong
496	strong
480	strong
359	strong
482	strong
843	strong
842	strong
460	extreme
501	strong
206	extreme
290	weak
1271	strong
417	strong
313	extreme
765	extreme
1531	strong
157	strong
335	weak
239	strong
1178	strong
494	weak
493	weak
715	weak
91	strong
490	weak
2491	strong
374	strong
424	strong
303	strong
508	extreme
174	weak
226	extreme
636	extreme
268	strong
628	strong
109	strong
132	strong
1806	extreme
1028	extreme
1019	strong
3177	strong
298	strong
2224	strong
514	strong
2363	extreme
317	strong
146	weak
381	strong
374	weak
317	weak
323	weak
417	strong
262	weak
396	extreme
472	strong
445	strong
728	extreme
1306	weak
882	strong
97	weak
1939	weak
1935	strong
493	strong
280	extreme
313	strong
603	strong
125	strong
206	strong
177	strong
250	weak
255	strong
290	strong
188	strong
986	strong
195	strong
99	extreme
617	strong
1937	strong
1480	weak
3396	extreme
1032	strong
858	extreme
584	strong
458	strong
590	strong
527	strong
526	strong
172	extreme
330	strong
252	strong
295	strong
273	strong
732	strong
333	strong
737	strong
664	strong
408	strong
249	strong
350	strong
396	weak
115	strong
255	weak
728	strong
555	weak
349	extreme
486	strong
513	extreme
1827	weak
290	strong
1247	strong
390	strong
1297	weak
803	extreme
433	strong
356	strong
301	strong
509	strong
529	weak
1019	strong
177	strong
707	weak
551	strong
589	extreme
403	weak
347	weak
745	strong
202	strong
419	strong
417	weak
132	strong
316	strong
967	strong
192	extreme
458	strong
320	strong
224	extreme
144	weak
253	strong
489	strong
398	strong
586	strong
513	strong
230	strong
271	strong
326	extreme
266	strong
503	weak
274	strong
552	strong
388	weak
213	strong
2718	extreme
533	strong
293	extreme
459	strong
1043	strong
654	strong
2871	strong
270	strong
413	extreme
220	strong
1061	strong
742	strong
830	weak
471	strong
1822	strong
277	strong
412	strong
465	strong
1089	extreme
677	strong
377	strong
781	strong
610	strong
314	strong
860	weak
638	extreme
340	strong
243	weak
610	strong
822	strong
1042	extreme
529	weak
134	weak
476	strong
459	strong
372	strong
697	strong
642	strong
532	strong
224	strong
563	strong
456	strong
718	strong
809	strong
643	strong
205	strong
192	extreme
413	strong
557	strong
672	strong
347	extreme
1181	strong
382	strong
541	strong
631	strong
243	strong
250	strong
251	strong
347	extreme
263	weak
137	strong
705	extreme
351	extreme
537	weak
700	strong
470	strong
345	extreme
415	extreme
334	extreme
454	strong
502	strong
658	extreme
614	extreme
780	strong
193	strong
250	strong
1338	strong
439	extreme
556	extreme
435	strong
663	strong
325	strong
760	strong
431	strong
799	strong
180	extreme
248	extreme
543	extreme
1134	strong
259	weak
481	weak
474	extreme
417	strong
[truncated: 8,192 more rows]
