# Supplementary material for: Functionally constrained human proteins are less prone to mutational instability from single amino acid substitutions
Source: Nat Commun. 2025 Mar 13;16:2492. doi: 10.1038/s41467-025-57757-y (PMC11906876; doi:10.1038/s41467-025-57757-y)
Supplement: Supplementary file 4 — Source Data [file 41467_2025_57757_MOESM4_ESM.zip › SourceData/suppfig1c.txt]

# Exhaustive AA substitutions in all proteins. Downsampled 1 in 1000.
AA_length	ddG_obs
64	-0.66106
64	-0.20539
64	-0.60449
64	0.57254
64	0.44267
64	0.70874
64	0.85544
64	0.89683
64	1.30710
64	0.28516
64	-0.81685
64	-0.24820
181	-0.76229
181	0.08375
181	1.12209
181	0.40240
181	1.76590
181	3.07869
181	0.82953
181	3.91217
181	0.25069
181	2.22774
181	0.67720
181	-0.16203
181	0.56019
181	2.50978
181	2.73050
181	0.21546
181	2.69844
181	0.89363
181	0.70691
181	3.40855
181	2.27918
181	-0.04435
181	0.79183
181	2.90811
181	2.74337
181	3.28192
181	0.18446
181	1.21569
181	4.25337
181	-0.37995
181	0.09432
181	-0.45296
181	-0.03039
181	-0.55227
181	0.12750
181	-0.53922
181	-0.52085
75	0.03066
75	2.25430
75	0.45082
75	4.35502
75	1.28368
75	-0.13552
75	3.52502
75	-0.36492
75	-0.50800
75	0.46022
75	0.40670
75	-0.40671
75	1.73189
75	-0.07539
75	-0.44773
130	3.94571
130	-0.26693
130	0.36821
130	0.22864
130	0.22261
130	0.01532
130	0.79084
130	0.06994
130	0.37971
130	0.37550
130	0.27630
130	-0.36899
130	1.68636
130	2.53134
130	1.07280
130	3.26846
130	0.17849
130	0.43444
130	1.53552
130	3.43254
130	-0.12545
130	1.94103
130	0.97034
130	-0.11137
130	4.78548
130	0.27159
116	0.46891
116	0.41002
116	0.25743
116	-0.44926
116	0.80636
116	-0.39977
116	0.52294
116	1.46472
116	2.46962
116	0.37635
116	2.92731
116	0.93449
116	0.81985
116	1.14358
116	1.63108
116	0.47922
116	2.29101
116	0.86636
116	2.27174
116	0.78129
116	0.23495
116	0.41433
116	-0.88503
117	-0.54498
117	0.39555
117	0.44900
117	-0.02757
117	2.55752
117	1.04101
117	-0.19873
117	0.97655
117	1.89892
117	-0.07376
117	1.05596
117	3.38418
117	-0.03243
117	3.59446
117	0.09424
117	-0.02238
117	4.60992
117	0.26037
117	1.60871
117	0.05829
117	1.26465
117	1.34100
117	0.03779
119	-0.05984
119	0.06668
119	0.40626
119	0.11965
119	1.34724
119	0.16889
119	2.55117
119	0.16360
119	4.52362
119	0.22850
119	1.49844
119	1.21701
119	0.07491
119	3.30946
119	0.66267
119	-0.20111
119	2.61925
119	0.92392
119	0.51652
119	4.79822
119	2.90752
119	-0.23250
119	4.10878
119	-0.27813
122	-0.22738
122	-0.39976
122	0.57817
122	-0.30495
122	-0.34085
122	2.34515
122	-0.04098
122	0.16274
122	1.77064
122	3.37403
122	3.21491
122	0.78129
122	1.26296
122	0.46681
122	3.94427
122	0.28565
122	-0.07644
122	4.66032
122	0.36403
122	2.50658
122	1.12294
122	1.22842
122	1.13989
122	1.72823
120	-1.37499
120	-0.71616
120	-0.07845
120	-0.53170
120	-0.03548
120	0.15550
120	1.56352
120	0.73121
120	3.81317
120	1.20605
120	0.17185
120	5.15913
120	0.21919
120	1.25875
120	4.17019
120	0.16073
120	-0.31895
120	1.86761
120	0.56389
120	3.35631
120	0.74690
120	0.27929
120	3.70285
120	1.61027
123	-1.05092
123	0.76379
123	0.11544
123	0.11524
123	0.54784
123	0.76411
123	1.26197
123	0.72132
123	4.25493
123	-0.08221
123	0.37206
123	5.03035
123	-1.06064
123	0.85929
123	1.75679
123	0.61047
123	0.25780
123	1.87314
123	0.53286
123	2.66360
123	2.81706
123	0.48744
123	0.84645
123	0.51442
123	0.09036
117	-0.27254
117	0.38396
117	-0.67629
117	-0.44643
117	2.46723
117	-0.32559
117	0.60814
117	1.40003
117	2.25891
117	3.12506
117	2.72309
117	0.85226
117	-0.33089
117	1.52498
117	0.41073
117	2.81810
117	0.14128
117	0.20833
117	4.66232
117	2.57289
117	-0.13769
117	4.21717
117	-0.25956
118	-1.19585
118	-0.54395
118	-0.51759
118	0.38639
118	0.24058
118	1.11519
118	1.49366
118	0.38261
118	4.24523
118	0.58027
118	0.43760
118	5.05014
118	0.04586
118	0.03292
118	1.01662
118	1.76908
118	-0.27074
118	0.15057
118	0.21127
118	3.69100
118	-0.01187
118	0.32077
118	2.87330
118	0.24719
105	-1.04137
105	0.78752
105	-0.50698
105	-0.83249
105	0.36444
105	-0.11168
105	-0.18069
105	1.28852
105	3.07211
105	-0.11557
105	1.62739
105	0.81077
105	0.30240
105	2.95479
105	1.07030
105	0.12723
105	2.38785
105	0.74981
105	0.46278
105	2.29170
105	0.73301
117	-0.82285
117	0.30111
117	0.10343
117	-0.42409
117	2.13643
117	-0.09033
117	0.07925
117	1.74004
117	1.17141
117	3.19324
117	1.21787
117	0.90104
117	1.22559
117	3.26131
117	0.30309
117	-0.43170
117	4.47920
117	0.37467
117	2.53581
117	1.06625
117	0.88303
117	1.70784
117	0.88068
123	-0.93817
123	0.64677
123	0.44900
123	0.10364
123	0.73746
123	0.45729
123	2.58390
123	0.19359
123	4.40037
123	-0.14223
123	-0.17568
123	4.88512
123	0.16672
123	1.41107
123	3.65853
123	0.47832
123	-0.14236
123	1.92429
123	0.66723
123	2.13139
123	1.88555
123	0.41015
123	0.14879
123	2.20925
123	-0.28404
118	-1.10425
118	-0.39676
118	0.01566
118	-0.93052
118	2.22844
118	-0.70017
118	0.21181
118	1.05825
118	1.67577
118	3.30815
118	1.51751
118	1.27696
118	-0.23916
118	4.06541
118	0.08022
118	-0.14903
118	4.63620
118	-0.20228
118	0.66894
118	1.10378
118	2.02015
118	0.68980
118	-0.02667
118	-1.16787
115	-0.22767
115	-0.88658
115	-0.21054
115	0.20976
115	0.87019
115	-0.15673
115	1.24785
115	1.63558
115	1.44376
115	1.47490
115	1.13833
115	0.87173
115	3.79975
115	0.17285
115	-0.43050
115	4.21327
115	-0.22323
115	1.62202
115	-0.24896
115	1.06025
115	1.63763
115	0.14582
115	-0.39780
118	-0.41853
118	-0.66337
118	-0.28239
118	-0.09929
118	0.79574
118	-0.03967
118	0.60470
118	0.23235
118	-0.07394
118	-0.08998
118	1.52396
118	0.99505
118	1.26748
118	1.54787
118	1.68878
118	0.72083
118	2.60019
118	1.22735
118	1.71499
118	0.36449
118	1.55924
118	0.05502
118	-0.09606
115	-0.25292
115	-1.16373
115	-0.25028
115	-0.19681
115	-0.18523
115	-0.24176
115	0.00791
115	3.29278
115	1.02452
115	-0.00251
115	4.19035
115	1.22516
115	0.87858
115	2.53260
115	1.99053
115	0.63489
115	2.56002
115	0.40003
115	2.01574
115	0.68580
115	0.27046
115	2.83020
115	-0.05228
115	-0.28862
115	-1.09323
115	0.08723
115	-0.13588
115	-0.11573
115	-1.09395
115	0.20246
115	3.10536
115	1.12887
115	0.84919
115	2.65255
115	0.65710
115	0.95307
115	1.85459
115	1.95643
115	0.47949
115	2.20497
115	1.02034
115	1.95146
115	0.34619
115	0.21345
115	0.83423
115	-0.14824
115	-0.19068
115	-1.11567
115	-0.26269
115	-0.08294
115	-0.02606
115	-0.28808
115	-0.03300
115	3.22123
115	0.54791
115	-0.08988
115	3.20074
115	0.90548
115	0.72202
115	2.18196
115	2.08955
115	0.57642
115	2.73088
115	0.19673
115	1.93799
115	0.46054
115	0.35379
115	1.23179
115	-0.12904
115	0.15168
115	0.82119
115	0.26792
115	-0.21089
115	0.07473
115	-1.38464
115	0.04920
115	3.18265
115	1.19065
115	0.50215
115	2.51983
115	0.68310
115	1.00545
115	1.94448
115	1.87132
115	0.56331
115	2.36800
115	1.15696
115	1.97576
115	0.48722
115	0.25448
115	0.81319
115	-0.08634
122	-0.19828
122	-0.65657
122	-0.69028
122	-0.47714
122	0.01225
122	-0.33449
122	-0.89467
122	2.76031
122	1.26814
122	1.52290
122	4.29418
122	0.61853
122	-0.10685
122	3.73369
122	0.04849
122	0.75052
122	0.62274
122	2.63203
122	1.54613
122	1.58602
122	0.71550
122	0.21234
122	1.39252
122	-0.53403
122	-0.12177
119	-0.17229
119	-0.46751
119	-0.36185
119	0.01099
119	-1.25468
119	0.19943
119	2.62837
119	0.13565
119	0.06079
119	2.02222
119	4.62613
119	0.38570
119	3.50846
119	0.80218
119	0.05668
119	0.37803
119	4.07573
119	0.30959
119	0.87350
119	3.67031
119	0.21560
119	0.52986
119	2.29116
115	-1.34030
115	-0.50140
115	-0.37823
115	-0.05815
115	0.20235
115	0.02728
115	-0.33127
115	-0.00395
115	1.07940
115	-0.10033
115	3.40816
115	0.67708
115	0.23685
115	4.61992
115	0.10773
115	1.43662
115	0.09220
115	3.06500
115	0.64459
115	4.75586
115	1.96989
115	-0.40550
115	2.84982
114	-0.87299
114	0.55191
114	0.33897
114	0.64572
114	0.16221
114	0.47426
114	-1.13913
114	0.95391
114	0.43871
114	0.31817
114	4.00803
114	0.71239
114	0.05228
114	4.39980
114	1.00105
114	0.19250
114	-0.27368
114	0.67269
114	-0.03366
114	1.83248
114	1.91223
114	0.23345
114	2.39719
111	-1.13355
111	-1.14208
111	-0.26824
111	0.45768
111	0.78709
111	1.90990
111	0.57270
111	4.41772
111	1.26723
111	4.06614
111	0.81672
111	-0.05623
111	3.25425
111	0.37556
111	2.08091
111	-0.09574
111	1.42951
111	0.33029
111	1.96369
111	0.99646
111	1.52093
111	2.54850
115	-1.18482
115	-0.72235
115	-0.28558
115	-0.38994
115	0.33187
115	0.32984
115	-1.42076
115	0.06630
115	0.23077
115	-0.21048
115	4.40443
115	0.90969
115	0.16146
115	4.04012
115	0.80511
115	0.13966
115	-0.24149
115	0.18116
115	0.61393
115	1.10313
115	-0.01134
115	0.15534
115	2.34418
114	-1.37032
114	0.06004
114	-0.22859
114	0.11109
114	0.90725
114	0.10740
114	-1.12179
114	0.12901
114	0.62345
114	-0.02264
114	4.01931
114	0.56990
114	0.13016
114	2.60249
114	1.07336
114	-0.03675
114	0.90533
114	0.58568
114	-0.09001
114	1.85990
114	0.66657
114	0.82282
114	2.35776
120	-0.71155
120	0.77357
120	0.07412
120	0.26514
120	2.38088
120	0.45624
120	-0.50642
120	0.71411
120	0.32843
120	0.57248
120	-0.14534
120	2.36587
120	3.68911
120	1.30199
120	3.76408
120	0.17643
120	-0.47879
120	4.31986
120	0.11530
120	0.96157
120	-0.13467
120	1.10329
120	1.50222
120	1.72894
118	-1.10081
118	-0.10229
118	-0.13766
118	-0.04768
118	0.48968
118	0.17598
118	0.83406
118	0.23051
118	4.20269
118	2.30155
118	1.00931
118	3.43804
118	-0.23319
118	1.38370
118	0.93438
118	0.80983
118	-0.20396
118	2.30140
118	2.61016
118	1.14362
118	0.29925
118	0.44632
118	1.51846
118	2.05745
118	0.88097
118	0.25727
118	0.15453
118	0.16294
118	-0.22276
118	1.03408
118	0.42993
118	3.81154
118	-0.13974
118	1.56567
118	3.21251
118	-0.26805
118	1.98887
118	1.04115
118	0.03174
118	-0.31340
118	0.08560
118	1.44125
118	1.17769
118	2.54959
118	-0.15311
118	1.79238
118	1.73464
117	-1.13287
117	0.05414
117	-0.11911
117	-0.87782
117	1.78140
117	0.24767
117	1.65391
117	0.73376
117	3.70345
117	1.17244
117	-0.03356
117	4.31569
117	0.16916
117	1.05483
117	3.82577
117	-0.12572
117	-0.25607
117	1.47355
117	2.69309
117	1.47713
117	-0.19966
117	0.00643
117	0.90537
117	1.47229
120	0.29249
120	-0.13793
120	-1.38314
120	-0.15440
120	0.95625
120	1.90793
120	0.03007
120	2.68523
120	1.02776
120	3.27103
120	0.19161
120	1.72479
120	1.34424
120	0.83266
120	1.67546
120	1.53296
120	0.42762
120	2.53084
120	0.56684
120	-0.30691
120	1.18259
120	1.52821
120	0.78294
120	-1.26667
16	0.21423
16	-0.93210
16	1.05512
120	-0.51626
120	-0.16804
120	-0.08441
120	-0.47684
120	-0.32642
120	0.34562
120	2.49912
120	0.43636
120	3.94918
120	0.24281
120	0.34824
120	4.73791
120	0.85189
120	-0.14855
120	4.40572
120	0.94025
120	2.96269
120	0.22974
120	0.99069
120	4.71103
120	2.01363
120	-0.63695
120	4.42286
120	0.98597
117	-0.92599
117	-0.15621
117	1.04266
117	-0.06934
117	0.24402
117	0.50746
117	0.78012
117	0.94588
117	3.77634
117	0.09208
117	0.63774
117	3.21499
117	-0.24385
117	0.97984
117	3.13126
117	-0.16017
117	1.87689
117	0.61413
117	4.23247
117	0.49568
117	0.95408
117	3.84655
117	1.00705
117	-1.34266
117	0.11793
117	-0.10333
117	-0.47669
117	-0.44373
117	2.31402
117	-0.33375
117	0.10373
117	3.32721
117	1.14188
117	2.29157
117	3.14275
117	0.30432
117	0.99118
117	1.54801
117	1.88753
117	0.29080
117	2.16361
117	0.76553
117	2.25643
117	0.84772
117	0.25183
117	0.30028
117	-0.31585
120	0.05318
120	0.01273
120	-0.57719
120	-0.02660
120	1.81927
120	-1.20169
120	-0.08893
120	2.87522
120	1.03543
120	2.53962
120	0.22685
120	1.09811
120	1.47116
120	1.03673
120	1.28610
120	0.74610
120	0.62502
120	2.25725
120	0.69992
120	-0.17977
120	0.61948
120	1.60199
120	0.89054
120	-1.41563
117	-0.33176
117	0.55221
117	0.36755
117	0.24408
117	2.33976
117	0.49574
117	-0.42847
117	0.74715
117	0.94563
117	0.30417
117	1.10918
117	1.87976
117	0.08553
117	3.73329
117	0.45816
117	-0.56223
117	4.72044
117	0.07623
117	1.51131
117	0.84146
117	1.09160
117	2.53866
117	-0.72953
113	-0.13002
113	0.98310
113	-0.01410
113	-0.49628
113	0.21381
113	0.97508
113	1.02103
113	0.92986
113	3.71639
113	0.52356
113	-0.06997
113	2.65595
113	-0.24712
113	0.81677
113	0.14299
113	0.33115
113	3.38951
113	1.05941
113	0.34445
113	3.81191
113	0.20756
113	0.86130
113	2.65572
132	-0.98645
132	0.03837
132	-0.29311
132	-0.38095
132	0.05497
132	0.32816
132	0.19185
132	-0.40055
132	0.23625
132	0.03562
132	0.16640
132	1.47486
132	3.42731
132	1.23310
132	4.19561
132	0.12654
132	0.05775
132	3.99178
132	0.03800
132	-0.21090
132	1.17497
132	-0.21445
132	4.67251
132	0.89086
132	-0.36969
132	3.06752
112	-0.33708
112	-0.16437
112	-1.16133
112	-0.22167
112	0.38728
112	-0.19388
112	1.00494
112	0.05127
112	4.15695
112	-0.64789
112	4.76497
112	0.74001
112	0.31264
112	4.06841
112	1.34082
112	0.77625
112	0.45454
112	0.28021
112	4.94842
112	-0.29250
112	-0.09013
112	3.79579
112	-0.36258
112	-0.32427
112	-0.62322
112	0.09508
112	-0.28298
112	2.55831
112	-1.18531
112	-0.28411
112	3.13295
112	0.32535
112	-0.32046
112	0.96367
112	0.52137
112	0.61713
112	0.70073
112	0.48223
112	-0.01735
112	2.63611
112	0.63882
112	1.72329
112	0.82382
112	0.19829
112	2.11662
113	-0.03245
113	0.44790
113	-0.50611
113	-0.20972
113	0.38884
113	1.19330
113	-0.36817
113	4.01197
113	0.10046
113	1.09147
113	2.75909
113	-0.24497
113	1.82428
113	0.31884
113	0.42891
113	1.19232
113	0.21189
113	0.47877
113	4.65678
113	1.30978
113	0.62794
113	4.00996
113	0.42623
18	-0.05884
18	-0.97154
18	-0.15501
113	-0.93893
113	0.89040
113	0.70688
113	0.08777
113	-0.22411
113	0.63053
113	1.87322
113	0.60597
113	3.61482
113	0.18131
113	0.22923
113	2.75768
113	-0.51062
113	2.89335
113	0.54383
113	0.28292
113	3.15894
113	0.31918
113	0.75821
113	3.33448
113	-0.00867
113	0.04242
113	2.92993
121	-0.36244
121	0.06547
121	0.83249
121	0.00562
121	0.49232
121	0.26661
121	0.64577
121	2.05371
121	0.83238
121	3.27827
121	0.49249
121	0.20907
121	2.37351
121	-0.25692
121	0.02350
121	0.92922
121	0.02242
121	1.96929
121	3.75462
121	0.66395
121	1.75136
121	0.65191
121	0.90229
121	1.85288
111	-0.33277
111	-0.03263
111	-0.16788
111	-0.48694
111	2.93175
111	0.33334
111	0.10950
111	3.55935
111	1.27179
111	-1.25795
111	4.23784
111	1.37140
111	0.61004
111	0.30659
111	0.23890
111	1.30964
111	0.91107
111	-0.09847
111	4.61387
111	2.28218
111	-0.39265
111	3.68425
20	-0.88918
20	-0.35393
20	-1.14711
20	-0.09888
20	-0.04550
20	-0.06385
20	-0.12955
20	-0.48145
18	-0.60357
18	-0.04298
18	-0.03255
18	-0.77106
16	1.08642
16	0.00085
16	0.33747
347	1.85135
347	0.60571
347	-0.04707
347	0.43783
347	-0.70280
347	-0.52666
347	0.29586
347	0.12057
347	0.58908
347	1.06024
347	0.59967
347	0.01627
347	0.47869
347	-0.31554
347	-0.43379
347	1.70972
347	0.43524
347	0.41712
347	0.17720
347	0.25884
347	0.77355
347	-0.31905
347	1.11371
347	0.49077
347	0.58044
347	0.75955
347	0.13072
347	0.68396
347	1.36568
347	-0.25393
347	1.85135
347	0.60571
347	-0.04707
347	0.43783
347	-0.70280
347	-0.52666
347	0.29586
347	0.12057
347	0.58908
347	1.06024
347	0.59967
347	0.01627
347	0.47869
347	-0.31554
347	-0.43379
347	1.70972
347	0.43524
347	0.41712
347	0.17720
347	0.25884
347	0.77355
347	-0.31905
347	1.11371
347	0.49077
347	0.58044
347	0.75955
347	0.13072
347	0.68396
347	1.36568
347	-0.25393
347	0.98418
347	0.60935
347	1.84943
347	0.13306
347	0.70077
347	0.27531
347	1.47494
347	0.64801
347	0.24847
347	0.47870
347	0.08549
347	0.21589
347	0.24108
347	1.23841
347	0.31400
347	2.00436
347	0.26355
347	0.16009
347	0.57655
347	-0.19677
347	0.01804
347	1.62722
347	0.31671
347	0.29764
347	-0.13457
347	0.42372
347	-0.08765
347	1.52687
347	1.62659
347	1.29749
347	0.80033
347	1.81364
347	1.36728
347	1.14091
347	0.69023
347	1.79119
347	0.95103
347	0.50386
347	-0.25313
164	-0.84793
164	2.47651
164	0.96084
164	0.26429
164	0.90227
164	2.63765
164	0.30601
164	3.71197
164	0.89998
164	1.44311
164	1.14892
164	2.72205
164	3.48554
164	0.50241
164	0.26269
164	0.60319
164	0.11471
164	1.35190
164	0.13107
164	1.08444
164	2.70666
164	0.62220
164	0.58930
164	1.64995
164	-0.29714
164	1.23506
164	0.30037
164	0.47962
164	1.55674
164	1.48334
164	-0.10822
164	3.06838
164	2.83915
164	-0.45105
164	2.69169
164	1.78596
164	2.23838
164	3.58974
164	0.36858
164	1.80166
164	2.31297
164	0.85576
164	1.90013
164	2.12130
164	0.74650
164	3.62220
164	1.53454
164	0.97943
164	0.92127
164	0.35383
164	0.89546
164	1.73460
164	3.33617
164	0.65128
164	0.70955
164	3.47313
164	0.70924
164	1.19612
164	2.17756
164	3.06721
164	-0.27986
164	4.46201
164	0.84444
164	0.60736
164	0.77843
164	1.16200
117	-0.59038
117	0.89210
117	-0.04254
117	-0.64900
117	3.08336
117	0.62935
117	0.30952
117	0.53276
117	3.14833
117	3.21618
117	1.12601
117	3.13927
117	0.13954
117	3.73234
117	1.00544
117	0.78028
117	2.84759
117	0.30465
117	0.16160
117	4.89673
117	0.16417
117	-0.12258
117	2.76270
117	-1.33311
117	-0.19833
117	-0.09269
117	-0.23696
117	0.26304
117	0.23945
117	1.95619
117	0.84401
117	1.49049
117	1.58992
117	0.79423
117	3.76798
117	-0.32068
117	1.25876
117	1.37532
117	0.43302
117	-0.23144
117	2.17019
117	1.56097
117	1.81751
117	0.69010
117	0.71332
117	1.59085
117	1.93887
117	0.12169
117	0.00230
117	0.04661
117	0.00480
117	0.91350
117	0.26041
117	0.43403
117	2.99507
117	0.57588
117	0.65427
117	1.93382
117	1.53222
117	0.30123
117	1.36524
117	-0.37226
117	2.41412
117	0.75353
117	3.75981
117	-0.02640
117	3.36293
117	0.03768
117	1.58715
117	1.20290
117	-0.34676
117	-0.30208
117	0.34522
117	0.06122
117	-0.26186
117	0.77295
117	0.01050
117	0.35905
117	1.29192
117	2.72291
117	0.17574
117	5.17589
117	0.31303
117	0.05203
117	0.78371
117	0.55853
117	-0.09984
117	0.12308
117	-0.08558
117	3.09591
117	0.39435
117	0.98895
117	1.30071
117	-0.02298
119	0.03891
119	0.24006
119	-0.26360
119	0.23087
119	0.18889
119	-1.10338
119	1.23497
119	0.72625
119	0.64806
119	-0.05536
119	4.29756
119	-0.09425
119	0.72723
119	3.98708
119	0.30576
119	0.45468
119	1.60679
119	0.75543
119	1.05427
119	4.85992
119	0.06538
119	0.00455
119	3.10038
117	-1.25097
117	-0.10908
117	-0.07818
117	0.04938
117	0.64350
117	0.03557
117	1.51510
117	0.32588
117	4.30945
117	2.39556
117	1.11887
117	3.53873
117	-0.23207
117	1.89110
117	0.66298
117	0.44083
117	-0.35254
117	1.08071
117	2.80172
117	0.93103
117	0.51637
117	0.22683
117	1.65726
117	1.23569
116	0.20840
116	-0.21923
116	-0.31218
116	-0.19895
116	1.38397
116	-0.00005
116	0.62750
116	4.09363
116	0.61459
116	0.67182
116	1.64442
116	1.50000
116	-0.35832
116	2.31052
116	0.84277
116	2.20166
116	-0.21702
116	0.91193
116	-0.02307
116	4.44495
116	2.31426
116	0.28869
116	3.40202
116	-1.14335
116	-0.18031
116	-0.62330
116	0.07250
116	2.82209
116	0.44925
116	0.10641
116	1.11674
116	2.26207
116	1.99795
116	4.30791
116	0.38086
116	0.14630
116	1.47848
116	-0.32427
116	0.49518
116	1.68736
116	0.61634
116	0.21805
116	2.19791
116	0.36879
116	-0.10511
116	3.14168
123	-0.08651
123	-0.81569
123	-0.20298
123	-0.06122
123	1.14814
123	-0.37987
123	0.08884
123	3.26502
123	1.88635
123	2.60488
123	2.49603
123	2.89161
123	-0.15970
123	1.72549
123	0.53448
123	0.49547
123	-0.19401
123	4.32328
123	0.15671
123	2.50251
123	3.13522
123	-0.05281
123	0.30110
123	3.36417
123	-0.34110
118	0.06154
118	0.02568
118	-0.20018
118	0.24117
118	0.32680
118	-0.25751
118	-0.15916
118	3.32423
118	0.49101
118	0.33780
118	0.81634
118	3.24073
118	0.18538
118	3.81060
118	1.30954
118	0.46188
118	2.76359
118	0.58915
118	-0.38397
118	4.77348
118	0.17157
118	0.10673
118	2.75093
115	-1.30273
115	-0.02653
115	1.06072
115	0.09101
115	-0.13377
115	0.36671
115	1.96225
115	0.99550
115	3.36493
115	0.19944
115	0.87760
115	2.87000
115	-0.31999
115	2.36037
115	2.83402
115	-0.67453
115	2.16821
115	0.92517
115	4.22520
115	0.50958
115	1.04696
115	3.94255
115	1.56458
117	-1.33499
117	0.03213
117	-0.09274
117	-0.47699
117	-0.63401
117	1.55990
117	-0.39221
117	0.04566
117	3.60979
117	1.08614
117	2.89121
117	2.85261
117	0.29183
117	1.06838
117	1.52342
117	1.79627
117	0.31026
117	2.15669
117	0.72816
117	2.16663
117	0.88995
117	0.21125
117	0.59908
117	-1.14473
112	0.81329
112	-0.01554
112	-0.27121
112	0.04841
112	1.35511
112	-0.15113
112	-0.49326
112	2.86658
112	0.20279
112	2.32612
112	4.16591
112	-0.88600
112	-0.32430
112	3.04557
112	1.87345
112	-0.38709
112	0.68864
112	0.29958
112	4.59530
112	1.45855
112	-0.32341
112	3.07994
109	-0.56838
109	-0.08290
109	-0.08940
109	-0.25098
109	1.83685
109	0.20425
109	0.01665
109	3.35914
109	0.62668
109	2.18361
109	4.28650
109	0.06023
109	-0.51626
109	3.05278
109	1.68902
109	-0.33961
109	0.15299
109	1.64347
109	4.72611
109	2.84772
109	-0.33095
109	3.35495
112	-0.15791
112	0.72175
112	0.09403
112	-0.50056
112	2.99752
112	0.00626
112	0.12044
112	3.49993
112	1.38081
112	0.18290
112	4.47818
112	2.02540
112	-0.02283
112	0.20925
112	-0.37946
112	0.49832
112	3.15045
112	-0.25693
112	0.63751
112	1.00173
112	1.15023
112	1.80045
109	-1.24883
109	-0.69593
109	-0.39371
109	-0.69947
109	1.90017
109	0.04258
109	0.01217
109	0.63531
109	2.06481
109	0.21471
109	3.78522
109	1.22268
109	0.83234
109	1.35848
109	0.39045
109	0.53574
109	3.14949
109	-0.20980
109	3.13265
109	0.28054
109	0.47625
109	1.57962
108	0.11503
108	0.89827
108	0.35547
108	-0.50116
108	-0.25806
108	-0.20674
108	0.45899
108	-0.24528
108	0.66877
108	0.40164
108	-0.82019
108	0.64837
108	0.43337
108	-0.13906
108	0.63190
108	0.60243
108	-0.27583
108	0.92223
108	0.58145
108	0.19965
108	-0.06075
108	0.21005
132	-1.12203
132	0.31758
132	-0.37444
132	1.74137
132	0.04912
132	0.22264
132	-0.01970
132	-0.23620
132	0.45359
132	0.17645
132	0.53829
132	-0.55815
132	0.21678
132	1.63841
132	0.22311
132	-0.01201
132	-0.92240
132	0.01989
132	-0.41185
132	0.55431
132	0.62209
132	0.27570
132	0.16098
132	-0.11108
132	-0.90323
132	-0.39088
103	-0.07462
103	-0.47818
103	0.19842
103	0.22065
103	-0.20223
103	-0.26477
103	-0.08568
103	1.73240
103	0.40488
103	1.26006
103	0.75663
103	-0.14281
103	-0.48961
103	-0.28602
103	-0.22714
103	-0.90286
103	-0.34006
103	-0.05662
103	-0.13025
103	-0.20171
103	-0.53250
238	0.13947
238	0.40622
238	0.11315
238	0.21704
238	0.50396
238	0.64381
238	1.50372
238	0.29939
238	-0.17150
238	1.68180
238	0.90044
238	0.30858
238	1.14648
238	0.03241
238	0.83487
238	0.38832
238	1.75754
238	0.49624
238	1.46544
238	1.25758
238	1.30763
238	0.38897
238	2.02874
238	0.47266
238	0.22358
238	1.20680
238	-0.31359
238	-0.25967
238	0.98766
115	0.23440
115	0.76557
115	0.33858
115	-0.02357
115	0.59643
115	-0.52035
115	0.23070
115	0.92149
115	0.65748
115	1.14564
115	3.01288
115	-0.39492
115	1.96637
115	0.86889
115	-0.22419
115	2.76788
115	4.27781
115	-0.03079
115	3.98521
115	0.81492
115	0.46761
115	3.74795
115	0.63195
117	0.24895
117	0.25231
117	0.17461
117	-0.09068
117	0.37692
117	-0.42333
117	-0.01783
117	3.36002
117	0.09201
117	0.60672
117	4.23734
117	0.74876
117	0.48854
117	1.25487
117	0.39226
117	2.78571
117	0.51909
117	3.82192
117	0.03521
117	0.57517
117	-0.09487
117	1.39442
117	1.47666
121	-0.71695
121	-0.35793
121	-0.63321
121	-0.15351
121	2.36535
121	0.47958
121	-0.03633
121	0.84999
121	0.98604
121	1.31966
121	-0.11705
121	1.25120
121	2.76081
121	-0.32906
121	2.20834
121	2.24393
121	-0.26205
121	2.61020
121	0.39884
121	4.45781
121	0.24272
121	0.69666
121	3.92699
121	0.98014
95	-1.16586
95	-0.57020
95	-0.31141
95	-0.33507
95	-0.71005
95	-0.79065
95	-0.73983
95	-0.76445
95	-0.84129
95	-0.28417
95	-0.15912
95	0.10711
95	-0.19193
95	0.23730
95	0.42745
95	-0.57576
95	0.12032
95	1.71260
95	0.90894
387	0.92039
387	0.95605
387	1.55145
387	0.55675
387	1.67484
387	2.02335
387	-0.14799
387	1.41838
387	0.02406
387	1.19072
387	-0.09397
387	1.09380
387	0.92883
387	2.20429
387	0.84256
387	0.00055
387	1.36088
387	2.33547
387	2.09516
387	1.77691
387	2.14228
387	0.47537
387	1.15211
387	1.58658
387	1.46453
387	1.17394
387	2.00321
387	0.01706
387	2.22127
387	0.85864
387	2.36970
387	1.20932
387	2.21042
387	0.05388
387	1.25123
387	1.56965
387	0.13834
387	2.45745
387	2.11033
387	1.73640
387	0.18160
387	-0.01328
387	0.72799
387	-0.04836
387	1.57290
387	-0.02410
387	0.22451
387	-0.61805
387	-0.40019
387	0.96594
387	-0.45166
387	1.87885
387	1.26304
387	1.48617
387	0.28023
387	2.03625
387	1.19586
387	-0.29903
387	0.57636
387	0.14598
387	1.98117
387	0.00160
387	-0.49984
387	1.43681
387	0.09644
387	0.29600
387	0.48882
387	0.02930
387	1.34702
387	0.55370
387	2.27951
387	0.83140
387	1.02779
387	0.97007
387	-0.55355
387	-0.43474
387	-0.23046
387	-0.65478
387	0.99241
387	0.40593
387	1.32644
387	2.41828
387	-0.20470
387	2.05701
387	0.02107
387	1.83439
387	1.19711
387	0.04458
387	-0.17808
387	-0.11323
387	0.11066
387	0.08252
387	1.29668
387	-0.29596
387	2.12489
387	2.16987
387	0.78964
387	0.24144
387	0.14215
549	0.52313
549	-0.63048
549	0.20339
549	-0.09825
549	-0.52358
549	0.13859
549	-0.55683
549	0.00357
549	-0.09214
549	0.37366
549	0.04695
549	0.07517
549	-0.16821
549	-0.48131
549	-0.00318
549	-0.59546
549	-0.57101
549	-0.29295
549	0.07127
549	-0.16658
549	-0.17439
549	0.08977
549	0.14746
549	-0.34985
549	-0.05584
549	0.05350
549	-0.01117
549	-0.45959
549	-0.31411
549	-0.55647
549	0.47413
549	-0.75241
549	0.02810
549	-0.60033
549	-0.17857
549	-0.02272
549	-0.45846
549	-0.43697
549	-0.16518
549	-0.52527
549	0.06248
549	-0.12673
549	-0.03365
549	-0.43055
549	0.07381
549	0.46902
549	-0.18500
549	0.30065
549	-0.34236
549	0.35658
549	-0.05686
549	0.09255
549	-0.46886
549	0.28222
549	0.35872
549	0.04734
549	0.54612
549	0.32299
549	-0.14376
549	-0.43937
[truncated: 998,000+ more rows]
