# Supplementary material for: Functionally constrained human proteins are less prone to mutational instability from single amino acid substitutions
Source: Nat Commun. 2025 Mar 13;16:2492. doi: 10.1038/s41467-025-57757-y (PMC11906876; doi:10.1038/s41467-025-57757-y)
Supplement: Supplementary file 4 — Source Data [file 41467_2025_57757_MOESM4_ESM.zip › SourceData/fig3f.txt]

# LOEUF category: Most - LOEUF bins 0,1,2; Intermediate - LOEUF bins 3,4,5,6; Least - LOEUF bins 7,8,9
# Shet category: Extreme - Shet_postmean >= 0.1; Strong - Shet_postmean < 0.1 & >= 0.001; Weak - Shet_postmean < 0.001 & >= 0.0001; Neutral - Shet < 0.0001
#
#
LOUEFbin	MedianBFactor	GnomAD_LOEUF_bin	shet_postmean
0	11.22	0.0	0.41563741
3	38.64	3.0	0.03512523
9	12.5	9.0	0.0002149
8	30.1	8.0	0.00049403
0	7.84	0.0	0.45608482
8	11.84	8.0	0.00039502
7	21.84	7.0	0.00114913
0	12.129999999999999	0.0	0.17377191
0	15.96	0.0	0.57951717
7	18.76	7.0	0.00049585
8	13.33	8.0	0.00043762
9	23.975	9.0	0.00092741
9	25.67	9.0	0.00045644
0	45.92	0.0	0.55508795
0	50.44	0.0	0.64687522
0	13.43	0.0	0.19339848
0	69.12	0.0	0.58739636
6	18.71	6.0	0.0003951
2	40.265	2.0	0.05494500000000001
0	61.27	0.0	0.3110426
9	15.23	9.0	0.0003311
0	31.619999999999997	0.0	0.14442466
0	28.380000000000003	0.0	0.145816
3	28.34	3.0	0.011138200000000001
0	36.75	0.0	0.34451538
8	14.55	8.0	0.00020510000000000003
2	37.91	2.0	0.0195211
0	20.83	0.0	0.26563115
0	49.21	0.0	0.21715272
3	23.36	3.0	0.12505311
6	49.39	6.0	0.00026666
8	27.88	8.0	0.00044828
2	18.85	2.0	0.02733878
2	78.39	2.0	0.02262971
0	40.37	0.0	0.50786093
2	50.86	2.0	0.07864916
0	26.21	0.0	0.28069118
0	71.23	0.0	0.26644855
0	34.129999999999995	0.0	0.45066542
0	61.69	0.0	0.29924174
7	14.69	7.0	0.0036123000000000006
0	58.644999999999996	0.0	0.61387444
8	15.309999999999999	8.0	0.00046433
0	38.535	0.0	0.14877415
4	42.225	4.0	0.0027121
0	79.65	0.0	0.24372635
0	53.02	0.0	0.15633964
0	66.75999999999999	0.0	0.18961795
7	18.86	7.0	0.00024402
0	11.45	0.0	0.64590719
0	87.03	0.0	0.26175737
7	42.68	7.0	0.00061123
0	50.29	0.0	0.57548397
0	35.04	0.0	0.6887048000000001
2	11.69	2.0	0.08311786
2	69.64500000000001	2.0	0.02676069
5	22.305	5.0	0.00130375
0	39.71	0.0	0.39436059
0	42.02	0.0	0.69271438
0	33.1	0.0	0.53095911
3	32.99	3.0	0.04781663
3	37.815	3.0	0.00471638
3	46.405	3.0	0.03968557
3	55.29	3.0	0.0168584
7	15.395	7.0	0.00162264
7	19.479999999999997	7.0	0.00054853
2	29.064999999999998	2.0	0.02562502
5	25.45	5.0	0.0068393
5	18.32	5.0	0.00632592
6	25.95	6.0	0.00076456
6	26.1	6.0	0.00462246
6	34.42	6.0	0.00706915
1	26.915	1.0	0.22181953
1	97.89	1.0	0.08490919
1	56.78	1.0	0.08267851
1	39.71	1.0	0.07597417
4	38.125	4.0	0.01969878
4	43.17	4.0	0.00516995
7	19.42	7.0	0.00025539
4	22.55	4.0	0.01807907
4	20.049999999999997	4.0	0.00730192
5	23.195	5.0	0.00209971
5	21.76	5.0	0.194466
5	30.509999999999998	5.0	0.02728373
