# Supplementary material for: Functionally constrained human proteins are less prone to mutational instability from single amino acid substitutions
Source: Nat Commun. 2025 Mar 13;16:2492. doi: 10.1038/s41467-025-57757-y (PMC11906876; doi:10.1038/s41467-025-57757-y)
Supplement: Supplementary file 4 — Source Data [file 41467_2025_57757_MOESM4_ESM.zip › SourceData/fig5a.txt]

LOEUF_DoS	LOEUF_pLoF
0.6400000000000002	8.1800e-01
0.8000000000000004	5.8900e-01
0.1	1.1820e+00
0.12000000000000001	1.8690e+00
1.8400000000000012	3.5900e-01
0.46000000000000013	NA
0.04	1.8840e+00
0.34	NA
0.27999999999999997	9.4200e-01
1.8400000000000012	5.8000e-01
0.5000000000000001	2.8700e-01
0.8000000000000004	1.8580e+00
0.9000000000000005	1.9630e+00
0.34	1.8850e+00
0.06	1.8900e+00
0.04	1.8930e+00
1.9600000000000013	8.3700e-01
1.4000000000000008	1.0350e+00
0.6600000000000003	4.3900e-01
1.0000000000000004	6.8000e-01
0.6000000000000002	4.5600e-01
0.7800000000000004	1.8890e+00
1.8400000000000012	2.6400e-01
1.1800000000000006	9.7500e-01
0.8600000000000004	3.3200e-01
1.4600000000000009	1.0620e+00
0.9200000000000005	5.8900e-01
1.5000000000000009	1.5000e-01
1.3400000000000007	1.3790e+00
1.0600000000000005	1.8890e+00
1.1400000000000006	7.0800e-01
1.0800000000000005	8.4800e-01
0.7800000000000004	4.6700e-01
1.9000000000000012	7.2500e-01
0.8000000000000004	8.3100e-01
0.21999999999999997	2.2100e-01
1.740000000000001	3.0000e-01
0.8800000000000004	1.7430e+00
1.2200000000000006	1.7070e+00
0.8800000000000004	1.3140e+00
1.2000000000000006	1.5930e+00
1.560000000000001	1.8820e+00
1.1800000000000006	1.3250e+00
1.9400000000000013	3.8900e-01
1.0800000000000005	1.7470e+00
0.5400000000000001	5.6800e-01
0.6800000000000003	6.8300e-01
1.8000000000000012	8.0600e-01
1.1200000000000006	1.4910e+00
1.700000000000001	1.9360e+00
0.8200000000000004	6.6500e-01
1.0200000000000005	2.2400e-01
1.9000000000000012	7.1900e-01
1.0000000000000004	1.6560e+00
0.7600000000000003	7.0100e-01
0.36000000000000004	8.0900e-01
1.2000000000000006	1.7150e+00
1.5000000000000009	1.6830e+00
1.9800000000000013	7.0900e-01
1.3600000000000008	1.6000e+00
0.48000000000000015	1.5450e+00
0.18	1.6410e+00
0.6200000000000002	5.8400e-01
0.9000000000000005	2.4100e-01
0.7600000000000003	1.4780e+00
1.9800000000000013	1.6460e+00
0.8000000000000004	6.9600e-01
1.9600000000000013	1.8930e+00
1.0600000000000005	7.6800e-01
1.0400000000000005	1.0090e+00
1.1000000000000005	1.1450e+00
1.1000000000000005	3.2800e-01
0.7200000000000003	3.5500e-01
1.540000000000001	4.7500e-01
1.9000000000000012	4.1800e-01
0.6400000000000002	8.0300e-01
1.5000000000000009	9.1500e-01
1.8800000000000012	1.9230e+00
0.7800000000000004	1.2940e+00
0.9200000000000005	1.0350e+00
0.6000000000000002	1.1190e+00
1.5000000000000009	1.6750e+00
0.7600000000000003	4.3700e-01
1.9200000000000013	1.9390e+00
0.8400000000000004	7.2100e-01
0.3	5.3200e-01
0.5400000000000001	3.8600e-01
1.2200000000000006	1.1480e+00
0.9200000000000005	1.6470e+00
1.740000000000001	1.6920e+00
1.1200000000000006	8.3200e-01
0.8400000000000004	2.4600e-01
0.9200000000000005	6.9600e-01
1.680000000000001	9.4200e-01
0.5600000000000002	4.2100e-01
1.1200000000000006	7.9000e-02
1.9200000000000013	1.9520e+00
0.7000000000000003	5.4200e-01
1.540000000000001	1.4600e-01
0.9800000000000005	2.4100e-01
0.6600000000000003	1.1510e+00
0.9200000000000005	1.9680e+00
1.1000000000000005	1.0100e+00
1.560000000000001	1.1020e+00
1.3200000000000007	1.9750e+00
1.1600000000000006	5.1600e-01
0.6600000000000003	4.2400e-01
1.0600000000000005	1.5280e+00
1.0800000000000005	1.3310e+00
0.6800000000000003	5.1000e-01
0.8200000000000004	5.1400e-01
1.8600000000000012	1.7640e+00
0.04	1.9400e-01
1.680000000000001	1.8870e+00
1.9600000000000013	1.9360e+00
0.8400000000000004	5.8700e-01
0.6000000000000002	1.6900e-01
0.7200000000000003	1.0560e+00
0.8000000000000004	5.8700e-01
1.9400000000000013	NA
0.9800000000000005	1.0330e+00
0.8000000000000004	5.3000e-01
1.0600000000000005	7.4300e-01
0.9800000000000005	9.8600e-01
0.9200000000000005	4.0100e-01
1.8800000000000012	1.1310e+00
1.3000000000000007	1.8340e+00
1.1000000000000005	8.7700e-01
0.19999999999999998	6.2700e-01
1.0400000000000005	1.6940e+00
0.7000000000000003	3.1900e-01
2.0000000000000013	1.9270e+00
1.4800000000000009	3.2400e-01
1.2200000000000006	1.0180e+00
1.580000000000001	1.4060e+00
0.6000000000000002	4.3500e-01
0.4200000000000001	7.2600e-01
1.0000000000000004	8.0600e-01
1.0000000000000004	2.6700e-01
0.9000000000000005	4.6700e-01
1.700000000000001	1.0600e-01
1.8800000000000012	8.8800e-01
0.8400000000000004	1.7300e-01
1.8600000000000012	2.1400e-01
1.2400000000000007	3.2800e-01
1.2400000000000007	1.0140e+00
0.8000000000000004	4.0000e-01
0.08	2.7900e-01
1.580000000000001	5.5600e-01
0.8400000000000004	1.1070e+00
0.6800000000000003	1.1000e+00
1.0400000000000005	1.1850e+00
0.6400000000000002	1.3940e+00
0.9200000000000005	1.2500e-01
1.0200000000000005	1.2480e+00
1.1000000000000005	7.9700e-01
0.48000000000000015	2.0200e-01
0.27999999999999997	1.7300e-01
1.2400000000000007	4.1900e-01
0.6400000000000002	8.4200e-01
0.8200000000000004	1.1620e+00
0.7800000000000004	7.7400e-01
1.2800000000000007	1.5790e+00
0.7600000000000003	7.7700e-01
0.9800000000000005	1.2360e+00
0.19999999999999998	1.0060e+00
0.9400000000000005	8.9200e-01
0.5000000000000001	8.9500e-01
1.640000000000001	7.7100e-01
1.4600000000000009	2.6300e-01
1.9600000000000013	1.9430e+00
1.0800000000000005	1.0570e+00
1.2800000000000007	9.5700e-01
1.3200000000000007	7.5200e-01
1.9400000000000013	1.0200e+00
1.560000000000001	1.8810e+00
0.8400000000000004	1.6440e+00
1.4400000000000008	8.7300e-01
1.0800000000000005	7.7900e-01
1.2800000000000007	1.2300e+00
0.7800000000000004	2.2300e-01
1.9000000000000012	3.3500e-01
1.7600000000000011	1.9310e+00
1.0400000000000005	1.9340e+00
1.740000000000001	5.8500e-01
1.3600000000000008	1.1970e+00
0.4200000000000001	1.9000e-01
1.2000000000000006	3.3800e-01
1.9800000000000013	5.2800e-01
0.5400000000000001	5.0500e-01
0.9200000000000005	1.1050e+00
1.4000000000000008	6.4100e-01
1.9000000000000012	9.1000e-02
1.560000000000001	9.9700e-01
1.0200000000000005	1.0990e+00
0.9800000000000005	1.6930e+00
1.9000000000000012	1.1580e+00
0.5800000000000002	2.4900e-01
0.8600000000000004	7.7400e-01
0.7200000000000003	4.3600e-01
0.9400000000000005	8.7800e-01
1.660000000000001	5.4400e-01
0.6000000000000002	5.6700e-01
0.38000000000000006	1.3740e+00
1.0800000000000005	1.7850e+00
0.32	4.0500e-01
0.7200000000000003	5.2400e-01
1.0000000000000004	9.5100e-01
0.32	9.5100e-01
0.8200000000000004	2.9400e-01
2.0000000000000013	1.3990e+00
0.48000000000000015	2.9600e-01
1.1800000000000006	1.7810e+00
0.4400000000000001	1.0040e+00
1.2800000000000007	2.0500e-01
0.7400000000000003	2.3900e-01
0.9200000000000005	6.4000e-01
0.08	7.3800e-01
1.740000000000001	1.2800e-01
1.740000000000001	2.8600e-01
0.9200000000000005	6.8100e-01
1.8400000000000012	1.4120e+00
0.9000000000000005	1.2240e+00
1.1400000000000006	1.0520e+00
1.4000000000000008	1.7270e+00
0.5800000000000002	1.3890e+00
0.46000000000000013	1.8500e-01
0.9400000000000005	6.1600e-01
0.6000000000000002	4.0600e-01
0.8000000000000004	1.5270e+00
0.8200000000000004	8.2000e-01
1.1000000000000005	8.1600e-01
1.1400000000000006	1.6890e+00
0.7000000000000003	8.9300e-01
1.9000000000000012	2.2100e-01
0.5800000000000002	3.0400e-01
0.5800000000000002	2.2500e-01
1.3000000000000007	1.1010e+00
1.740000000000001	1.2370e+00
1.3000000000000007	9.5600e-01
1.0800000000000005	1.3580e+00
0.8600000000000004	1.0740e+00
1.2800000000000007	1.7260e+00
1.8000000000000012	9.0600e-01
0.8000000000000004	8.1600e-01
0.7000000000000003	5.8900e-01
1.0600000000000005	3.5400e-01
0.5000000000000001	3.5700e-01
0.8400000000000004	8.1600e-01
0.7200000000000003	4.9900e-01
0.8000000000000004	3.4300e-01
0.5000000000000001	9.7000e-01
1.1600000000000006	1.0830e+00
1.9600000000000013	5.7800e-01
0.7800000000000004	1.2640e+00
0.7200000000000003	5.4400e-01
0.6200000000000002	5.5900e-01
1.8600000000000012	3.0700e-01
1.1200000000000006	8.4100e-01
0.5800000000000002	3.4200e-01
0.4400000000000001	1.0530e+00
0.9400000000000005	1.1660e+00
1.2000000000000006	1.8410e+00
0.5200000000000001	7.5900e-01
0.7600000000000003	3.0600e-01
1.1800000000000006	1.6750e+00
0.5000000000000001	1.7000e-01
0.6000000000000002	NA
1.0000000000000004	8.3400e-01
0.8600000000000004	NA
0.04	5.0400e-01
0.6400000000000002	1.5100e-01
0.6800000000000003	1.3200e-01
1.8200000000000012	7.0300e-01
0.4200000000000001	5.6100e-01
1.9000000000000012	1.4700e-01
1.8400000000000012	7.1000e-01
0.23999999999999996	7.5800e-01
1.0800000000000005	1.8860e+00
1.0600000000000005	5.1100e-01
0.6000000000000002	1.3280e+00
1.0400000000000005	6.7900e-01
1.3200000000000007	2.4900e-01
1.9600000000000013	1.0100e-01
1.4000000000000008	9.2000e-02
0.27999999999999997	9.7300e-01
1.0400000000000005	1.5330e+00
0.7000000000000003	5.7000e-01
0.9800000000000005	1.8040e+00
0.7800000000000004	1.2400e-01
0.7200000000000003	1.8380e+00
1.0000000000000004	8.4700e-01
0.9400000000000005	1.4810e+00
0.6800000000000003	1.1590e+00
0.8400000000000004	NA
0.9000000000000005	1.5180e+00
1.1200000000000006	2.8400e-01
0.6800000000000003	3.5200e-01
1.4200000000000008	1.8400e+00
1.0200000000000005	3.4900e-01
0.4000000000000001	3.9400e-01
0.7600000000000003	7.4500e-01
1.1400000000000006	4.4600e-01
0.6600000000000003	5.0900e-01
0.6400000000000002	1.0880e+00
1.2400000000000007	1.1960e+00
0.8200000000000004	4.8000e-01
0.5200000000000001	2.1100e-01
0.6400000000000002	3.7100e-01
0.3	1.2570e+00
0.7800000000000004	3.0600e-01
0.6800000000000003	1.0960e+00
1.2000000000000006	8.6500e-01
0.8600000000000004	9.2500e-01
0.8200000000000004	4.0400e-01
0.6600000000000003	7.1500e-01
1.4800000000000009	2.4600e-01
1.600000000000001	1.3910e+00
0.4400000000000001	1.4800e-01
1.0400000000000005	1.7460e+00
1.3600000000000008	1.6300e+00
1.660000000000001	1.3820e+00
0.7400000000000003	4.5800e-01
0.12000000000000001	1.4900e-01
1.3800000000000008	9.9100e-01
0.9800000000000005	1.6840e+00
1.2400000000000007	5.7400e-01
1.0600000000000005	1.3830e+00
1.3000000000000007	7.7800e-01
1.2600000000000007	3.2600e-01
0.9800000000000005	1.9180e+00
1.620000000000001	1.8610e+00
1.7800000000000011	1.9170e+00
0.6200000000000002	1.8200e-01
0.7000000000000003	2.4400e-01
1.1000000000000005	1.3920e+00
1.740000000000001	3.3600e-01
1.520000000000001	3.8200e-01
0.5800000000000002	4.3800e-01
1.9000000000000012	4.0400e-01
0.6000000000000002	1.4190e+00
1.5000000000000009	5.4800e-01
1.8200000000000012	8.3300e-01
0.8600000000000004	1.7370e+00
1.1000000000000005	9.2900e-01
0.12000000000000001	1.8300e-01
1.9000000000000012	1.1870e+00
1.0400000000000005	3.9100e-01
1.1600000000000006	1.8540e+00
1.0600000000000005	8.3200e-01
0.7600000000000003	1.5760e+00
0.5400000000000001	5.9700e-01
2.0000000000000013	NA
1.0800000000000005	1.1660e+00
0.9800000000000005	8.1100e-01
1.700000000000001	1.9170e+00
1.1200000000000006	6.9700e-01
1.0000000000000004	1.7260e+00
0.7600000000000003	7.3800e-01
0.14	4.2300e-01
1.5000000000000009	1.6970e+00
1.4800000000000009	9.6300e-01
0.46000000000000013	2.9800e-01
1.740000000000001	1.2870e+00
1.7800000000000011	1.9680e+00
0.5800000000000002	3.1100e-01
1.700000000000001	1.8800e+00
0.5600000000000002	2.5200e-01
0.34	1.0800e-01
1.8800000000000012	3.6000e-01
0.7600000000000003	2.3400e-01
1.580000000000001	4.3100e-01
0.7000000000000003	7.4100e-01
1.680000000000001	6.2600e-01
1.0200000000000005	1.5020e+00
1.680000000000001	1.2470e+00
0.7600000000000003	6.9000e-01
0.7600000000000003	NA
1.1400000000000006	1.1540e+00
0.5400000000000001	2.5700e-01
0.7800000000000004	2.6600e-01
0.4400000000000001	2.0400e-01
0.6400000000000002	5.5800e-01
0.7400000000000003	2.6100e-01
0.5400000000000001	4.9900e-01
1.9000000000000012	2.5800e-01
0.7000000000000003	8.5400e-01
0.7800000000000004	1.5010e+00
0.9400000000000005	1.6570e+00
0.6000000000000002	6.8800e-01
0.6200000000000002	6.2900e-01
1.0400000000000005	1.8560e+00
0.32	1.1860e+00
1.540000000000001	1.0920e+00
0.8000000000000004	4.5200e-01
1.600000000000001	8.2400e-01
1.0000000000000004	1.3300e+00
0.12000000000000001	2.4600e-01
0.6600000000000003	1.9600e-01
0.8200000000000004	2.7700e-01
0.5400000000000001	2.3300e-01
1.4400000000000008	1.7570e+00
1.2800000000000007	8.5200e-01
0.6600000000000003	1.4340e+00
1.0400000000000005	1.1460e+00
1.1000000000000005	8.8000e-01
0.5600000000000002	9.7800e-01
1.0200000000000005	1.3130e+00
1.1600000000000006	1.9130e+00
0.9600000000000005	1.0870e+00
0.7000000000000003	1.7600e-01
0.21999999999999997	6.5000e-01
1.4000000000000008	NA
0.5800000000000002	6.8200e-01
1.1800000000000006	7.3400e-01
0.9400000000000005	1.0330e+00
0.6000000000000002	3.1200e-01
1.4400000000000008	9.6400e-01
1.1200000000000006	4.9900e-01
1.0400000000000005	6.3800e-01
1.0400000000000005	6.0300e-01
0.8600000000000004	1.9300e-01
1.0400000000000005	1.1900e+00
1.3000000000000007	1.6390e+00
0.4000000000000001	4.8300e-01
0.8600000000000004	1.7500e-01
1.8600000000000012	1.6150e+00
2.0000000000000013	7.2200e-01
1.9000000000000012	1.1940e+00
1.8000000000000012	1.6510e+00
1.1600000000000006	6.9500e-01
1.1800000000000006	1.6470e+00
0.6200000000000002	2.6100e-01
0.9200000000000005	7.0000e-01
1.2200000000000006	1.3500e-01
1.4200000000000008	1.3410e+00
1.2400000000000007	3.2800e-01
0.46000000000000013	2.4500e-01
0.9400000000000005	3.0300e-01
0.4400000000000001	1.0300e-01
0.9400000000000005	7.8900e-01
1.9400000000000013	NA
1.3600000000000008	1.5870e+00
0.7800000000000004	1.2880e+00
0.46000000000000013	1.3780e+00
1.600000000000001	3.7100e-01
1.5000000000000009	3.7400e-01
0.5000000000000001	1.0480e+00
0.32	2.9700e-01
0.9800000000000005	5.1300e-01
1.1000000000000005	1.4710e+00
0.8800000000000004	1.0920e+00
1.1400000000000006	2.6200e-01
1.3600000000000008	1.7930e+00
0.9600000000000005	1.4110e+00
1.2400000000000007	1.1130e+00
0.7600000000000003	1.0800e+00
1.600000000000001	6.9100e-01
1.660000000000001	1.1310e+00
0.5200000000000001	6.4700e-01
1.2600000000000007	4.6300e-01
0.9000000000000005	1.4500e-01
0.9800000000000005	9.6300e-01
0.8200000000000004	5.9500e-01
1.720000000000001	5.2200e-01
0.5800000000000002	5.6100e-01
1.720000000000001	4.2800e-01
0.9400000000000005	1.3540e+00
0.6200000000000002	6.7800e-01
1.0600000000000005	5.0000e-01
1.4000000000000008	1.3130e+00
0.5000000000000001	3.7200e-01
0.06	7.5300e-01
0.7200000000000003	2.7300e-01
1.4200000000000008	1.1910e+00
0.5600000000000002	4.1300e-01
0.08	1.8120e+00
1.8600000000000012	4.5700e-01
0.5800000000000002	7.6300e-01
1.700000000000001	1.9750e+00
0.7800000000000004	1.7040e+00
0.6400000000000002	1.3170e+00
0.9000000000000005	6.7200e-01
1.2400000000000007	8.9600e-01
0.4000000000000001	5.9000e-01
0.7200000000000003	7.2800e-01
1.8000000000000012	8.4000e-02
1.1400000000000006	1.0840e+00
0.9400000000000005	4.8600e-01
1.2000000000000006	1.9140e+00
0.8200000000000004	4.8200e-01
0.46000000000000013	2.6600e-01
1.0800000000000005	9.8600e-01
0.9000000000000005	9.1600e-01
0.8800000000000004	1.4080e+00
1.0600000000000005	1.9400e-01
1.2400000000000007	1.8080e+00
0.9400000000000005	7.8800e-01
0.23999999999999996	7.2700e-01
2.0000000000000013	9.0600e-01
0.6800000000000003	1.0730e+00
0.8200000000000004	8.7000e-01
0.6200000000000002	1.2600e-01
1.3200000000000007	3.3000e-01
1.1200000000000006	1.0460e+00
0.7200000000000003	1.1380e+00
0.6000000000000002	1.1660e+00
0.32	2.1600e-01
1.560000000000001	1.4790e+00
0.9400000000000005	3.2300e-01
0.9000000000000005	5.3500e-01
0.8000000000000004	8.2900e-01
0.4200000000000001	5.8500e-01
1.0600000000000005	5.6000e-01
0.8200000000000004	1.5200e+00
1.4800000000000009	1.7010e+00
0.4000000000000001	5.5200e-01
0.38000000000000006	NA
1.3800000000000008	1.5100e+00
1.1000000000000005	1.3520e+00
0.9400000000000005	1.0640e+00
0.5200000000000001	3.5400e-01
0.9000000000000005	1.0150e+00
0.4400000000000001	3.1000e-01
1.1800000000000006	6.8800e-01
1.0200000000000005	1.1640e+00
0.8200000000000004	7.4100e-01
0.9000000000000005	1.5670e+00
0.7800000000000004	4.1100e-01
1.9600000000000013	7.1700e-01
0.5800000000000002	6.9800e-01
2.0000000000000013	1.6890e+00
0.8600000000000004	1.2350e+00
0.4400000000000001	3.7400e-01
0.7600000000000003	9.2400e-01
1.1600000000000006	9.1500e-01
0.7600000000000003	6.3300e-01
1.0200000000000005	3.7200e-01
0.7200000000000003	1.0250e+00
0.5000000000000001	9.6500e-01
0.9600000000000005	4.1900e-01
1.2800000000000007	1.5290e+00
0.8200000000000004	1.1720e+00
0.8400000000000004	6.4700e-01
0.7200000000000003	1.1530e+00
0.12000000000000001	1.4440e+00
1.520000000000001	1.0190e+00
1.1400000000000006	9.0100e-01
0.6600000000000003	1.0180e+00
0.7000000000000003	1.1430e+00
0.6400000000000002	1.7250e+00
1.660000000000001	4.4100e-01
0.7200000000000003	1.1570e+00
0.9800000000000005	1.8200e+00
1.3200000000000007	4.4200e-01
1.0200000000000005	9.9000e-02
1.4800000000000009	1.8670e+00
0.9400000000000005	1.8940e+00
0.6000000000000002	3.1000e-01
1.3600000000000008	1.0060e+00
0.1	3.2300e-01
1.9400000000000013	2.7500e-01
0.7800000000000004	1.1530e+00
1.0400000000000005	2.5400e-01
1.9000000000000012	1.5500e-01
1.2000000000000006	1.3080e+00
0.5600000000000002	2.2900e-01
0.9600000000000005	1.4250e+00
0.6600000000000003	9.3100e-01
1.2400000000000007	1.0610e+00
1.620000000000001	6.6400e-01
1.3600000000000008	9.4400e-01
0.9000000000000005	1.2250e+00
1.7600000000000011	8.2200e-01
0.9600000000000005	8.8800e-01
1.3600000000000008	1.3810e+00
0.8600000000000004	1.5530e+00
1.1200000000000006	1.1890e+00
0.8000000000000004	6.4500e-01
1.8000000000000012	2.2800e-01
1.2200000000000006	1.5400e+00
1.1600000000000006	8.7900e-01
0.7000000000000003	2.8700e-01
1.9200000000000013	7.6300e-01
1.1400000000000006	2.3500e-01
0.7600000000000003	1.8290e+00
0.5200000000000001	7.4200e-01
1.8400000000000012	2.9400e-01
0.5600000000000002	4.8500e-01
0.18	1.7300e-01
1.2200000000000006	4.0600e-01
0.34	5.2300e-01
0.5400000000000001	5.9900e-01
1.3200000000000007	4.0600e-01
0.6000000000000002	7.9100e-01
1.4800000000000009	3.6700e-01
1.0600000000000005	2.1900e-01
1.2600000000000007	1.1460e+00
1.1400000000000006	1.4990e+00
0.9400000000000005	9.9500e-01
1.9200000000000013	1.0560e+00
0.6400000000000002	7.0200e-01
0.5400000000000001	1.8800e-01
0.9000000000000005	6.5000e-01
1.4600000000000009	1.2800e-01
1.720000000000001	1.3740e+00
0.4200000000000001	4.0600e-01
1.1400000000000006	8.2600e-01
0.7000000000000003	3.8300e-01
1.0800000000000005	3.4000e-01
1.2800000000000007	7.8100e-01
0.5600000000000002	2.6200e-01
0.8600000000000004	4.5400e-01
0.9800000000000005	3.6900e-01
1.9800000000000013	8.5600e-01
0.8400000000000004	4.9500e-01
0.48000000000000015	2.4400e-01
0.48000000000000015	1.0400e+00
0.5800000000000002	7.1100e-01
0.9400000000000005	8.6600e-01
1.0000000000000004	1.1160e+00
0.36000000000000004	1.8660e+00
0.7800000000000004	7.8100e-01
0.7600000000000003	4.3700e-01
1.1200000000000006	6.3500e-01
1.740000000000001	1.7910e+00
1.0600000000000005	1.8870e+00
1.4200000000000008	1.9400e+00
1.4400000000000008	6.9000e-01
1.2000000000000006	1.3360e+00
1.1000000000000005	1.6330e+00
1.9600000000000013	5.7200e-01
0.5000000000000001	1.5700e+00
1.700000000000001	1.3810e+00
0.6400000000000002	1.5630e+00
0.8800000000000004	4.6300e-01
1.8000000000000012	1.4300e+00
0.7600000000000003	1.0960e+00
1.3000000000000007	1.5130e+00
0.9000000000000005	9.0300e-01
0.6200000000000002	1.4910e+00
1.600000000000001	2.4200e-01
1.3000000000000007	8.3400e-01
0.6800000000000003	1.0410e+00
0.7000000000000003	5.7800e-01
0.5200000000000001	1.1500e+00
1.580000000000001	9.8200e-01
0.4000000000000001	1.0090e+00
0.9400000000000005	1.8900e-01
1.660000000000001	1.9370e+00
0.34	5.0400e-01
1.9600000000000013	4.1900e-01
1.9000000000000012	3.6100e-01
1.5000000000000009	1.1490e+00
0.8800000000000004	1.8650e+00
0.7200000000000003	5.4100e-01
1.740000000000001	1.6850e+00
0.9200000000000005	1.0610e+00
0.7800000000000004	1.0390e+00
0.7400000000000003	1.5810e+00
0.8600000000000004	1.7850e+00
0.5200000000000001	3.4100e-01
1.3200000000000007	9.4500e-01
0.7800000000000004	5.5300e-01
0.9200000000000005	1.1650e+00
0.7800000000000004	4.0800e-01
0.6800000000000003	8.8200e-01
0.9400000000000005	9.6300e-01
0.7600000000000003	3.5900e-01
0.9800000000000005	7.5700e-01
0.46000000000000013	3.4900e-01
1.4400000000000008	1.2000e+00
0.48000000000000015	8.2500e-01
0.7200000000000003	4.9900e-01
0.8800000000000004	5.2000e-01
1.0000000000000004	1.4450e+00
0.5000000000000001	3.4900e-01
0.32	1.7390e+00
0.8600000000000004	1.1560e+00
0.9400000000000005	6.3800e-01
0.7200000000000003	1.8330e+00
0.7800000000000004	8.2200e-01
1.0600000000000005	1.0790e+00
0.9400000000000005	1.2290e+00
0.7200000000000003	1.3880e+00
1.4200000000000008	6.5000e-01
0.6200000000000002	1.6230e+00
0.7000000000000003	8.6700e-01
0.9800000000000005	3.1900e-01
1.680000000000001	5.1200e-01
1.0200000000000005	4.3600e-01
1.3400000000000007	1.0910e+00
0.7600000000000003	4.8100e-01
1.0600000000000005	1.3560e+00
1.600000000000001	1.5500e-01
1.620000000000001	9.0000e-02
1.3000000000000007	3.9800e-01
0.04	7.8200e-01
0.8400000000000004	3.6700e-01
0.6000000000000002	2.4100e-01
0.48000000000000015	4.5200e-01
1.0600000000000005	1.0520e+00
0.9000000000000005	1.7740e+00
1.0200000000000005	1.2520e+00
0.7600000000000003	3.3400e-01
0.8600000000000004	1.3420e+00
1.9400000000000013	1.5600e-01
0.6800000000000003	1.0760e+00
1.3400000000000007	1.1730e+00
0.8000000000000004	9.8800e-01
0.9000000000000005	6.9000e-01
0.6000000000000002	8.1900e-01
0.4200000000000001	1.4320e+00
0.5400000000000001	1.2160e+00
0.27999999999999997	6.0400e-01
1.4000000000000008	1.8450e+00
1.5000000000000009	1.9710e+00
1.0200000000000005	NA
1.0800000000000005	9.2400e-01
0.7800000000000004	1.5960e+00
0.6600000000000003	2.9000e-01
1.9800000000000013	7.8400e-01
1.620000000000001	5.6200e-01
1.3600000000000008	1.1030e+00
0.48000000000000015	1.8950e+00
0.8000000000000004	2.3100e-01
1.3200000000000007	3.3200e-01
1.660000000000001	9.8000e-01
0.8200000000000004	8.4000e-01
0.8600000000000004	5.5100e-01
0.7600000000000003	7.1900e-01
1.4600000000000009	3.1600e-01
1.4400000000000008	9.2300e-01
1.2200000000000006	1.2560e+00
1.4800000000000009	6.6200e-01
1.8800000000000012	8.1000e-02
0.4400000000000001	4.6700e-01
1.2200000000000006	9.6900e-01
0.14	2.4900e-01
0.32	4.8000e-01
0.16	2.9100e-01
0.7000000000000003	1.6500e-01
1.8800000000000012	3.6700e-01
0.6800000000000003	5.9600e-01
0.5400000000000001	3.2900e-01
1.8400000000000012	9.5500e-01
1.2800000000000007	1.0850e+00
0.5600000000000002	6.0000e-01
0.8000000000000004	8.1500e-01
1.2000000000000006	1.5180e+00
1.1400000000000006	8.2200e-01
1.660000000000001	1.0170e+00
0.9800000000000005	9.3300e-01
1.9600000000000013	7.8000e-01
1.9000000000000012	6.8800e-01
1.2200000000000006	3.8300e-01
1.0000000000000004	1.8570e+00
0.6000000000000002	3.0200e-01
1.9600000000000013	1.2850e+00
0.6400000000000002	4.0800e-01
0.5400000000000001	8.6500e-01
0.3	1.8600e-01
0.7200000000000003	2.2800e-01
0.9000000000000005	1.2510e+00
1.0200000000000005	1.1500e+00
0.7600000000000003	NA
0.9800000000000005	1.9370e+00
1.0000000000000004	7.3800e-01
0.8000000000000004	5.0600e-01
0.7200000000000003	3.3500e-01
0.38000000000000006	4.7900e-01
1.0200000000000005	1.4860e+00
0.9200000000000005	1.5470e+00
1.620000000000001	1.6820e+00
1.2200000000000006	9.1200e-01
0.9000000000000005	NA
1.9200000000000013	1.0850e+00
0.6400000000000002	1.4880e+00
0.6600000000000003	2.4300e-01
1.1200000000000006	1.2420e+00
1.8000000000000012	1.9700e-01
1.0800000000000005	1.5160e+00
1.0800000000000005	1.7460e+00
0.7200000000000003	3.3000e-01
0.8400000000000004	1.2060e+00
0.3	1.7500e-01
0.7000000000000003	1.8860e+00
0.7000000000000003	6.5800e-01
0.9000000000000005	1.9690e+00
0.9000000000000005	2.1000e-01
0.23999999999999996	6.3100e-01
1.1000000000000005	1.0500e+00
0.9600000000000005	1.2730e+00
1.1000000000000005	1.2200e+00
1.3800000000000008	6.8100e-01
0.6000000000000002	1.8600e-01
0.4000000000000001	8.1400e-01
0.48000000000000015	4.1100e-01
0.9800000000000005	1.9500e-01
1.8200000000000012	1.0690e+00
1.4400000000000008	1.7730e+00
1.0800000000000005	1.1240e+00
1.680000000000001	7.4000e-01
0.7600000000000003	9.4300e-01
0.7200000000000003	4.3400e-01
1.740000000000001	2.3200e-01
0.5200000000000001	2.0600e-01
0.8000000000000004	3.2000e-01
0.8000000000000004	5.7800e-01
0.18	1.6800e+00
1.3400000000000007	1.3480e+00
1.3200000000000007	1.4890e+00
1.2400000000000007	1.8900e-01
0.9800000000000005	1.2990e+00
1.1800000000000006	4.5300e-01
1.1800000000000006	9.8000e-01
1.1800000000000006	NA
1.3000000000000007	9.9800e-01
1.5000000000000009	5.4900e-01
0.9400000000000005	9.1700e-01
0.9800000000000005	2.9700e-01
0.9000000000000005	6.4100e-01
1.1800000000000006	1.4380e+00
0.8800000000000004	1.4720e+00
0.46000000000000013	3.6100e-01
1.0000000000000004	6.8900e-01
1.3200000000000007	1.1500e+00
1.9800000000000013	1.9240e+00
0.8200000000000004	2.9400e-01
0.9000000000000005	1.0340e+00
1.7800000000000011	1.7250e+00
0.9200000000000005	1.7220e+00
1.0000000000000004	3.4900e-01
0.7200000000000003	3.9700e-01
0.21999999999999997	5.9400e-01
1.3800000000000008	1.7030e+00
1.3800000000000008	9.7200e-01
0.8000000000000004	6.0600e-01
0.8800000000000004	3.7500e-01
1.0800000000000005	9.5300e-01
1.2800000000000007	1.2220e+00
0.8800000000000004	1.2230e+00
0.5600000000000002	2.5800e-01
0.8800000000000004	5.4600e-01
1.9000000000000012	1.4990e+00
1.9000000000000012	9.7700e-01
1.9400000000000013	1.0040e+00
0.7200000000000003	5.7600e-01
1.4000000000000008	1.7370e+00
1.4800000000000009	1.4160e+00
0.6400000000000002	1.9200e-01
1.3800000000000008	6.5600e-01
0.7400000000000003	1.7400e-01
0.34	4.1300e-01
1.2800000000000007	7.2800e-01
0.36000000000000004	1.2840e+00
1.4400000000000008	1.8890e+00
0.9600000000000005	1.9540e+00
0.38000000000000006	8.5100e-01
0.7800000000000004	8.3000e-01
0.7800000000000004	7.3300e-01
0.9600000000000005	1.0720e+00
0.8400000000000004	1.2870e+00
1.740000000000001	1.7120e+00
1.9000000000000012	2.8300e-01
1.2800000000000007	1.8890e+00
0.9000000000000005	9.6000e-01
0.5000000000000001	6.9900e-01
1.620000000000001	1.9060e+00
0.8600000000000004	1.3630e+00
0.8200000000000004	8.7800e-01
0.48000000000000015	7.9100e-01
0.8800000000000004	5.2000e-01
1.2400000000000007	6.2300e-01
0.8000000000000004	2.5400e-01
1.1000000000000005	1.2920e+00
1.8400000000000012	3.7900e-01
0.12000000000000001	2.3600e-01
0.6800000000000003	3.1700e-01
0.8600000000000004	2.2100e-01
0.4000000000000001	7.6600e-01
1.2800000000000007	7.0400e-01
1.720000000000001	1.1860e+00
1.8600000000000012	2.8500e-01
0.8200000000000004	4.8300e-01
1.1800000000000006	6.6900e-01
0.9400000000000005	7.1500e-01
1.2800000000000007	8.1900e-01
1.4000000000000008	1.3600e-01
0.6800000000000003	1.3920e+00
1.740000000000001	1.8000e-01
0.6800000000000003	1.2450e+00
0.9600000000000005	1.2870e+00
1.1200000000000006	4.9000e-01
0.9000000000000005	4.4900e-01
0.7600000000000003	1.4380e+00
0.7800000000000004	6.2800e-01
1.0600000000000005	1.6080e+00
0.8600000000000004	1.1900e+00
1.620000000000001	1.7100e+00
1.2000000000000006	7.7800e-01
0.7800000000000004	1.8800e-01
1.0000000000000004	1.2460e+00
1.4000000000000008	1.5250e+00
1.9000000000000012	6.3200e-01
0.8400000000000004	1.9600e-01
1.1200000000000006	1.1820e+00
1.0200000000000005	1.4480e+00
0.5200000000000001	1.0670e+00
1.0200000000000005	8.5600e-01
0.7400000000000003	4.1400e-01
0.7600000000000003	8.7400e-01
1.2200000000000006	1.1330e+00
1.4600000000000009	6.9300e-01
1.1200000000000006	9.0200e-01
1.9600000000000013	5.8400e-01
0.9200000000000005	1.4880e+00
1.9400000000000013	1.1050e+00
0.9600000000000005	2.7600e-01
0.5800000000000002	3.3900e-01
0.9000000000000005	7.2900e-01
1.2400000000000007	9.1800e-01
0.9000000000000005	1.1740e+00
0.7200000000000003	1.6730e+00
0.6200000000000002	7.2900e-01
1.2600000000000007	4.4200e-01
0.7400000000000003	2.8500e-01
0.38000000000000006	1.4520e+00
0.6200000000000002	9.8500e-01
1.1600000000000006	2.5300e-01
1.700000000000001	9.3200e-01
1.9400000000000013	1.0750e+00
0.4400000000000001	1.0190e+00
0.08	1.8710e+00
0.6600000000000003	6.7000e-01
0.9400000000000005	8.2300e-01
0.8200000000000004	5.3400e-01
1.1600000000000006	4.8900e-01
0.08	4.1300e-01
0.9000000000000005	1.1590e+00
0.8400000000000004	1.0630e+00
0.7600000000000003	5.6300e-01
0.9800000000000005	1.4860e+00
0.9000000000000005	7.7600e-01
1.2000000000000006	1.0750e+00
0.5200000000000001	8.3000e-01
0.38000000000000006	1.6920e+00
0.8600000000000004	5.3600e-01
0.9000000000000005	1.2740e+00
1.1200000000000006	7.5000e-01
1.2000000000000006	8.5700e-01
1.7800000000000011	9.7800e-01
0.46000000000000013	1.3600e-01
0.9400000000000005	1.1660e+00
1.1400000000000006	1.8350e+00
0.8600000000000004	1.3530e+00
0.5200000000000001	4.6400e-01
0.9200000000000005	3.9500e-01
2.0000000000000013	1.9170e+00
1.560000000000001	1.8450e+00
1.0800000000000005	1.0540e+00
0.23999999999999996	1.7140e+00
0.9600000000000005	1.3410e+00
0.6200000000000002	3.7800e-01
0.6800000000000003	2.1600e-01
0.6200000000000002	6.7200e-01
0.8400000000000004	1.7800e+00
0.6800000000000003	7.1900e-01
1.1800000000000006	7.3100e-01
1.620000000000001	5.3900e-01
0.5000000000000001	1.4910e+00
1.1800000000000006	6.0700e-01
0.9400000000000005	7.6400e-01
1.9800000000000013	1.9130e+00
0.6800000000000003	1.1070e+00
1.0000000000000004	9.8100e-01
1.660000000000001	7.3900e-01
0.7000000000000003	6.9700e-01
1.0800000000000005	1.7020e+00
1.1800000000000006	4.6200e-01
0.46000000000000013	4.9000e-01
0.5800000000000002	2.4400e-01
1.580000000000001	1.6670e+00
0.6800000000000003	2.1500e-01
0.6600000000000003	2.6200e-01
0.04	8.9000e-02
0.8800000000000004	1.7400e-01
0.9400000000000005	4.8300e-01
0.3	7.1500e-01
1.0800000000000005	9.8400e-01
0.9600000000000005	8.0800e-01
0.5200000000000001	6.8500e-01
0.6600000000000003	1.9800e-01
1.620000000000001	1.1770e+00
1.0800000000000005	1.3580e+00
1.540000000000001	1.4600e+00
0.9000000000000005	5.2600e-01
0.21999999999999997	1.3350e+00
1.520000000000001	9.4300e-01
1.740000000000001	1.0630e+00
0.34	6.6600e-01
0.9000000000000005	1.3130e+00
1.740000000000001	2.7500e-01
1.740000000000001	5.1400e-01
0.7600000000000003	1.5960e+00
1.4800000000000009	1.0190e+00
0.46000000000000013	7.6800e-01
0.8600000000000004	5.1700e-01
1.3600000000000008	4.3800e-01
1.1400000000000006	1.2760e+00
1.1400000000000006	2.1700e-01
0.7800000000000004	9.1600e-01
1.4000000000000008	1.9360e+00
1.2000000000000006	1.6670e+00
1.4000000000000008	1.4770e+00
0.48000000000000015	4.7300e-01
0.7000000000000003	2.2100e-01
1.3000000000000007	5.3700e-01
0.7000000000000003	1.1470e+00
0.9800000000000005	8.6300e-01
0.9200000000000005	5.9900e-01
0.6800000000000003	1.3240e+00
0.7800000000000004	9.3200e-01
0.4000000000000001	3.4100e-01
0.6800000000000003	9.2800e-01
0.6800000000000003	1.0910e+00
0.4400000000000001	6.3100e-01
1.0400000000000005	1.3350e+00
0.9600000000000005	1.2950e+00
1.8400000000000012	6.0300e-01
1.3600000000000008	1.7610e+00
1.4800000000000009	1.0950e+00
0.5800000000000002	4.1500e-01
1.0000000000000004	7.3300e-01
1.0000000000000004	9.8100e-01
0.8400000000000004	4.3700e-01
1.1000000000000005	1.0910e+00
0.8600000000000004	NA
0.36000000000000004	3.0900e-01
0.5800000000000002	1.2730e+00
1.1000000000000005	1.7190e+00
1.8000000000000012	1.7930e+00
1.1000000000000005	1.6510e+00
0.5800000000000002	1.0080e+00
1.4400000000000008	1.9430e+00
0.9600000000000005	4.8800e-01
0.9400000000000005	1.6300e-01
0.7800000000000004	7.4300e-01
0.14	1.2260e+00
1.0000000000000004	1.2760e+00
0.6800000000000003	1.9750e+00
1.0200000000000005	5.6700e-01
1.1600000000000006	8.0200e-01
0.8200000000000004	2.8800e-01
1.1200000000000006	3.9500e-01
1.7600000000000011	3.8600e-01
1.2200000000000006	1.6720e+00
1.5000000000000009	8.4000e-01
1.1000000000000005	4.6600e-01
1.4400000000000008	1.4610e+00
0.9400000000000005	2.4900e-01
1.0600000000000005	4.3700e-01
1.660000000000001	3.6700e-01
0.7400000000000003	1.2390e+00
0.7200000000000003	4.1500e-01
1.1200000000000006	1.8270e+00
0.9000000000000005	4.2400e-01
0.8600000000000004	1.2360e+00
0.9600000000000005	5.1400e-01
1.3200000000000007	1.6130e+00
2.0000000000000013	1.5590e+00
0.3	4.2600e-01
0.6600000000000003	4.5800e-01
1.1600000000000006	1.4770e+00
1.2400000000000007	1.4490e+00
1.720000000000001	4.3500e-01
1.1600000000000006	1.4990e+00
1.8800000000000012	2.7400e-01
1.1000000000000005	6.8500e-01
1.4400000000000008	1.2220e+00
0.8000000000000004	5.0400e-01
1.1000000000000005	4.8600e-01
1.9400000000000013	3.4600e-01
1.640000000000001	1.9900e-01
0.16	1.7600e+00
1.1400000000000006	7.9800e-01
0.9000000000000005	3.0100e-01
0.5600000000000002	6.8300e-01
0.3	1.3800e-01
1.4200000000000008	9.4100e-01
1.9000000000000012	1.9440e+00
1.0000000000000004	8.0300e-01
0.8000000000000004	1.3820e+00
1.1200000000000006	9.8200e-01
0.6800000000000003	9.2300e-01
1.0800000000000005	1.1230e+00
0.5600000000000002	1.9160e+00
1.0400000000000005	1.4170e+00
1.740000000000001	6.0700e-01
0.9600000000000005	1.6690e+00
1.700000000000001	1.8860e+00
1.1200000000000006	4.8500e-01
1.520000000000001	3.1100e-01
0.7800000000000004	7.6000e-01
0.9600000000000005	1.4470e+00
0.7000000000000003	5.4100e-01
1.9400000000000013	3.9300e-01
1.9600000000000013	3.7400e-01
1.9600000000000013	7.6300e-01
0.8000000000000004	6.9400e-01
1.700000000000001	8.3500e-01
0.4200000000000001	5.4700e-01
1.1600000000000006	2.8800e-01
0.9400000000000005	6.1000e-01
0.6200000000000002	3.4300e-01
1.3200000000000007	9.6300e-01
0.6400000000000002	4.2500e-01
0.9200000000000005	1.1910e+00
1.720000000000001	4.3500e-01
0.9200000000000005	1.9700e-01
0.5000000000000001	2.4400e-01
0.9400000000000005	1.1840e+00
0.4000000000000001	4.1400e-01
1.660000000000001	8.8300e-01
1.3600000000000008	1.5500e-01
1.1000000000000005	7.9200e-01
0.4000000000000001	3.9500e-01
0.6600000000000003	5.4200e-01
0.32	5.2000e-01
0.3	2.4000e-01
1.0000000000000004	4.5400e-01
0.4400000000000001	8.9800e-01
1.7600000000000011	5.0100e-01
0.4400000000000001	1.4400e-01
1.0800000000000005	1.2060e+00
0.48000000000000015	5.6600e-01
0.7800000000000004	1.5770e+00
1.4200000000000008	1.0630e+00
0.8400000000000004	5.0200e-01
0.46000000000000013	3.2800e-01
1.8400000000000012	1.6020e+00
0.5800000000000002	6.6100e-01
0.9200000000000005	8.8600e-01
0.4400000000000001	5.3800e-01
0.6400000000000002	3.3900e-01
1.9800000000000013	8.5300e-01
1.1400000000000006	2.8100e-01
0.8600000000000004	9.0400e-01
0.7000000000000003	3.2300e-01
0.8800000000000004	5.8700e-01
1.2200000000000006	9.6300e-01
1.0000000000000004	1.5130e+00
1.3800000000000008	4.4800e-01
1.1400000000000006	8.8000e-01
0.8400000000000004	5.8000e-01
1.8800000000000012	2.6900e-01
0.38000000000000006	1.4100e-01
0.7600000000000003	1.0620e+00
1.2600000000000007	1.7010e+00
1.3400000000000007	1.9070e+00
1.1800000000000006	1.2070e+00
2.0000000000000013	1.8930e+00
1.9000000000000012	5.2700e-01
1.8800000000000012	8.3300e-01
0.7200000000000003	3.4700e-01
1.640000000000001	7.0300e-01
0.7400000000000003	6.4100e-01
0.5000000000000001	2.6700e-01
1.3200000000000007	1.0600e+00
0.7600000000000003	3.4100e-01
0.5200000000000001	5.1900e-01
1.3000000000000007	1.3870e+00
0.5000000000000001	6.9100e-01
1.3600000000000008	1.4300e+00
0.7600000000000003	1.1320e+00
0.48000000000000015	2.6400e-01
0.8400000000000004	1.0530e+00
1.9600000000000013	1.5420e+00
1.8600000000000012	4.1100e-01
0.8000000000000004	8.2100e-01
1.620000000000001	1.8120e+00
0.8200000000000004	1.1180e+00
0.8000000000000004	8.2700e-01
1.0600000000000005	8.6600e-01
0.9600000000000005	2.5100e-01
1.1600000000000006	1.1510e+00
1.9600000000000013	1.0130e+00
0.9800000000000005	7.0100e-01
0.9600000000000005	1.0580e+00
1.4000000000000008	1.6080e+00
1.4400000000000008	1.1170e+00
1.0200000000000005	1.0700e+00
0.1	2.7700e-01
0.8800000000000004	1.9490e+00
0.6000000000000002	4.9900e-01
0.12000000000000001	4.6000e-01
1.4200000000000008	1.8710e+00
0.8600000000000004	3.9200e-01
0.6000000000000002	2.2500e-01
0.7400000000000003	1.1150e+00
1.2600000000000007	1.0690e+00
1.2400000000000007	1.6860e+00
1.1000000000000005	1.2500e+00
0.5800000000000002	9.7200e-01
1.8600000000000012	4.8100e-01
0.5400000000000001	7.8400e-01
0.5400000000000001	5.3100e-01
0.6600000000000003	1.6200e-01
0.4400000000000001	3.0200e-01
1.1800000000000006	1.4490e+00
1.3200000000000007	9.9500e-01
1.2200000000000006	1.3270e+00
0.38000000000000006	4.8400e-01
1.2600000000000007	1.7900e-01
1.640000000000001	9.3700e-01
1.520000000000001	7.7000e-01
1.4800000000000009	8.0900e-01
0.7400000000000003	1.8300e-01
1.2600000000000007	1.0970e+00
1.3600000000000008	1.3830e+00
1.1400000000000006	1.3490e+00
1.9000000000000012	1.2470e+00
1.9000000000000012	1.0350e+00
0.5600000000000002	6.7000e-02
0.6800000000000003	4.3300e-01
1.9000000000000012	2.5700e-01
1.3400000000000007	7.8500e-01
1.2800000000000007	4.4200e-01
1.4800000000000009	2.2700e-01
1.720000000000001	1.7180e+00
0.9600000000000005	1.5490e+00
1.8400000000000012	1.1190e+00
0.9600000000000005	1.7150e+00
1.9000000000000012	1.1950e+00
1.9400000000000013	2.2800e-01
1.1000000000000005	1.2200e-01
0.7200000000000003	9.9700e-01
0.5400000000000001	1.3360e+00
1.4600000000000009	1.7600e+00
2.0000000000000013	1.6600e+00
2.0000000000000013	1.8100e+00
2.0000000000000013	1.4070e+00
2.0000000000000013	1.3950e+00
1.8800000000000012	7.0400e-01
2.0000000000000013	1.9430e+00
2.0000000000000013	1.6780e+00
0.8400000000000004	1.3520e+00
2.0000000000000013	1.5310e+00
2.0000000000000013	1.4040e+00
1.3000000000000007	NA
2.0000000000000013	NA
2.0000000000000013	NA
1.9800000000000013	NA
1.2800000000000007	1.6510e+00
1.9200000000000013	1.2460e+00
0.9000000000000005	1.0630e+00
0.7200000000000003	6.6300e-01
0.7000000000000003	1.0860e+00
1.640000000000001	7.2900e-01
0.7000000000000003	8.6300e-01
0.6800000000000003	1.1770e+00
0.5400000000000001	5.9400e-01
0.7600000000000003	3.7100e-01
0.9400000000000005	1.2900e-01
0.6000000000000002	1.8930e+00
0.5600000000000002	8.6200e-01
0.6800000000000003	1.0950e+00
0.36000000000000004	1.6600e-01
0.9400000000000005	1.0810e+00
0.46000000000000013	4.5300e-01
0.32	5.3300e-01
0.7200000000000003	8.5000e-01
1.0000000000000004	4.8200e-01
1.9400000000000013	8.0000e-01
1.8600000000000012	8.0800e-01
0.5000000000000001	2.6300e-01
1.0000000000000004	7.7200e-01
1.8800000000000012	1.6810e+00
1.4000000000000008	3.1800e-01
1.2800000000000007	1.3470e+00
1.2800000000000007	9.8000e-02
0.7000000000000003	5.7600e-01
1.560000000000001	1.4200e-01
0.6400000000000002	7.3500e-01
0.9800000000000005	1.3580e+00
1.0800000000000005	8.5300e-01
1.3000000000000007	1.1230e+00
1.9000000000000012	5.7600e-01
0.6000000000000002	2.0400e-01
0.19999999999999998	2.9200e-01
0.46000000000000013	2.1800e-01
0.34	1.1650e+00
1.8800000000000012	1.0590e+00
0.34	6.8100e-01
1.0400000000000005	1.5570e+00
1.620000000000001	3.8400e-01
0.5200000000000001	1.6500e-01
0.4000000000000001	3.7900e-01
1.0400000000000005	2.7500e-01
0.4400000000000001	1.1790e+00
1.0200000000000005	5.4800e-01
0.6800000000000003	1.1160e+00
1.2200000000000006	1.1930e+00
0.38000000000000006	6.8300e-01
0.7000000000000003	1.9190e+00
0.8600000000000004	1.2780e+00
0.36000000000000004	3.2000e-02
1.2000000000000006	5.0800e-01
0.9200000000000005	2.8400e-01
0.9000000000000005	9.8800e-01
1.3200000000000007	7.9400e-01
0.5200000000000001	3.2300e-01
0.6600000000000003	5.9000e-02
0.4000000000000001	1.0100e+00
0.4000000000000001	6.3600e-01
1.8000000000000012	1.1410e+00
1.0200000000000005	4.2300e-01
0.9800000000000005	1.2990e+00
1.0000000000000004	1.6820e+00
0.18	4.5500e-01
0.9800000000000005	7.7800e-01
1.3000000000000007	1.5110e+00
1.1200000000000006	1.2710e+00
1.2200000000000006	3.1800e-01
0.9600000000000005	1.0080e+00
0.6000000000000002	3.2300e-01
0.32	9.4000e-02
1.0800000000000005	1.0350e+00
1.0200000000000005	1.0600e+00
0.8000000000000004	1.1410e+00
0.8400000000000004	1.8900e-01
2.0000000000000013	1.9270e+00
0.7000000000000003	1.6710e+00
1.0000000000000004	4.5300e-01
0.9400000000000005	1.1710e+00
0.6000000000000002	2.4700e-01
0.8400000000000004	1.0500e-01
0.9600000000000005	3.6000e-01
1.9000000000000012	1.7600e-01
0.9000000000000005	1.2140e+00
0.8000000000000004	7.9500e-01
1.9200000000000013	9.4400e-01
1.3400000000000007	1.9200e+00
0.7400000000000003	1.0470e+00
0.6400000000000002	5.3000e-01
1.9400000000000013	7.9800e-01
1.2400000000000007	8.0400e-01
0.7400000000000003	5.4200e-01
0.9800000000000005	1.3560e+00
1.520000000000001	1.9530e+00
1.0200000000000005	1.6850e+00
0.5200000000000001	1.2800e-01
1.580000000000001	1.5390e+00
1.0600000000000005	9.0600e-01
1.2200000000000006	9.9800e-01
1.1400000000000006	6.2800e-01
1.9600000000000013	1.2470e+00
0.5600000000000002	3.9500e-01
0.7800000000000004	5.1100e-01
0.9200000000000005	1.0100e+00
1.1800000000000006	4.0400e-01
0.32	3.8800e-01
0.9600000000000005	1.1690e+00
1.520000000000001	1.1070e+00
0.5000000000000001	3.6000e-01
1.1600000000000006	3.3000e-01
0.9400000000000005	1.8530e+00
1.1800000000000006	5.8100e-01
1.0600000000000005	9.4100e-01
0.9200000000000005	1.6330e+00
1.5000000000000009	7.4100e-01
1.3400000000000007	9.5200e-01
1.2400000000000007	1.3560e+00
0.8600000000000004	6.0500e-01
1.0800000000000005	1.8050e+00
1.0400000000000005	1.3500e+00
1.1400000000000006	1.5130e+00
0.8000000000000004	6.6500e-01
1.3600000000000008	5.2200e-01
0.6600000000000003	1.8490e+00
1.0400000000000005	1.2630e+00
0.7400000000000003	2.8500e-01
1.2800000000000007	1.1690e+00
1.2200000000000006	1.8880e+00
0.4000000000000001	1.7800e-01
1.0400000000000005	1.9460e+00
1.520000000000001	2.3900e-01
0.7200000000000003	8.0900e-01
1.1000000000000005	1.1970e+00
1.4400000000000008	1.8150e+00
1.2600000000000007	1.3290e+00
0.9400000000000005	1.4340e+00
0.8600000000000004	9.7100e-01
0.9800000000000005	1.1230e+00
0.46000000000000013	5.3000e-01
0.5400000000000001	2.2700e-01
1.1400000000000006	9.1000e-01
0.8000000000000004	3.1800e-01
1.1000000000000005	3.5000e-01
0.8600000000000004	4.5700e-01
0.9600000000000005	3.0800e-01
0.5600000000000002	3.8000e-01
0.8800000000000004	1.7020e+00
0.4400000000000001	2.3800e-01
0.6400000000000002	3.0500e-01
1.2800000000000007	1.9360e+00
0.8000000000000004	1.0460e+00
1.680000000000001	1.8780e+00
1.680000000000001	6.0300e-01
0.5200000000000001	6.0000e-01
1.0000000000000004	1.4910e+00
1.0600000000000005	1.8180e+00
1.0400000000000005	1.1060e+00
1.8000000000000012	1.9040e+00
0.5400000000000001	1.4300e-01
0.6000000000000002	5.9300e-01
1.2600000000000007	7.3300e-01
1.0800000000000005	1.3290e+00
1.4200000000000008	3.3900e-01
0.7200000000000003	3.4000e-01
1.1000000000000005	9.9700e-01
0.6400000000000002	2.9200e-01
0.8400000000000004	7.9500e-01
0.08	1.8550e+00
0.7600000000000003	1.0220e+00
0.6000000000000002	1.3350e+00
1.9000000000000012	NA
0.9000000000000005	6.5800e-01
1.9000000000000012	1.9390e+00
0.38000000000000006	6.9900e-01
1.8400000000000012	7.7800e-01
0.06	1.1500e-01
0.7200000000000003	3.1200e-01
0.5800000000000002	8.3700e-01
0.8200000000000004	1.7710e+00
0.8400000000000004	1.9200e+00
1.0600000000000005	1.3210e+00
0.3	3.8200e-01
1.3800000000000008	7.5600e-01
1.660000000000001	9.1900e-01
1.9400000000000013	5.2500e-01
1.720000000000001	1.6280e+00
0.7200000000000003	2.7700e-01
1.4000000000000008	1.1570e+00
0.7400000000000003	1.7150e+00
0.6400000000000002	6.5900e-01
0.7200000000000003	9.9400e-01
1.740000000000001	1.8180e+00
1.2000000000000006	4.5600e-01
1.600000000000001	4.3300e-01
1.2200000000000006	2.4100e-01
0.7400000000000003	2.6000e-01
2.0000000000000013	1.8370e+00
1.560000000000001	1.1580e+00
1.8800000000000012	1.5920e+00
2.0000000000000013	1.5860e+00
1.9000000000000012	1.6300e-01
0.7400000000000003	7.7200e-01
1.7800000000000011	NA
1.2800000000000007	1.0130e+00
2.0000000000000013	1.9500e+00
1.1600000000000006	1.2840e+00
1.1400000000000006	3.3300e-01
0.5800000000000002	2.0500e-01
1.9800000000000013	9.9200e-01
1.0600000000000005	7.5900e-01
1.1800000000000006	1.3990e+00
1.8800000000000012	4.6900e-01
1.640000000000001	9.6300e-01
1.2400000000000007	3.0200e-01
1.9600000000000013	1.9070e+00
1.2400000000000007	1.0400e+00
0.8000000000000004	7.7700e-01
1.9000000000000012	1.1890e+00
1.540000000000001	4.7900e-01
1.1400000000000006	3.3200e-01
1.8200000000000012	9.7900e-01
0.8000000000000004	1.3090e+00
1.3400000000000007	6.7000e-01
1.9600000000000013	6.8200e-01
0.6400000000000002	7.2200e-01
1.2800000000000007	7.4500e-01
1.3000000000000007	6.8200e-01
0.8800000000000004	7.9100e-01
0.8800000000000004	3.3600e-01
0.9600000000000005	1.1740e+00
0.9000000000000005	1.7450e+00
0.6800000000000003	1.4360e+00
0.6200000000000002	1.1090e+00
1.540000000000001	2.2700e-01
0.8200000000000004	6.5000e-01
0.9000000000000005	1.0840e+00
0.5200000000000001	4.3100e-01
0.5400000000000001	8.4900e-01
0.9600000000000005	1.7030e+00
0.7800000000000004	9.1900e-01
1.0400000000000005	1.1780e+00
1.5000000000000009	1.5860e+00
0.7600000000000003	1.1300e-01
0.08	1.0970e+00
0.7600000000000003	5.3600e-01
0.7000000000000003	1.3530e+00
0.5400000000000001	1.7980e+00
0.8200000000000004	3.4300e-01
1.700000000000001	1.1050e+00
1.520000000000001	6.8100e-01
1.0000000000000004	5.2800e-01
1.0800000000000005	1.8930e+00
2.0000000000000013	1.2680e+00
0.8600000000000004	8.2300e-01
1.2600000000000007	1.3070e+00
1.8400000000000012	1.9100e-01
0.5200000000000001	1.7200e-01
0.34	5.2600e-01
1.8000000000000012	1.1930e+00
1.4000000000000008	1.7140e+00
0.5800000000000002	1.9850e+00
0.8200000000000004	4.4700e-01
0.8600000000000004	1.7840e+00
1.2600000000000007	1.9400e-01
0.18	2.9100e-01
0.9400000000000005	1.6870e+00
0.06	7.5900e-01
1.5000000000000009	9.7800e-01
1.5000000000000009	6.9800e-01
1.4400000000000008	7.0100e-01
0.9600000000000005	1.0240e+00
1.0200000000000005	1.4860e+00
0.7000000000000003	3.0500e-01
1.8600000000000012	2.6700e-01
1.2400000000000007	1.3760e+00
1.0000000000000004	1.0100e+00
2.0000000000000013	1.9360e+00
1.9800000000000013	1.7340e+00
0.8400000000000004	1.1410e+00
0.8200000000000004	1.0720e+00
0.7600000000000003	4.7400e-01
0.6400000000000002	2.2500e-01
0.9000000000000005	1.4830e+00
0.9400000000000005	7.1000e-01
0.8000000000000004	3.8700e-01
0.7600000000000003	3.7000e-01
0.4200000000000001	3.5500e-01
0.9200000000000005	8.8500e-01
1.7600000000000011	3.5900e-01
0.5800000000000002	3.9700e-01
1.9400000000000013	8.4900e-01
1.3600000000000008	5.7500e-01
1.0400000000000005	1.3910e+00
1.9400000000000013	9.8600e-01
0.9000000000000005	1.1180e+00
1.700000000000001	1.6270e+00
0.9200000000000005	6.0800e-01
1.1400000000000006	1.8500e-01
1.9400000000000013	1.0150e+00
1.8600000000000012	8.6900e-01
0.6200000000000002	3.0300e-01
0.3	2.7400e-01
0.6800000000000003	1.2920e+00
1.8000000000000012	NA
1.4200000000000008	1.2230e+00
1.4800000000000009	9.2200e-01
0.4000000000000001	7.5800e-01
0.14	7.3000e-02
0.8600000000000004	3.1800e-01
0.9000000000000005	1.0970e+00
1.1600000000000006	1.8700e+00
1.3400000000000007	1.1570e+00
0.5800000000000002	4.5100e-01
1.540000000000001	1.6010e+00
1.1000000000000005	NA
0.9800000000000005	1.6090e+00
1.0800000000000005	1.8750e+00
1.1600000000000006	1.9290e+00
1.9000000000000012	1.0280e+00
1.1200000000000006	NA
1.620000000000001	9.0200e-01
2.0000000000000013	NA
1.2800000000000007	5.7200e-01
0.5800000000000002	9.7800e-01
0.1	6.4400e-01
1.1800000000000006	1.9220e+00
0.8800000000000004	1.2060e+00
0.38000000000000006	1.8860e+00
0.8600000000000004	1.1750e+00
1.4200000000000008	7.2400e-01
1.1400000000000006	1.1670e+00
1.1000000000000005	1.8220e+00
0.46000000000000013	2.3400e-01
0.8600000000000004	7.3800e-01
1.2400000000000007	1.0760e+00
1.4000000000000008	4.1300e-01
1.740000000000001	9.0800e-01
1.5000000000000009	1.5850e+00
1.2000000000000006	1.3170e+00
1.9800000000000013	NA
0.6200000000000002	1.2780e+00
1.3200000000000007	NA
2.0000000000000013	1.7800e+00
1.1200000000000006	3.2800e-01
1.9000000000000012	3.1800e-01
1.0400000000000005	1.3690e+00
1.9000000000000012	1.6000e-01
1.4000000000000008	3.9300e-01
1.1800000000000006	1.3110e+00
0.5600000000000002	7.3000e-01
0.7800000000000004	1.1240e+00
0.48000000000000015	4.6400e-01
0.5400000000000001	2.0400e-01
1.1600000000000006	8.3500e-01
1.9600000000000013	1.6260e+00
0.7000000000000003	5.0400e-01
0.5400000000000001	4.2000e-01
0.8200000000000004	1.4720e+00
0.8200000000000004	1.0560e+00
1.1400000000000006	7.2500e-01
0.46000000000000013	3.4200e-01
0.7400000000000003	3.1200e-01
1.7800000000000011	1.1540e+00
0.5400000000000001	5.7800e-01
0.9200000000000005	4.0900e-01
0.6600000000000003	1.3600e-01
1.8800000000000012	8.9200e-01
1.2000000000000006	1.1440e+00
0.9400000000000005	4.3600e-01
0.6000000000000002	1.3040e+00
0.8600000000000004	7.7300e-01
0.9200000000000005	8.4800e-01
1.8000000000000012	1.1730e+00
0.6200000000000002	7.2300e-01
1.1000000000000005	2.1100e-01
0.6400000000000002	4.9600e-01
1.680000000000001	1.0300e+00
1.9000000000000012	1.1880e+00
0.8000000000000004	1.0800e+00
1.1600000000000006	1.0990e+00
1.1800000000000006	9.8000e-01
0.8000000000000004	1.6490e+00
0.9600000000000005	1.6110e+00
0.6800000000000003	9.0400e-01
1.9400000000000013	3.1600e-01
1.600000000000001	3.1600e-01
0.7000000000000003	2.4600e-01
0.8200000000000004	6.4000e-01
0.4000000000000001	3.3200e-01
0.48000000000000015	1.0350e+00
0.3	2.1800e-01
1.2000000000000006	1.4730e+00
1.580000000000001	1.7150e+00
0.9600000000000005	1.3630e+00
0.5800000000000002	2.9600e-01
1.2600000000000007	1.1990e+00
1.3000000000000007	1.3280e+00
1.1600000000000006	4.6700e-01
0.9800000000000005	1.3410e+00
1.0000000000000004	1.1700e-01
1.580000000000001	1.7400e+00
1.640000000000001	4.8900e-01
1.2400000000000007	5.9300e-01
1.1200000000000006	1.2130e+00
1.4200000000000008	4.7000e-01
1.3600000000000008	9.4500e-01
0.5400000000000001	1.7400e-01
0.8800000000000004	7.4100e-01
1.1400000000000006	9.6500e-01
0.6000000000000002	5.0600e-01
1.0000000000000004	1.0920e+00
1.0000000000000004	9.3100e-01
0.9000000000000005	4.1500e-01
0.9800000000000005	9.9400e-01
1.9400000000000013	5.9400e-01
0.5600000000000002	5.7600e-01
1.9000000000000012	5.7700e-01
1.600000000000001	1.7300e+00
1.4400000000000008	1.4410e+00
0.8000000000000004	1.0050e+00
1.0600000000000005	1.5100e-01
1.2200000000000006	1.0490e+00
1.0200000000000005	6.4700e-01
2.0000000000000013	1.2860e+00
1.1200000000000006	1.1630e+00
1.0400000000000005	1.1850e+00
1.4000000000000008	9.9100e-01
0.7200000000000003	2.2300e-01
0.08	1.8860e+00
0.8800000000000004	1.6800e-01
0.6600000000000003	2.8200e-01
0.7800000000000004	1.2690e+00
0.5400000000000001	8.5500e-01
0.9400000000000005	1.0160e+00
0.5200000000000001	6.1200e-01
0.9400000000000005	1.3220e+00
0.7000000000000003	9.5900e-01
0.38000000000000006	5.2900e-01
0.6800000000000003	7.1800e-01
0.7200000000000003	7.9600e-01
2.0000000000000013	1.7370e+00
1.2800000000000007	1.7660e+00
0.8000000000000004	1.2780e+00
1.2200000000000006	1.3760e+00
2.0000000000000013	1.9450e+00
1.9000000000000012	1.2580e+00
0.6000000000000002	1.0200e-01
1.1800000000000006	1.0020e+00
1.1000000000000005	1.4010e+00
1.0400000000000005	1.0390e+00
1.8000000000000012	1.0000e+00
0.7800000000000004	4.0200e-01
1.1600000000000006	1.5710e+00
0.4400000000000001	9.1500e-01
0.8400000000000004	3.4400e-01
1.540000000000001	1.3080e+00
1.2600000000000007	1.3750e+00
1.8400000000000012	1.2530e+00
1.4000000000000008	2.3900e-01
1.1800000000000006	1.3700e+00
0.6800000000000003	2.5900e-01
0.3	3.5000e-01
0.8800000000000004	1.1120e+00
1.5000000000000009	4.2100e-01
1.9000000000000012	1.3100e-01
0.9000000000000005	1.3730e+00
0.9600000000000005	9.6300e-01
1.3400000000000007	1.0300e+00
0.9600000000000005	7.1700e-01
0.5800000000000002	3.0800e-01
0.9000000000000005	5.5100e-01
0.6600000000000003	6.4600e-01
2.0000000000000013	NA
1.520000000000001	6.0400e-01
1.9600000000000013	1.2400e+00
1.1200000000000006	1.3400e+00
0.6000000000000002	1.5700e-01
0.9200000000000005	1.2200e+00
1.8800000000000012	5.0200e-01
1.0000000000000004	9.2600e-01
1.9000000000000012	8.9000e-02
1.8000000000000012	2.2000e-01
1.4400000000000008	1.9680e+00
1.1800000000000006	1.2740e+00
0.8800000000000004	1.6760e+00
1.9400000000000013	1.5690e+00
1.3800000000000008	1.3750e+00
0.7000000000000003	1.1910e+00
0.8000000000000004	1.0870e+00
0.8800000000000004	4.7600e-01
0.8200000000000004	1.1120e+00
0.7800000000000004	8.6100e-01
0.9800000000000005	NA
0.5600000000000002	2.5500e-01
1.9000000000000012	2.2200e-01
0.5600000000000002	1.5840e+00
0.46000000000000013	1.3280e+00
1.0800000000000005	3.0000e-01
1.1800000000000006	1.6780e+00
0.9200000000000005	1.5000e-01
0.8000000000000004	2.9400e-01
1.3000000000000007	8.3800e-01
1.9200000000000013	1.8790e+00
0.8000000000000004	5.0900e-01
0.8800000000000004	1.0490e+00
0.48000000000000015	2.6200e-01
0.3	1.2400e-01
1.600000000000001	1.4090e+00
1.9000000000000012	5.6100e-01
0.9600000000000005	3.0000e-01
1.9000000000000012	4.6100e-01
1.3800000000000008	6.9900e-01
0.6000000000000002	2.4800e-01
1.1800000000000006	1.2660e+00
1.2000000000000006	2.6400e-01
1.0400000000000005	1.9150e+00
1.1400000000000006	4.0700e-01
0.7400000000000003	4.4100e-01
1.7600000000000011	1.8700e-01
0.9200000000000005	7.2600e-01
0.9400000000000005	5.7000e-01
1.540000000000001	6.1800e-01
0.9200000000000005	1.4130e+00
1.1400000000000006	1.1130e+00
1.2200000000000006	1.4880e+00
0.5000000000000001	4.0100e-01
1.1400000000000006	8.3300e-01
1.9800000000000013	1.4100e+00
1.9000000000000012	6.4600e-01
1.560000000000001	1.7590e+00
0.8200000000000004	1.5300e-01
1.2600000000000007	4.9500e-01
0.38000000000000006	1.2970e+00
1.9800000000000013	6.2100e-01
0.8000000000000004	6.1600e-01
1.7800000000000011	1.9400e-01
0.6400000000000002	1.2320e+00
0.5600000000000002	1.8100e-01
0.7800000000000004	3.0600e-01
0.6000000000000002	5.1800e-01
1.3400000000000007	8.7800e-01
1.2200000000000006	5.3500e-01
0.5600000000000002	4.4000e-01
0.7200000000000003	6.4600e-01
0.7200000000000003	1.2960e+00
1.2400000000000007	1.2790e+00
0.7400000000000003	3.6200e-01
0.6000000000000002	1.7300e-01
1.9000000000000012	1.2300e+00
1.8800000000000012	1.2480e+00
0.8200000000000004	3.0000e-01
1.8800000000000012	9.1200e-01
0.8000000000000004	4.4100e-01
1.3200000000000007	1.8300e+00
1.3400000000000007	6.2400e-01
0.9000000000000005	1.4150e+00
1.1400000000000006	5.0500e-01
0.6800000000000003	6.1500e-01
1.8800000000000012	4.1300e-01
0.4000000000000001	1.3870e+00
1.4200000000000008	1.8480e+00
1.3800000000000008	1.3620e+00
1.2000000000000006	1.0230e+00
0.5200000000000001	5.9400e-01
0.5600000000000002	1.1300e-01
0.5000000000000001	1.2190e+00
0.5000000000000001	4.7400e-01
0.46000000000000013	2.9500e-01
0.9800000000000005	1.2460e+00
1.2200000000000006	1.6000e+00
1.4400000000000008	1.1070e+00
1.3400000000000007	6.6000e-01
0.9000000000000005	2.4700e-01
0.7400000000000003	1.2720e+00
0.25999999999999995	1.2320e+00
0.5800000000000002	4.8900e-01
1.0000000000000004	1.5900e+00
1.2600000000000007	1.0890e+00
1.8800000000000012	1.0900e+00
0.48000000000000015	4.1800e-01
0.8400000000000004	1.1910e+00
0.7200000000000003	4.1700e-01
1.700000000000001	4.4500e-01
0.8200000000000004	7.6300e-01
0.8400000000000004	1.6950e+00
1.1200000000000006	1.3880e+00
1.2200000000000006	1.1210e+00
1.600000000000001	7.5000e-01
0.14	9.9000e-01
1.4400000000000008	8.8100e-01
1.8400000000000012	1.2440e+00
1.700000000000001	1.2900e-01
0.9200000000000005	8.8100e-01
0.4000000000000001	7.3800e-01
1.4400000000000008	1.8760e+00
1.1800000000000006	4.3600e-01
1.1600000000000006	1.8270e+00
0.6600000000000003	8.5100e-01
1.2400000000000007	9.5500e-01
0.8800000000000004	3.4300e-01
0.7800000000000004	5.5800e-01
1.4800000000000009	1.7660e+00
1.560000000000001	1.5040e+00
1.2400000000000007	1.3340e+00
0.9000000000000005	3.3000e-01
0.5400000000000001	4.9100e-01
0.8000000000000004	1.6880e+00
1.740000000000001	1.9600e-01
1.0000000000000004	5.8000e-01
2.0000000000000013	NA
1.520000000000001	5.2400e-01
0.9000000000000005	2.1500e-01
1.0800000000000005	1.1620e+00
1.1800000000000006	5.7500e-01
1.0400000000000005	3.5100e-01
1.2400000000000007	1.9570e+00
2.0000000000000013	NA
0.8600000000000004	3.7000e-01
0.7000000000000003	6.6100e-01
2.0000000000000013	1.9740e+00
1.0200000000000005	1.3670e+00
1.8000000000000012	1.4060e+00
1.1400000000000006	9.1000e-01
0.6600000000000003	4.4800e-01
0.7000000000000003	7.7400e-01
1.0000000000000004	1.5490e+00
1.4000000000000008	1.6000e+00
0.8800000000000004	1.8100e-01
0.9800000000000005	2.9000e-01
0.8000000000000004	3.1000e-01
0.8000000000000004	5.4100e-01
1.4800000000000009	9.2700e-01
0.9800000000000005	4.5200e-01
0.9200000000000005	4.1300e-01
0.19999999999999998	4.7600e-01
1.660000000000001	6.0000e-02
0.8000000000000004	1.8160e+00
0.9400000000000005	4.1600e-01
0.8600000000000004	1.5920e+00
0.8800000000000004	9.4400e-01
0.46000000000000013	8.7200e-01
1.4000000000000008	1.8990e+00
2.0000000000000013	9.1800e-01
0.7000000000000003	8.6400e-01
0.5800000000000002	1.0600e-01
1.8400000000000012	9.6500e-01
1.0600000000000005	1.4840e+00
1.0600000000000005	4.9500e-01
0.9200000000000005	3.6400e-01
1.720000000000001	9.5100e-01
1.8600000000000012	2.7100e-01
0.7800000000000004	1.2460e+00
0.25999999999999995	3.0900e-01
0.7000000000000003	3.0300e-01
0.9400000000000005	1.1780e+00
1.4200000000000008	3.5400e-01
1.1000000000000005	9.6200e-01
1.740000000000001	2.3900e-01
1.3200000000000007	8.2400e-01
1.660000000000001	7.9000e-01
1.4200000000000008	9.5200e-01
0.8600000000000004	7.7100e-01
0.46000000000000013	4.1200e-01
0.5600000000000002	2.9000e-01
0.7800000000000004	2.1300e-01
1.1400000000000006	7.7800e-01
1.7800000000000011	1.3240e+00
0.9400000000000005	1.2220e+00
0.5600000000000002	2.5700e-01
1.0800000000000005	1.1860e+00
1.3800000000000008	1.6050e+00
0.25999999999999995	5.9000e-01
0.8000000000000004	7.1900e-01
1.0200000000000005	2.9400e-01
0.32	4.7900e-01
1.1400000000000006	7.1700e-01
1.0400000000000005	4.2800e-01
1.9400000000000013	5.5800e-01
1.2400000000000007	1.2350e+00
0.8000000000000004	5.2400e-01
1.0800000000000005	5.4100e-01
1.2800000000000007	1.6090e+00
0.8600000000000004	1.2490e+00
0.6000000000000002	3.3700e-01
1.0400000000000005	4.5800e-01
0.32	2.4700e-01
0.38000000000000006	4.7500e-01
0.7200000000000003	1.7110e+00
0.8400000000000004	8.5000e-01
1.0200000000000005	1.2170e+00
1.0200000000000005	1.9570e+00
1.0200000000000005	1.0630e+00
1.4800000000000009	8.6200e-01
1.1600000000000006	9.2500e-01
1.9800000000000013	1.6200e-01
0.9400000000000005	8.7700e-01
1.8200000000000012	9.4500e-01
1.4400000000000008	1.5500e-01
1.740000000000001	1.1170e+00
1.1800000000000006	1.7970e+00
0.5200000000000001	1.4330e+00
1.9800000000000013	1.0150e+00
0.06	3.7700e-01
1.4400000000000008	1.3280e+00
1.3800000000000008	1.7430e+00
1.9600000000000013	2.4500e-01
0.6400000000000002	3.4800e-01
1.640000000000001	9.7700e-01
0.6600000000000003	5.5000e-02
1.9000000000000012	5.4700e-01
0.9800000000000005	1.1810e+00
0.8200000000000004	5.8400e-01
1.2800000000000007	1.3110e+00
0.7600000000000003	3.0800e-01
0.04	2.9100e-01
0.7800000000000004	4.1600e-01
1.580000000000001	1.1260e+00
1.720000000000001	1.1250e+00
0.16	1.1200e-01
2.0000000000000013	NA
1.560000000000001	1.9050e+00
1.0000000000000004	1.9190e+00
0.9000000000000005	5.1400e-01
0.6000000000000002	1.5700e-01
0.6200000000000002	5.6800e-01
1.8800000000000012	1.2600e-01
0.7600000000000003	1.2770e+00
0.5400000000000001	9.7200e-01
1.4000000000000008	1.3310e+00
1.8800000000000012	1.3130e+00
1.0800000000000005	1.2900e+00
0.8000000000000004	5.2800e-01
0.6200000000000002	5.6800e-01
1.0600000000000005	1.4390e+00
0.9600000000000005	7.6900e-01
1.1800000000000006	8.9200e-01
0.8200000000000004	1.1800e-01
1.640000000000001	NA
1.1400000000000006	8.2900e-01
1.3800000000000008	1.4140e+00
1.3800000000000008	8.8500e-01
0.7800000000000004	1.0240e+00
1.0000000000000004	7.5300e-01
[truncated: 10,359 more rows]
