# Supplementary material for: Functionally constrained human proteins are less prone to mutational instability from single amino acid substitutions
Source: Nat Commun. 2025 Mar 13;16:2492. doi: 10.1038/s41467-025-57757-y (PMC11906876; doi:10.1038/s41467-025-57757-y)
Supplement: Supplementary file 4 — Source Data [file 41467_2025_57757_MOESM4_ESM.zip › SourceData/fig5b.txt]

			pLoF Bins
DoS Bins	0	1	2	3	4	5	6	7	8	9
0	358	315	209	144	93	78	93	82	109	153	
1	315	296	235	196	144	133	122	132	152	154	
2	209	235	198	191	186	164	136	136	170	138	
3	144	196	191	238	207	200	197	179	153	155	
4	93	144	186	207	196	238	231	209	201	148	
5	78	133	164	200	238	232	287	263	172	152	
6	93	122	136	197	231	287	286	276	199	129	
7	82	132	136	179	209	263	276	264	228	130	
8	109	152	170	153	201	172	199	228	186	121	
9	153	154	138	155	148	152	129	130	121	154	

Row totals:
DoS_bins:	749	952	808	902	911	950	999	931	840	902
pLoF_bins:	885	927	955	958	942	969	957	968	851	532
