# Supplementary material for: Functionally constrained human proteins are less prone to mutational instability from single amino acid substitutions
Source: Nat Commun. 2025 Mar 13;16:2492. doi: 10.1038/s41467-025-57757-y (PMC11906876; doi:10.1038/s41467-025-57757-y)
Supplement: Supplementary file 4 — Source Data [file 41467_2025_57757_MOESM4_ESM.zip › SourceData/fig4c.txt]

InstabilityHeatScore	BF_PTV	BF_MisB	BF_MisA
0.532880376344086	24.2993912	20.847937	1.3282004
0.521908095238095	19.3218531	0	0
0.543998719739292	22.5533935	8.48125758	1.24831337
0.55	24.6286687	4.02271689	0.14957622
0.57199125	26.6695227	0	0
1.01315744021025	3.26710573	14.0206178	0.07734967
0.606249246231156	13.8762808	1.47033816	0
0.529663716814159	8.41506249	5.90184749	0.09872571
0.540091764705882	14.6326104	1.2754879	0.09825961
0.527794444444445	10.8945239	2.30070022	0.47168078
0.630701931818182	13.40487984	0.235522425	0.11323324
0.561157727272727	3.01354674	0	0
0.539358703271028	8.21085186	0.95301711	1.5039709
0.531352666666667	8.58354257	1.99172883	0.70520825
0.60298065497076	1.05866563	9.99032282	0.01027372
0.53717400482509	9.83496868	0	0
0.623724492753623	9.41719832	0.24593423	0.10452973
0.56997724137931	8.80980911	0	0
0.549857755102041	3.2999197	4.69833156	0.79361234
0.542553035714285	4.10932975	3.60333436	0.51811394
0.632972531645569	5.85800924	1.09809653	0.16965889
0.55793	7.75471983	0	0
0.61	3.12728606	4.06271756	0
0.533952303664921	6.6710367	0.36298821	0.06287905
0.595948218623482	4.14090633	1.8978508	0
0.678095511482255	0	2.76025776	3.81464954
0.65244193236715	2.22098267	4.27523036	0
0.536317727272727	5.53825204	0	0.08267756
0.772636843575421	2.97665275	2.05497222	0.0475655
1.77094496283591	0.45544788	5.48680019	0.03167452
0.535121885521885	5.34117658	0.09839278	0.52878286
0.558322222222222	3.83051001	0.37476927	0
0.59	4.87846403	0.65282189	0.00990253
0.530183181818182	4.07422598	1.496609	0
0.603946906779661	4.67526129	0	0.1080381
0.5312825	4.6353716	0	0.94488229
0.519851111111111	0	1.58622355	0.14420602
0.609387688888888	2.98546218	2.34796214	0.04221426
0.550085540540541	0	0.27355176	0.0489
0.568656956521739	3.37513417	0.10491614	1.23714646
0.541462937062937	1.13567168	1.115099	2.8019627
0.646206141045959	1.82138338	3.12945698	0.04557
0.607377677261614	0.56519272	0	4.40457006
0.57045	4.79886883	0.15085998	0
0.594755641025641	0	4.85853023	0.03725776
0.628776296943231	3.00543198	1.67912877	0.0080375
0.64787603268945	4.65789898	0	0
0.610656898395722	4.01279301	0	0.07444149
0.606102049861496	4.30876291	0	0.00568057
0.597094155844156	4.30057602	0	0
0.577154621212121	3.59553778	0.68061978	0.01937203
0.624954453125	3.92631726	0.13170149	0.11934443
0.551084720214744	3.28481215	0	0.03616105
0.51	1.31658035	2.1367963	0.6367996
0.576034049586777	0.89720543	0	0.05861579
0.585326835443038	3.59518421	0	0.08452812
0.565324811320755	0.49323637	3.42760617	0.0677358
0.65	1.71962553	1.5440369	0.1041548
0.590500909090909	0.90127998	3.02468757	0.01803267
0.532662148148148	3.22296809	0	0.60005332
0.548451747572816	0	3.21597759	0.67189211
0.658827669584244	2.09979606	0.80209275	0.01049027
0.72	0.74916006	3.06588225	0
0.88438047842677	0.44832767	3.28151887	0.07248865
0.533416811594203	0.32346308	2.17738363	0.31009536
0.582683260869565	1.95906286	0.49732426	0.07600047
0.549062631578948	0	3.52467445	0.04673247
0.526775132075472	3.4019643	0	0
0.892923294781384	1.92495811	0.51523907	0.06579779
0.578287281553398	0	1.61367554	0.01214002
