# Supplementary material for: Functionally constrained human proteins are less prone to mutational instability from single amino acid substitutions
Source: Nat Commun. 2025 Mar 13;16:2492. doi: 10.1038/s41467-025-57757-y (PMC11906876; doi:10.1038/s41467-025-57757-y)
Supplement: Supplementary file 4 — Source Data [file 41467_2025_57757_MOESM4_ESM.zip › SourceData/fig4b.txt]

LOUEF_decile_bin	ddg	InstabilityHeatScore
0	-0.15073	0.5400917647058824
0	0.18001	0.5400917647058824
0	-0.19787	0.5400917647058824
0	-0.03338	0.5400917647058824
0	0.10217	0.5400917647058824
2	0.2632	0.5313526666666667
2	0.2632	0.5313526666666667
2	-0.03737	0.5313526666666667
2	0.17344	0.5313526666666667
2	0.1158	0.5313526666666667
2	-0.08871	0.5313526666666667
2	0.24088	0.5313526666666667
2	0.17344	0.5313526666666667
2	0.18531	0.5313526666666667
2	0.18534	0.5313526666666667
2	0.07492	0.5313526666666667
2	0.15028	0.5313526666666667
2	0.09258	0.5313526666666667
2	-0.20971	0.5313526666666667
0	0.25706	0.6029806549707599
0	-0.16582	0.6029806549707599
0	-0.19463	0.6029806549707599
0	-0.15288	0.6029806549707599
0	-0.33729	0.6029806549707599
0	-0.33729	0.6029806549707599
0	-0.11526	0.6029806549707599
0	-0.43608	0.6029806549707599
0	-0.12752	0.6029806549707599
0	0.32024	0.594879847328244
0	0.15213	0.5312825000000001
0	-0.0198	0.5312825000000001
0	0	0.5312825000000001
0	-0.37394	0.5312825000000001
0	0	0.5198511111111112
0	-0.05146	0.5198511111111112
0	-0.48234	0.6287762969432311
0	0.14941	0.6249544531249996
0	-0.0864	0.5760340495867768
0	-0.02019	0.5760340495867768
1	0.14329	0.5853268354430381
1	0.1444	0.5853268354430381
2	-0.07417	0.5484517475728156
2	0.01994	0.5484517475728156
2	-0.05285	0.5484517475728156
2	0.14785	0.5484517475728156
0	-0.15776	0.5334168115942028
0	-0.15776	0.5334168115942028
0	0.0628	0.5334168115942028
0	0.0628	0.5334168115942028
0	0.19364	0.5334168115942028
0	0.19364	0.5334168115942028
0	0.12021	0.5334168115942028
0	0.12021	0.5334168115942028
0	-0.14978	0.5334168115942028
0	-0.14978	0.5334168115942028
0	0.36368	0.5782872815533985
5	0.18412	0.9456503358681875
0	0.01856	0.5923481632653061
0	0.05608	0.5923481632653061
0	0.15274	0.5923481632653061
4	0.01272	0.5712246460176991
2	-0.45901	0.5420346015712685
2	-0.3754	0.5420346015712685
2	-0.28677	0.5420346015712685
4	0	0.5487973846153844
4	-0.15981	0.5487973846153844
4	0	0.5487973846153844
5	0.0727	0.6214590045248869
5	-0.08164	0.5987018394648829
5	-0.222	0.5987018394648829
1	0.01443	0.5506611538461539
1	0.06042	0.5506611538461539
1	-0.05249	0.5506611538461539
1	-0.04504	0.5506611538461539
1	-0.06969	0.5506611538461539
1	-0.15557	0.5506611538461539
2	0.11458	0.5876208212560388
1	-0.24868	0.6080319577464788
3	0.12334	0.6139075806451614
2	-0.02108	0.6290873381294967
8	-0.2202	0.5921522045454547
8	0.04611	0.5921522045454547
7	-0.14804	0.6143032075471706
9	0.47612	0.9297205508216659
9	-0.17794	0.9297205508216659
2	0.10578	0.578161379310345
2	-0.01235	0.578161379310345
4	-0.42611	0.7369753483462356
4	0.17122	0.7369753483462356
4	-0.49851	0.7369753483462356
6	0.03322	0.8904597506234396
1	-0.18022	0.5833727322404373
6	0.06022	1.3235159388946087
0	-0.5393	0.9022626767529853
0	0.0791	0.5809119488817892
8	-0.70682	1.0126682919442773
4	-0.02759	0.5877289211618254
4	-0.09157	0.5877289211618254
1	0.16912	0.6016639259259262
3	0.28578	0.5184185714285714
2	0.13109	0.5733594029850745
2	-0.02445	0.5733594029850745
1	0.04074	0.5668374157303371
1	-0.00055	0.5668374157303371
1	0.38038	0.5668374157303371
1	-0.05742	0.5668374157303371
3	-0.08853	0.5788381999999999
3	-0.17316	0.5788381999999999
3	0.13204	0.5788381999999999
3	-0.19888	0.5940505405405403
1	-0.00636	0.538531206030151
1	-0.03831	0.538531206030151
1	-0.41192	0.538531206030151
1	-0.06923	0.538531206030151
8	0.72047	1.5276829558441574
5	0.17963	0.5246822222222223
0	0.12767	0.5745991629955945
0	0.03666	0.5745991629955945
0	-0.05617	0.5530994059405939
0	0.08414	0.5530994059405939
0	0.21135	0.5530994059405939
0	0.00056	0.5530994059405939
0	0.01219	0.5530994059405939
0	-0.10104	0.5530994059405939
4	-0.11374	0.5270814285714286
6	0.82662	1.025533387096775
3	0.28264	0.76649037109375
3	-0.41878	0.76649037109375
4	0.00118	0.6137795890410958
0	-0.23271	0.583128656716418
4	-0.05463	0.5878404954954954
4	-0.33504	0.5878404954954954
0	0.29134	0.6024661157024795
3	0.09306	0.5909396357615896
3	-0.24516	0.624401517857143
0	0.0675	0.5896562777777773
0	0.18183	0.5896562777777773
0	-0.08066	0.5896562777777773
0	-0.14881	0.5886073480662987
0	0.06327	0.5870153079178884
0	0.06262	0.5870153079178884
0	0.11316	0.5870153079178884
0	0.16366	0.5870153079178884
2	0.69726	0.9941456268509401
2	0.14055	0.9941456268509401
1	0.21008	0.6797747546450686
8	0.16607	1.1218505623995711
0	0.21959	1.1466729153812267
3	-0.05291	0.5343559139784948
6	0.15096	0.6674023456790126
6	-0.09939	0.6674023456790126
6	0.03575	0.6674023456790126
8	0.10832	1.0717119197952236
9	0.34711	1.1463522457627129
3	-0.25686	0.6436888695045356
6	0.94341	0.6800419788156014
6	0.10764	0.6800419788156014
6	-0.13647	0.8290753687020361
2	0.10999	0.523113076923077
2	0.05987	0.523113076923077
2	-0.18184	0.523113076923077
8	0.80936	0.7046685531697349
2	0.02204	0.5127975
2	-0.25095	0.5127975
2	0.04382	0.5127975
4	-0.24242	0.998873864946473
8	0.37149	0.706499629087358
1	-0.38043	0.5361329347826086
1	-0.00476	0.5361329347826086
2	-0.17587	0.5968034745762713
2	0.07151	0.5968034745762713
8	-0.32942	1.0628224223034735
2	-0.50908	0.6827559794988611
2	1.07722	0.6827559794988611
0	-0.00558	0.6704306981016535
0	-0.2265	0.554375962049337
0	-0.20195	0.554375962049337
0	-0.12008	0.554375962049337
9	-0.01958	0.7958797797356842
6	-0.10724	0.5721979797979796
6	0.02343	0.5721979797979796
6	-0.29155	0.5721979797979796
1	0.13791	0.5395009090909092
1	0.08837	0.5395009090909092
9	-0.11804	0.9692350153280207
6	-0.13863	0.5803965439093478
1	0	0.6698420061728402
1	0	0.6698420061728402
3	-0.24964	0.6135874390243904
3	-0.03049	0.6135874390243904
7	0.36883	1.087654813054501
5	0.03445	0.567262755102041
5	0.02777	0.567262755102041
0	1.16531	0.903762861271674
0	0.28606	0.903762861271674
2	0.0628	1.3465169830132941
8	0.38337	0.8827346446078448
2	0.08707	0.550875
2	0	0.550875
2	0.05243	0.550875
2	0	0.550875
1	-0.2028	0.6020546206896553
2	-0.17595	0.5147647058823529
2	0.06503	0.5147647058823529
2	-0.17326	0.5385736842105263
2	-0.19176	0.5385736842105263
5	-0.00711	0.5995234210526312
4	-0.01043	0.6226843391521198
4	0.22698	0.6415961463414632
0	-0.08168	0.5912648275862066
2	0.12917	0.5855405714285713
2	-0.26875	0.5855405714285713
2	0.09574	0.5855405714285713
2	-0.12477	0.5855405714285713
2	-0.08627	0.5855405714285713
5	0.02078	0.6453572432432435
5	-0.23843	0.6453572432432435
0	-0.11687	0.6140554976303315
0	0.15702	0.6140554976303315
0	-0.05153	0.6140554976303315
5	0.1556	0.5974990909090908
0	-0.34603	0.5488305432692302
0	-0.35559	0.5488305432692302
0	-0.23016	0.5488305432692302
1	-0.26938	0.671529925826029
1	-0.18143	0.671529925826029
1	-0.01703	0.671529925826029
6	1.59809	1.4069312179822302
4	0.27927	0.5973572250000003
1	-0.043	0.624272474226804
5	0.12362	0.6897707860752385
7	-0.49187	0.645837116704806
5	-0.24192	0.6113522626262621
6	-0.30637	0.6688692115077248
0	0.35208	0.5947437894736842
0	0.2487	0.5947437894736842
0	-0.3304	0.5947437894736842
3	0.48429	0.5998492946058087
5	0.62148	1.0903667637245946
5	0.67462	1.0903667637245946
8	0.67771	1.3496176371681425
8	-0.04705	1.3496176371681425
8	-0.1888	1.099226121174266
2	0	0.5420260156250001
7	-0.25003	0.6981430660214311
7	-0.2391	0.5930618397085617
7	-0.15047	0.5930618397085617
3	0	0.5419900000000002
3	0	0.5419900000000002
3	-0.18272	0.5419900000000002
3	0	0.5419900000000002
0	-0.22488	0.52331
0	-0.27633	0.5339909523809524
0	0.13183	0.5339909523809524
0	-0.2677	0.5339909523809524
4	0.17549	0.8529194427710841
1	-0.18618	0.6154270599868163
1	-0.28181	0.9888936356209135
6	0.17146	0.6172276557863502
6	-0.28437	0.6172276557863502
5	-0.09159	1.1413569127686478
5	0.22038	1.1413569127686478
1	0.95561	0.9883793544382352
5	-0.08597	0.52347
5	-0.07726	0.52347
5	-0.34208	0.52347
5	-0.08095	0.52347
5	0.01793	0.52347
4	-0.1219	0.5332321739130435
1	0	0.5688874576271187
1	0	0.5688874576271187
3	0.10503	0.5571984920634921
2	-0.1355	0.5748932057416268
2	-0.02975	0.5748932057416268
5	-0.00114	0.5768825102880663
5	0.17436	0.5768825102880663
5	-0.02134	0.5768825102880663
5	-0.18492	0.5768825102880663
0	0.08686	0.5560782608695652
0	0.07705	0.5560782608695652
0	0.00302	0.5560782608695652
0	0.30776	0.5560782608695652
0	0.08718	0.5560782608695652
0	0.44164	0.5560782608695652
0	0.02927	0.5560782608695652
0	-0.02151	0.5560782608695652
1	-0.08884	0.5907564842454397
1	-0.29238	0.5907564842454397
1	-0.10809	0.5907564842454397
1	-0.14423	0.5907564842454397
5	-0.21385	0.7174368106734434
1	-0.07416	0.5493405076741441
1	-0.1999	0.5493405076741441
1	1.32817	1.0036066774595274
1	-0.70139	1.0036066774595274
6	-0.12995	1.1248099999999968
6	-0.12995	1.1248099999999968
4	-0.01265	0.5984186585365854
1	0.03142	0.6467632960893852
7	0.03719	0.613973288135593
7	-0.17151	0.613973288135593
1	-0.06518	0.532961327014218
1	-0.35904	0.532961327014218
3	-0.09237	0.6187125378787881
3	0.33702	0.6187125378787881
7	0.54551	0.907190121673004
7	-0.20414	0.907190121673004
7	0.02011	0.5999236790606661
7	-0.14924	0.5999236790606661
1	-0.18818	0.51641
1	-0.07678	0.51641
1	-0.04984	0.51641
5	-0.07914	0.0
5	0.06981	0.0
7	1.74352	1.0616432060390761
3	-0.32399	0.5421213511149989
3	-0.20573	0.5421213511149989
5	1.79394	0.9008783820093438
0	0.23052	0.5614100000000001
0	0	0.5614100000000001
0	0	0.5614100000000001
0	0.13406	0.5614100000000001
0	0	0.5614100000000001
1	0.36882	0.9556278394201294
3	0.54348	0.9350558881230108
3	1.269	0.9350558881230108
3	0.70528	0.9350558881230108
7	1.0799	1.0285189009287894
0	0.05834	0.5905959880239522
4	-0.42473	1.273577625806452
0	0	0.5101499999999999
0	-0.10417	0.5101499999999999
0	0	0.5101499999999999
2	0.10323	0.55822
2	0.10323	0.55822
2	0.03241	0.55822
2	0.03241	0.55822
2	-0.31983	0.6353420856610792
0	0.09235	0.6155479672131149
0	0	0.53916
0	0	0.53916
0	0	0.53916
0	0	0.53916
0	0	0.53916
0	0	0.53916
0	0	0.53916
0	0	0.53916
2	-0.34004	1.180287823936696
8	1.19985	1.6627349237089188
9	-0.44523	0.685860854888209
9	0.07588	0.685860854888209
9	-0.01814	0.685860854888209
5	0.32327	0.7500529910406645
7	-0.31733	0.6811884539007088
7	-0.32284	0.6811884539007088
3	-0.05541	0.5925915204678365
3	-0.13021	0.5925915204678365
8	-0.31761	0.8193591849935324
3	0.93033	0.6763019828926916
3	-0.17973	0.6763019828926916
8	0.86602	0.9468996213808455
8	0.39499	0.8456840412564455
7	0.22984	0.7353281182795697
9	-0.12533	0.86144388
9	0.14411	1.2858060765124555
9	0.17605	1.2858060765124555
8	0.39126	0.7007632131731194
3	-0.21189	0.6735345103092786
6	-0.58444	1.0432312117291953
6	-0.32906	1.0432312117291953
5	0.17207	0.6107838709677419
8	0.66408	1.1478021158129181
8	0.30533	0.841016650268335
4	-0.04611	0.0
4	-0.08531	0.0
4	0.02517	0.0
6	-0.09269	0.5908396923076923
6	-0.17037	0.5908396923076923
6	-0.03309	0.5908396923076923
6	-0.24582	0.5908396923076923
5	-0.61956	1.1424996490743295
8	0.26429	0.8292878456221191
2	0.12124	0.6406927139639637
7	0.78091	1.1506251429921996
6	-0.09968	0.6260980000000005
8	0.7414	0.8419048419953002
4	0.45621	0.6087593469387753
4	-0.289	0.6087593469387753
6	-0.08399	0.6213717182497339
6	-0.12477	0.6213717182497339
7	0	0.6256007748691099
7	-0.09091	1.08225885864794
0	-0.09809	0.5414517808219184
0	-0.39025	0.5414517808219184
0	-0.00833	0.5414517808219184
0	-0.41051	0.5414517808219184
0	-0.31983	0.5414517808219184
0	-0.49811	0.5414517808219184
0	-0.13945	0.5414517808219184
2	-0.00781	0.5324164220183488
2	-0.19468	0.5324164220183488
2	-0.06794	0.5324164220183488
0	-0.01443	0.5349527027027026
0	0.09357	0.5349527027027026
0	0.09148	0.5349527027027026
2	-0.09772	0.5535563736263733
2	-0.09772	0.5535563736263733
2	0.35416	0.5535563736263733
2	0.35416	0.5535563736263733
2	-0.09032	0.5535563736263733
2	-0.09032	0.5535563736263733
2	-0.47598	0.8382210003059047
5	1.36087	0.9272235814360772
0	0.02182	0.5195605263157895
5	-0.19295	0.550575463917526
5	0.06677	0.550575463917526
5	-0.06329	0.550575463917526
1	-0.44673	0.7878720020818879
5	0.07772	0.6050927017543856
5	-0.35079	0.6050927017543856
5	-0.07602	0.6050927017543856
5	0.09045	0.6036182380952374
4	0.03873	0.5866559363957599
4	0.12755	0.5866559363957599
6	0.59696	1.1969496710923333
0	-0.06527	0.5246883720930233
0	-0.19408	0.5246883720930233
0	-0.1307	0.5246883720930233
0	-0.08958	0.5246883720930233
5	2.00192	0.9461899397186874
5	0.29135	1.2029750524658969
6	-0.13115	0.0
7	-0.25159	0.5651567647058824
7	-0.3291	0.633583458528952
9	1.9767	1.1169363181019338
9	-0.03109	1.002800201342282
6	-0.12415	0.52447
4	-0.55845	0.889024546561169
0	0.50815	0.9911524118884759
2	-0.27229	0.9420009186206941
2	0.54508	0.9420009186206941
5	1.54861	1.3593715741305727
4	1.8042	1.1917071382542477
4	0.27204	1.1917071382542477
2	0.50961	1.128838433315481
6	-0.28962	1.101022235193622
6	0.44108	1.101022235193622
6	-0.0879	1.101022235193622
1	0.04914	0.630018513513513
3	0.28229	1.0207046137640443
6	-0.10378	0.9526154244139088
4	0.15762	0.7866913384030425
0	-0.63775	0.6522125311203324
0	-0.35489	0.6492066055477198
0	-0.24244	0.6480075736040611
9	0.05615	1.044559482481518
6	0.21224	1.0382285982518635
6	0.07698	1.0382285982518635
8	-0.06273	1.3472820167064412
5	0.05801	1.348207129923041
8	0.19291	1.087737169914906
1	-0.03663	0.5952547176079739
1	0.10702	0.5952547176079739
1	-0.05164	0.5952547176079739
0	1.17078	0.7378269152276282
1	0.10647	0.6047311578947369
1	0.06254	0.6047311578947369
3	0.0377	0.587132244897959
6	-0.26987	0.6578542740740748
1	0.04516	0.6578801636904765
1	0.04516	0.6578801636904765
5	0.50785	1.4124275236096526
3	-0.55468	0.7835706438816008
2	0.32529	0.7550431485849057
2	0.0903	0.5918204255319152
7	1.31952	1.1588598666666676
7	-0.33117	1.1588598666666676
1	-0.12323	0.8874946954695468
0	0.09323	0.5561179999999999
0	0	0.5561179999999999
0	0	0.5561179999999999
0	0	0.5561179999999999
0	0	0.5561179999999999
0	-0.00143	0.5561179999999999
0	0	0.5561179999999999
0	0	0.5320163636363637
0	0	0.5320163636363637
1	0	0.5184024999999999
5	1.91373	1.1031755842997353
3	-0.18209	0.5893370292887029
4	0.08578	0.0
4	-0.15346	0.0
0	-0.04217	0.0
0	-0.17538	0.0
0	-0.03912	0.0
0	0	0.0
0	-0.16672	0.0
2	-0.04973	0.6146517073170733
7	-0.19548	0.6463186146341463
7	0.20961	0.6463186146341463
4	-0.0344	0.6512727469135802
1	-0.21545	0.5693913636363634
9	-0.12354	0.6371706906474818
4	-0.27489	0.6467439686468631
0	-0.09555	0.52384
0	0.08658	0.52384
0	-0.04907	0.52384
0	-0.35802	0.52384
0	-0.07935	0.52384
5	-0.10748	0.9931798066217382
5	0.59489	0.9931798066217382
2	0.13051	0.5969478205128206
5	-0.35755	0.7555521184371179
5	0.54092	0.7555521184371179
5	0.15907	0.7555521184371179
5	-0.6512	0.7555521184371179
5	0.22269	0.7006052506868113
8	0.0303	1.1113897227837155
4	-0.64356	0.7136467048054927
5	0.70224	1.0636429217516128
4	0.91364	1.2353406333333323
3	-0.14628	0.6595347368421051
7	0.10185	0.5861377254901962
7	0.12919	0.5861377254901962
7	-0.19047	0.5861377254901962
5	0.13135	0.574393731343284
5	0.04789	0.574393731343284
5	0.11018	0.574393731343284
4	-0.17956	0.5903856939501778
3	-0.29554	0.5902050859950866
3	-0.03076	0.5902050859950866
6	0.13814	0.6206179069767446
6	-0.01406	0.6206179069767446
6	0.10818	0.6206179069767446
6	-0.09256	0.6171860732984292
6	-0.07655	0.6171860732984292
1	1.19267	1.4820545177209496
6	-0.02425	1.33574735238988
6	-0.02291	1.33574735238988
7	-0.37709	0.615890546911832
9	0.68698	1.1230547350230453
9	-0.33961	1.1230547350230453
1	-0.07744	0.5905300000000001
3	0.24493	0.5834150724637681
3	0.04974	0.5834150724637681
3	-0.18847	0.9075140464743572
4	0.87245	1.1328151202928873
4	0	0.0
4	-0.08916	0.0
4	-0.02656	0.0
4	0	0.0
5	-0.10063	0.6333369780219777
5	0.25697	0.5957536160714281
5	0.08261	0.5957536160714281
3	-0.12829	0.5789557692307693
0	-0.29563	0.5298218852459018
3	-0.2064	0.52211
3	-0.11196	0.52211
3	0.0278	0.52211
3	-0.23948	0.52211
4	0.22869	0.7581375203426127
4	0.10414	0.7581375203426127
4	-0.0146	0.7581375203426127
5	-0.29043	0.5188414705882352
5	0.14054	0.5188414705882352
4	-0.10251	0.6732969581749046
0	-0.04646	0.5225672727272727
2	-0.14162	0.512081052631579
3	-0.46616	0.5134641935483871
3	-0.12778	0.5134641935483871
3	-0.06471	0.5134641935483871
0	-0.0387	0.525716
2	0.21856	0.547484
2	-0.13697	0.547484
5	0.04881	0.5364625606469003
3	0.05692	0.6595078106508878
3	-0.12371	0.6595078106508878
5	-0.40904	0.6300715073529402
6	1.50217	1.0566274301819083
6	1.49221	1.0566274301819083
0	0.01733	0.5667007177033494
1	0.00827	0.5899687741935487
1	0.06108	0.5899687741935487
1	0.07444	0.5899687741935487
3	0	0.5672125316455695
7	0.506	0.9340162089552265
1	-0.19953	0.643356783919598
2	0.82431	0.9831610265183924
9	0.77816	1.0268261381521386
3	-0.10589	0.6071628968253965
3	-0.37974	0.6071628968253965
9	-0.06464	0.621648938679245
9	-0.41661	0.621648938679245
9	0.21564	0.621648938679245
9	-0.30369	0.621648938679245
9	0.68427	0.621648938679245
9	-0.33349	0.621648938679245
8	-0.02881	0.6486777213822886
8	-0.10176	0.6486777213822886
4	-0.19534	0.5513405
4	-0.04989	0.5513405
4	-0.07541	0.5513405
4	-0.03844	0.5513405
0	-0.09266	0.6431629740791273
0	-0.07575	0.6431629740791273
8	-0.019	1.4249544770736706
0	-0.12527	0.5670242105263156
3	-0.18625	0.5387792391304351
3	-0.17624	0.5387792391304351
7	0.08745	1.4775170360955754
9	0.96389	1.6376651061865186
9	0.79372	1.6376651061865186
5	0.21527	0.9174106453576857
1	0.0972	0.5787711475409836
0	-0.24777	0.5595445454545452
0	0.22952	0.5595445454545452
0	-0.20533	0.5595445454545452
3	-0.18556	0.6077448875739647
2	-0.00303	0.5974690624999999
4	0.55302	0.8388189264046425
1	-0.1653	0.6823520170674952
7	-0.27805	0.6753520229555239
4	0.04554	0.6433775890678369
4	-0.008	0.6433775890678369
8	-0.39372	0.6628170307443373
8	-0.41929	0.6628170307443373
8	-0.284	0.6628170307443373
9	-0.13582	0.668688834008096
5	-0.35985	0.6671644740406321
7	-0.117	0.6814350259688389
6	-0.67023	0.7126182244094498
6	0.42797	0.7126182244094498
3	0.38294	1.1311659186785257
3	2.03373	1.1311659186785257
1	0.01652	0.6292238888888888
7	-0.07065	0.6378137500000001
5	0.1833	0.7003178969194302
4	0.75175	0.8528706214039137
4	-0.04669	0.7116527411395247
2	0.33796	0.6188034051724138
6	0.67836	0.9383550257069398
6	0.82154	0.9383550257069398
6	-0.02745	1.1279062323157127
1	0.04138	1.0862066988981318
1	0.50731	1.0862066988981318
6	-0.12581	0.5851845945945945
4	-0.05188	0.5887583505154641
0	2.22996	0.9802634142259404
5	0.04581	0.6275767434210526
0	0.67692	0.9058804116493988
0	0.63983	0.9058804116493988
3	0.0396	0.5257055555555555
3	0.24208	0.5257055555555555
3	0.27794	0.5961386345381529
3	0.56319	0.7733682386747801
1	0.06661	0.545468846153846
2	-0.03253	0.6101319928400952
2	0.34714	0.6101319928400952
5	0.97589	0.7126360971157362
6	1.6312	1.0702892943089422
6	-0.17773	1.1370419231879854
6	-0.17773	1.1370419231879854
1	-0.11465	0.5815932824427482
4	-0.03816	0.5902557096774195
3	0.17101	0.5829224999999997
3	0.06746	0.5829224999999997
0	-0.19092	0.5916757654723123
3	0.05293	0.572358938547486
0	-0.14438	0.5531789320388351
0	0.22308	0.5531789320388351
0	-0.07277	0.5528118627450982
5	0.25738	1.1926808731365977
4	0	0.5190581818181819
4	0	0.5190581818181819
4	0.11772	0.5190581818181819
4	0.11772	0.5190581818181819
4	-0.26593	0.5190581818181819
4	-0.26593	0.5190581818181819
4	-0.42127	0.5190581818181819
4	-0.42127	0.5190581818181819
2	0.0932	0.8794443201626952
6	0.31356	0.5825078787878789
6	0.06469	0.5825078787878789
2	-0.06851	0.5395965517241377
2	0	0.5395965517241377
2	0	0.5395965517241377
2	0	0.5395965517241377
2	0	0.5395965517241377
3	0	0.5506581395348837
3	-0.04203	0.5506581395348837
3	0	0.5506581395348837
3	0	0.5506581395348837
3	0	0.5506581395348837
3	0	0.5506581395348837
4	0	0.5361311666666666
4	0	0.5361311666666666
4	0	0.5361311666666666
4	0	0.5361311666666666
4	-0.28368	0.5361311666666666
4	-0.33097	0.5361311666666666
4	-0.175	0.5361311666666666
4	-0.27065	0.5361311666666666
0	-0.32965	0.6479010910151691
0	-0.05171	0.5353236802973979
0	-0.07352	0.5353236802973979
0	-0.0324	0.5353236802973979
0	-0.14389	0.5353236802973979
4	0.12424	1.3225913664371165
3	-0.04803	1.239669359679837
2	0.17394	1.0551498544631284
2	1.23181	1.0551498544631284
2	-0.06471	0.5816767361111114
1	-0.16999	0.5318162935323384
1	-0.09637	0.5318162935323384
0	-0.23821	0.5294681538461541
0	0	0.5294681538461541
0	0	0.5294681538461541
0	-0.13076	0.5294681538461541
0	-0.39714	0.5294681538461541
3	-0.30555	0.8656215382290705
5	-0.06808	0.5801747368421051
1	1.44131	0.8557685018944922
1	0.2631	0.8557685018944922
4	0.07619	0.9682509894507072
1	-0.10622	0.5835141486068111
1	0.11656	0.5835141486068111
4	0.0313	0.5995323393739698
4	-0.13873	0.5995323393739698
4	-0.17868	0.6264244999999998
4	0.14519	0.6264244999999998
8	2.12	1.5240329414225875
8	0.41866	1.5240329414225875
2	1.22312	0.9293472028745164
2	0.15316	0.68129814229249
2	-0.08302	0.68129814229249
5	-0.5548	0.6484622777777792
7	-0.28933	0.6365011214470288
7	-0.16135	0.5620373684210527
2	-0.26043	0.9659112551334718
7	0.53124	0.8472670810810815
0	-0.16953	0.6578472480620168
1	0.16339	0.5962674285714283
1	0.0938	0.5962674285714283
6	0.18792	0.6417381596452322
3	0.02839	0.8443701942090386
2	-0.29287	0.5890050976138835
5	-0.26845	0.6025679207920794
4	3.18812	1.5391910818181813
4	-0.00694	0.6273010076775425
2	0.11856	0.5654416541353385
2	-0.04303	0.5654416541353385
2	-0.35154	0.5654416541353385
2	-0.35295	1.3617899068804975
2	0.28035	1.2879292107735647
2	-0.32272	1.2879292107735647
2	0.25083	1.1555042082533602
5	0.14505	0.6985783990980831
5	0.14505	0.6985783990980831
5	0.1913	0.6985783990980831
2	-0.29766	0.5786319148936171
2	-0.07662	0.5786319148936171
2	0.06058	0.5786319148936171
2	-0.08729	0.5786319148936171
2	0.11498	0.5715801843317975
2	0.05046	0.538652075471698
4	-0.07155	0.50742
4	-0.05165	0.50742
4	-0.15091	0.842342986043491
6	0.08053	0.8869335743096487
1	0.17128	0.6225656790123462
1	-0.19921	0.6225656790123462
5	-0.02002	0.6347480645161292
5	-0.20738	0.6347480645161292
2	-0.115	0.6170203
0	-0.00709	0.6147691578947372
0	-0.01416	0.6147691578947372
7	0.02304	0.5820759307359306
7	-0.00913	0.5820759307359306
2	-0.05737	0.5897568292682923
3	-0.10953	0.5812927426160335
3	-0.09979	0.5812927426160335
0	-0.17533	0.5862169824561405
0	-0.17533	0.5862169824561405
0	0.1361	0.5862169824561405
0	-0.04374	0.5862169824561405
0	0.00188	0.5862169824561405
6	0.00489	0.5842875779376498
0	-0.09866	0.5877457264957265
0	0.1953	0.5877457264957265
0	-0.21298	0.5877457264957265
0	0.01045	0.5877457264957265
3	-0.26385	0.7793369734004316
5	0.19927	0.6158240259740257
5	0.14993	0.5947273500000002
2	-0.08515	0.0
0	-0.36585	0.8689326794403878
6	1.21882	1.0020483756938379
5	-0.23258	0.5538949999999999
5	0.04754	0.5538949999999999
5	0.19954	0.5538949999999999
5	0.2324	0.5538949999999999
3	-0.75292	0.9583771136608109
3	0.05591	0.5961911026615966
6	-0.43048	0.6109750312500001
0	-0.00162	0.6680079166666661
2	-0.56829	0.6161134328358204
7	0.11351	0.607673722084367
4	-0.29107	0.642625931034483
5	-0.16927	0.9366124793875161
2	-0.27172	0.5492576243781089
2	-0.26044	0.5492576243781089
0	0.62585	0.8482318795673792
3	-0.0391	0.6802548204419894
3	0.55027	0.6802548204419894
4	-0.11755	0.6017001839080458
8	-0.17521	0.6165123697916671
8	-0.49654	1.0000603357664224
9	-0.69025	0.9161010604651159
4	-0.22854	0.0
4	-0.33623	0.0
4	0.07854	0.6715149105367791
1	-0.53346	0.7671578872805646
6	-0.06197	0.5912129477611942
6	0.13785	0.5759769852941176
6	-0.13318	0.5759769852941176
2	0	0.572058
2	-0.11839	0.572058
2	0	0.572058
2	0	0.572058
2	0	0.572058
2	0	0.572058
2	0	0.572058
2	0	0.572058
2	0	0.572058
2	0	0.572058
2	-0.24112	0.566371724137931
2	0	0.566371724137931
2	-0.34836	0.566371724137931
2	0	0.566371724137931
2	0.30047	0.566371724137931
2	0.13894	0.566371724137931
2	0	0.566371724137931
2	0	0.566371724137931
0	-0.01746	0.6526923885350315
0	-0.0121	0.6298942811501599
2	-0.34772	0.7977740238764055
0	0.13881	0.5858883941605837
0	0.13881	0.5858883941605837
0	0.02579	0.5858883941605837
0	0.02579	0.5858883941605837
0	0.24353	0.5858883941605837
0	0.24353	0.5858883941605837
1	-0.07241	1.060022360436894
1	-0.00768	1.060022360436894
2	-0.24203	0.6220642553191489
2	0.03605	0.6220642553191489
5	0.17922	1.0104067775229346
6	-0.19449	0.6030273053892218
1	-0.09099	0.5891698507462684
1	0.68397	1.200018495821726
1	0.2319	1.200018495821726
5	0.39529	0.8011900154942656
3	1.02315	1.0053045807770962
5	1.60525	0.9488289734422886
6	0.73252	0.7520375778406795
7	0.14992	0.5768046456692913
5	0.23782	0.5464441538461539
7	-0.4268	0.8254393930197261
2	-0.10188	0.5945236764705887
2	0.02786	0.5945236764705887
2	-0.4961	0.5945236764705887
7	3.00489	1.3780370047169823
2	-0.013	0.793921067993368
0	0.09237	0.5485580952380953
0	-0.06997	0.5485580952380953
2	0.55804	0.8540146019198174
6	-0.03971	0.5869173802816902
6	-0.13646	0.5869173802816902
9	0	0.5573018181818181
9	0	0.5573018181818181
9	0	0.5573018181818181
9	0	0.5573018181818181
9	-0.37038	0.5484541646341475
9	-0.21087	0.5484541646341475
9	-0.45861	0.5484541646341475
9	-0.30488	0.5484541646341475
9	-0.3746	0.5484541646341475
9	-0.19229	0.5484541646341475
9	-0.15517	0.5484541646341475
5	-0.41848	0.794558950762018
0	-0.08812	0.5571654716981131
0	-0.03901	0.5571654716981131
3	-0.32059	0.6343828726928546
1	-0.33311	0.5183642857142857
1	-0.04883	0.5183642857142857
1	-0.31242	0.5183642857142857
1	-0.32593	0.5183642857142857
6	-0.13652	0.6410000000000019
5	-0.2012	1.1069563857412688
1	-0.24859	0.5473183095723014
1	-0.18816	0.5473183095723014
1	-0.18235	0.5473183095723014
1	-0.21003	0.5473183095723014
1	-0.22508	0.5473183095723014
1	-0.08192	0.5473183095723014
3	0	0.5507020689655173
3	0	0.5507020689655173
3	0	0.5507020689655173
3	0	0.5507020689655173
0	0.221	0.5562068468468467
0	0.03447	0.5562068468468467
3	-0.23092	0.8712693905611286
3	-0.30854	0.8712693905611286
3	-0.62352	0.8712693905611286
5	0.76119	1.1609619276218592
4	0.04989	0.5358497881355936
4	0.04074	0.5358497881355936
7	0.91225	1.2049441544983504
7	-0.2769	0.6997931882022466
1	0	0.5600561538461537
1	-0.02228	0.5600561538461537
1	0	0.5600561538461537
1	0	0.5600561538461537
1	0.29588	0.5600561538461537
1	0.111	0.5600561538461537
1	1.09832	1.054152793499581
1	0.07463	1.054152793499581
1	2.12275	1.107295010067115
2	0.10105	0.579454109589041
5	1.05868	0.8185926207571774
5	-0.04563	0.8185926207571774
4	0	0.529497
0	-0.49526	0.8864498186528503
9	0.38104	0.9979665225424985
0	0.27425	0.592310902777778
0	0.16071	0.592310902777778
0	0.17729	0.592310902777778
1	0.34703	0.675395999064108
1	0.86641	0.8348474948964707
1	-0.63736	0.8348474948964707
0	0.29106	0.8845051068071783
4	0.66201	0.8482209758155216
1	-0.00063	0.5688644943820226
1	0.33066	0.5688644943820226
1	0.34448	0.5688644943820226
1	0.10363	0.5688644943820226
1	-0.1464	0.5688644943820226
9	-0.50484	0.9597051067168875
3	-0.04412	0.6186809723756912
2	-0.53308	0.6306323645680816
2	0.54262	0.6306323645680816
4	0.0486	0.5925785000000003
4	-0.31062	0.5925785000000003
4	-0.12908	0.5925785000000003
4	-0.02664	0.5925785000000003
3	0.20111	0.6197086815920394
3	-0.0266	0.6197086815920394
4	-0.07659	0.6176600929152154
4	-0.07659	0.6176600929152154
4	-0.42546	0.6176600929152154
4	-0.42546	0.6176600929152154
5	-0.01176	0.6090238485804415
6	-0.18591	0.6001829311885615
6	-0.4608	0.6001829311885615
7	-0.12908	0.6008543916196611
6	-0.1454	0.5783587648456054
7	0.03885	0.5842234020618545
6	-0.35989	0.5855480666666665
6	0.03539	0.5855480666666665
6	-0.27775	0.5855480666666665
6	-0.29672	0.647011725352113
4	-0.44138	0.8843273440285193
4	1.0044	0.7406824809160315
4	0.01205	0.5430263636363637
4	-0.2941	0.5430263636363637
4	-0.00945	0.5879799999999997
4	-0.06044	0.5879799999999997
4	0.59348	0.9590728638086914
3	-0.13342	0.58773835978836
5	-0.06798	0.5943750200803217
5	-0.06798	0.5943750200803217
2	0.52034	0.6708157406483801
4	-0.1036	0.620511884057971
4	0.78981	0.5956389699179572
4	0.67818	0.5956389699179572
3	0.42488	0.8067215670289845
8	0.08175	0.6937166601101509
8	-0.38522	0.6937166601101509
8	-0.58243	0.6937166601101509
8	-0.63681	0.6937166601101509
4	0.97133	0.7280098996138997
2	1.67489	1.0496439844425225
0	-0.03691	0.6189221613832853
0	-0.13281	1.0941876790056766
0	1.58378	1.0941876790056766
2	-0.13895	0.6111635593220343
2	-0.18784	0.6111635593220343
1	-0.07775	0.6013997500000002
1	-0.04503	0.6013997500000002
1	0.0066	0.6013997500000002
5	1.39684	1.3245150456620993
4	0.31192	1.041366991844418
4	0.31192	1.041366991844418
5	1.62584	1.3954733553065262
3	0.21677	0.796646238612988
1	0.42843	0.9090746335299081
1	0.65711	0.9090746335299081
5	0.65297	0.7972802421395031
7	0.69794	0.7552525793650784
3	0.17008	1.0753932014388485
4	0	0.580718762886598
4	0.07274	1.196756348808032
7	0.25978	1.024575490885832
7	0.04993	1.024575490885832
7	0.26627	1.1171477923264317
7	0.92409	0.7851028518093045
5	0.60823	0.9910590086206921
7	-0.06321	0.5884502486187849
6	-0.21469	0.6103614765100669
0	0.26365	0.5907413953488373
0	0.28648	0.5857523376623376
0	0.15104	0.5857523376623376
0	-0.38403	0.5857523376623376
0	-0.05346	0.5857523376623376
6	-0.01765	0.6184738098693766
2	0.28516	0.5927957671957674
0	0.07166	0.6005812000000003
0	0.19603	0.6005812000000003
4	0.16944	1.191190740474478
6	0.18109	0.884748992082828
3	-0.17749	0.5925586643835614
3	0.10023	0.5925586643835614
3	0.12223	0.5925586643835614
3	-0.01345	0.5925586643835614
8	2.50727	1.3150253211586915
6	2.36812	1.466005155642024
6	0	0.6201672121212124
7	-0.09497	1.0982350809464514
8	-0.17902	1.2287827414205876
6	-0.18551	1.139612750686811
2	-0.19827	0.5910296446700511
5	-0.06646	0.6322038862928346
3	0.2259	0.5928837931034485
3	0.2259	0.5928837931034485
5	-0.76597	0.8160042084690547
5	0.93801	0.8160042084690547
7	1.96319	1.062987977897251
7	-0.03448	1.0784748723042021
4	0.52904	0.9724499713467039
3	-0.09147	0.629408369905956
3	0.10425	0.598269748427673
3	-0.00484	0.598269748427673
1	-0.58702	0.8352258165257006
3	-0.04698	1.0998822441287324
0	-0.05211	0.5179147058823529
0	-0.32196	0.5179147058823529
3	-0.37185	0.5462395555555553
3	-0.10502	0.5462395555555553
3	0.04022	0.5462395555555553
3	-0.33573	0.5462395555555553
3	-0.29965	0.5462395555555553
2	-0.25631	0.7149805090725814
2	-0.25631	0.7149805090725814
2	0.13973	0.52891
2	-0.11757	0.52891
2	-0.00574	0.52891
2	-0.05439	0.52891
4	0.40217	0.5654370476190476
4	-0.14945	0.5654370476190476
3	0.20181	0.5797133554817279
3	-0.06186	0.5797133554817279
4	-0.09685	0.5797944481605355
2	0.37347	0.9477752953698751
5	-0.23901	0.6489433878887056
1	0.41667	1.026283553204728
7	0.76187	0.9924415856302279
7	-0.0922	0.9924415856302279
7	0.55091	0.9924415856302279
6	0.67112	1.050878231225298
5	-0.61258	0.882924364988557
4	1.32406	0.6700470297619053
1	0.05192	0.5958902061855673
8	0.14541	0.6128525093632956
8	0.00878	0.6128525093632956
8	-0.56613	0.9294669986893832
0	-0.11461	0.51058
0	-0.13385	0.51058
0	0	0.51058
0	0	0.51058
0	-0.23131	0.51058
0	-0.16123	0.51058
0	0	0.51058
0	-0.03374	0.51058
0	0	0.51058
0	-0.15947	0.51058
4	-0.29772	0.0
2	0.04042	0.578033043478261
2	-0.01936	0.578033043478261
6	0.25013	0.5799847941176477
6	0.02021	0.5799847941176477
2	0	0.5406806249999999
2	0	0.5406806249999999
2	0	0.5406806249999999
2	0	0.5406806249999999
2	0	0.5406806249999999
6	1.38079	1.1226018575213426
0	0.06946	0.5941168067226891
6	-0.48903	0.7200069477581234
6	1.30803	0.7200069477581234
6	-0.47855	0.7200069477581234
3	-0.16414	0.6550089887640453
4	0.60851	1.1250995092024543
8	0.05501	1.0634054514948155
4	0.45027	0.9279647503499782
5	1.39644	1.1184077983807799
3	1.84245	1.5615587585266082
7	0.29916	1.0082391333725045
8	1.04771	1.6539789713024253
5	-0.11289	0.5786269082125607
8	0.64312	0.7577545283714071
8	0.64312	0.7577545283714071
9	-0.20084	0.5505249999999998
9	0	0.5505249999999998
9	0	0.5505249999999998
9	-0.1801	0.5505249999999998
6	-0.07375	1.1563611229235884
6	-0.00379	1.198434864612513
6	0.47158	1.198434864612513
1	-0.2986	0.9873911342465738
1	1.94592	0.9873911342465738
1	0.17932	0.722911117601245
0	-0.12106	0.5967379104477609
3	0.10771	0.602476523076923
1	0.40191	0.6194837320574159
9	0.2609	1.410774057971016
1	0	0.5856475
1	0	0.5856475
1	0.19927	0.5856475
1	0	0.5856475
1	0	0.5856475
1	-0.07319	0.5856475
1	0.01804	0.5856475
7	0.102	1.0090911125827806
7	-0.43395	0.8628616755634642
7	0.39339	0.8628616755634642
7	-0.10049	0.846624128250591
4	0.18059	0.9504733944411601
4	0.8025	0.9504733944411601
6	0.38159	0.8558385814521062
0	0.22047	0.5478403030303033
0	0	0.5478403030303033
0	-0.21335	0.5478403030303033
0	0	0.5478403030303033
0	0.15847	0.5478403030303033
0	-0.08329	0.5478403030303033
5	-0.68125	1.3878593441327551
4	1.31748	1.2545302719665252
3	0.29818	1.075464552401746
1	-0.60145	0.7226744512787312
8	0.50442	0.8617401992861388
8	0.43078	0.8617401992861388
4	0.11601	0.7777682763857251
4	0.12967	0.5120680000000001
4	0.12967	0.5120680000000001
6	0.56241	0.9236666489510487
0	-0.33794	0.5459834087237477
0	-0.14259	0.5459834087237477
0	-0.10407	0.5459834087237477
6	-0.32401	0.5533714090909085
6	-0.07735	0.5533714090909085
4	0.05754	0.973505105171988
3	0.21107	0.5614609523809524
3	0.0651	0.5614609523809524
8	0	1.6444089397741501
3	-0.01386	0.6020387078651689
6	-0.3943	0.6523188439306346
6	-0.07471	0.6523188439306346
3	0.3207	0.685728250392877
3	-0.72992	0.685728250392877
3	0.19831	0.685728250392877
4	0.25088	0.880264281410062
5	0.14885	0.9340386805194816
1	0.59418	0.6730982970297033
5	-0.0845	1.0780171885157088
0	-0.15412	0.5678255172413793
4	1.77066	1.3533212611806795
5	0.32274	0.5811164137931035
2	0.09398	0.5927061654135336
2	-0.30396	0.5927061654135336
0	0.2533	0.5837516600790515
0	0.2533	0.5837516600790515
3	0.06323	0.6106621778886122
3	0.07141	0.589175248447205
3	0.02754	0.589175248447205
4	0.03002	0.5272822222222222
4	-0.18676	0.5272822222222222
4	0.12393	0.5226555555555555
4	-0.20467	0.5226555555555555
7	-0.05275	0.6407883841059603
7	-0.43293	0.6407883841059603
1	2.21115	1.1545930234113728
2	0.00104	0.5692834285714284
2	-0.11912	0.5692834285714284
2	0.07808	0.5692834285714284
2	-0.11639	0.5692834285714284
5	0.15026	0.9401930594028942
1	-0.02892	1.1181879523938338
3	-0.03192	0.5636946788990825
4	-0.03603	0.5622021323529413
4	0.15119	0.5622021323529413
4	-0.0096	0.5622021323529413
3	-0.11246	0.5762922500000001
3	-0.04454	0.5762922500000001
2	0.41804	0.5670080465116278
2	0.44955	0.5675069387755103
3	0.01726	0.5759180208333331
4	0.27897	0.5935585197368421
4	0.19636	0.583016178571429
3	-0.12238	0.6178904419889506
3	-0.36666	0.6178904419889506
3	-0.35895	0.6178904419889506
0	-0.18031	0.6030600000000003
0	-0.27426	0.6030600000000003
0	0.00747	0.6030600000000003
2	0.025	0.5170915384615384
2	-0.31071	0.5170915384615384
2	-0.29509	0.5170915384615384
2	-0.28542	0.5170915384615384
2	-0.24789	0.5170915384615384
2	-0.08719	0.5170915384615384
1	-4.00E-05	0.592123490566038
0	0.00241	0.657705043478261
0	0.00246	0.5619614351851856
0	0.11869	0.5619614351851856
0	-0.03171	0.5844463829787233
0	0.10301	0.5844463829787233
0	-0.0582	0.5844463829787233
5	-0.05155	0.9959945672773213
1	0.00154	0.5138
1	0.1534	0.5138
3	-0.51268	0.793566456741057
3	1.0417	0.793566456741057
1	0.17933	0.659368576388888
6	0.17639	0.7008549209860953
3	-0.15915	0.7192893079480204
3	-0.70094	0.823625133378932
3	-0.33498	0.823625133378932
1	0.23366	0.5931708870967742
1	-0.2703	0.5931708870967742
1	-0.22768	0.5931708870967742
1	0.2119	0.5796182692307692
1	0.032	0.5796182692307692
1	-0.14094	0.5796182692307692
1	-0.05291	0.5796182692307692
3	-0.10859	0.5718048351648352
0	0.00946	0.8062588676075254
0	0.76745	0.8062588676075254
1	0.05025	0.5670613966480446
1	0.05262	0.5670613966480446
1	0.16404	0.5942844700460832
6	0.07978	0.9127142596408586
0	-0.14546	0.5185756410256409
0	-0.28345	0.5185756410256409
0	-0.00269	0.5797310666666668
0	-0.0572	0.5797310666666668
0	-0.15393	0.5689473913043479
2	-0.0495	0.5615038554216867
5	0	0.0
5	-0.04923	0.0
5	0	0.0
1	-0.30813	0.5248634285714285
1	-0.27508	0.5248634285714285
1	-0.21877	0.5248634285714285
2	-0.02699	0.507382
2	-0.25152	0.507382
2	-0.07017	0.507382
4	-0.16638	0.5136299999999999
4	-0.03775	0.5136299999999999
3	-0.05891	0.5972532738095238
0	-0.12033	0.5373552286585364
0	-0.22243	0.5373552286585364
0	-0.25392	0.5373552286585364
2	-0.0365	0.6092489510489513
2	-0.03878	0.6092489510489513
7	0.12605	0.5582218750000001
0	0.08961	0.5741614130434781
0	0.15882	0.5741614130434781
0	-0.03527	0.5741614130434781
2	0.27373	0.589067418604651
1	0.1509	0.5815535111111112
7	0.14067	0.7851359854604201
7	0.50877	0.7851359854604201
3	0.1108	1.0644939738385202
7	0.12091	1.148585050041702
0	-0.19451	1.008720732657837
8	-0.08081	0.6040466896551725
8	-0.24148	0.6040466896551725
5	0.17697	1.0406896777808896
5	0.68708	1.0406896777808896
2	-0.35649	0.6270046536144591
7	-0.13247	0.6160964959016394
7	0.26304	0.6160964959016394
7	-0.02515	0.6160964959016394
7	0.08889	0.6160964959016394
7	0.15593	0.6160964959016394
7	-0.04925	0.6160964959016394
2	-0.10387	0.6096191163210092
2	0	0.6323277801724142
6	0.12611	0.6287657142857133
6	0.13643	0.6287657142857133
6	0.26239	0.6287657142857133
3	-0.35983	0.6315718175629684
1	0.05958	0.5955538009049777
1	0.07125	0.6156247679708821
5	-0.10567	0.5998080248618787
4	-0.06562	0.6108081296023556
0	-0.5531	0.6349789302769815
7	-0.21578	0.6003537
7	0.5553	0.8154443939393936
3	0	0.5681354545454546
3	0	0.5681354545454546
3	0.06232	0.5681354545454546
3	0.05701	0.5681354545454546
3	0.02903	0.5681354545454546
0	0.31405	0.5238825
0	0.31405	0.5238825
0	0.22531	0.5238825
0	0.22531	0.5238825
0	-0.0732	0.5238825
0	-0.0732	0.5238825
3	-0.16822	0.5898537179487182
3	0.00593	0.5898537179487182
5	1.78195	1.0221004326923104
6	0.69034	1.2153909368104319
9	0.24875	0.7165399576271188
9	-0.23172	0.7381952964426872
9	-0.03426	0.7381952964426872
0	-0.05305	0.7174458613170533
1	0.09842	0.7678020119284306
1	-0.02921	0.5577666666666666
1	-0.012	0.5577666666666666
1	0.12346	1.121102971686889
6	0.34489	1.0702221810429657
6	0.11495	1.0702221810429657
0	0.13015	1.1975677685950403
8	0.7448	1.0413621713147403
3	0.06035	0.6442732638888887
3	-0.13534	0.6442732638888887
3	-0.25223	0.6442732638888887
3	-0.13254	0.6442732638888887
3	-0.25636	0.5903822696629211
3	-0.32643	1.1181365589622645
6	0.28846	0.8650058362884172
6	1.67325	0.8650058362884172
4	-0.36015	1.2899450998948443
4	0.49489	1.2899450998948443
2	0.7605	0.6094202564102564
1	-0.23878	0.6622151129607604
8	-0.46348	0.8095370396744664
0	-0.22961	0.5854540641711232
3	0.01555	0.6371786337209299
3	-0.01799	0.6371786337209299
4	0.2304	0.601890786516854
4	0.2304	0.601890786516854
2	-0.4254	0.6731202056074751
2	0.09475	0.6731202056074751
2	0.03037	0.5677218639053258
2	0.03037	0.5677218639053258
2	-0.0367	0.5677218639053258
2	-0.0367	0.5677218639053258
3	-0.00891	0.8165422385008506
1	0	0.5640871428571429
1	0	0.5640871428571429
1	0.07962	0.5640871428571429
1	0	0.5640871428571429
2	-0.2257	0.5442920588235293
2	0.1167	0.5442920588235293
8	-0.61847	0.6926969051815304
4	0.01022	0.653222548518897
4	-0.47745	0.653222548518897
6	0.64893	1.1600623088235245
7	-0.20517	0.6258057011915678
7	-0.15169	0.6258057011915678
1	-0.04789	0.6315175777414077
6	0.15807	0.6395474565972212
6	0.58825	0.6543161499720209
6	0.28969	0.6543161499720209
1	0.36663	1.0452530668222946
1	-1.09063	1.0452530668222946
1	0.81664	1.0452530668222946
4	-0.35868	0.6347311206896552
4	0.20292	0.6347311206896552
4	-0.08072	0.6347311206896552
9	-0.13319	0.8508576415970287
9	-0.34594	0.8508576415970287
9	0.31582	1.1885435504070132
2	-0.01527	0.5158976
6	0.02124	0.609487055016181
6	-0.11429	0.609487055016181
6	-0.1629	0.609487055016181
6	-0.58966	0.891202238095239
1	-0.39923	0.0
1	-0.17336	0.0
6	0.48982	1.050296949343339
1	0.91704	1.5017255977312398
5	0.86655	1.135866881287727
1	-0.04918	0.53127375
1	-0.06002	0.53127375
0	-0.15313	0.0
3	-0.12321	0.5704091798107258
0	-0.29051	0.5467590363436121
1	-0.05367	0.6133743478260868
0	-0.13549	0.5224861538461538
0	-0.25716	0.5224861538461538
6	-0.37043	0.7491429056047197
6	0	0.7491429056047197
6	0.07529	0.619780304487179
6	-0.09594	0.619780304487179
2	0.5776	0.9271497468009801
3	-0.30548	0.5236935416666665
3	-0.24462	0.5236935416666665
3	-0.07681	0.5236935416666665
0	-0.18664	0.9716065647699764
0	0.64616	0.9716065647699764
4	0.45915	0.7585290013633251
0	0.00649	0.6022070165745854
0	0	0.6022070165745854
7	0.46157	1.2525381170731698
1	-0.59354	0.6660026717293754
1	-0.59354	0.6660026717293754
4	0.63229	0.6464519628796399
4	-0.4995	0.6464519628796399
4	0.03736	0.6464519628796399
4	-0.0541	0.5727705369127518
4	-0.26	0.5727705369127518
1	-0.02	0.5850305597014925
1	0.10443	0.5850305597014925
1	-0.02285	0.5850305597014925
5	0.62243	0.6428648799650805
5	-0.37288	0.6428648799650805
2	-0.09648	0.5364884663865548
2	-0.12742	0.5364884663865548
2	-0.55408	0.5364884663865548
2	-0.29265	0.5364884663865548
2	-0.28097	0.5364884663865548
2	-0.29209	0.5364884663865548
6	0.28014	0.7071282870370366
0	-0.73694	0.8525945189223867
6	0.40557	1.1230043818580826
0	-0.35455	0.786020720879121
0	1.05278	0.786020720879121
4	-0.02299	0.0
4	-0.06725	0.0
4	-0.1377	0.0
3	0.56979	0.903054211271595
3	-0.22142	0.903054211271595
7	0.0366	1.0936149312533066
0	-0.22069	0.7746833834281094
1	0.20184	1.0494898163606032
1	-0.32565	0.5333369182389938
1	-0.24147	0.5333369182389938
8	0.61907	1.1604443603385732
2	-0.1885	0.6019450349650355
2	-0.08536	0.6019450349650355
4	-0.54421	0.6396748766954381
4	-0.00483	0.6396748766954381
5	0.06859	0.5887211398963729
7	0.65177	1.2253766808252433
1	0.24834	1.5453454521158105
1	0	1.5453454521158105
1	0.22205	0.5644187179487179
1	-0.02283	0.5644187179487179
4	-0.45276	0.592666
4	-0.19034	0.592666
9	-0.87305	1.0464552098838944
5	-0.1321	0.524487
5	0.03635	0.5638395161290324
5	0	0.5638395161290324
7	0.19093	1.3922285027059509
7	0.57513	1.3922285027059509
4	0.34061	1.1190433373493982
5	0.04006	1.0794689430477178
7	0.384	1.2330426571767503
5	1.04097	1.152354994769874
5	0.23014	1.152354994769874
7	-0.2945	1.3169442639902695
4	0.26054	0.9159851198686366
4	0.02243	0.9159851198686366
6	0.6374	0.9057567191453471
6	2.05734	0.9057567191453471
3	1.88183	1.024730204287513
5	-0.32129	0.8939685143814573
0	1.02114	1.4137033046389296
1	0.30449	0.5920846822742474
6	-0.02411	0.5701564673913044
2	-0.12991	0.5555218181818182
2	-0.10855	0.6612045373543524
7	0.01198	0.566372162162162
4	1.47281	0.9893977809798278
1	-0.10293	0.5838352000000001
0	-0.35987	0.6556668602150535
0	-0.01531	0.6556668602150535
3	-0.02325	0.5760477327935223
3	0.1605	0.5760477327935223
3	-0.04185	0.663216744186047
0	-0.0128	0.5462577247706426
0	-0.16406	0.5462577247706426
0	-0.34558	0.5462577247706426
0	-0.20225	0.5462577247706426
3	0.10682	0.5597331111111106
3	-0.32331	0.5597331111111106
3	0.35634	0.5597331111111106
3	1.73037	1.4129902013888902
7	-0.23184	0.6149919589442825
7	0.13681	0.6149919589442825
7	-0.30464	0.6149919589442825
9	-0.34552	0.8925398307692306
9	0	0.8925398307692306
2	0.20197	0.9645986500888103
2	0.67592	0.9645986500888103
2	-0.55986	0.9645986500888103
1	-0.19708	0.5418525352112679
1	-0.33252	0.5418525352112679
5	-0.11494	0.5504744642857144
5	0.08174	0.5504744642857144
6	0.04034	0.51902
6	-0.35242	0.51902
6	-0.33807	0.51902
2	0.04414	0.6045841573033707
1	0.20515	0.6020319383259916
1	0.03568	0.6020319383259916
9	-0.12973	1.0954175195143094
9	-0.29376	1.0954175195143094
3	-0.00689	0.5181441176470587
3	-0.204	0.5181441176470587
3	0.04421	0.6029049019607837
3	0.11964	0.6029049019607837
2	-0.41514	0.9090183118027024
1	0.65896	0.8848383409436837
2	-1.00E-04	1.1482327484990003
4	-0.0031	0.5391592342342347
4	-0.12653	0.5391592342342347
4	-0.09997	0.5391592342342347
1	0	0.5529377777777779
1	0.12095	0.5529377777777779
1	0	0.5529377777777779
1	0	0.5529377777777779
1	-0.14716	0.5529377777777779
1	-0.07563	0.5529377777777779
1	-0.26834	0.5529377777777779
1	-0.15979	0.5529377777777779
1	-0.16502	0.5529377777777779
2	-0.01914	0.6888022123893808
2	-0.08602	0.6888022123893808
2	-0.06306	0.6888022123893808
2	-0.16607	0.6888022123893808
2	0.08048	0.6888022123893808
0	-0.10829	0.6015721582733815
0	-0.23675	0.6015721582733815
3	-0.0444	0.6196056018518518
3	-0.00401	0.6196056018518518
0	0.08908	0.6615769067796612
2	-0.26718	0.6491100991501421
0	0.08803	0.5887850707070712
0	-0.03757	0.5887850707070712
0	0.13405	0.5887850707070712
3	0.12683	0.5908814937759328
6	0.24236	1.0915841009463734
6	0.83993	1.210499907192576
2	-0.0205	0.6003266906474823
2	-0.06514	0.6003266906474823
6	-0.10335	0.6367043073341093
4	-0.77473	0.8702701805869081
2	0.50891	1.1400809304729933
2	-0.12526	0.50772
2	0.30832	0.6923216154349252
2	0.30832	0.6923216154349252
2	0.21096	0.8120630398796096
2	-0.47064	0.8120630398796096
3	-0.48981	0.6114918098159511
2	0.43254	0.5567650364963501
2	-0.18653	0.5567650364963501
2	0.02879	0.5567650364963501
2	0.17167	1.1229118127883968
3	0.12803	0.5604227173913044
5	-0.05435	1.0052328793456047
5	0.56205	1.0052328793456047
4	0.1228	1.0030017413572319
1	-0.03682	0.5419023076923077
1	-0.0274	0.5419023076923077
1	0.14655	0.5419023076923077
5	0.14904	1.168849581677474
8	-0.08878	1.1209203690762173
1	0.35658	0.5489133333333334
1	-0.21167	0.5489133333333334
1	-0.18615	0.5489133333333334
5	0.72775	1.1277222518227707
5	0.71309	1.1277222518227707
4	0.08238	0.5879920496894409
4	0.20879	0.5879920496894409
9	0.54835	1.0143585630879008
6	0.49463	1.076646339475552
7	0.73866	0.8652188306583694
3	-0.12182	0.6388241836734695
7	-0.24487	0.6105449683544301
2	-0.11763	0.572159858490566
7	0.34732	0.8020362994569421
0	-0.1331	0.5469888133874236
5	-0.5932	0.6212148226544625
3	0.32908	0.5605642307692308
5	0.00261	0.5699949999999999
5	-0.1792	0.5699949999999999
5	0.18993	0.5699949999999999
5	-0.29737	0.5699949999999999
9	0.05808	0.8765189143426296
2	-0.18891	0.5807756704980847
2	1.21685	1.024127784883725
4	0.3075	1.0061691812668456
0	1.98952	1.07750297114252
0	-0.40222	0.9435846149408729
0	-0.06245	0.9435846149408729
0	0.98287	0.9435846149408729
2	-0.09526	0.6764674372686131
0	-0.27699	0.5485354417836505
0	-0.26496	0.5485354417836505
0	-0.24533	0.5485354417836505
0	-0.4884	0.5485354417836505
0	-0.1887	0.5485354417836505
0	-0.33948	0.5485354417836505
0	-0.35081	0.5485354417836505
0	-0.33775	0.5485354417836505
0	-0.25828	0.5485354417836505
2	0.09595	0.5966411811023625
2	0.09595	0.5966411811023625
7	1.17585	1.100837361354347
4	0.05081	0.6101130319148932
5	-0.0648	1.0336193912030305
1	-0.43762	0.6820786742424244
7	-0.32809	1.5970938354037294
7	-0.36229	1.5970938354037294
3	0.24918	0.5984461728395064
6	0.1512	1.5497996781232963
6	0.24871	1.5497996781232963
7	0.72977	0.8297661134580581
3	0.70587	0.7267411633802838
2	0.11322	0.5634630232558139
2	0.15728	0.5634630232558139
0	-0.12465	0.0
1	-0.20136	0.5672081632653062
1	-0.32772	0.5672081632653062
1	0.20227	0.5672081632653062
3	-0.13488	0.53803
3	0.03234	0.53803
3	0.06638	0.53803
3	0.08467	0.53803
3	-0.35081	0.53803
1	-0.01673	0.5311489622641509
1	-0.14059	0.5311489622641509
1	0.01	0.5311489622641509
3	0.00826	0.6905743866170998
4	0.03298	0.5413375609756098
4	0.11198	0.5413375609756098
4	-0.29311	0.5413375609756098
5	-0.06547	0.6129658571428571
6	0.99854	0.9262201325301203
6	0.25677	1.1300908776344776
9	1.16182	1.113003729646696
6	-0.01539	1.004835741540676
7	1.64779	1.15226620469083
6	-0.16382	1.1304067194780996
7	2.47007	1.1038255261437904
8	0.54831	1.1780990830235447
8	0.48909	1.1780990830235447
8	0.64065	1.1780990830235447
4	0.03684	0.5200150632911394
4	-0.17429	0.5200150632911394
9	-0.28683	0.9948136282940329
9	0.08777	0.613547225177305
9	-0.40975	0.613547225177305
9	-0.11355	0.613547225177305
9	-0.0397	0.613547225177305
1	-0.13106	0.6859650022271702
1	-0.13106	0.6859650022271702
7	-0.01616	0.9827785398385419
7	7.00E-05	0.9827785398385419
3	-0.3201	0.9791300832428492
8	0.33151	1.5931883735248837
6	0.0155	0.6083869501466276
5	-0.12656	0.6047124358974361
1	0.41391	0.7304343679712106
3	0.42765	0.6847646322241677
1	-0.17421	0.591977586206897
1	0.00946	0.591977586206897
0	0.05961	0.5989555725190839
0	0	0.5989555725190839
0	0	0.5989555725190839
0	0	0.5989555725190839
0	0	0.5989555725190839
2	-0.0404	0.5305213924050631
4	0.07677	0.5998727732463299
4	-0.36083	0.5998727732463299
5	0.32428	1.1290859764207994
3	1.1358	1.0867698684210503
3	0	1.0867698684210503
2	0.03744	0.5694210861423218
2	0.10891	0.5694210861423218
1	0.02698	0.5229855319148935
1	0.19974	0.5895067857142862
4	-0.51891	0.8087808175473578
4	1.1988	0.8087808175473578
0	0.32796	1.052454052590873
0	-0.12405	0.9289428700203556
0	-0.12405	0.9289428700203556
0	0.51675	0.9289428700203556
0	0.51675	0.9289428700203556
0	-0.30666	0.9289428700203556
0	-0.30666	0.9289428700203556
5	-0.09947	0.633893548387097
5	0.02592	0.5747963414634145
5	0.01676	0.5747963414634145
2	-0.038	0.5610429032258065
2	0.1087	0.5610429032258065
6	0.16347	0.5936023391812866
6	0.01223	0.5936023391812866
6	0.03567	0.5933260465116281
6	-0.09626	0.5933260465116281
6	0.11455	0.5874375301204822
6	0.03413	0.5961132098765431
8	-0.0858	0.5884399999999999
8	0.02734	0.5884399999999999
8	0.07587	0.5968567222222223
4	0.03521	0.5981104081632651
4	-0.0791	0.5981104081632651
5	0.05653	0.5902379761904762
7	-0.058	0.5874182513661198
7	0.04248	0.5874182513661198
7	-0.1016	0.5874182513661198
8	0.17772	0.59414801242236
5	-0.17447	0.5802904375000001
5	-0.17327	0.5802904375000001
5	-0.17756	0.5802904375000001
5	-0.17742	0.5802904375000001
5	-0.16867	0.5802904375000001
5	-0.21983	0.5802904375000001
5	-0.20558	0.5802904375000001
5	-0.22095	0.5802904375000001
5	-0.16635	0.5802904375000001
5	-0.16842	0.5802904375000001
5	-0.17423	0.5802904375000001
5	-0.17594	0.5802904375000001
5	-0.18128	0.5802904375000001
5	-0.18258	0.5802904375000001
5	-0.18303	0.5802904375000001
5	-0.02997	0.602663882978723
5	-0.10939	0.602663882978723
8	-0.11971	0.5987308256880733
8	-0.07844	0.5968446039603962
7	-0.05139	0.60276575
7	-0.12883	0.60276575
7	-0.16107	0.60276575
7	0.26391	0.6087304477611943
7	-0.03796	0.6068690610328639
9	-0.2662	0.6039756818181822
6	0.23298	0.6005875728155338
4	-0.06729	0.5851287765957446
4	0.13023	0.5851287765957446
5	0.24251	0.5873586702127659
5	0.18992	0.5873586702127659
6	0.01486	0.5828067251461987
6	-0.0788	0.5828067251461987
6	-0.11979	0.5828067251461987
5	-0.10748	0.5843883510638296
5	-0.00523	0.5843883510638296
4	0.3005	0.5839638860103625
1	-0.05224	0.5904805479452055
3	-0.19005	0.6079604318936873
8	0.22329	0.7089825099127666
8	-0.47675	0.7089825099127666
8	0.20238	0.7089825099127666
5	1.10399	1.5240626956924477
5	1.10399	1.5240626956924477
5	0.69568	1.5240626956924477
5	0.69568	1.5240626956924477
5	0	1.5240626956924477
6	0.28307	1.2943071478873243
2	0.15349	0.5975945486111113
2	0.04499	0.5975945486111113
5	-0.068	1.487165276950568
0	-0.31232	1.0732366112207516
0	0.11849	0.572832
1	0.10185	0.5704398876404494
1	0.03557	0.5704398876404494
2	0.08407	0.8920215414471895
0	0.57659	1.0606630948275881
2	-0.03961	0.9166746652267813
0	0.07872	0.5467030882352941
6	0.47743	0.9568216794914677
1	-0.08432	0.5792916521739129
1	-0.07744	0.5792916521739129
2	0.16973	1.5933729484029495
2	-0.28715	0.9494484471585234
1	-0.2919	0.5739562790697675
5	2.5636	1.5326490983606544
6	1.81574	1.3166865062111803
5	1.10649	1.0697071704357408
2	-0.31514	0.6473120163170171
2	0.32205	0.6473120163170171
7	-0.59131	1.0862539839954253
5	-0.30706	0.7859402276769821
3	-0.13649	0.579866344086021
3	-0.08051	0.579866344086021
8	-0.3398	0.6213304236540159
8	-0.06114	0.6213304236540159
1	-0.06935	0.7503830357142879
5	-0.02007	0.5983532587859427
5	0.13975	0.5983532587859427
6	-0.15433	0.6154603973509934
7	0.5616	0.8168521527563907
8	-0.09184	0.869414032421478
5	0.25958	0.592592847457627
1	-0.0898	0.6064858620689654
0	-0.00208	0.5782506730769229
0	-0.13641	0.5782506730769229
0	0.16266	0.5782506730769229
1	-0.18555	0.5783057534246575
1	0.14904	0.5783057534246575
1	-0.15262	0.5783057534246575
1	0	0.5419225
1	0	0.5419225
1	0	0.5419225
2	-0.32972	0.672338643031784
5	0.24081	1.3930188582903043
5	0.68012	1.3930188582903043
5	0.48677	0.7580043798608255
5	-0.72789	0.7580043798608255
5	-0.03986	0.6191746174496643
3	-0.06714	0.5566476576576576
3	-0.13059	0.5566476576576576
7	-0.43094	1.306205261860755
2	0.17613	0.5660100000000001
7	-0.08477	1.2050694867807141
4	0.37131	0.5819314814814812
2	0.11085	0.59898
5	-0.26206	0.5370849999999999
5	0.14073	0.5370849999999999
2	0.05343	0.5902843646408837
2	-0.02243	0.5902843646408837
2	0.00854	0.6177811162790696
6	0.70775	0.672780247440273
2	0.01425	1.078939950714639
2	-0.43981	1.078939950714639
2	1.13684	1.078939950714639
2	0	0.5968093749999999
2	0.12897	0.5966083251231529
2	-0.34609	0.5379296666666666
2	-0.11155	0.5379296666666666
2	0.01316	0.5379296666666666
2	-0.38628	0.5379296666666666
2	0.10154	0.5379296666666666
2	-0.1213	0.5379296666666666
0	-0.14494	0.5466454687500001
0	0.03525	0.5466454687500001
0	-0.08572	0.5466454687500001
0	-0.01787	0.5466454687500001
0	-0.08337	0.5466454687500001
7	0.28563	0.731043807010931
7	0.1306	0.731043807010931
5	0.21787	0.5840848826291078
5	0.61859	0.6416492823579637
0	-0.23002	0.6386773679999997
4	-0.50818	1.0304349564270106
6	-0.31158	0.5466224258064523
6	-0.31158	0.5466224258064523
6	-0.3364	0.5466224258064523
6	-0.3364	0.5466224258064523
6	-0.28255	0.5466224258064523
6	-0.28255	0.5466224258064523
0	0.09636	0.5270175
0	-0.18007	0.5270175
0	-0.42671	0.5270175
6	-0.27118	0.8118501098901094
0	-0.02803	0.6380989130434781
1	0.10261	0.5957961764705882
1	0.12169	0.5957961764705882
1	-0.03572	0.7004999792444992
1	-0.09808	0.7004999792444992
6	1.17881	0.9963820659062095
3	-0.38609	0.763718534599731
3	0.1547	0.763718534599731
3	-0.17045	0.763718534599731
0	0.02998	0.6459341081081081
0	-0.1722	0.6459341081081081
0	0.62728	1.1717606744071098
1	-0.22185	0.7164480571847497
0	0.37971	0.6991013227513219
0	0.23559	0.6991013227513219
0	-0.12185	0.6991013227513219
9	0.64926	0.7937817795031044
7	0.06748	0.7604936183769277
9	0.97178	0.7821686800618243
1	-0.20651	0.8604425216316411
1	0.48138	0.6058058000000001
1	-0.08183	0.6058058000000001
0	-0.18194	0.5608626666666667
4	-0.03492	0.6287680527086382
7	-0.17707	0.5900279012345679
7	0.15938	0.5900279012345679
7	-0.06357	0.5900279012345679
7	0.95041	1.0891405343685752
3	-0.12926	0.5882691666666667
2	0.12529	0.9871023654768267
2	0.14545	0.6347614994232992
1	0.21943	0.6268013291139245
2	0.52315	1.0710658177646695
2	0.52315	1.0710658177646695
9	0.30593	0.8830661420612821
4	0.00244	0.5841214906832295
4	0.26099	1.2752386117647063
2	-0.17396	0.5895254779411765
2	-0.28052	0.5895254779411765
1	1.22182	1.1482392832025978
1	-0.42085	0.7553565258905611
0	-0.45435	0.5392042483026187
0	-0.25028	0.5392042483026187
0	-0.38954	0.5392042483026187
4	0.84689	0.6874601365894039
4	0.84689	0.6874601365894039
6	-0.32883	1.1217570826061671
1	-0.16768	0.596169794520548
1	-0.00869	0.596169794520548
3	-0.40888	0.8936528579325579
4	-0.09318	1.3022468316831695
0	0.22185	0.9183209671532847
0	0.02174	0.5310317142857143
0	-0.16678	0.5310317142857143
0	0.09383	0.5310317142857143
6	0.0796	0.6155305050505048
6	0.18006	0.6155305050505048
4	0.09881	0.5600442222222224
1	-0.05017	0.7492653518628033
1	-0.05017	0.7492653518628033
2	0.28016	0.5731784033613447
2	-0.17246	0.5731784033613447
2	-0.02694	0.5731784033613447
1	-0.11364	0.5773445783132531
1	0.31235	0.5773445783132531
1	0.00041	0.5773445783132531
1	-0.11309	0.5773445783132531
5	0.79317	0.8866239736346508
5	0.79317	0.8866239736346508
1	-0.27498	0.527763076923077
2	0.2253	0.5575113513513515
2	-0.16915	0.5575113513513515
1	0.21772	1.021077100809421
9	0.27174	1.1813761829944547
2	-0.28997	0.5544563888888887
2	-0.28997	0.5544563888888887
2	0.09924	0.5544563888888887
2	0.09924	0.5544563888888887
1	0.8968	1.1446296619718297
6	-0.34161	0.8578748790322577
8	0.68669	1.0829850700600523
5	0.37382	1.5262306829268273
5	0.37382	1.5262306829268273
5	0.37382	1.5262306829268273
2	0.57923	1.4953702967806808
2	0.368	1.4953702967806808
7	-0.34979	1.4289218969181743
7	2.44299	1.4289218969181743
1	-0.17356	0.5493818367346939
1	-0.14842	0.5493818367346939
1	0.09936	0.5493818367346939
5	-0.27124	0.6005645970149256
1	0.11749	0.6708314606741576
1	-0.42496	0.6413647971530252
7	-0.0496	0.5777667796610165
7	0.36494	0.5777667796610165
0	0.18043	0.5609326315789473
0	0	0.5609326315789473
0	0	0.5609326315789473
0	0	0.5609326315789473
0	0	0.5609326315789473
0	0.22698	0.5609326315789473
0	0.05501	0.5609326315789473
0	-0.2986	0.6058771264367815
0	-0.30361	0.6058771264367815
0	-0.06093	0.6058771264367815
1	0.21658	0.5881673118279569
1	-0.11354	0.5881673118279569
1	0.17196	0.5881673118279569
0	0.06882	0.5651533333333333
0	-0.11928	0.5651533333333333
0	-0.11846	0.5651533333333333
0	-0.09913	0.5651533333333333
0	0.02885	0.5897785020242917
1	0.05317	0.741808542510123
1	-0.40562	0.741808542510123
0	0.74527	0.9216874822415156
0	0.13331	0.7201505332086046
[truncated: 858 more rows]
