# Supplementary material for: Functionally constrained human proteins are less prone to mutational instability from single amino acid substitutions
Source: Nat Commun. 2025 Mar 13;16:2492. doi: 10.1038/s41467-025-57757-y (PMC11906876; doi:10.1038/s41467-025-57757-y)
Supplement: Supplementary file 4 — Source Data [file 41467_2025_57757_MOESM4_ESM.zip › SourceData/fig4a.txt]

LOUEF_decile_bin	ddG	InstabilityHeatScore
2	1.02963	1.0131574402102506
2	0.47428	1.0131574402102506
2	0.17954	1.0131574402102506
2	0.40406	1.0131574402102506
2	-0.49271	1.0131574402102506
2	0.19031	1.0131574402102506
2	0.57174	1.0131574402102506
2	0.87967	1.0131574402102506
2	-0.54707	1.0131574402102506
2	0.0844	1.0131574402102506
2	0.49043	1.0131574402102506
2	-0.01406	1.0131574402102506
2	0.64465	1.0131574402102506
0	0.06063	0.5296637168141594
0	-0.37159	0.5296637168141594
0	-0.42531	0.5296637168141594
0	-0.22397	0.5296637168141594
0	-0.03771	0.5296637168141594
0	0.14084	0.5296637168141594
0	0.09347	0.5296637168141594
0	-0.09825	0.5296637168141594
0	-0.18116	0.5296637168141594
0	-0.15073	0.5400917647058824
0	0.18001	0.5400917647058824
0	-0.19787	0.5400917647058824
0	-0.03338	0.5400917647058824
0	0.10217	0.5400917647058824
2	0.2632	0.5313526666666667
2	0.2632	0.5313526666666667
2	-0.03737	0.5313526666666667
2	0.17344	0.5313526666666667
2	0.1158	0.5313526666666667
2	-0.08871	0.5313526666666667
2	0.24088	0.5313526666666667
2	0.18531	0.5313526666666667
2	0.18534	0.5313526666666667
2	0.07492	0.5313526666666667
2	0.15028	0.5313526666666667
2	0.09258	0.5313526666666667
2	-0.20971	0.5313526666666667
0	0.25706	0.6029806549707599
0	-0.16582	0.6029806549707599
0	-0.19463	0.6029806549707599
0	-0.15288	0.6029806549707599
0	-0.33729	0.6029806549707599
0	-0.11526	0.6029806549707599
0	-0.43608	0.6029806549707599
0	-0.12752	0.6029806549707599
0	-0.12734	0.5371740048250904
0	0	0.5498577551020409
0	0.1651	0.5498577551020409
0	0	0.5498577551020409
0	0	0.5498577551020409
0	0	0.5498577551020409
0	0	0.5498577551020409
0	0	0.5498577551020409
0	0	0.5498577551020409
0	0	0.5498577551020409
0	-0.04212	0.5498577551020409
0	0	0.5498577551020409
0	0	0.5498577551020409
0	0	0.5498577551020409
0	-0.05483	0.5498577551020409
0	0	0.5498577551020409
1	0	0.5425530357142855
1	0.32936	0.5425530357142855
1	0	0.5425530357142855
1	0	0.5425530357142855
1	0	0.5425530357142855
1	-0.12162	0.5425530357142855
1	0.11235	0.5425530357142855
0	0.01459	0.5339523036649209
0	-0.3117	0.5339523036649209
0	-0.3411	0.5339523036649209
3	-0.1629	0.6780955114822552
3	0.97233	0.6780955114822552
3	-0.02944	0.6780955114822552
3	-0.46502	0.6780955114822552
3	-0.15201	0.6780955114822552
3	-0.08604	0.6780955114822552
3	0.11314	0.6780955114822552
3	0.08062	0.6780955114822552
3	-0.21806	0.6780955114822552
2	1.28443	1.7709449628359077
2	-0.25122	1.7709449628359077
0	-0.03011	0.5351218855218852
0	-0.41781	0.5351218855218852
0	-0.15268	0.5351218855218852
0	0.0295	0.5351218855218852
0	-0.24902	0.5351218855218852
0	0.02842	0.5583222222222223
0	0.32013	0.5583222222222223
0	0.32024	0.594879847328244
0	0.15213	0.5312825000000001
0	-0.0198	0.5312825000000001
0	0	0.5312825000000001
0	-0.37394	0.5312825000000001
0	0	0.5198511111111112
0	-0.05146	0.5198511111111112
0	0	0.5686569565217391
0	0	0.5686569565217391
0	0	0.5686569565217391
0	0	0.5686569565217391
0	0	0.5686569565217391
0	0.02591	0.5686569565217391
0	0.03178	0.5686569565217391
0	-0.24402	0.5686569565217391
1	0.08893	0.5947556410256408
1	0.16856	0.5947556410256408
1	-0.08891	0.5947556410256408
1	0.18225	0.5947556410256408
0	-0.48234	0.6287762969432311
0	-0.00776	0.6478760326894503
1	-0.15242	0.5970941558441556
1	0.27466	0.5771546212121209
1	0.07451	0.5771546212121209
1	0.06562	0.5771546212121209
0	0.14941	0.6249544531249996
0	-0.31633	0.5510847202147436
0	-0.37334	0.5510847202147436
0	-0.20515	0.5510847202147436
0	-0.28991	0.5510847202147436
0	-0.0864	0.5760340495867768
0	-0.02019	0.5760340495867768
1	0.14329	0.5853268354430381
1	0.1444	0.5853268354430381
0	0.23328	0.5905009090909089
0	-0.20972	0.5905009090909089
0	0.27457	0.5905009090909089
0	-0.03393	0.5326621481481482
0	-0.02559	0.5326621481481482
0	-0.00811	0.5326621481481482
0	-0.09568	0.5326621481481482
0	-0.03932	0.5326621481481482
0	0.05337	0.5326621481481482
2	-0.07417	0.5484517475728156
2	0.01994	0.5484517475728156
2	-0.05285	0.5484517475728156
2	0.14785	0.5484517475728156
0	-0.18251	0.0
0	-0.11867	0.0
0	0.10916	0.0
0	-0.20382	0.0
0	-0.15776	0.5334168115942028
0	0.0628	0.5334168115942028
0	0.19364	0.5334168115942028
0	0.12021	0.5334168115942028
0	-0.14978	0.5334168115942028
0	0.13298	0.5826832608695652
0	-0.05133	0.5826832608695652
0	0.43486	0.5490626315789475
0	-0.18264	0.5490626315789475
0	-0.00378	0.5490626315789475
0	-0.06148	0.5490626315789475
0	-0.28012	0.5490626315789475
0	-0.18366	0.5490626315789475
0	-0.28174	0.5490626315789475
0	0.36368	0.5782872815533985
